# Supplementary material for: An integrative approach to uncover the components, mechanisms, and functions of traditional Chinese medicine prescriptions on male infertility
Source: Front Pharmacol. 2022 Aug 11;13:794448. doi: 10.3389/fphar.2022.794448 (PMC9403420; doi:10.3389/fphar.2022.794448)
Supplement: Supplementary file 1 [file DataSheet9.xls]

## Sheet: BP
Supplementary Table 9. GO and KEGG pathway enrichment analyses for the CCMM-MI common targets
Category	ID	Term	Count	%	PValue	Genes	List Total	Pop Hits	Pop Total	Fold Enrichment	Bonferroni	Benjamini	FDR
Biological process	GO:0042493	response to drug	26	20.4724	2.48125e-19	PTGS2, PPARG, TGFB1, CASP3, BCHE, BCL2, SRD5A1, SRD5A2, DNMT3B, ICAM1, DNMT3A, CDK1, HSP90AA1, ABCB1, CDK4, ABCG2, CCNB1, CCND1, HDAC1, NTRK1, JUN, LCK, MDM2, ABCC4, IGFBP2, SLC9A1	126	304	16792	11.3981	4.74911e-16	4.74911e-16	4.24417e-16
Biological process	GO:0010629	negative regulation of gene expression	16	12.5984	9.16155e-14	XDH, HRAS, TNF, MAP2K1, ESR1, NFKB1, TGFB1, PGR, AKT1, CCNB1, ACE, HDAC1, NOS2, TERT, GBA, OPRD1	126	137	16792	15.5644	1.7531e-10	8.76549e-11	1.56675e-10
Biological process	GO:0071456	cellular response to hypoxia	13	10.2362	6.23343e-12	ICAM1, DNMT3A, PTGS2, AKT1, CCNB1, GNB1, BCL2, MDM2, MTOR, CCNA2, TERT, SLC9A1, OPRD1	126	96	16792	18.047	1.19308e-08	3.97695e-09	1.06623e-08
Biological process	GO:0045429	positive regulation of nitric oxide biosynthetic process	10	7.87402	2.38935e-11	HSP90AB1, AKT1, EGFR, ICAM1, TNF, HSP90AA1, PTGS2, ESR1, MTOR, INSR	126	43	16792	30.993	4.57323e-08	1.14331e-08	4.08698e-08
Biological process	GO:0009636	response to toxic substance	12	9.44882	3.33346e-11	DNMT3A, MAPK1, CDK1, CYP1B1, BCL2, MAPK3, PON1, MDM2, EPHX1, CDK4, DNMT3B, AHR	126	85	16792	18.8146	6.38026e-08	1.27605e-08	5.70188e-08
Biological process	GO:0045944	positive regulation of transcription from RNA polymerase II promoter	30	23.622	1.094e-10	NAMPT, PPARA, HRAS, THRA, TNF, THRB, PPARG, NFKB1, NR3C1, TGFB1, AKT1, PGR, KDM1A, APP, SERPINE1, NR1H4, EGFR, AR, ESR1, NR4A1, AHR, NR1I3, NR1I2, HDAC1, JUN, GSK3B, MAPK3, PARP1, SLC9A1, IL2	126	981	16792	4.07553	2.09392e-07	3.48986e-08	1.87129e-07
Biological process	GO:0043066	negative regulation of apoptotic process	21	16.5354	1.56159e-10	EGFR, CDK1, BRAF, MMP9, NFKB1, BCL2L1, AKT1, IGF1R, CASP3, HSP90B1, HDAC1, CCND2, BCL2, GSK3B, MDM2, MPO, MAPK8, HSPA5, NR1H4, SLC9A1, IL2	126	455	16792	6.15092	2.98888e-07	4.26983e-08	2.67109e-07
Biological process	GO:0043401	steroid hormone mediated signaling pathway	10	7.87402	3.4931e-10	PGR, PPARA, NR1I3, NR1I2, THRA, THRB, PPARG, ESR1, NR4A1, NR1H4	126	57	16792	23.3807	6.68578e-07	8.35723e-08	5.97493e-07
Biological process	GO:0006468	protein phosphorylation	20	15.748	1.14845e-09	FGFR1, SGK1, BRAF, CDK4, ATM, TGFB1, AKT1, CSNK2A2, CCNE1, MAPK1, CCND1, APP, GSK3B, NTRK1, LCK, MAPK3, TNNI3K, MAPK8, MTOR, IGFBP3	126	456	16792	5.84517	2.19813e-06	2.44236e-07	1.96442e-06
Biological process	GO:0006367	transcription initiation from RNA polymerase II promoter	13	10.2362	1.43027e-09	PPARA, AR, THRA, THRB, PPARG, ESR1, NR4A1, NR3C1, ESR2, PGR, NR1I3, NR1I2, NR1H4	126	152	16792	11.3981	2.73753e-06	2.73753e-07	2.44647e-06
Biological process	GO:0001934	positive regulation of protein phosphorylation	12	9.44882	2.67273e-09	AKT1, EGFR, HRAS, CCND1, TNF, CCND2, NTRK1, MMP9, MAPK3, MTOR, INSR, TGFB1	126	127	16792	12.5924	5.11559e-06	4.65055e-07	4.5717e-06
Biological process	GO:0030522	intracellular receptor signaling pathway	8	6.29921	1.11427e-08	PPARA, AR, NR1I2, THRA, THRB, NR4A1, AHR, NR1H4	126	38	16792	28.0568	2.13269e-05	1.77726e-06	1.90596e-05
Biological process	GO:0048661	positive regulation of smooth muscle cell proliferation	9	7.08661	1.39196e-08	AKT1, EGFR, NAMPT, TNF, PTGS2, HMGCR, JUN, ABCC4, MTOR	126	60	16792	19.9905	2.66417e-05	2.04939e-06	2.38094e-05
Biological process	GO:0043627	response to estrogen	9	7.08661	2.66201e-08	MAPK1, CCND1, HSP90AA1, PPARG, ESR1, SRD5A1, ABCC2, IGFBP2, GBA	126	65	16792	18.4527	5.09495e-05	3.63933e-06	4.55335e-05
Biological process	GO:0018105	peptidyl-serine phosphorylation	11	8.66142	3.12998e-08	AKT1, MAPK1, CDK1, SGK1, BCL2, GSK3B, MAPK3, MAPK8, MTOR, ATM, CDK2	126	125	16792	11.7277	5.9906e-05	3.99384e-06	5.35381e-05
Biological process	GO:0045893	positive regulation of transcription, DNA-templated	19	14.9606	4.93359e-08	PPARA, AR, TNF, MAP2K1, PPARG, ESR1, NFKB1, ESR2, CDK2, AHR, TGFB1, CCNE1, MAPK1, NR1I2, HDAC1, JUN, MAPK3, INSR, CCNA2	126	515	16792	4.91675	9.44244e-05	5.90179e-06	8.43888e-05
Biological process	GO:0008284	positive regulation of cell proliferation	18	14.1732	6.51406e-08	EGFR, NAMPT, FGFR1, AR, HRAS, BCL2L1, KIT, CDK4, CDK2, TGFB1, IGF1R, MAPK1, HDAC1, CCND2, BCL2, MDM2, INSR, IL2	126	466	16792	5.14776	0.000124671	7.33404e-06	0.000111423
Biological process	GO:0070374	positive regulation of ERK1 and ERK2 cascade	12	9.44882	7.62691e-08	EGFR, ICAM1, HRAS, TNF, BRAF, MAP2K1, HMGCR, JUN, NTRK1, MAPK3, TGFB1, PTPN11	126	175	16792	9.1385	0.000145968	8.10992e-06	0.000130458
Biological process	GO:0055114	oxidation-reduction process	20	15.748	7.75266e-08	XDH, CYP3A4, CYP1B1, PTGS2, HMGCR, PGD, CYP1A2, KDM1A, GSR, CYP17A1, SQLE, FASN, MPO, ABCC4, SRD5A1, NOS3, HSD17B3, NOS2, SRD5A2, CYP19A1	126	592	16792	4.50236	0.000148375	7.80976e-06	0.000132609
Biological process	GO:0010628	positive regulation of gene expression	14	11.0236	7.81823e-08	CDK1, HRAS, AR, TNF, BRAF, MAP2K1, KIT, TGFB1, NR1I2, MDM2, MAPK8, MTOR, DNMT3B, GBA	126	262	16792	7.12129	0.00014963	7.48201e-06	0.00013373
Biological process	GO:0071407	cellular response to organic cyclic compound	8	6.29921	2.6467e-07	CCNB1, HSP90AB1, ALPL, AKT1, CASP3, TNF, CYP1B1, TGFB1	126	59	16792	18.0705	0.000506449	2.41225e-05	0.000452715
Biological process	GO:0006950	response to stress	8	6.29921	3.34326e-07	HSP90AB1, EGFR, MAPK1, SGK1, HSP90B1, HSP90AA1, MAPK8, MTOR	126	61	16792	17.478	0.000639695	2.90859e-05	0.000571861
Biological process	GO:0018107	peptidyl-threonine phosphorylation	7	5.51181	3.4257e-07	AKT1, MAPK1, CDK1, BCL2, GSK3B, MAPK8, MTOR	126	38	16792	24.5497	0.000655464	2.85074e-05	0.000585963
Biological process	GO:0032355	response to estradiol	9	7.08661	3.81457e-07	DNMT3A, CASP3, CCND1, PTGS2, ESR1, CYP1A2, IGFBP2, DNMT3B, TGFB1	126	91	16792	13.1805	0.000729842	3.04207e-05	0.000652479
Biological process	GO:0051384	response to glucocorticoid	8	6.29921	5.20537e-07	ALPL, CASP3, TNF, PTGS2, BCHE, BCL2, IGFBP2, GBA	126	65	16792	16.4024	0.000995813	3.98516e-05	0.000890374
Biological process	GO:0071260	cellular response to mechanical stimulus	8	6.29921	9.58317e-07	AKT1, EGFR, PTGS2, MAPK3, NFKB1, MAPK8, TGFB1, SLC9A1	126	71	16792	15.0163	0.00183254	7.05444e-05	0.00163919
Biological process	GO:0007165	signal transduction	26	20.4724	1.22016e-06	NAMPT, HRAS, PPARG, NFKB1, NR3C1, KIT, PGR, AKT1, IGF1R, HPGDS, NR1H4, EGFR, AR, HSP90AA1, MAP2K1, ESR1, NR4A1, ESR2, CDK4, ATM, MAPK1, NR1I3, NR1I2, GNB1, MTOR, IGFBP2	126	1161	16792	2.98451	0.00233267	8.64922e-05	0.00208706
Biological process	GO:0048015	phosphatidylinositol-mediated signaling	9	7.08661	1.23341e-06	AKT1, EGFR, IGF1R, FGFR1, NTRK1, LCK, KIT, MTOR, PTPN11	126	106	16792	11.3154	0.00235797	8.43092e-05	0.00210973
Biological process	GO:0007623	circadian rhythm	8	6.29921	1.39551e-06	EGFR, NAMPT, JUN, NTRK1, GSK3B, SERPINE1, NOS2, CDK4	126	75	16792	14.2154	0.00266744	9.20994e-05	0.00238699
Biological process	GO:0014066	regulation of phosphatidylinositol 3-kinase signaling	8	6.29921	1.82354e-06	AKT1, EGFR, MAPK1, FGFR1, MAPK3, LCK, KIT, PTPN11	126	78	16792	13.6687	0.00348417	0.000116335	0.00311911
Biological process	GO:0043065	positive regulation of apoptotic process	13	10.2362	2.47451e-06	NCSTN, AKT1, TNF, CYP1B1, PTGS2, NR4A1, MAPK8, BCL2L1, CDK4, IGFBP3, TGFB1, ATM, SLC9A1	126	300	16792	5.77503	0.00472501	0.000152769	0.00423255
Biological process	GO:0048146	positive regulation of fibroblast proliferation	7	5.51181	2.90797e-06	CCNB1, EGFR, JUN, ESR1, CDK4, CCNA2, TGFB1	126	54	16792	17.2757	0.00555039	0.000173918	0.00497395
Biological process	GO:0042220	response to cocaine	6	4.72441	3.61566e-06	HSP90AB1, DNMT3A, HSP90AA1, MDM2, MTOR, DNMT3B	126	32	16792	24.9881	0.0068965	0.000209687	0.00618439
Biological process	GO:0031663	lipopolysaccharide-mediated signaling pathway	6	4.72441	3.61566e-06	AKT1, MAPK1, TNF, MAPK3, NOS3, TGFB1	126	32	16792	24.9881	0.0068965	0.000209687	0.00618439
Biological process	GO:0006706	steroid catabolic process	4	3.14961	3.98347e-06	CYP3A4, STS, SRD5A2, CYP1A2	126	5	16792	106.616	0.00759538	0.000224221	0.00681349
Biological process	GO:0051402	neuron apoptotic process	6	4.72441	4.23601e-06	APP, CASP7, BCL2, BCL2L1, GAPDH, ATM	126	33	16792	24.2309	0.00807497	0.000231623	0.00724544
Biological process	GO:0046777	protein autophosphorylation	10	7.87402	5.5653e-06	AKT1, EGFR, IGF1R, FGFR1, NTRK1, GSK3B, KIT, MTOR, INSR, ATM	126	172	16792	7.74825	0.0105955	0.000295845	0.009519
Biological process	GO:0043524	negative regulation of neuron apoptotic process	9	7.08661	6.41071e-06	HSP90AB1, HRAS, BRAF, HDAC1, JUN, NTRK1, BCL2, BCL2L1, TERT	126	132	16792	9.08658	0.0121952	0.00033157	0.0109649
Biological process	GO:0033138	positive regulation of peptidyl-serine phosphorylation	7	5.51181	1.33969e-05	AKT1, TNF, BRAF, BCL2, GSK3B, TGFB1, OPRD1	126	70	16792	13.327	0.0253159	0.000674558	0.0229129
Biological process	GO:0042908	xenobiotic transport	4	3.14961	1.37907e-05	NR1I2, SLC2A1, ABCB1, ABCG2	126	7	16792	76.1542	0.0260503	0.000676581	0.0235863
Biological process	GO:0045740	positive regulation of DNA replication	6	4.72441	1.43911e-05	EGFR, CDK1, IGF1R, HRAS, JUN, INSR	126	42	16792	19.0385	0.0271688	0.000688381	0.024613
Biological process	GO:0000187	activation of MAPK activity	8	6.29921	1.50613e-05	MAPK1, CDK1, TNF, MAP2K1, MAPK3, KIT, INSR, PTPN11	126	107	16792	9.9641	0.0284161	0.000702865	0.0257592
Biological process	GO:1900034	regulation of cellular response to heat	7	5.51181	1.99598e-05	HSP90AB1, MAPK1, HSP90AA1, GSK3B, MAPK3, MTOR, ATM	126	75	16792	12.4385	0.037483	0.000909194	0.0341357
Biological process	GO:0000165	MAPK cascade	11	8.66142	2.64746e-05	EGFR, MAPK1, FGFR1, HRAS, TNF, BRAF, MAP2K1, MAPK3, KIT, TGFB1, IL2	126	262	16792	5.5953	0.0494106	0.00117775	0.045275

## Sheet: CC
Supplementary Table 9. GO and KEGG pathway enrichment analyses for the CCMM-MI common targets
Category	ID	Term	Count	%	PValue	Genes	List Total	Pop Hits	Pop Total	Fold Enrichment	Bonferroni	Benjamini	FDR
Cellular component	GO:0005829	cytosol	52	40.9449	4.02029e-09	HSP90AB1, NAMPT, HRAS, THRA, PGD, PPARG, NFKB1, AKT1, CSNK2A2, CCNE1, GSR, APP, CASP3, CASP7, SLC2A1, NOS3, NOS2, CDK1, AR, SGK1, HSP90AA1, BRAF, CFTR, CDK4, CDK2, MAPK1, CCND1, CCND2, GNB1, JUN, LCK, MAPK3, MDM2, MAPK8, XDH, FGFR1, BCL2L1, EPHB2, BCL2, FASN, GAPDH, HPGDS, GSTA1, MAP2K1, PTPN11, CCNB1, NR1I3, HSP90B1, HDAC1, GSK3B, FABP4, MTOR	127	3315	18224	2.25092	9.20647e-07	9.20647e-07	5.1506e-06
Cellular component	GO:0005654	nucleoplasm	45	35.4331	3.80757e-08	HSP90AB1, PPARA, NAMPT, THRA, THRB, PPARG, NFKB1, NR3C1, CSNK2A2, AKT1, PGR, CCNE1, KDM1A, CASP3, CASP7, CCNA2, DNMT3B, TERT, NR1H4, CDK1, DNMT3A, AR, SGK1, HSP90AA1, ESR1, NR4A1, ESR2, CDK4, AHR, ATM, CDK2, CCNB1, MAPK1, CCND1, NR1I3, NR1I2, HDAC1, CCND2, JUN, MAPK3, MDM2, MAPK8, MTOR, PARP1, SLC9A1	127	2784	18224	2.31944	8.7193e-06	4.35966e-06	4.87807e-05
Cellular component	GO:0031090	organelle membrane	9	7.08661	1.54429e-07	CYP3A4, CYP1B1, PTGS2, SQLE, FAAH, EPHX1, SRD5A1, SRD5A2, CYP1A2	127	87	18224	14.8444	3.53637e-05	1.1788e-05	0.000197847
Cellular component	GO:0005634	nucleus	66	51.9685	2.09462e-07	HSP90AB1, PPARA, HRAS, THRA, PTGS2, THRB, PPARG, PGD, NFKB1, MMP2, TGFB1, CSNK2A2, PGR, AKT1, KDM1A, CCNE1, CASP3, CASP7, NOS3, NOS2, CCNA2, TERT, EGFR, CDK1, AR, SGK1, HSP90AA1, BRAF, ESR1, ESR2, CDK4, CDK2, AHR, MAPK1, CCND1, CCND2, JUN, MAPK3, TNNI3K, MDM2, MAPK8, FGFR1, ACHE, NR3C1, BCL2, HSPA5, DNMT3B, GAPDH, NR1H4, DNMT3A, MAP2K1, NR4A1, ATM, PTPN11, ABCG2, CCNB1, HSP90B1, NR1I3, NR1I2, HDA…	127	5415	18224	1.74898	4.79656e-05	1.19916e-05	0.000268352
Cellular component	GO:0005789	endoplasmic reticulum membrane	22	17.3228	4.49664e-07	EGFR, CYP3A4, SGK1, STS, CYP1B1, PTGS2, HMGCR, EPHX1, CYP1A2, GBA2, CYP17A1, HSP90B1, SQLE, BCL2, FAAH, HSD17B3, SRD5A1, HSPA5, MTOR, SRD5A2, SLC9A1, CYP19A1	127	862	18224	3.66231	0.000102968	2.05944e-05	0.000576086
Cellular component	GO:0042470	melanosome	9	7.08661	4.92712e-07	NCSTN, HSP90AB1, HSP90B1, HSP90AA1, SLC2A1, FASN, CTSD, HSPA5, CTSB	127	101	18224	12.7868	0.000112825	1.8805e-05	0.000631236
Cellular component	GO:0070062	extracellular exosome	42	33.0709	1.22063e-06	ALPL, HSP90AB1, NAMPT, THRB, MMP9, PGD, GSR, ACE, APP, ECE1, SLC2A1, SERPINE1, FASN, HSPA5, GAPDH, INSR, GBA, GSTA1, SHBG, ICAM1, CDK1, HSP90AA1, MAP2K1, PTPRF, CFTR, ABCB1, FUCA1, NCSTN, MAPK1, HSP90B1, GNB1, LCK, MAPK3, PON1, ALDH2, MPO, CTSD, FABP4, CTSB, IGFBP2, IGFBP3, SLC9A1	127	2811	18224	2.14402	0.000279486	3.99314e-05	0.0015638
Cellular component	GO:0043231	intracellular membrane-bounded organelle	17	13.3858	1.53143e-06	CYP3A4, HRAS, STS, CYP1B1, BRAF, PPARG, CYP1A2, IGF1R, APP, SQLE, CASP7, PON1, HSD17B3, CTSB, DNMT3B, INSR, GAPDH	127	558	18224	4.37174	0.000350636	4.38363e-05	0.00196197
Cellular component	GO:0000307	cyclin-dependent protein kinase holoenzyme complex	5	3.93701	2.80332e-06	CCNE1, CCND1, CCND2, CDK4, CDK2	127	15	18224	47.832	0.000641754	7.13264e-05	0.00359141
Cellular component	GO:0016020	membrane	35	27.5591	3.98826e-06	ALPL, HSP90AB1, ACHE, HRAS, TNF, GNRHR, BCL2L1, KIT, IGF1R, ACE, ECE1, BCHE, BCL2, SLC2A1, FASN, HSPA5, GAPDH, INSR, CYP19A1, EGFR, ICAM1, CDK1, STS, HSP90AA1, ESR1, CFTR, ABCB1, CCNB1, NCSTN, CCND1, HSP90B1, GNB1, ABCC4, MTOR, PARP1	127	2200	18224	2.28289	0.000912896	9.13271e-05	0.00510944
Cellular component	GO:0043234	protein complex	14	11.0236	5.64289e-06	AR, HSP90AA1, PTGS2, CFTR, NR3C1, PTPN11, AKT1, KDM1A, MAPK1, HDAC1, NTRK1, MAPK3, MDM2, PARP1	127	412	18224	4.87608	0.00129139	0.000117468	0.00722914
Cellular component	GO:0005886	plasma membrane	51	40.1575	1.20941e-05	HRAS, GNRHR, MMP2, TGFB1, AKT1, APP, CASP3, SERPINE1, SLC2A1, NOS3, INSR, TERT, EGFR, ICAM1, AR, STS, SGK1, KCND3, HSP90AA1, BRAF, PTPRF, ESR1, CFTR, GNB1, LCK, MDM2, ALPL, FGFR1, ACHE, TNF, KIT, EPHB2, IGF1R, ACE, ECE1, CNR2, FASN, HSPA5, GAPDH, MAP2K1, ABCB1, ABCG2, NCSTN, GBA2, HSP90B1, NTRK1, GSK3B, ABCC4, ABCC2, SLC9A1, OPRD1	127	4121	18224	1.77586	0.00276572	0.00023077	0.0154932
Cellular component	GO:0005739	mitochondrion	25	19.685	1.23413e-05	HSP90AB1, CDK1, SGK1, CYP1B1, MAP2K1, BRAF, NFKB1, BCL2L1, ESR2, MMP2, PTPN11, AKT1, GSR, MAPK1, CYP17A1, BCL2, GSK3B, MAPK3, FASN, MPO, MAPK8, HSPA5, CTSB, PARP1, SLC9A1	127	1331	18224	2.69527	0.00282218	0.000217374	0.0158099
Cellular component	GO:0048471	perinuclear region of cytoplasm	16	12.5984	2.55608e-05	EGFR, HRAS, ACHE, HSP90AA1, PPARG, CDK4, HSP90B1, APP, ECE1, HDAC1, GSK3B, SRD5A1, NOS2, CTSB, GAPDH, SLC9A1	127	621	18224	3.69716	0.00583639	0.000418019	0.0327422
Cellular component	GO:0005615	extracellular space	24	18.8976	4.54734e-05	ALPL, XDH, EGFR, ICAM1, NAMPT, ACHE, TNF, MMP9, KIT, MMP2, TGFB1, CTSK, APP, ACE, SERPINE1, PON1, CTSD, MPO, CTSB, IGFBP2, IGFBP3, ADAMTS5, GBA, IL2	127	1347	18224	2.55672	0.0103596	0.000694003	0.0582427
Cellular component	GO:0043025	neuronal cell body	11	8.66142	6.77841e-05	CYP17A1, HSP90AA1, PTPRF, NTRK1, GSK3B, CNR2, SRD5A1, SRD5A2, MTOR, TGFB1, EPHB2	127	315	18224	5.01097	0.0154032	0.000969722	0.0868068
Cellular component	GO:0005901	caveola	6	4.72441	8.64651e-05	MAPK1, PTGS2, MAPK3, SLC2A1, NOS3, INSR	127	65	18224	13.2458	0.0196066	0.00116411	0.110718
Cellular component	GO:0045121	membrane raft	9	7.08661	9.34317e-05	EGFR, ICAM1, APP, CASP3, TNF, LCK, CTSD, SLC9A1, OPRD1	127	206	18224	6.26925	0.0211696	0.00118801	0.119634
Cellular component	GO:0009986	cell surface	14	11.0236	9.80409e-05	HSP90AB1, EGFR, ICAM1, ACHE, TNF, HSP90AA1, CFTR, ABCB1, TGFB1, APP, NTRK1, ABCC2, HSPA5, SLC9A1	127	542	18224	3.70654	0.0222023	0.00118101	0.125532

## Sheet: MF
Supplementary Table 9. GO and KEGG pathway enrichment analyses for the CCMM-MI common targets
Category	ID	Term	Count	%	PValue	Genes	List Total	Pop Hits	Pop Total	Fold Enrichment	Bonferroni	Benjamini	FDR
Molecular function	GO:0019899	enzyme binding	23	18.1102	4.98346e-15	EGFR, CYP3A4, AR, THRB, PTGS2, PPARG, ESR1, CFTR, CYP1A2, ESR2, TGFB1, PGR, AKT1, KDM1A, CCND1, APP, HDAC1, BCHE, JUN, MDM2, MAPK8, HSPA5, PARP1	127	333	16881	9.18075	2.36811e-12	2.36811e-12	7.13873e-12
Molecular function	GO:0003707	steroid hormone receptor activity	13	10.2362	7.46332e-15	PPARA, AR, THRA, THRB, PPARG, ESR1, NR4A1, NR3C1, ESR2, PGR, NR1I3, NR1I2, NR1H4	127	56	16881	30.8567	3.52585e-12	1.76292e-12	1.06359e-11
Molecular function	GO:0004879	RNA polymerase II transcription factor activity, ligand-activated sequence-specific DNA binding	10	7.87402	4.27659e-12	PPARA, AR, NR1I3, NR1I2, PPARG, ESR1, NR4A1, ESR2, AHR, NR1H4	127	36	16881	36.9226	2.0271e-09	6.75699e-10	6.1122e-09
Molecular function	GO:0042802	identical protein binding	24	18.8976	6.69152e-09	EGFR, DNMT3A, FGFR1, TNF, HSP90AA1, BRAF, MMP9, PPARG, ESR1, NFKB1, BCL2L1, EPHB2, AKT1, IGF1R, MAPK1, APP, BCHE, JUN, BCL2, LCK, SLC2A1, MDM2, PARP1, GAPDH	127	749	16881	4.25916	3.17178e-06	7.92945e-07	9.5637e-06
Molecular function	GO:0005515	protein binding	97	76.378	1.88514e-08	HRAS, THRA, PTGS2, THRB, HMGCR, MMP9, MMP2, TGFB1, PGR, CSNK2A2, KDM1A, APP, SERPINE1, SLC2A1, INSR, CCNA2, EGFR, KCND3, BRAF, AHR, MAPK1, JUN, MAPK3, MAPK8, ADAMTS5, FGFR1, ACHE, BCL2L1, EPHB2, ECE1, CTRC, DNMT3B, NR1H4, DNMT3A, MAP2K1, NR4A1, ABCB1, ATM, PTPN11, ABCG2, NR1I2, HDAC1, NTRK1, FAAH, MTOR, PARP1, SLC9A1, HSP90AB1, PPARA, NAMPT, PPARG, NFKB1, AKT1, CCNE1, CASP3, CASP7, NOS3, NOS2, TE…	127	8785	16881	1.46766	8.93552e-06	1.78711e-06	2.69429e-05
Molecular function	GO:0005496	steroid binding	7	5.51181	3.99337e-08	SHBG, PGR, CYP3A4, AR, ESR1, NR3C1, ESR2	127	27	16881	34.4611	1.89284e-05	3.15475e-06	5.70742e-05
Molecular function	GO:0005524	ATP binding	32	25.1969	1.16965e-07	HSP90AB1, FGFR1, KIT, EPHB2, AKT1, CSNK2A2, IGF1R, HSPA5, INSR, EGFR, CDK1, SGK1, HSP90AA1, MAP2K1, BRAF, CFTR, ABCB1, CDK4, ATM, CDK2, ABCG2, MAPK1, HSP90B1, GSK3B, NTRK1, LCK, MAPK3, TNNI3K, ABCC4, MAPK8, ABCC2, MTOR	127	1495	16881	2.84514	5.54397e-05	7.92015e-06	0.000167169
Molecular function	GO:0004887	thyroid hormone receptor activity	5	3.93701	2.02393e-07	NR1I3, NR1I2, THRA, THRB, NR1H4	127	8	16881	83.0758	9.59295e-05	1.19917e-05	0.000289264
Molecular function	GO:0030235	nitric-oxide synthase regulator activity	5	3.93701	2.02393e-07	HSP90AB1, AKT1, EGFR, HSP90AA1, ESR1	127	8	16881	83.0758	9.59295e-05	1.19917e-05	0.000289264
Molecular function	GO:0008134	transcription factor binding	14	11.0236	2.05958e-07	PPARA, AR, THRA, PPARG, ESR1, NFKB1, AHR, KDM1A, MAPK1, CCND1, HDAC1, BCL2, JUN, PARP1	127	284	16881	6.55246	9.76193e-05	1.08471e-05	0.00029436
Molecular function	GO:0042803	protein homodimerization activity	21	16.5354	4.57218e-07	XDH, NAMPT, FGFR1, ACHE, HSP90AA1, PTGS2, HMGCR, NFKB1, BCL2L1, KIT, TGFB1, ABCG2, ECE1, JUN, BCL2, NTRK1, PON1, FASN, NOS2, HPGDS, TERT	127	730	16881	3.82376	0.000216698	2.16719e-05	0.000653467
Molecular function	GO:0004674	protein serine/threonine kinase activity	15	11.811	8.36625e-07	CDK1, SGK1, MAP2K1, BRAF, CDK4, CDK2, ATM, AKT1, CSNK2A2, MAPK1, GSK3B, MAPK3, TNNI3K, MAPK8, MTOR	127	376	16881	5.30271	0.000396482	3.60503e-05	0.00119572
Molecular function	GO:0004713	protein tyrosine kinase activity	9	7.08661	6.92147e-06	EGFR, IGF1R, FGFR1, HSP90AA1, MAP2K1, LCK, KIT, INSR, EPHB2	127	133	16881	8.99467	0.00327541	0.000273362	0.0098919
Molecular function	GO:0020037	heme binding	9	7.08661	8.61257e-06	CYP3A4, CYP17A1, CYP1B1, PTGS2, MPO, NOS3, CYP1A2, NOS2, CYP19A1	127	137	16881	8.73205	0.00407406	0.00031398	0.0123086
Molecular function	GO:0008144	drug binding	7	5.51181	2.18819e-05	HSP90AB1, PPARA, NAMPT, ACE, NR1I2, PPARG, FASN	127	76	16881	12.2427	0.0103186	0.000740594	0.0312697
Molecular function	GO:0019901	protein kinase binding	13	10.2362	2.48859e-05	CCNB1, HSP90AB1, EGFR, CCNE1, CCND1, MAP2K1, CCND2, GSK3B, LCK, BCL2L1, MTOR, PARP1, CCNA2	127	376	16881	4.59568	0.0117268	0.000786094	0.0355617
Molecular function	GO:0043565	sequence-specific DNA binding	15	11.811	3.25763e-05	PPARA, AR, THRA, THRB, PPARG, ESR1, NR4A1, NR3C1, ESR2, PGR, NR1I3, NR1I2, JUN, BCL2, NR1H4	127	518	16881	3.84907	0.0153228	0.000964624	0.0465489
Molecular function	GO:0004672	protein kinase activity	12	9.44882	7.91642e-05	CSNK2A2, AKT1, EGFR, CDK1, CCND1, BRAF, MAP2K1, GSK3B, TNNI3K, MTOR, CDK4, CDK2	127	359	16881	4.44305	0.03683	0.00220494	0.113084
Molecular function	GO:0016301	kinase activity	10	7.87402	8.19941e-05	AKT1, MAPK1, CCNE1, BRAF, GSK3B, MAPK3, LCK, MAPK8, MTOR, CDK2	127	241	16881	5.5154	0.0381212	0.00215694	0.117124
Molecular function	GO:0031994	insulin-like growth factor I binding	4	3.14961	8.5038e-05	IGF1R, IGFBP2, IGFBP3, INSR	127	12	16881	44.3071	0.0395081	0.00211932	0.12147

## Sheet: KEGG
Supplementary Table 9. GO and KEGG pathway enrichment analyses for the CCMM-MI common targets
Category	ID	Term	Count	%	PValue	Genes	List Total	Pop Hits	Pop Total	Fold Enrichment	Bonferroni	Benjamini	FDR
KEGG pathway	hsa05215	Prostate cancer	22	17.3228	1.91478e-19	EGFR, HSP90AB1, FGFR1, AR, HRAS, HSP90AA1, MAP2K1, BRAF, NFKB1, CDK2, AKT1, CCNE1, IGF1R, MAPK1, CCND1, HSP90B1, BCL2, GSK3B, MAPK3, MDM2, MTOR, SRD5A2	114	88	6879	15.0855	3.98274e-17	3.98274e-17	2.41538e-16
KEGG pathway	hsa05200	Pathways in cancer	37	29.1339	2.41507e-18	HSP90AB1, FGFR1, HRAS, PTGS2, MMP9, PPARG, NFKB1, BCL2L1, KIT, MMP2, TGFB1, AKT1, CCNE1, IGF1R, CASP3, BCL2, SLC2A1, NOS2, EGFR, AR, HSP90AA1, MAP2K1, BRAF, CDK4, CDK2, MAPK1, CCND1, HSP90B1, HDAC1, GNB1, JUN, GSK3B, NTRK1, MAPK3, MDM2, MAPK8, MTOR	114	393	6879	5.68106	5.02334e-16	2.51167e-16	3.04647e-15
KEGG pathway	hsa04151	PI3K-Akt signaling pathway	29	22.8346	7.32425e-13	HSP90AB1, FGFR1, HRAS, NFKB1, BCL2L1, KIT, AKT1, CCNE1, IGF1R, BCL2, NOS3, INSR, EGFR, SGK1, HSP90AA1, MAP2K1, NR4A1, CDK4, CDK2, MAPK1, CCND1, HSP90B1, CCND2, GNB1, GSK3B, MAPK3, MDM2, MTOR, IL2	114	345	6879	5.07223	1.52342e-10	5.07807e-11	9.23894e-10
KEGG pathway	hsa04068	FoxO signaling pathway	18	14.1732	3.91642e-11	EGFR, HRAS, SGK1, MAP2K1, BRAF, CDK2, ATM, TGFB1, AKT1, CCNB1, IGF1R, MAPK1, CCND1, CCND2, MAPK3, MDM2, MAPK8, INSR	114	134	6879	8.10566	8.14616e-09	2.03654e-09	4.94034e-08
KEGG pathway	hsa05220	Chronic myeloid leukemia	14	11.0236	9.92618e-11	AKT1, MAPK1, HRAS, CCND1, HDAC1, MAP2K1, BRAF, MAPK3, MDM2, NFKB1, BCL2L1, CDK4, TGFB1, PTPN11	114	72	6879	11.7332	2.06465e-08	4.12929e-09	1.25213e-07
KEGG pathway	hsa05161	Hepatitis B	18	14.1732	1.40421e-10	HRAS, TNF, MAP2K1, MMP9, NFKB1, CDK4, CDK2, TGFB1, AKT1, CCNE1, MAPK1, CASP3, CCND1, JUN, BCL2, MAPK3, MAPK8, CCNA2	114	145	6879	7.49074	2.92076e-08	4.86794e-09	1.77133e-07
KEGG pathway	hsa04066	HIF-1 signaling pathway	15	11.811	3.57976e-10	EGFR, MAP2K1, NFKB1, AKT1, IGF1R, MAPK1, BCL2, SERPINE1, MAPK3, SLC2A1, NOS3, NOS2, MTOR, INSR, GAPDH	114	96	6879	9.42845	7.4459e-08	1.0637e-08	4.51567e-07
KEGG pathway	hsa05205	Proteoglycans in cancer	20	15.748	4.18266e-10	EGFR, FGFR1, HRAS, TNF, BRAF, MAP2K1, MMP9, ESR1, MMP2, TGFB1, PTPN11, AKT1, IGF1R, MAPK1, CASP3, CCND1, MAPK3, MDM2, MTOR, SLC9A1	114	200	6879	6.03421	8.69993e-08	1.08749e-08	5.27619e-07
KEGG pathway	hsa04915	Estrogen signaling pathway	15	11.811	5.45696e-10	HSP90AB1, EGFR, HRAS, HSP90AA1, MAP2K1, MMP9, ESR1, ESR2, MMP2, AKT1, MAPK1, HSP90B1, JUN, MAPK3, NOS3	114	99	6879	9.14274	1.13505e-07	1.26116e-08	6.88364e-07
KEGG pathway	hsa05219	Bladder cancer	11	8.66142	7.00127e-10	EGFR, MAPK1, HRAS, CCND1, BRAF, MAP2K1, MMP9, MAPK3, MDM2, CDK4, MMP2	114	41	6879	16.1893	1.45626e-07	1.45626e-08	8.8317e-07
KEGG pathway	hsa04914	Progesterone-mediated oocyte maturation	14	11.0236	1.16686e-09	HSP90AB1, CDK1, HSP90AA1, BRAF, MAP2K1, CDK2, PGR, AKT1, CCNB1, IGF1R, MAPK1, MAPK3, MAPK8, CCNA2	114	87	6879	9.71022	2.42706e-07	2.20642e-08	1.47192e-06
KEGG pathway	hsa04917	Prolactin signaling pathway	13	10.2362	1.21509e-09	AKT1, MAPK1, CYP17A1, HRAS, CCND1, MAP2K1, CCND2, GSK3B, MAPK3, ESR1, NFKB1, MAPK8, ESR2	114	71	6879	11.0486	2.52738e-07	2.10615e-08	1.53276e-06
KEGG pathway	hsa05210	Colorectal cancer	12	9.44882	3.61857e-09	AKT1, MAPK1, CASP3, CCND1, BRAF, MAP2K1, JUN, BCL2, GSK3B, MAPK3, MAPK8, TGFB1	114	62	6879	11.6791	7.52662e-07	5.78971e-08	4.56462e-06
KEGG pathway	hsa04919	Thyroid hormone signaling pathway	15	11.811	4.10946e-09	HRAS, THRA, MAP2K1, THRB, ESR1, AKT1, MAPK1, CCND1, HDAC1, GSK3B, SLC2A1, MAPK3, MDM2, MTOR, SLC9A1	114	115	6879	7.87071	8.54768e-07	6.10549e-08	5.18385e-06
KEGG pathway	hsa05214	Glioma	12	9.44882	6.11517e-09	AKT1, EGFR, MAPK1, IGF1R, HRAS, CCND1, BRAF, MAP2K1, MAPK3, MDM2, MTOR, CDK4	114	65	6879	11.1401	1.27196e-06	8.47971e-08	7.71394e-06
KEGG pathway	hsa05212	Pancreatic cancer	12	9.44882	6.11517e-09	AKT1, EGFR, MAPK1, CCND1, BRAF, MAP2K1, MAPK3, NFKB1, MAPK8, BCL2L1, CDK4, TGFB1	114	65	6879	11.1401	1.27196e-06	8.47971e-08	7.71394e-06
KEGG pathway	hsa04115	p53 signaling pathway	12	9.44882	8.54181e-09	CCNB1, CCNE1, CDK1, CASP3, CCND1, CCND2, SERPINE1, MDM2, CDK4, IGFBP3, ATM, CDK2	114	67	6879	10.8075	1.77669e-06	1.11044e-07	1.0775e-05
KEGG pathway	hsa05218	Melanoma	12	9.44882	1.61103e-08	AKT1, EGFR, MAPK1, IGF1R, FGFR1, HRAS, CCND1, BRAF, MAP2K1, MAPK3, MDM2, CDK4	114	71	6879	10.1987	3.35093e-06	1.97114e-07	2.03222e-05
KEGG pathway	hsa05230	Central carbon metabolism in cancer	11	8.66142	6.89758e-08	AKT1, EGFR, MAPK1, FGFR1, HRAS, MAP2K1, NTRK1, MAPK3, SLC2A1, KIT, MTOR	114	64	6879	10.3713	1.43469e-05	7.97054e-07	8.70091e-05
KEGG pathway	hsa04668	TNF signaling pathway	13	10.2362	1.43569e-07	AKT1, ICAM1, MAPK1, CASP3, TNF, PTGS2, MAP2K1, CASP7, JUN, MMP9, MAPK3, NFKB1, MAPK8	114	107	6879	7.33128	2.98619e-05	1.5717e-06	0.000181104
KEGG pathway	hsa05221	Acute myeloid leukemia	10	7.87402	2.51071e-07	AKT1, MAPK1, HRAS, CCND1, BRAF, MAP2K1, MAPK3, NFKB1, KIT, MTOR	114	56	6879	10.7754	5.22214e-05	2.61114e-06	0.000316711
KEGG pathway	hsa05216	Thyroid cancer	8	6.29921	3.10121e-07	MAPK1, HRAS, CCND1, BRAF, MAP2K1, NTRK1, MAPK3, PPARG	114	29	6879	16.6461	6.4503e-05	3.07167e-06	0.000391199
KEGG pathway	hsa04722	Neurotrophin signaling pathway	13	10.2362	5.10809e-07	HRAS, BRAF, MAP2K1, NFKB1, PTPN11, AKT1, MAPK1, NTRK1, GSK3B, BCL2, JUN, MAPK3, MAPK8	114	120	6879	6.53706	0.000106243	4.82946e-06	0.000644355
KEGG pathway	hsa04660	T cell receptor signaling pathway	12	9.44882	5.98286e-07	AKT1, MAPK1, HRAS, TNF, MAP2K1, JUN, GSK3B, MAPK3, LCK, NFKB1, CDK4, IL2	114	100	6879	7.24105	0.000124436	5.41057e-06	0.000754701
KEGG pathway	hsa04110	Cell cycle	13	10.2362	7.30316e-07	CDK1, CDK4, CDK2, ATM, TGFB1, CCNB1, CCNE1, CCND1, HDAC1, CCND2, GSK3B, MDM2, CCNA2	114	124	6879	6.32619	0.000151894	6.32939e-06	0.000921248
KEGG pathway	hsa05142	Chagas disease (American trypanosomiasis)	12	9.44882	8.91814e-07	AKT1, MAPK1, ACE, TNF, JUN, MAPK3, SERPINE1, NFKB1, MAPK8, NOS2, TGFB1, IL2	114	104	6879	6.96255	0.00018548	7.41987e-06	0.00112497
KEGG pathway	hsa05211	Renal cell carcinoma	10	7.87402	1.06955e-06	AKT1, MAPK1, HRAS, BRAF, MAP2K1, JUN, MAPK3, SLC2A1, TGFB1, PTPN11	114	66	6879	9.14274	0.000222442	8.55637e-06	0.00134917
KEGG pathway	hsa04931	Insulin resistance	12	9.44882	1.3056e-06	AKT1, PPARA, TNF, PTPRF, GSK3B, SLC2A1, NFKB1, MAPK8, NOS3, MTOR, INSR, PTPN11	114	108	6879	6.70468	0.000271528	1.00579e-05	0.00164693
KEGG pathway	hsa04012	ErbB signaling pathway	11	8.66142	1.32838e-06	AKT1, EGFR, MAPK1, HRAS, BRAF, MAP2K1, JUN, GSK3B, MAPK3, MAPK8, MTOR	114	87	6879	7.62946	0.000276266	9.86794e-06	0.00167567
KEGG pathway	hsa04976	Bile secretion	10	7.87402	1.57162e-06	HMGCR, SLC2A1, EPHX1, ABCC4, ABCB1, CFTR, ABCC2, NR1H4, SLC9A1, ABCG2	114	69	6879	8.74523	0.000326844	1.12723e-05	0.00198249
KEGG pathway	hsa05213	Endometrial cancer	9	7.08661	1.70439e-06	AKT1, EGFR, MAPK1, HRAS, CCND1, BRAF, MAP2K1, GSK3B, MAPK3	114	52	6879	10.4438	0.000354451	1.18171e-05	0.00214997
KEGG pathway	hsa05223	Non-small cell lung cancer	9	7.08661	3.04634e-06	AKT1, EGFR, MAPK1, HRAS, CCND1, BRAF, MAP2K1, MAPK3, CDK4	114	56	6879	9.69784	0.000633439	2.04398e-05	0.00384272
KEGG pathway	hsa05166	HTLV-I infection	17	13.3858	3.32372e-06	ICAM1, HRAS, TNF, NFKB1, BCL2L1, CDK4, ATM, TGFB1, AKT1, CCND1, CCND2, JUN, GSK3B, LCK, SLC2A1, TERT, IL2	114	254	6879	4.03864	0.000691097	2.1604e-05	0.00419261
KEGG pathway	hsa05206	MicroRNAs in cancer	18	14.1732	3.51876e-06	EGFR, DNMT3A, HRAS, CYP1B1, PTGS2, MAP2K1, MMP9, NFKB1, ABCB1, ATM, CCNE1, CASP3, CCND1, CCND2, BCL2, MDM2, MTOR, DNMT3B	114	286	6879	3.79775	0.000731636	2.21786e-05	0.00443862
KEGG pathway	hsa04071	Sphingolipid signaling pathway	12	9.44882	3.72473e-06	AKT1, MAPK1, HRAS, TNF, MAP2K1, BCL2, MAPK3, CTSD, NFKB1, MAPK8, NOS3, OPRD1	114	120	6879	6.03421	0.000774446	2.27864e-05	0.00469844
KEGG pathway	hsa00140	Steroid hormone biosynthesis	9	7.08661	4.00006e-06	CYP3A4, CYP17A1, STS, CYP1B1, SRD5A1, HSD17B3, SRD5A2, CYP1A2, CYP19A1	114	58	6879	9.36343	0.000831668	2.37716e-05	0.00504573
KEGG pathway	hsa05203	Viral carcinogenesis	15	11.811	5.68241e-06	CDK1, HRAS, NFKB1, CDK4, CDK2, CCNE1, MAPK1, CCND1, CASP3, HDAC1, CCND2, JUN, MAPK3, MDM2, CCNA2	114	205	6879	4.41528	0.00118125	3.28313e-05	0.0071678
KEGG pathway	hsa04210	Apoptosis	9	7.08661	6.68122e-06	AKT1, CASP3, TNF, CASP7, NTRK1, BCL2, NFKB1, BCL2L1, ATM	114	62	6879	8.75934	0.00138873	3.75587e-05	0.00842765
KEGG pathway	hsa04380	Osteoclast differentiation	12	9.44882	8.75246e-06	AKT1, MAPK1, CTSK, TNF, MAP2K1, JUN, MAPK3, LCK, PPARG, NFKB1, MAPK8, TGFB1	114	131	6879	5.52752	0.00181886	4.79073e-05	0.0110402
KEGG pathway	hsa05222	Small cell lung cancer	10	7.87402	9.17065e-06	AKT1, CCNE1, CCND1, PTGS2, BCL2, NFKB1, BCL2L1, NOS2, CDK4, CDK2	114	85	6879	7.09907	0.00190569	4.89092e-05	0.0115676
KEGG pathway	hsa05145	Toxoplasmosis	11	8.66142	1.13545e-05	AKT1, MAPK1, CASP3, TNF, BCL2, MAPK3, NFKB1, MAPK8, BCL2L1, NOS2, TGFB1	114	110	6879	6.03421	0.00235897	5.90422e-05	0.0143222
KEGG pathway	hsa04910	Insulin signaling pathway	12	9.44882	1.4414e-05	AKT1, MAPK1, HRAS, BRAF, PTPRF, MAP2K1, GSK3B, MAPK3, FASN, MAPK8, MTOR, INSR	114	138	6879	5.24714	0.00299365	7.31228e-05	0.018181
KEGG pathway	hsa04010	MAPK signaling pathway	16	12.5984	1.44189e-05	EGFR, FGFR1, HRAS, TNF, BRAF, MAP2K1, NR4A1, NFKB1, TGFB1, AKT1, MAPK1, CASP3, JUN, NTRK1, MAPK3, MAPK8	114	253	6879	3.8161	0.00299466	7.14058e-05	0.0181871
KEGG pathway	hsa04014	Ras signaling pathway	15	11.811	1.74195e-05	EGFR, FGFR1, HRAS, MAP2K1, NFKB1, BCL2L1, KIT, PTPN11, AKT1, IGF1R, MAPK1, GNB1, MAPK3, MAPK8, INSR	114	226	6879	4.00501	0.00361673	8.4259e-05	0.0219715
KEGG pathway	hsa05133	Pertussis	9	7.08661	2.79245e-05	MAPK1, CASP3, TNF, CASP7, JUN, MAPK3, NFKB1, MAPK8, NOS2	114	75	6879	7.24105	0.00579153	0.000132	0.0352194
KEGG pathway	hsa04510	Focal adhesion	14	11.0236	2.92593e-05	EGFR, HRAS, BRAF, MAP2K1, AKT1, IGF1R, MAPK1, CCND1, CCND2, JUN, GSK3B, BCL2, MAPK3, MAPK8	114	206	6879	4.10092	0.00606753	0.000135236	0.0369026
KEGG pathway	hsa05160	Hepatitis C	11	8.66142	5.95772e-05	AKT1, EGFR, MAPK1, PPARA, HRAS, TNF, BRAF, GSK3B, MAPK3, NFKB1, MAPK8	114	133	6879	4.9907	0.012316	0.000269364	0.0751272
KEGG pathway	hsa04114	Oocyte meiosis	10	7.87402	7.88452e-05	CCNB1, PGR, MAPK1, CCNE1, CDK1, IGF1R, AR, MAP2K1, MAPK3, CDK2	114	111	6879	5.43623	0.0162667	0.000348885	0.0994131
KEGG pathway	hsa04064	NF-kappa B signaling pathway	9	7.08661	8.21366e-05	CSNK2A2, ICAM1, TNF, PTGS2, BCL2, LCK, NFKB1, BCL2L1, ATM	114	87	6879	6.24229	0.01694	0.000355877	0.103561
KEGG pathway	hsa05202	Transcriptional misregulation in cancer	12	9.44882	8.47969e-05	IGF1R, HDAC1, CCND2, NTRK1, MMP9, PPARG, MDM2, MPO, NFKB1, BCL2L1, IGFBP3, ATM	114	167	6879	4.33596	0.0174839	0.000359905	0.106914
KEGG pathway	hsa04912	GnRH signaling pathway	9	7.08661	0.000113132	EGFR, MAPK1, HRAS, MAP2K1, JUN, MAPK3, MAPK8, GNRHR, MMP2	114	91	6879	5.9679	0.0232581	0.000470546	0.142616
KEGG pathway	hsa04662	B cell receptor signaling pathway	8	6.29921	0.000124773	AKT1, MAPK1, HRAS, MAP2K1, JUN, GSK3B, MAPK3, NFKB1	114	69	6879	6.99619	0.0256204	0.000508779	0.15728
KEGG pathway	hsa04920	Adipocytokine signaling pathway	8	6.29921	0.000136778	AKT1, PPARA, TNF, SLC2A1, NFKB1, MAPK8, MTOR, PTPN11	114	70	6879	6.89624	0.0280508	0.000546998	0.1724
KEGG pathway	hsa05140	Leishmaniasis	8	6.29921	0.000149704	MAPK1, TNF, PTGS2, JUN, MAPK3, NFKB1, NOS2, TGFB1	114	71	6879	6.79911	0.0306608	0.000587388	0.188679
KEGG pathway	hsa04520	Adherens junction	8	6.29921	0.000149704	CSNK2A2, EGFR, MAPK1, IGF1R, FGFR1, PTPRF, MAPK3, INSR	114	71	6879	6.79911	0.0306608	0.000587388	0.188679
KEGG pathway	hsa04650	Natural killer cell mediated cytotoxicity	10	7.87402	0.000163729	ICAM1, MAPK1, CASP3, HRAS, TNF, BRAF, MAP2K1, MAPK3, LCK, PTPN11	114	122	6879	4.94607	0.033485	0.000630514	0.206339
KEGG pathway	hsa05169	Epstein-Barr virus infection	10	7.87402	0.000163729	AKT1, ICAM1, HDAC1, JUN, BCL2, MDM2, NFKB1, MAPK8, CCNA2, CDK2	114	122	6879	4.94607	0.033485	0.000630514	0.206339
KEGG pathway	hsa04932	Non-alcoholic fatty liver disease (NAFLD)	11	8.66142	0.000172747	AKT1, PPARA, CASP3, TNF, CASP7, JUN, GSK3B, NFKB1, MAPK8, INSR, TGFB1	114	151	6879	4.39578	0.0352965	0.000653141	0.217692
KEGG pathway	hsa04152	AMPK signaling pathway	10	7.87402	0.000174257	AKT1, IGF1R, CCND1, HMGCR, PPARG, FASN, CFTR, MTOR, CCNA2, INSR	114	123	6879	4.90586	0.0355994	0.000647086	0.219593
KEGG pathway	hsa05231	Choline metabolism in cancer	9	7.08661	0.000234815	AKT1, EGFR, MAPK1, HRAS, MAP2K1, JUN, MAPK3, MAPK8, MTOR	114	101	6879	5.37702	0.0476734	0.000856601	0.295802
