# Supplementary material for: An integrative approach to uncover the components, mechanisms, and functions of traditional Chinese medicine prescriptions on male infertility
Source: Front Pharmacol. 2022 Aug 11;13:794448. doi: 10.3389/fphar.2022.794448 (PMC9403420; doi:10.3389/fphar.2022.794448)
Supplement: Supplementary file 2 [file DataSheet6.xls]

## Sheet: BP
Supplementary Table 6. GO and KEGG pathway analysis for the MI-related targets
Category	ID	Term	Count	%	PValue	Genes	List Total	Pop Hits	Pop Total	Fold Enrichment	Bonferroni	Benjamini	FDR
Biological process	GO:0042493	response to drug	73	11.0439	8.18645e-37	FGF8, STAR, PTGS2, PPARG, PPOX, XRCC1, PTEN, IL10, TGFB1, TGFB2, CTNNB1, FOS, CASP3, APOA2, DAB1, GATA4, IFNG, SRD5A1, CAT, SRD5A2, MYC, ICAM1, CDK1, HSP90AA1, CYP1A1, RELA, CYP2E1, CDK4, PPARGC1A, UBE2B, JUNB, POR, RAD51, AMH, CCND1, JUN, LCK, MDM2, GNAS, COL1A1, CDH1, TIMP2, GCLM, MTHFR, BCHE, BCL2, DNMT3B, IL4, SREBF1, DNMT3A, LPL, BGLAP, IL6, CREB1, ABCB1, ATP1A1, SOD1, RAD54L, TP73, STAT3, C…	648	304	16792	6.22267	3.6004e-33	3.6004e-33	1.53689e-33
Biological process	GO:0007283	spermatogenesis	69	10.4387	1.23756e-26	INSL3, DEDD, MAEL, AURKC, TP63, SOHLH1, YBX2, APOB, PIWIL2, AR, TAF4B, DMRT1, HERC2, NR0B1, UBE2B, NME8, FSHR, THEG, BOLL, PROK2, CATSPER2, CATSPER1, SPATA16, SPEF2, BRDT, HORMAD1, BPY2, CLOCK, RAD23B, TSPY1, FKBP6, USP9Y, TDRD7, CREM, NANOS2, TDRD9, BCL2L1, KIT, SPO11, SOX9, NDC1, OAZ3, ACE, HSPA2, DNMT3L, CDY1B, MNS1, DAZL, TDRD1, DAZ3, DAZ4, DNMT3A, DAZ1, BRD2, DAZ2, MSH4, SUN5, ATP1A4, TNP1, …	648	385	16792	4.64425	5.44277e-23	2.72138e-23	2.32333e-23
Biological process	GO:0043066	negative regulation of apoptotic process	70	10.59	4.89119e-23	MMP9, MAEL, TP63, PRDX2, NFKB1, PTEN, IL10, AKT1, CASP3, PROP1, CD44, CAT, FAS, NQO1, MYC, DHCR24, EGFR, CDK1, SOX10, BRAF, RELA, RXFP2, TP53, UBE2B, PROK2, CD40LG, CCND2, VEGFA, HSPB1, MDM2, MAPK8, GSTP1, NGF, GCLC, HAX1, NFKBIA, BCL2L1, SOX9, SYCP2, WT1, TIMP1, IGF1R, ALB, BCL2, HSPA5, NR1H4, IL4, IL6, MPZ, GNRH1, CBL, IGF1, BIRC5, STAT3, PARK7, SOD2, LEP, NOTCH2, HSP90B1, CDKN1A, PRLR, HDAC1, …	648	455	16792	3.9867	2.15115e-19	7.17049e-20	9.1825e-20
Biological process	GO:0010628	positive regulation of gene expression	51	7.71558	2.35983e-21	HRAS, FGF8, LDLR, STAR, CRP, GJA1, PTPN22, TGFB1, TGFB2, APOB, GSN, IFNG, IL1B, MYC, IL1A, CDK1, AR, BRAF, ACTA2, TP53, NR0B2, AMH, VEGFA, MDM2, MAPK8, NFE2L2, FSHB, NGF, CAV1, TNF, VIM, HFE, HSPA1A, KIT, DROSHA, KRAS, INS, DNMT3B, FN1, GBA, IL6, MAP2K1, SMAD1, PARK7, BRCA1, STAT3, ATF4, NR1I2, NTRK2, DNMT1, MTOR	648	262	16792	5.04425	1.03785e-17	2.59463e-18	4.43024e-18
Biological process	GO:0045944	positive regulation of transcription from RNA polymerase II promoter	104	15.7337	3.11701e-21	CGA, HRAS, THRA, THRB, IL18, EDN1, HOXD13, FOXO3, CNOT7, SOHLH1, IL10, TGFB1, CTNNB1, CXCL10, PGR, KDM1A, APP, PROP1, GATA4, IFNG, SERPINE1, IL1B, WWOX, IL1A, EGFR, TAF4B, RELA, GRHL3, PPARGC1A, DDIT3, JUNB, AHR, HES1, JUN, MCIDAS, VEGFA, MAPK3, NFE2L2, HAX1, NFKBIA, POMC, SOX9, WT1, LIF, TAL1, AHRR, NR1H4, SREBF1, NR4A1, SMAD1, USF1, BRCA1, GCM2, ATF4, NR1I3, NR1I2, ATF3, HDAC1, PARP1, SLC9A1, P…	648	981	16792	2.74721	1.37086e-17	2.74172e-18	5.85173e-18
Biological process	GO:0007568	aging	39	5.90015	1.92376e-19	CCL2, GCLC, TACR3, HMGCR, FOXO3, TIMP2, PTEN, GCLM, IL10, TGFB1, TIMP1, VCAM1, AKT1, FOS, TNFRSF1B, CASP9, AGT, CASP7, CAT, NQO1, ERCC2, SREBF1, DNMT3A, IL6, CYP1A1, GNRH1, POLG, CREB1, RELA, SOD1, PPARGC1A, STAT3, AMH, JUN, NTRK1, MPO, NFE2L2, OGG1, IGFBP2	648	165	16792	6.12503	8.4607e-16	1.41012e-16	3.61158e-16
Biological process	GO:0043524	negative regulation of neuron apoptotic process	31	4.68986	2.05967e-15	HSP90AB1, HRAS, FGF8, CCL2, GCLC, STAR, PINK1, BCL2L1, GCLM, BDNF, KRAS, APOE, BCL2, HMOX1, TERT, CEBPB, BRAF, MECP2, BIRC5, SOD1, PPARGC1A, TP73, PARK7, SOD2, HDAC1, BTG2, JUN, BAX, NTRK1, NTRK2, NGF	648	132	16792	6.08577	9.27725e-12	1.32527e-12	3.9635e-12
Biological process	GO:0032355	response to estradiol	26	3.93343	4.13908e-15	DHH, TACR3, PTGS2, PTEN, TGFB1, CTNNB1, CASP3, CASP9, CASP8, CAT, NQO1, DNMT3B, MYC, GHR, DNMT3A, ESR1, CYP1A2, STAT3, LEP, GH1, CCND1, PCNA, COL1A1, IGFBP2, OGG1, GSTP1	648	91	16792	7.40388	1.80662e-11	2.2583e-12	7.71605e-12
Biological process	GO:0003341	cilium movement	16	2.42057	5.95918e-15	DNAH11, LRRC6, ARMC4, DNAH1, DNAI2, CCDC39, RSPH9, DNAH5, CCDC103, HYDIN, CCDC40, DNAI1, RSPH4A, CCDC114, DNAAF1, DNAAF5	648	27	16792	15.3562	2.63669e-11	2.92966e-12	1.12577e-11
Biological process	GO:0010629	negative regulation of gene expression	31	4.68986	6.12404e-15	XDH, HRAS, TNF, LDLR, GJA1, PINK1, PTPN22, NFKB1, CNOT7, TGFB1, TGFB2, AKT1, PGR, WNT4, ACE, AGT, TARDBP, IFNG, NOS2, TERT, GBA, MAP2K1, CREB1, ESR1, RB1, NR0B2, PARK7, CCNB1, CDKN1A, HDAC1, OPRD1	648	137	16792	5.86366	2.68552e-11	2.68552e-12	1.14686e-11
Biological process	GO:0045429	positive regulation of nitric oxide biosynthetic process	19	2.87443	6.84403e-15	EGFR, HSP90AB1, ICAM1, IL6, TNF, HSP90AA1, PTGS2, CLU, EDN1, ESR1, SOD2, AKT1, INS, AGT, IFNG, IL1B, MTOR, INSR, DDAH1	648	43	16792	11.4502	3.02731e-11	2.75213e-12	1.2923e-11
Biological process	GO:0045471	response to ethanol	27	4.08472	1.77349e-14	CCL2, S100A8, STAR, HMGCR, PTEN, VCAM1, SLC2A4, CASP8, CAT, NQO1, MYC, IL4, ICAM1, CDK1, BGLAP, GNRH1, CBL, CYP2E1, SOD1, STAT3, LEP, TJP1, CCND1, NTRK1, OGG1, GSTP1, IL2	648	105	16792	6.66349	7.81242e-11	6.51035e-12	3.33511e-11
Biological process	GO:0045893	positive regulation of transcription, DNA-templated	60	9.07716	5.44618e-14	PPARA, PPARG, TP63, NFKB1, FOXO3, BMP15, IL10, TGFB1, CTNNB1, FOS, CCNE1, WNT4, GATA4, IL1B, MYC, INSR, CCNA2, EGR1, BCL10, AR, ZP3, RELA, TP53, ESR1, MECP2, RB1, ESR2, PPARGC1A, DDIT3, CDK2, AHR, MAPK1, JUN, MAPK3, COL1A1, CLOCK, TNF, CDH1, SOX9, PRDM16, WT1, TAL1, SRY, AGT, EGF, ERCC2, IL4, FOXL2, IL6, MAP2K1, CREB1, BRCA2, IGF1, TP73, BRCA1, STAT3, FEZF1, ATF4, NR1I2, HDAC1	648	515	16792	3.01906	2.39744e-10	1.84418e-11	1.0234e-10
Biological process	GO:0008584	male gonad development	25	3.78215	8.71793e-14	STAR, LHCGR, KITLG, KIT, BCL2L1, SOX9, WT1, TGFB2, WNT4, BCL2, GATA4, SRD5A1, SRD5A2, INSR, AMHR2, LRRC6, RXFP2, ESR1, INHA, NR0B1, FSHR, KLHL10, LHB, NR5A1, TEX11	648	94	16792	6.89191	3.83297e-10	2.73783e-11	1.63614e-10
Biological process	GO:0008284	positive regulation of cell proliferation	56	8.47201	1.19521e-13	CGA, NAMPT, HRAS, FGF8, FGF17, EDN1, CNOT7, PTEN, TGFB1, TGFB2, CXCL10, IFNG, MYC, INSR, EGFR, AR, EGR4, RELA, MECP2, CDK4, IRS1, CDK2, HES1, MAPK1, PROK2, CCND2, VEGFA, MDM2, FSHB, VIP, FGFR1, KMT2D, FGFR3, BCL2L1, KIT, SOX9, TIMP1, LIF, IGF1R, KRAS, INS, BCL2, EGF, FN1, IL6, IGF1, CDC20, BIRC5, IGF2, STAT3, LEP, ATF3, HDAC1, NTRK2, PBX1, IL2	648	466	16792	3.11408	5.25873e-10	3.50582e-11	2.24476e-10
Biological process	GO:0001666	response to hypoxia	32	4.84115	5.86068e-13	PPARA, ATP1B1, CAV1, CCL2, XRCC1, MMP2, CXCL12, TGFB1, TGFB2, VCAM1, PKM, CASP3, MTHFR, PLOD1, HMOX1, CAT, NOS2, CASP1, DNMT3B, ERCC2, EGR1, CYP1A1, CREB1, MECP2, USF1, ATM, DDIT4, SOD2, LEP, HSP90B1, VEGFA, PKLR	648	172	16792	4.82113	2.57761e-09	1.61101e-10	1.1003e-09
Biological process	GO:0071456	cellular response to hypoxia	24	3.63086	1.23307e-12	ICAM1, DNMT3A, PTGS2, EDN1, TP53, LMNA, PINK1, FOXO3, PPARGC1A, PTEN, CCNB1, AKT1, SLC2A4, GNB1, BCL2, HMOX1, VEGFA, MDM2, NFE2L2, MTOR, CCNA2, TERT, SLC9A1, OPRD1	648	96	16792	6.4784	5.42279e-09	3.18988e-10	2.3148e-09
Biological process	GO:0071260	cellular response to mechanical stimulus	21	3.177	1.38902e-12	EGFR, BCL10, GCLC, PTGS2, GJA1, NFKB1, ATP1A1, SOX9, TGFB1, AKT1, AGT, MAP3K1, CASP8, MAPK3, IL1B, MAPK8, COL1A1, FAS, CASP1, GADD45A, SLC9A1	648	71	16792	7.66458	6.10882e-09	3.39379e-10	2.60765e-09
Biological process	GO:0030317	sperm motility	18	2.72315	9.20339e-12	DNAH11, LDHC, LRRC6, SMCP, ATP1A4, TNP1, DNAH1, CCDC39, NME8, DNAH5, CATSPER4, NPHP4, APOB, CCDC40, CATSPER2, DNAI1, CATSPER1, TEKT2	648	54	16792	8.63786	4.04766e-08	2.13035e-09	1.72781e-08
Biological process	GO:0001541	ovarian follicle development	16	2.42057	1.95811e-11	ICAM1, FOXL2, CEBPB, MSH4, KITLG, INHA, SPO11, KIT, BCL2L1, SOD1, BMP15, SOHLH1, BAX, BCL2, VEGFA, MYC	648	42	16792	9.87184	8.61177e-08	4.30589e-09	3.67607e-08
Biological process	GO:0043627	response to estrogen	19	2.87443	2.5389e-11	DHH, KMT2D, BGLAP, CAV1, HSP90AA1, STAR, PPARG, ESR1, TSHB, BRCA1, MAPK1, CCND1, APOA2, GSTM3, HMOX1, SRD5A1, ABCC2, IGFBP2, GBA	648	65	16792	7.57474	1.11661e-07	5.31719e-09	4.76642e-08
Biological process	GO:0007623	circadian rhythm	20	3.02572	3.9503e-11	SREBF1, EGFR, NAMPT, CREB1, PROKR2, RPE65, CDK4, PPARGC1A, CPT1A, LEP, PROK2, JUN, NTRK1, GSK3B, SERPINE1, NTRK2, FAS, NOS2, AGRP, CLOCK	648	75	16792	6.91029	1.73734e-07	7.89702e-09	7.41612e-08
Biological process	GO:0071407	cellular response to organic cyclic compound	18	2.72315	4.52371e-11	ALPL, HSP90AB1, CEBPA, TNF, CCL2, CYP1B1, CEBPB, CYP1A1, IL18, NFKBIA, STAT3, TGFB1, AKT1, CCNB1, CASP3, SLC16A1, CASP8, IL1B	648	59	16792	7.90584	1.98953e-07	8.65013e-09	8.49261e-08
Biological process	GO:0043410	positive regulation of MAPK cascade	20	3.02572	1.67914e-10	FGFR1, AR, HRAS, IL6, FGFR3, IGF1, IGF2, CDH2, KIT, TIMP2, CTNNB1, LEP, LIF, KISS1, TNFRSF1B, INS, NTRK2, FAS, IGFBP3, INSR	648	81	16792	6.39841	7.38487e-07	3.07703e-08	3.15235e-07
Biological process	GO:0014823	response to activity	15	2.26929	3.85047e-10	CDK1, BGLAP, GCLC, CCL2, STAR, CREB1, EDN1, CBL, GCLM, IL10, SOD2, LEP, NTRK1, CAT, DNMT3B	648	43	16792	9.03962	1.69343e-06	6.77374e-08	7.22869e-07
Biological process	GO:0009636	response to toxic substance	20	3.02572	4.08295e-10	DNMT3A, CDK1, CYP1B1, EPHX1, CDH1, CDK4, AHR, RAD51, MAPK1, FOS, CDKN1A, BCL2, BAX, MAPK3, PON1, MDM2, FAS, NQO1, DNMT3B, GSTP1	648	85	16792	6.09731	1.79568e-06	6.90647e-08	7.66515e-07
Biological process	GO:0055114	oxidation-reduction process	57	8.6233	4.92124e-10	CYP3A4, PTGS2, HMGCR, PGD, PPOX, RPE65, PRDX2, PRDX1, GPX2, GSR, KDM1A, PLOD1, GPX4, GPX3, NOS3, SRD5A1, SRD5A2, NOS2, NQO1, WWOX, KDM5D, DHCR24, ACADM, CYP1A1, CYP11A1, CYCS, CYP1A2, CYP2E1, POR, MTRR, PRDX6, SQLE, H6PD, XDH, HSD3B2, CYP1B1, CYP2B6, VCAM1, ALDH1A1, P3H1, MTHFR, MMACHC, GSTK1, FASN, HSD17B3, CYP19A1, CYP21A2, SOD1, SELENON, SOD2, CYP4A11, CYP17A1, SDHC, PHGDH, MPO, ABCC4, CP	648	592	16792	2.49506	2.16436e-06	8.01616e-08	9.23892e-07
Biological process	GO:0008203	cholesterol metabolic process	18	2.72315	5.29975e-10	CEBPA, IL4, SREBF1, STAR, CYP11A1, LDLR, LEPR, NR0B2, LDLRAP1, LEP, APOB, APOA2, APP, APOE, SQLE, PON1, CAT, ANGPTL3	648	68	16792	6.85948	2.33083e-06	8.32439e-08	9.9495e-07
Biological process	GO:0010332	response to gamma radiation	13	1.96672	6.97272e-10	GPX1, CCL2, POLG, BAX, BCL2, TP53, BRCA2, TP63, PARP1, MYC, TP73, SOD2, CXCL10	648	31	16792	10.867	3.0666e-06	1.05745e-07	1.30903e-06
Biological process	GO:0008285	negative regulation of cell proliferation	44	6.65658	8.91274e-10	CXCL1, HRAS, CYP1B1, PTGS2, CXCL8, TIMP2, CNOT7, PTEN, IL10, WT1, TGFB1, CTNNB1, TGFB2, LIF, P3H1, KISS1, BCHE, CDKN2C, IL1B, NOS3, GPNMB, IL1A, DHCR24, CEBPA, AR, IL6, MAP2K1, GNRH1, RXFP2, TP53, RB1, SMAD1, TP73, STAT3, SOD2, FEZF1, NOTCH2, CDKN1A, HDAC1, BTG2, JUN, NTRK1, ADAMTS1, IGFBP3	648	396	16792	2.87929	3.91982e-06	1.30661e-07	1.67324e-06
Biological process	GO:0007267	cell-cell signaling	34	5.14372	9.47632e-10	GJA8, DHH, CGA, INSL3, NAMPT, FGFR3, FGF17, IL18, EDN1, GJA1, TSHB, POMC, IL10, CXCL10, TGFB2, PGR, BDNF, INS, AGT, GATA4, IL1B, SRD5A2, AR, GNRH1, INHA, ESR2, AMH, ASH1L, GDF15, FSHB, LHB, NGF, NR5A1, IL2	648	254	16792	3.46875	4.16768e-06	1.34442e-07	1.77904e-06
Biological process	GO:0006979	response to oxidative stress	22	3.32829	1.0942e-09	EGFR, FGF8, GCLC, PTGS2, SELENOP, PINK1, PRDX2, GCLM, GPX2, AKT1, GPX1, APP, APOE, GPX4, HMOX1, GPX3, MPO, ABCC2, OGG1, NDUFS2, ERCC2, DHCR24	648	110	16792	5.18272	4.81228e-06	1.50384e-07	2.0542e-06
Biological process	GO:0000302	response to reactive oxygen species	14	2.118	1.17988e-09	GPX2, GPX1, GSR, PRDX6, APOE, GPX3, CYCS, PRDX2, CAT, SOD1, PPARGC1A, PRDX1, GSTP1, SOD2	648	39	16792	9.30231	5.18909e-06	1.57246e-07	2.21505e-06
Biological process	GO:0097192	extrinsic apoptotic signaling pathway in absence of ligand	13	1.96672	2.43617e-09	IL4, CASP3, CASP9, BCL2, GSK3B, BAX, KITLG, IL1B, BCL2L1, FAS, FOXO3, IL1A, IL2	648	34	16792	9.90813	1.07142e-05	3.15126e-07	4.57356e-06
Biological process	GO:0048661	positive regulation of smooth muscle cell proliferation	16	2.42057	5.53907e-09	EGFR, NAMPT, IL6, TNF, PTGS2, HMGCR, IL18, EDN1, IGF1, PPARGC1A, AKT1, JUN, HMOX1, ABCC4, MTOR, MYC	648	60	16792	6.91029	2.43605e-05	6.96023e-07	1.03988e-05
Biological process	GO:0030539	male genitalia development	10	1.51286	6.30658e-09	FGF8, TEX15, LHCGR, HOXD13, SRD5A1, HSD17B3, SRD5A2, WT1, CTNNB1, DHCR24	648	18	16792	14.3964	2.7736e-05	7.70454e-07	1.18397e-05
Biological process	GO:0098869	cellular oxidant detoxification	17	2.57186	7.01085e-09	GSTA1, PTGS2, UBIAD1, GSTT1, PARK7, GPX2, GSTM2, GSR, GPX1, APOE, PRDX6, ALB, GPX4, GSTK1, GPX3, CAT, GSTP1	648	70	16792	6.2933	3.08332e-05	8.33343e-07	1.31618e-05
Biological process	GO:0033138	positive regulation of peptidyl-serine phosphorylation	17	2.57186	7.01085e-09	IL6, CAV1, TNF, HAX1, BRAF, PINK1, DOCK7, PARK7, TGFB1, AKT1, LIF, CD44, BCL2, GSK3B, NTRK2, VEGFA, OPRD1	648	70	16792	6.2933	3.08332e-05	8.33343e-07	1.31618e-05
Biological process	GO:0051092	positive regulation of NF-kappaB transcription factor activity	23	3.47958	7.31895e-09	ICAM1, BCL10, AR, IL6, TNF, S100A8, RELA, CLU, NFKBIA, NFKB1, HSPA1A, TGFB1, AMH, CTH, KRAS, CD40LG, INS, AGT, NTRK1, PYCARD, IL1B, CAT, CLOCK	648	133	16792	4.4813	3.21882e-05	8.47071e-07	1.37403e-05
Biological process	GO:0042517	positive regulation of tyrosine phosphorylation of Stat3 protein	13	1.96672	1.04399e-08	LEP, LIF, HES1, GH1, IL6, FGFR3, HDAC1, IL18, VEGFA, KIT, ARL2BP, STAT3, GHR	648	38	16792	8.86517	4.59138e-05	1.1773e-06	1.95995e-05
Biological process	GO:0071222	cellular response to lipopolysaccharide	21	3.177	1.07041e-08	ICAM1, IL6, TNF, CCL2, CEBPB, STAR, RELA, CXCL8, NFKB1, PPARGC1A, IL10, CXCL10, TNFRSF1B, CD36, IFNG, SERPINE1, PYCARD, MAPK8, NOS2, GSTP1, NR1H4	648	113	16792	4.8158	4.70753e-05	1.17691e-06	2.00953e-05
Biological process	GO:0045892	negative regulation of transcription, DNA-templated	48	7.26172	1.48251e-08	TNF, THRA, GCLC, CREM, PPARG, MAEL, TP63, PRDM16, SOX9, WT1, TGFB1, CTNNB1, HESX1, KDM1A, WNT4, DNMT3L, BHLHE40, HSPA8, ENO1, KHDRBS1, IL4, CEBPA, SOX10, FOXL2, CEBPB, ZP3, RELA, TP53, MECP2, TNP1, BIRC5, RB1, NR0B1, BRCA1, AHR, DDIT3, FEZF1, HES1, NR1I3, NR1I2, HDAC1, JUN, FABP4, MDM2, ZFPM2, SCMH1, CLOCK, ZMYND15	648	499	16792	2.49269	6.51989e-05	1.59027e-06	2.7832e-05
Biological process	GO:0001934	positive regulation of protein phosphorylation	22	3.32829	1.61641e-08	EGFR, HRAS, TNF, C3, MMP9, PINK1, IGF2, SOX9, TGFB1, AKT1, CCND1, KRAS, RSPO1, CCND2, NTRK1, NTRK2, VEGFA, MAPK3, IL1B, MTOR, GPNMB, INSR	648	127	16792	4.48897	7.10871e-05	1.69261e-06	3.03457e-05
Biological process	GO:0006749	glutathione metabolic process	15	2.26929	1.79296e-08	GSTA1, GSTA2, GSTA4, GSTT1, SOD1, SOD2, GSTM1, GSTM2, GPX1, GSR, GSTM3, MMACHC, GSTK1, CTNS, GSTP1	648	56	16792	6.94114	7.88513e-05	1.83382e-06	3.36602e-05
Biological process	GO:0051384	response to glucocorticoid	16	2.42057	1.80566e-08	ALPL, IL6, BGLAP, TNF, PTGS2, IL1RN, IL10, APOA2, CASP3, KRAS, BCHE, BCL2, FAS, IGFBP2, GHR, GBA	648	65	16792	6.37873	7.94097e-05	1.80484e-06	3.38986e-05
Biological process	GO:0032496	response to lipopolysaccharide	25	3.78215	1.85052e-08	CXCL1, ALPL, S100A8, PTGS2, EDN1, PTPN22, CXCL10, VCAM1, FOS, APOB, CASP3, CASP9, CNR2, CASP8, FAS, CASP1, CYP1A1, GNRH1, CYP1A2, JUNB, SOD2, TJP1, HDAC1, JUN, MPO	648	164	16792	3.95024	8.13825e-05	1.80857e-06	3.47408e-05
Biological process	GO:1901215	negative regulation of neuron death	13	1.96672	2.00707e-08	PPARA, IL6, CREB1, ATP13A2, PPARGC1A, STAT3, PARK7, CTNNB1, AKT1, APOE, GPNMB, GHR, GBA	648	40	16792	8.42191	8.82669e-05	1.91893e-06	3.76797e-05
Biological process	GO:0009408	response to heat	14	2.118	2.03496e-08	IL6, HSP90AA1, GCLC, CCL2, IGF1, SOD1, CXCL12, AKT1, HSPA2, PKLR, NOS3, ABCC2, CASQ1, EIF2B3	648	48	16792	7.55813	8.94937e-05	1.9042e-06	3.82035e-05
Biological process	GO:0036158	outer dynein arm assembly	9	1.36157	2.35658e-08	CCDC103, LRRC6, DNAI1, CCDC114, DNAAF1, ARMC4, DNAAF5, DNAI2, DNAH5	648	15	16792	15.5481	0.000103637	2.15921e-06	4.42413e-05
Biological process	GO:0042981	regulation of apoptotic process	28	4.23601	5.43399e-08	HAX1, DEDD, TP63, PRDX2, BCL2L1, SOX9, BMP15, TGFB1, TNFRSF1B, CASP9, CASP8, FAS, CASP1, ALX3, EGR1, BCL10, SGK1, TP53, ESR1, BIRC5, INHA, BRCA1, ATM, TP73, BAX, CTSB, GDF15, IGFBP3	648	213	16792	3.40648	0.000238959	4.87728e-06	0.000102015
Biological process	GO:1901687	glutathione derivative biosynthetic process	10	1.51286	5.61604e-08	GSTM1, GSTA1, GSTM2, GSTA2, GSTM3, GSTA4, GSTK1, GSTT1, GSTP1, HPGDS	648	22	16792	11.7789	0.000246963	4.93985e-06	0.000105433
Biological process	GO:0009409	response to cold	12	1.81543	6.36672e-08	LPL, FOS, IL6, HSP90AA1, THRA, ACADM, HSPA2, CASP8, PPARG, PPARGC1A, SOD2, CXCL10	648	36	16792	8.63786	0.000279969	5.49034e-06	0.000119526
Biological process	GO:0002576	platelet degranulation	19	2.87443	7.11806e-08	TF, CLU, SELENOP, IGF1, IGF2, SOD1, TIMP3, TGFB1, TIMP1, TGFB2, APP, CD36, ALB, SERPINE1, VEGFA, ABCC4, SERPINA1, EGF, FN1	648	103	16792	4.78017	0.000313003	6.02022e-06	0.000133631
Biological process	GO:0050731	positive regulation of peptidyl-tyrosine phosphorylation	17	2.57186	7.67349e-08	ICAM1, IL6, HAX1, TP53, IGF1, KITLG, IGF2, TGFB1, LIF, GH1, CD36, CD44, INS, AGT, VEGFA, MTOR, GHR	648	82	16792	5.37233	0.000337423	6.36753e-06	0.000144058
Biological process	GO:2000020	positive regulation of male gonad development	7	1.059	8.38231e-08	SRY, DMRT1, ZFPM2, SEMA3A, SOX9, WT1, NR5A1	648	8	16792	22.6744	0.000368586	6.8269e-06	0.000157366
Biological process	GO:0051091	positive regulation of sequence-specific DNA binding transcription factor activity	19	2.87443	9.66768e-08	IL4, IL6, TNF, PPARG, EDN1, ESR1, PINK1, KIT, ESR2, PPARGC1A, PTEN, IL10, PARK7, CTNNB1, AKT1, KDM1A, PYCARD, NHLH2, IL1B	648	105	16792	4.68912	0.000425094	7.7306e-06	0.000181496
Biological process	GO:0048015	phosphatidylinositol-mediated signaling	19	2.87443	1.12338e-07	EGFR, FGFR1, FGF8, FGFR3, ZP3, FGF17, KITLG, IGF1, KIT, IRS1, PTEN, PTPN11, AKT1, IGF1R, NTRK1, LCK, MTOR, EGF, NGF	648	106	16792	4.64489	0.000493939	8.82248e-06	0.000210897
Biological process	GO:0030522	intracellular receptor signaling pathway	12	1.81543	1.18856e-07	NOTCH2, PPARA, AR, NR1I2, THRA, THRB, NR4A1, NR0B1, AHR, STAT3, NR1H4, NR5A1	648	38	16792	8.18324	0.000522591	9.17062e-06	0.000223134
Biological process	GO:0008217	regulation of blood pressure	15	2.26929	1.36699e-07	SGK1, PTGS2, ACTA2, PPARG, EDN1, NPR1, ATP1A1, POMC, SOD1, SOD2, LEP, ACE, AGT, HMOX1, NOS3	648	65	16792	5.98006	0.00060102	1.03655e-05	0.000256632
Biological process	GO:0014068	positive regulation of phosphatidylinositol 3-kinase signaling	15	2.26929	1.36699e-07	FGFR1, HAX1, IL18, CBL, IGF1, KIT, SOX9, FSHR, TGFB2, LEP, GH1, INS, AGT, NTRK2, CAT	648	65	16792	5.98006	0.00060102	1.03655e-05	0.000256632
Biological process	GO:0007275	multicellular organism development	47	7.11044	1.45432e-07	PLCZ1, DHH, AGFG1, CREM, NANOS2, LEPR, TDRD9, MAEL, HOXD13, GNRHR, DPY19L2, SPRY4, HOOK1, LIF, WNT4, TNFRSF1B, DDX25, GPX4, PIWIL1, PIWIL2, DAZL, TDRD1, DAZ3, DAZ4, DAZ1, DAZ2, VANGL1, GNRH1, VANGL2, TP53, TNP1, IGF2, NME8, THEG, BOLL, NOTCH2, WDR47, GCM2, CATSPER4, CATSPER2, FLG, CATSPER1, GADD45G, SPATA16, PRM1, PRM2, GADD45B	648	521	16792	2.33769	0.000639406	1.08408e-05	0.000273027
Biological process	GO:0008630	intrinsic apoptotic signaling pathway in response to DNA damage	13	1.96672	1.46555e-07	TNFRSF1B, TNF, CASP9, HMOX1, BAX, BCL2, MAEL, BCL2L1, SFN, BRCA1, ATM, TP73, SOD2	648	47	16792	7.16759	0.000644341	1.07424e-05	0.000275135
Biological process	GO:0036159	inner dynein arm assembly	8	1.21029	1.71089e-07	CCDC103, LRRC6, CCDC40, DNAAF1, TEKT2, DNAAF5, DNAH1, CCDC39	648	13	16792	15.9468	0.000752167	1.23352e-05	0.000321194
Biological process	GO:0048599	oocyte development	8	1.21029	1.71089e-07	WNT4, ZP3, BCL2, AURKC, DMRT1, ATM, CTNNB1, YBX2	648	13	16792	15.9468	0.000752167	1.23352e-05	0.000321194
Biological process	GO:0000122	negative regulation of transcription from RNA polymerase II promoter	58	8.77458	1.97609e-07	PPARA, THRB, PPARG, EDN1, MAEL, TP63, NFKB1, FOXO3, TGFB1, CTNNB1, KDM1A, PROP1, IFNG, MYC, EGR1, RELA, TP53, ESR1, DMRT1, MECP2, RB1, NR0B2, ESR2, NR0B1, JUNB, DDIT3, HES1, CCND1, CD36, BTG2, VEGFA, MDM2, ZFPM2, FGFR1, CAV1, TNF, SOX3, PRDM16, WT1, TAL1, AHRR, TSC22D3, BHLHE40, DNMT3B, NR1H4, SREBF1, CEBPA, DNMT3A, FOXL2, TP73, STAT3, LEP, FEZF1, ATF3, HDAC1, DNMT1, PARP1, NFIA	648	720	16792	2.08748	0.000868708	1.40174e-05	0.000370982
Biological process	GO:0043065	positive regulation of apoptotic process	33	4.99244	1.98179e-07	TNF, CYP1B1, PTGS2, CLU, BCL2L1, FOXO3, WT1, TGFB1, CTNNB1, AKT1, HMOX1, PYCARD, FAS, IL6, FOXL2, CREB1, TP53, NR4A1, CDK4, SOD1, TP73, ATM, NCSTN, ATF4, BAX, GADD45G, MAPK8, GADD45B, GADD45A, IGFBP3, SLC9A1, NGF, DUSP6	648	300	16792	2.85049	0.000871212	1.38347e-05	0.000372052
Biological process	GO:0032869	cellular response to insulin stimulus	16	2.42057	2.00048e-07	CCL2, GCLC, STAR, PPARG, USF1, IRS1, AKT1, SLC2A4, PKLR, SRD5A1, PARP1, MYC, INSR, GSTP1, GHR, SLC9A1	648	77	16792	5.38464	0.000879423	1.37469e-05	0.00037556
Biological process	GO:0046677	response to antibiotic	11	1.66415	2.0131e-07	ALPL, CASP3, IL6, HSP90AA1, CCL2, CYP1A1, CASP9, CASP8, TP53, MDM2, SOD1	648	32	16792	8.90779	0.000884969	1.36208e-05	0.000377929
Biological process	GO:0031663	lipopolysaccharide-mediated signaling pathway	11	1.66415	2.0131e-07	AKT1, MAPK1, TNF, CCL2, IL18, MAPK3, NFKBIA, IL1B, PTPN22, NOS3, TGFB1	648	32	16792	8.90779	0.000884969	1.36208e-05	0.000377929
Biological process	GO:0009566	fertilization	12	1.81543	2.12843e-07	APOB, TEX15, BAX, TDRD9, MAEL, ATP1A4, MEIOB, SPEF2, KLHL10, BCL2L1, SYCP2, TEX11	648	40	16792	7.77407	0.000935648	1.4183e-05	0.000399582
Biological process	GO:0014070	response to organic cyclic compound	13	1.96672	2.41129e-07	IL4, ICAM1, NAMPT, CDK1, FGF8, CYP1A1, MKI67, EPHX1, CPT1A, AMH, BTG2, ABCC4, DUSP6	648	49	16792	6.87503	0.00105992	1.5828e-05	0.000452684
Biological process	GO:0006366	transcription from RNA polymerase II promoter	46	6.95915	2.41257e-07	POLR2F, THRA, HOXD13, TP63, NFKB1, NR3C1, FOXO3, SOX9, SOHLH1, WT1, YBX2, FOS, PROP1, TARDBP, GATA4, MYC, ERCC2, EGR1, CEBPA, SOX10, FOXL2, CEBPB, CREB1, RELA, TAF4B, TP53, ESR1, DMRT1, GRHL3, SMAD1, USF1, JUNB, TP73, AHR, ATF4, GCM2, ATF3, JUN, ASH1L, PBX1, NFE2L2, PARP1, CLOCK, NFIA, FOXE3, NR5A1	648	513	16792	2.32363	0.00106048	1.56035e-05	0.000452923
Biological process	GO:0070374	positive regulation of ERK1 and ERK2 cascade	24	3.63086	2.72385e-07	EGFR, ICAM1, IL6, HRAS, FGF8, TNF, CCL2, FGFR3, MAP2K1, BRAF, HMGCR, PTPN22, FSHR, PTEN, TGFB1, PTPN11, CD36, CD44, JUN, NTRK1, VEGFA, MAPK3, PYCARD, GPNMB	648	175	16792	3.55386	0.00119723	1.73615e-05	0.000511362
Biological process	GO:0045840	positive regulation of mitotic nuclear division	10	1.51286	3.07116e-07	FGF8, INS, EDN1, DMRT1, IGF1, IL1B, IGF2, EGF, INSR, IL1A	648	26	16792	9.96676	0.00134978	1.92955e-05	0.000576564
Biological process	GO:0000165	MAPK cascade	30	4.53858	3.40448e-07	FGFR1, FGF8, HRAS, CAV1, CCL2, FGFR3, TNF, IL18, FGF17, KITLG, KIT, IL17RD, TGFB1, KRAS, INS, MAP3K1, IL1B, EGF, MYC, EGFR, MAP2K1, BRAF, ARTN, SMAD1, IRS1, MAPK1, NRAS, MAPK3, DUSP6, IL2	648	262	16792	2.9672	0.00149617	2.10884e-05	0.000639139
Biological process	GO:0007050	cell cycle arrest	21	3.177	4.73903e-07	KHDRBS1, HRAS, NBN, MAP2K1, TP53, CXCL8, INHA, RB1, DDIT3, TP73, ATM, TGFB1, TGFB2, NOTCH2, CDKN1A, CDKN2C, IFNG, MTOR, MYC, GADD45A, DHCR24	648	141	16792	3.85947	0.00208206	2.89472e-05	0.00088968
Biological process	GO:0043525	positive regulation of neuron apoptotic process	12	1.81543	4.7661e-07	ATF4, CASP3, CASP9, JUN, BAX, TP53, FOXO3, NQO1, DDIT3, ATM, CTNNB1, TGFB2	648	43	16792	7.2317	0.00209394	2.87137e-05	0.000894763
Biological process	GO:0001525	angiogenesis	27	4.08472	5.05432e-07	FGFR1, CAV1, CYP1B1, CCL2, PTGS2, LEPR, IL18, CXCL8, PTEN, GJA5, MMP2, EPHB2, TGFB2, TAL1, HMOX1, SERPINE1, NOS3, HS6ST1, ANGPTL3, EGF, COL8A2, FN1, HSPG2, LEP, PROK2, JUN, VEGFA	648	223	16792	3.13752	0.00222042	3.00386e-05	0.000948871
Biological process	GO:0009755	hormone-mediated signaling pathway	10	1.51286	6.33481e-07	THRA, LHCGR, TSHB, FSHB, AGRP, FSHR, LHB, GHR, NR5A1, PTPN11	648	28	16792	9.25485	0.00278217	3.71466e-05	0.00118926
Biological process	GO:0007584	response to nutrient	15	2.26929	7.41894e-07	IL4, GCLC, STAR, HMGCR, PPARG, PTEN, GCLM, POR, VCAM1, PKM, PKLR, MTOR, IGFBP2, NQO1, HMGCL	648	74	16792	5.25275	0.00325754	4.29314e-05	0.00139279
Biological process	GO:0097421	liver regeneration	10	1.51286	8.87313e-07	EGFR, CCND1, CEBPB, HMOX1, PCNA, HFE, NFKBIA, MYC, TGFB1, IL10	648	29	16792	8.93572	0.0038948	5.06793e-05	0.00166579
Biological process	GO:0007140	male meiosis	9	1.36157	9.21152e-07	TEX14, TEX15, HSPA2, TDRD9, MAEL, MEIOB, BRDT, MLH3, SYCP2	648	22	16792	10.601	0.00404303	5.19375e-05	0.00172931
Biological process	GO:0071356	cellular response to tumor necrosis factor	18	2.72315	1.00688e-06	CEBPA, ICAM1, IL6, CCL2, RELA, EDN1, CXCL8, PPARGC1A, BRCA1, VCAM1, APOB, HDAC1, SLC2A4, PYCARD, FABP4, COL1A1, NFE2L2, GBA	648	110	16792	4.2404	0.00441845	5.60521e-05	0.00189025
Biological process	GO:0030238	male sex determination	7	1.059	1.25192e-06	DHH, SRY, GNRH1, DMRT1, NR0B1, INSR, INSRR	648	11	16792	16.4905	0.00549081	6.88219e-05	0.00235027
Biological process	GO:0031100	organ regeneration	12	1.81543	1.25416e-06	PKM, CDK1, CDKN1A, APOA2, CCL2, MKI67, PPARG, NR0B2, CDK4, CXCL12, CCNA2, GSTP1	648	47	16792	6.61623	0.00550061	6.80939e-05	0.00235447
Biological process	GO:0043401	steroid hormone mediated signaling pathway	13	1.96672	1.39381e-06	PGR, PPARA, NR1I3, NR1I2, THRA, THRB, PPARG, ESR1, NR4A1, NR0B2, NR0B1, NR1H4, NR5A1	648	57	16792	5.91011	0.00611124	7.47531e-05	0.00261665
Biological process	GO:0006367	transcription initiation from RNA polymerase II promoter	21	3.177	1.5944e-06	PPARA, AR, POLR2F, THRA, THRB, TAF4B, PPARG, ESR1, NR4A1, NR3C1, NR0B2, ESR2, NR0B1, PPARGC1A, PGR, NOTCH2, NR1I3, NR1I2, NR1H4, NR5A1, ERCC2	648	152	16792	3.58017	0.00698764	8.44804e-05	0.00299321
Biological process	GO:0055093	response to hyperoxia	8	1.21029	1.6938e-06	CDKN1A, CYP1A1, HDAC1, POLG, CAT, COL1A1, CDK4, SOD2	648	17	16792	12.1946	0.00742165	8.86785e-05	0.00317981
Biological process	GO:0007548	sex differentiation	9	1.36157	1.97849e-06	AMHR2, AMH, SRY, CYP17A1, AR, TSPY1, DMRT3, DMRT1, PBX1	648	24	16792	9.71759	0.00866364	0.000102364	0.00371425
Biological process	GO:0006694	steroid biosynthetic process	10	1.51286	2.24026e-06	HSD3B2, CYP17A1, PRLR, STAR, CYP21A2, SRD5A1, PBX1, SRD5A2, NR0B1, CYP19A1	648	32	16792	8.09799	0.00980429	0.000114559	0.00420568
Biological process	GO:0007265	Ras protein signal transduction	14	2.118	2.29448e-06	HRAS, TP53, IGF1, RB1, CDK2, PARK7, NRAS, CDKN1A, KRAS, GNB1, JUN, DNMT1, CCNA2, DHCR24	648	70	16792	5.18272	0.0100404	0.000115983	0.00430746
Biological process	GO:0019430	removal of superoxide radicals	7	1.059	2.42215e-06	MPO, PRDX2, NOS3, SOD1, NQO1, PRDX1, SOD2	648	12	16792	15.1163	0.0105961	0.000121045	0.00454714
Biological process	GO:0036499	PERK-mediated unfolded protein response	7	1.059	2.42215e-06	ATF4, ATF3, CCL2, CXCL8, HSPA5, NFE2L2, DDIT3	648	12	16792	15.1163	0.0105961	0.000121045	0.00454714
Biological process	GO:0045740	positive regulation of DNA replication	11	1.66415	3.24001e-06	EGFR, CDK1, IGF1R, IL6, HRAS, INS, JUN, PCNA, KITLG, IGF1, INSR	648	42	16792	6.78689	0.0141486	0.000160095	0.00608248
Biological process	GO:0006977	DNA damage response, signal transduction by p53 class mediator resulting in cell cycle arrest	13	1.96672	3.56919e-06	CCNB1, CDK1, CDKN1A, BTG2, BAX, TP53, PCNA, MDM2, SFN, CNOT7, GADD45A, ATM, CDK2	648	62	16792	5.43349	0.0155748	0.0001744	0.00670043
Biological process	GO:0051897	positive regulation of protein kinase B signaling	15	2.26929	3.61918e-06	LEP, EGFR, GPX1, IL6, TNF, HAX1, ZP3, INS, IL18, PINK1, IGF2, MTOR, INSR, TGFB1, PARK7	648	84	16792	4.62743	0.0157912	0.000174899	0.00679426
Biological process	GO:0060287	epithelial cilium movement involved in determination of left/right asymmetry	6	0.907716	4.25175e-06	CCDC103, OFD1, LRRC6, CCDC40, DNAAF1, CCDC39	648	8	16792	19.4352	0.0185255	0.000203232	0.00798173
Biological process	GO:0006954	inflammatory response	35	5.29501	4.47137e-06	CXCL1, CCL2, TNF, S100A8, PTGS2, C3, IL18, CRP, CXCL8, NFKB1, KIT, CXCL12, IL10, TGFB1, CXCL10, AKT1, FOS, TNFRSF1B, CNR2, PYCARD, IL1B, FAS, NR1H4, IL1A, SPP1, IL6, CEBPB, RELA, ACKR1, SMAD1, PARK7, PROK2, CD40LG, NFE2L2, BMPR1B	648	379	16792	2.39307	0.019473	0.000211431	0.00839401
Biological process	GO:0034599	cellular response to oxidative stress	13	1.96672	5.05745e-06	PINK1, PRDX2, HSPA1A, FOXO3, ATP13A2, PPARGC1A, SELENON, PARK7, GPX1, HDAC1, SLC25A24, NFE2L2, PARP1	648	64	16792	5.2637	0.0219972	0.000236597	0.00949419
Biological process	GO:0034644	cellular response to UV	11	1.66415	5.09619e-06	KDM1A, ATF4, CASP9, PTGS2, BAX, FMR1, PCNA, TP53, TP63, MYC, TP73	648	44	16792	6.4784	0.0221638	0.0002359	0.00956692
Biological process	GO:0010575	positive regulation of vascular endothelial growth factor production	9	1.36157	5.39007e-06	ATF4, CYP1B1, PTGS2, C3, GATA4, IL1B, BRCA1, TGFB1, IL1A	648	27	16792	8.63786	0.0234268	0.000246903	0.0101186
Biological process	GO:0048146	positive regulation of fibroblast proliferation	12	1.81543	5.39319e-06	CCNB1, EGFR, CDKN1A, AGT, JUN, ESR1, IGF1, CDK4, CCNA2, MYC, TGFB1, FN1	648	54	16792	5.75857	0.0234402	0.000244499	0.0101244
Biological process	GO:0006974	cellular response to DNA damage stimulus	24	3.63086	5.63692e-06	SGK1, FMR1, CBL, TP53, TP63, HERC2, UBE2B, DDIT3, TP73, PITHD1, ATM, BRCA1, RAD51, AKT1, MAPK1, CCND1, CDKN1A, CASP9, BTG2, BCL2, MAPK3, OGG1, PARP1, MYC	648	208	16792	2.99003	0.0244865	0.00025294	0.010582
Biological process	GO:0007286	spermatid development	14	2.118	6.93412e-06	DHH, TNP1, SPO11, KIT, DPY19L2, HOOK1, HSPA2, RSPH1, DDX25, PIWIL1, PRM1, KLHL10, PRM2, ZMYND15	648	77	16792	4.71156	0.0300361	0.000307997	0.013017
Biological process	GO:0042593	glucose homeostasis	16	2.42057	7.16995e-06	CEBPA, IL6, LEPR, PPARG, POMC, USF1, IRS1, STAT3, PTPN11, LEP, AKT1, SLC16A1, SLC2A4, INS, INSR, NR1H4	648	101	16792	4.10512	0.0310416	0.000315286	0.0134597
Biological process	GO:0007565	female pregnancy	15	2.26929	7.28857e-06	IL4, NAMPT, STS, GNRH1, HFE, TGFB1, TAC3, LEP, FOS, AGT, BCL2, GNAS, IGFBP2, FSHB, PRL	648	89	16792	4.36746	0.0315469	0.000317328	0.0136823
Biological process	GO:0035729	cellular response to hepatocyte growth factor stimulus	7	1.059	7.36727e-06	IL6, GCLC, RELA, CREB1, GSK3B, GCLM, IL10	648	14	16792	12.9568	0.0318821	0.00031761	0.0138301
Biological process	GO:1902176	negative regulation of oxidative stress-induced intrinsic apoptotic signaling pathway	7	1.059	7.36727e-06	AKT1, GPX1, INS, HSPB1, NFE2L2, NME8, SOD2	648	14	16792	12.9568	0.0318821	0.00031761	0.0138301
Biological process	GO:0014066	regulation of phosphatidylinositol 3-kinase signaling	14	2.118	8.032e-06	EGFR, FGFR1, FGF8, FGFR3, FGF17, KITLG, KIT, IRS1, PTPN11, AKT1, MAPK1, LCK, MAPK3, EGF	648	78	16792	4.65116	0.0347082	0.000342901	0.0150778
Biological process	GO:0045766	positive regulation of angiogenesis	17	2.57186	8.46275e-06	CYP1B1, C3, CXCL8, BRCA1, NTRK1, HMOX1, GATA4, VEGFA, SERPINE1, IL1B, HSPB1, NOS3, NFE2L2, ANGPTL3, DDAH1, IL1A, TERT	648	115	16792	3.8307	0.0365352	0.000357814	0.0158864
Biological process	GO:0007130	synaptonemal complex assembly	8	1.21029	8.84909e-06	TEX15, STAG3, HORMAD1, SYCE1, MLH3, SPO11, SYCP2, TEX11	648	21	16792	9.87184	0.0381709	0.000370584	0.0166116
Biological process	GO:0032930	positive regulation of superoxide anion generation	6	0.907716	9.26237e-06	EGFR, AGT, CRP, SOD1, TGFB1, GSTP1	648	9	16792	17.2757	0.0399175	0.000384229	0.0173873
Biological process	GO:0071549	cellular response to dexamethasone stimulus	9	1.36157	9.73286e-06	EGFR, IL6, CCL2, CASP9, STAR, SRD5A1, DNMT3B, TGFB1, DDIT4	648	29	16792	8.04215	0.0419021	0.00039997	0.0182704
Biological process	GO:0003356	regulation of cilium beat frequency	5	0.75643	1.05872e-05	DNAH11, CCDC40, DNAAF1, ARMC4, CCDC39	648	5	16792	25.9136	0.0454955	0.000431045	0.0198741

## Sheet: CC
Supplementary Table 6. GO and KEGG pathway analysis for the MI-related targets
Category	ID	Term	Count	%	PValue	Genes	List Total	Pop Hits	Pop Total	Fold Enrichment	Bonferroni	Benjamini	FDR
Cellular component	GO:0005615	extracellular space	122	18.4569	8.018e-22	S100A8, MMP9, IL18, FGF17, EDN1, SELENBP1, BMP15, MMP2, CXCL12, IL10, TGFB1, CXCL10, TGFB2, APP, APOB, WNT4, APOE, IFNG, SERPINE1, EPPIN, STAG3, IL1B, IL1A, EGFR, SEMG1, CRISP2, MECP2, CST8, CD36, CD40LG, VEGFA, HSPB1, ANOS1, COL1A1, ADAMTS5, XDH, ACHE, CCL2, CLU, HFE, POMC, TIMP2, TIMP3, TIMP1, LIF, ACE, ALB, INS, EGF, NAXE, ANGPTL3, AGRP, SPP1, FN1, LPL, GNRH1, IL1RN, SELENOP, GH1, PON1, LHB, N…	653	1347	18224	2.52768	4.69053e-19	4.69053e-19	1.18009e-18
Cellular component	GO:0005576	extracellular region	125	18.9107	6.34401e-17	CGA, S100A8, MMP9, IL18, FGF17, EDN1, MMP2, CXCL12, IL10, TGFB1, CXCL10, TGFB2, APP, APOA2, APOB, BDNF, WNT4, APOE, IFNG, SERPINE1, EPPIN, CSF3R, IL1B, IL1A, SEMG1, CRISP2, MATN1, VEGFA, ANOS1, MFAP2, COL1A1, ADAMTS5, NGF, FGFR1, IL1R1, ACHE, FGFR3, CCL2, CLU, DEFB126, POMC, TIMP2, TIMP3, TIMP1, EPHB2, LIF, ACE, ALB, INS, BCHE, CTRC, EGF, NAXE, SPP1, FN1, LPL, GNRH1, SELENOP, NOTCH2, GH1, PON1, L…	653	1610	18224	2.16678	6.4948e-14	3.24185e-14	1.66533e-13
Cellular component	GO:0005634	nucleus	278	42.0575	1.246e-12	LDHC, HRAS, PTGS2, S100A8, PGD, HOXD13, PTPN22, XRCC1, SOHLH1, CTNNB1, HOXD11, PGR, RSPH1, RBM8A, APOE, STAG3, FAS, CCNA2, WWOX, BRAF, MECP2, PPARGC1A, HES1, MAPK1, GLUL, JUN, MCIDAS, MAPK3, MAPK8, RAD23B, TDRD9, NFKBIA, HESX1, TAL1, NPHP4, AHRR, DNAAF1, CDY1B, DNMT3L, DNMT3B, NR1H4, DNMT3A, MKI67, MAP2K1, AGBL5, CDC20, SMAD1, RAD54L, USF1, ATM, PTPN11, ABCG2, NOTCH2, NR1I3, NR1I2, PCNA, NSMF, PA…	653	5415	18224	1.43277	7.28912e-10	2.42971e-10	1.83388e-09
Cellular component	GO:0005737	cytoplasm	270	40.8472	1.57637e-12	LDHC, CYP3A4, HRAS, PTGS2, EDN1, AURKC, PTPN22, DNAJB13, SOHLH1, CTNNB1, CCDC141, BDNF, APOB, APP, CD44, RBM8A, APOE, IFNG, RPL11, FAS, EIF2B3, CCNA2, WWOX, LRRC6, BRAF, TAF4B, SPAG1, NME8, BOLL, RSPH9, HES1, MAPK1, GLUL, VEGFA, PGM1, ADAMTS1, DNAH11, RAD23B, TDRD7, DNAH17, NFKBIA, HSPA1A, BCL2L1, POMC, LIF, AHRR, KRAS, DNAAF2, DNAAF1, DNAAF5, NAXE, DNMT3B, TDRD1, DNMT3A, UAP1, MKI67, MAP2K1, IL1…	653	5222	18224	1.44297	9.22197e-10	2.30549e-10	2.32017e-09
Cellular component	GO:0005829	cytosol	188	28.4418	1.66603e-11	LDHC, HRAS, THRA, STAR, S100A8, IL18, PGD, SELENBP1, FOXO3, CNOT7, CTNNB1, CSNK2A2, HOOK1, GSTM1, GSTM2, GSTM3, APOB, APOA2, APP, DAB1, SLC2A4, RBM8A, RSPH1, CDKN2C, SLC2A1, IL1B, RPL11, FAS, NQO1, EIF2B3, ORC1, DDAH1, WWOX, IL1A, BCL10, BRAF, RELA, MECP2, GSTT1, IRS1, DDIT3, DDIT4, MAPK1, GLUL, JUN, MAPK3, PGM1, HSPB1, MAPK8, NFE2L2, XDH, FGFR1, GCLC, GGCT, CLU, NFKBIA, HSPA1A, BCL2L1, GCLM, EPH…	653	3315	18224	1.58272	9.7463e-09	1.94926e-09	2.45208e-08
Cellular component	GO:0070062	extracellular exosome	163	24.6596	1.37971e-10	LDHC, ATP1B1, S100A8, THRB, MMP9, IL18, PGD, SELENBP1, CXCL12, CTNNB1, GSTM2, WNT4, APOA2, APOB, GSTM3, SLC16A1, APP, SLC2A5, CD44, SLC2A4, PLOD1, APOE, SLC2A1, SERPINE1, IL1B, RPL11, FAS, NQO1, INSR, DDAH1, PTPRF, SEMG1, POLG, HLA-A, GSTT1, MAPK1, GLUL, VAMP7, MAPK3, PGM1, HSPB1, GGCT, CLU, TIMP2, TIMP3, TIMP1, P3H1, ACE, ECE1, ALB, GSTK1, ZMPSTE24, RPL5, GALE, EGF, NAXE, AGRP, SPP1, MEST, FN1, …	653	2811	18224	1.61829	8.07133e-08	1.34522e-08	2.03067e-07
Cellular component	GO:0043234	protein complex	43	6.5053	1.0884e-09	CAV1, PTGS2, CLU, TP63, NR3C1, SOX9, CTNNB1, AKT1, KDM1A, PEX19, ALB, GOPC, EPPIN, MYC, ACTB, SREBF1, BCL10, AR, HSP90AA1, SEMG1, EPB41, ACTA2, POLG, TP53, BRCA2, CFTR, CDC20, ATP1A1, SMAD1, NR0B2, SOD1, BRCA1, GNAT3, PTPN11, MAPK1, GLUL, CDKN1A, HDAC1, NTRK1, MAPK3, MDM2, OGG1, PARP1	653	412	18224	2.91274	6.36711e-07	9.09588e-08	1.60191e-06
Cellular component	GO:0000795	synaptonemal complex	10	1.51286	7.34106e-08	HSPA2, SYCP3, FKBP6, MSH5, STAG3, HORMAD1, SYCE1, MLH3, SYCP2, TEX11	653	24	18224	11.6284	4.29443e-05	5.36814e-06	0.000108046
Cellular component	GO:0005739	mitochondrion	86	13.0106	1.12521e-07	HSP90AB1, CPT2, STAR, SMCP, TP63, PINK1, GJA1, NFKB1, FOXO3, MMP2, PRDX1, PTEN, PKM, AKT1, GSR, GPX1, SLC16A1, CASP9, SLC25A24, GPX4, CASP8, CAT, CASP1, NDUFS2, DDAH1, MYC, WWOX, HMGCL, GHR, CDK1, SGK1, ACADM, CYP1A1, BRAF, CYP11A1, POLG, CYCS, TP53, MECP2, CYP2E1, ESR2, POR, DDIT4, RAD51, MAPK1, GLUL, KIF1B, H6PD, MAPK3, MAPK8, CTSB, CASQ1, GSTP1, CYP1B1, HAX1, CLU, HSPA1A, BCL2L1, SFN, KRAS, HS…	653	1331	18224	1.80323	6.58228e-05	7.31386e-06	0.000165609
Cellular component	GO:0072562	blood microparticle	22	3.32829	1.14811e-07	ACTB, TF, C3, CLU, HSPA1A, TGFB1, C8A, OAZ3, APOA2, HSPA2, TFRC, ALB, GSN, FCN3, APOE, BCHE, AGT, SLC2A1, PON1, CP, HSPA8, FN1	653	152	18224	4.03933	6.7162e-05	6.7164e-06	0.000168979
Cellular component	GO:0048471	perinuclear region of cytoplasm	50	7.5643	1.94408e-07	PLCZ1, TF, CAV1, ACHE, HRAS, CCL2, NANOS2, NANOS1, CLU, PPARG, MAEL, PTPN22, PINK1, HFE, HSPA1A, CDH1, CTNNB1, BDNF, APP, TNFRSF1B, DAB1, ECE1, SLC2A4, HMOX1, SRD5A1, NOS2, GAPDH, SPP1, EGFR, BCL10, HSP90AA1, ZP3, PICK1, CBL, FMR1, LMNA, CDC20, CDK4, PARK7, RAD51, HSP90B1, CDKN1A, TFRC, HDAC1, VAMP7, GSK3B, MT2A, GNAS, CTSB, SLC9A1	653	621	18224	2.24703	0.000113722	1.03389e-05	0.000286131
Cellular component	GO:0031093	platelet alpha granule lumen	13	1.96672	4.2569e-07	CLU, IGF1, IGF2, TGFB1, TIMP1, TGFB2, APP, ALB, SERPINE1, VEGFA, SERPINA1, EGF, FN1	653	55	18224	6.59646	0.000248998	2.07522e-05	0.000626531
Cellular component	GO:0005930	axoneme	15	2.26929	8.32988e-07	CLUAP1, KIF17, ARMC4, DNAJB13, DNAI2, CCDC39, DNAH5, RSPH9, GNAT3, CCDC103, CCDC40, RSPH4A, CCDC114, DNAAF1, MNS1	653	80	18224	5.23277	0.000487179	3.74838e-05	0.00122599
Cellular component	GO:0009986	cell surface	44	6.65658	9.56977e-07	HSP90AB1, TF, ACHE, IL1R1, FGFR3, TNF, LDLR, STRC, CLU, DEFB126, TIMP2, TGFB1, SDC3, VCAM1, WNT4, KISS1R, APP, HSPA2, CD44, EPPIN, HSPA5, FAS, ANGPTL3, GHR, EGFR, ICAM1, LPL, HSP90AA1, HLA-A, SLC3A2, CFTR, ABCB1, ADGRG2, NOTCH2, CST8, CD36, TFRC, PRLR, CD40LG, VAMP7, NTRK1, VEGFA, ABCC2, SLC9A1	653	542	18224	2.2656	0.000559675	3.99872e-05	0.00140848
Cellular component	GO:0005654	nucleoplasm	146	22.0877	1.0749e-06	THRA, THRB, FOXO3, XRCC1, CNOT7, IL17RD, HOXD11, CTNNB1, CSNK2A2, PGR, KDM1A, RBM8A, TARDBP, GATA4, RPL11, CCNA2, ORC1, TAF4B, RELA, FMR1, SPAG1, GRHL3, NR0B2, NR0B1, PPARGC1A, AHR, DDIT3, JUNB, HES1, MAPK1, JUN, MAPK3, MAPK8, RAD23B, SOX3, HSPA1A, SOX9, WT1, SRY, NAXE, DNMT3B, NR1H4, SREBF1, DNMT3A, UAP1, NR4A1, ARMC4, BRCA2, CDC20, SMAD1, RAD54L, USF1, ATM, BRCA1, NOTCH2, NR1I3, ATF4, CDKN1A, N…	653	2784	18224	1.46357	0.000628621	4.19204e-05	0.00158204
Cellular component	GO:0033391	chromatoid body	7	1.059	1.57518e-06	TDRD7, DDX25, MAEL, PIWIL1, PIWIL2, CLOCK, TDRD1	653	12	18224	16.2797	0.000921056	5.75909e-05	0.00231833
Cellular component	GO:0005667	transcription factor complex	23	3.47958	1.6807e-06	HAX1, CREM, RELA, NR4A1, TP63, SMAD1, CDK4, USF1, JUNB, TP73, CDK2, AHR, CTNNB1, KDM1A, TAL1, FOS, PROP1, JUN, NHLH2, PBX1, PARP1, CLOCK, FOXE3	653	193	18224	3.32584	0.000982725	5.78341e-05	0.00247363
Cellular component	GO:0042470	melanosome	16	2.42057	2.94702e-06	HSP90AB1, HSP90AA1, SLC3A2, ATP1A1, PRDX1, NCSTN, HSP90B1, TFRC, SLC2A1, FASN, CTSD, HSPA5, CTSB, GPNMB, CTNS, HSPA8	653	101	18224	4.42109	0.00172252	9.57737e-05	0.00433736
Cellular component	GO:0043025	neuronal cell body	30	4.53858	3.41328e-06	AGFG1, STAR, TIMP2, TGFB1, EPHB2, TGFB2, KISS1, TNFRSF1B, APOB, DAB1, RBM8A, APOE, CNR2, PYCARD, SRD5A1, SRD5A2, NQO1, AGRP, GHR, HSP90AA1, PTPRF, INHA, SOD1, PPARGC1A, ATP13A2, CYP17A1, GSK3B, NTRK1, MTOR, BMPR1B	653	315	18224	2.65792	0.00199478	0.000105088	0.00502357
Cellular component	GO:0016324	apical plasma membrane	28	4.23601	6.3994e-06	HSP90AB1, TF, ATP1B1, CAV1, GJA1, CDH2, PTEN, KISS1, SLC2A5, SLC2A1, FN1, EGFR, HSP90AA1, VANGL2, SLC3A2, CFTR, ABCB1, ATP1A1, ADGRG2, GNAT3, CYP4A11, TJP1, CD36, CLDN1, GNAS, ABCC2, IGFBP2, SLC9A1	653	291	18224	2.68532	0.00373666	0.000187165	0.00941826
Cellular component	GO:0036157	outer dynein arm	5	0.75643	7.8884e-06	DNAI1, CCDC114, DNAI2, NME8, DNAH5	653	5	18224	27.9081	0.0046041	0.000219725	0.0116096
Cellular component	GO:0031012	extracellular matrix	28	4.23601	8.75131e-06	CLU, VIM, TIMP2, MMP2, PRDX1, TIMP3, TGFB1, TGFB2, PKM, APOE, SERPINE1, RPL11, HSPA5, GAPDH, COL8A2, HSPA8, FN1, LPL, HSP90AA1, ZP2, ZP3, LMNA, HSPG2, SOD1, HSP90B1, HSPB1, CTSD, COL1A1	653	296	18224	2.63996	0.00510646	0.000232679	0.0128795
Cellular component	GO:0031090	organelle membrane	14	2.118	1.25139e-05	CYP3A4, CYP1B1, PTGS2, CYP1A1, CYP2B6, CYP21A2, EPHX1, RPE65, CYP1A2, CYP4A11, SQLE, FAAH, SRD5A1, SRD5A2	653	87	18224	4.49096	0.00729396	0.00031824	0.0184165
Cellular component	GO:0043005	neuron projection	24	3.63086	1.48915e-05	HSP90AA1, BRAF, STAR, PTGS2, PTPRF, FMR1, PICK1, VIM, DOCK7, ATP13A2, PTEN, PARK7, KISS1, FOS, ATF4, KIF1B, DAB1, HDAC1, VAMP7, CASP8, IFNG, NSMF, FAS, OPRD1	653	237	18224	2.82614	0.00867378	0.000362918	0.0219152
Cellular component	GO:0009897	external side of plasma membrane	22	3.32829	2.74283e-05	IL4, ICAM1, CD244, IL6, FGF8, TNF, LDLR, HFE, KIT, DNAI2, CXCL12, CXCL10, VCAM1, GSR, ACE, ECE1, CD36, TFRC, SLC2A4, CD40LG, IFNG, FAS	653	213	18224	2.88253	0.0159177	0.000641625	0.0403616
Cellular component	GO:0043209	myelin sheath	18	2.72315	3.20563e-05	ACTB, ATP1B1, HSP90AA1, MPZ, ATP1A1, SOD1, PRDX1, SOD2, PKM, GLUL, HSPA2, GNB1, ALB, BCL2, PHGDH, SRD5A1, HSPA5, HSPA8	653	152	18224	3.30491	0.0185785	0.000721019	0.0471703
Cellular component	GO:0043231	intracellular membrane-bounded organelle	40	6.05144	5.5726e-05	CYP3A4, CLUAP1, HRAS, CYP1B1, AGFG1, PPARG, ABCA4, IGF1R, KISS1R, APP, APOB, DAB1, PEX19, CASP7, GSTK1, HSD17B3, CAT, NAXE, INSR, GAPDH, DNMT3B, STS, CYP1A1, BRAF, STX2, ATP1A4, ATP1A1, CYP1A2, IRS1, POR, TP73, CYP4A11, TFRC, SQLE, FLG, VAMP7, PON1, CTSB, CTNS, CLOCK	653	558	18224	2.00058	0.0320749	0.0012067	0.0819865
Cellular component	GO:0005925	focal adhesion	31	4.68986	7.80366e-05	CAV1, FGFR3, VIM, GJA1, CDH1, HSPA1A, CDH2, SPRY4, CTNNB1, KRAS, CD44, GSN, RPL5, CAT, HSPA5, PRUNE1, HSPA8, ACTB, EGFR, FLRT3, ICAM1, MAP2K1, HSPG2, DOCK7, NEXN, NCSTN, MAPK1, HSP90B1, MAPK3, HSPB1, SLC9A1	653	391	18224	2.21266	0.0446268	0.00162914	0.114793
Cellular component	GO:0031514	motile cilium	12	1.81543	7.80833e-05	CCDC103, LDHC, CATSPER2, RSPH4A, RSPH1, CATSPER1, TEKT2, MNS1, DNAAF5, RSPH9, CABYR, NPHP1	653	76	18224	4.40654	0.0446529	0.00157395	0.114862
Cellular component	GO:0016323	basolateral plasma membrane	19	2.87443	8.40242e-05	HSP90AB1, EGFR, ATP1B1, CAV1, MPZ, HSP90AA1, STX2, LDLR, LEPR, VANGL2, ATP1A1, CFTR, CDH2, CTNNB1, TJP1, TFRC, SLC2A1, ABCC4, SLC9A1	653	180	18224	2.94586	0.0479676	0.0016372	0.123596

## Sheet: MF
Supplementary Table 6. GO and KEGG pathway analysis for the MI-related targets
Category	ID	Term	Count	%	PValue	Genes	List Total	Pop Hits	Pop Total	Fold Enrichment	Bonferroni	Benjamini	FDR
Molecular function	GO:0019899	enzyme binding	57	8.6233	1.36869e-21	CYP3A4, THRB, PTGS2, PPARG, XRCC1, PTEN, TGFB1, CTNNB1, GSTM1, PGR, AKT1, GSTM2, KDM1A, GSTM3, APP, HMOX1, CAT, WWOX, DHCR24, EGFR, BCL10, AR, CYP1A1, PICK1, TP53, ESR1, CFTR, ESR2, CYP2E1, CYP1A2, POR, CCND1, JUN, MDM2, MAPK8, CAV1, NFKBIA, HSPA1A, TSPYL1, TAL1, HSPA2, BCHE, DNMT3L, PYCARD, HSPA5, HSPA8, CREB1, BIRC5, CDC20, USF1, CABYR, PARK7, BRCA1, HDAC1, PCNA, PARP1, NR5A1	634	333	16881	4.55763	1.50282e-18	1.50282e-18	2.18825e-18
Molecular function	GO:0042802	identical protein binding	84	12.708	2.48201e-19	LDLR, MMP9, PPARG, TP63, NFKB1, PRDX1, PTEN, MKRN3, OFD1, HOOK1, AKT1, GSTM3, APP, APOE, TARDBP, CASP8, SLC2A1, SERPINA1, FAS, NQO1, KHDRBS1, EGFR, SOX10, BCL10, ACADM, HSP90AA1, BRAF, RELA, PICK1, FMR1, TP53, ESR1, RB1, RAD51, MAPK1, GLUL, CTH, JUN, MCIDAS, VEGFA, LCK, CLDN1, CLDN2, HSPB1, MDM2, COL1A1, FGFR1, CAV1, TNF, FKBP6, VIM, NFKBIA, BCL2L1, SFN, EPHB2, IGF1R, BCHE, ALB, INS, BCL2, PYCARD…	634	749	16881	2.98611	2.72525e-16	1.36262e-16	3.96822e-16
Molecular function	GO:0008134	transcription factor binding	42	6.35401	1.05322e-13	PPARA, NBN, THRA, PPARG, NFKBIA, NFKB1, CTNNB1, FOS, SRY, KDM1A, BCL2, GATA4, GPX3, MYC, CEBPA, BCL10, SOX10, AR, CEBPB, RELA, TP53, MECP2, ESR1, RB1, NR0B2, NR0B1, PPARGC1A, JUNB, TP73, PARK7, AHR, DDIT3, STAT3, HES1, MAPK1, CCND1, HDAC1, JUN, ZFPM2, PBX1, PARP1, NFIA	634	284	16881	3.93767	1.15685e-10	3.85618e-11	1.68454e-10
Molecular function	GO:0005515	protein binding	419	63.3888	2.70288e-13	HRAS, PTGS2, SELENBP1, XRCC1, CTNNB1, PGR, CCDC141, APP, SERPINE1, RPL11, FAS, CCNA2, LRRC6, CYP1A1, BRAF, MECP2, MAPK1, GLUL, JUN, MAPK3, MAPK8, ADAMTS5, RAD23B, IL1R1, HFE, NFKBIA, HSPA1A, BCL2L1, HESX1, NPHP4, INS, DNMT3L, DNMT3B, NPHP1, SPP1, DNMT3A, MKI67, MAP2K1, IL1RN, ACACA, USF1, ATM, GH1, PCNA, PARP1, PPP2R3C, SLC9A1, LDLR, BSCL2, TP63, PKM, OFD1, KISS1, CCNE1, KISS1R, SERPINA1, MYC, CC…	634	8785	16881	1.26993	2.96833e-10	7.42082e-11	4.32221e-10
Molecular function	GO:0008083	growth factor activity	28	4.23601	6.5503e-11	CXCL1, FGF8, FGF17, KITLG, BMP15, CXCL12, IL10, TGFB1, TGFB2, TIMP1, LIF, BDNF, AGT, ANGPTL3, EGF, IL4, IL6, IGF1, ARTN, IGF2, INHA, LEP, GH1, AMH, VEGFA, GDF15, NGF, IL2	634	162	16881	4.60206	7.19223e-08	1.43845e-08	1.04726e-07
Molecular function	GO:0042803	protein homodimerization activity	65	9.83359	2.03065e-10	NAMPT, PTGS2, HMGCR, NFKB1, TGFB1, TGFB2, CCDC103, GSTM1, GSTM2, SLC16A1, GSTM3, APOA2, PLOD1, APOE, HMOX1, CAT, NOS2, TERT, HMGCL, GHR, HSP90AA1, DMRT3, RELA, FMR1, DMRT1, NR0B2, NECTIN4, NR0B1, DDIT3, HES1, JUN, VEGFA, XDH, FGFR1, ACHE, GGCT, BCL2L1, KIT, DROSHA, ECE1, MMACHC, BCL2, FASN, PYCARD, GALE, BHLHE40, NAXE, HPGDS, CEBPA, FLRT3, GSTA4, CEBPB, BIRC5, SMAD1, SOD1, USF1, PARK7, ABCG2, ATF…	634	730	16881	2.37082	2.22965e-07	3.71608e-08	3.24658e-07
Molecular function	GO:0003682	chromatin binding	43	6.5053	8.68649e-10	PPARG, HOXD13, TP63, NFKB1, MLH3, SOX9, HESX1, TAL1, FANCM, FOS, KDM1A, CHD7, PROP1, GATA4, ORC1, DNMT3B, EGFR, SREBF1, CDK1, SOX10, DNMT3A, AR, BRD2, CEBPB, POLG, RELA, FMR1, TP53, ESR1, MECP2, DMRT1, MEIOB, TP73, RAD51, ATRX, HDAC1, JUN, ASH1L, PCNA, MPO, DNMT1, NFIA, NR5A1	634	391	16881	2.9282	9.53776e-07	1.36254e-07	1.38879e-06
Molecular function	GO:0002020	protease binding	21	3.177	8.71562e-10	BCL10, INSL3, IL1R1, TNF, LDLR, POLG, TP53, PINK1, BRCA2, KIT, TIMP2, TIMP3, TIMP1, CASP3, CST8, INS, BCL2, SERPINE1, PYCARD, SERPINA1, FN1	634	101	16881	5.53614	9.56975e-07	1.19622e-07	1.39345e-06
Molecular function	GO:0003707	steroid hormone receptor activity	16	2.42057	1.34855e-09	PPARA, AR, THRA, THRB, PPARG, ESR1, NR4A1, NR3C1, NR0B2, ESR2, NR0B1, PGR, NR1I3, NR1I2, NR1H4, NR5A1	634	56	16881	7.60748	1.4807e-06	1.64523e-07	2.15605e-06
Molecular function	GO:0004879	RNA polymerase II transcription factor activity, ligand-activated sequence-specific DNA binding	13	1.96672	3.81974e-09	PPARA, AR, PPARG, ESR1, NR4A1, ESR2, NR0B1, STAT3, AHR, NR1I3, NR1I2, NR1H4, NR5A1	634	36	16881	9.61501	4.19406e-06	4.19407e-07	6.10697e-06
Molecular function	GO:0043565	sequence-specific DNA binding	49	7.41301	7.30851e-09	PPARA, HSFY1, THRA, THRB, PPARG, MAEL, TP63, FOXO3, HOXD11, PGR, FOS, PROP1, GATA4, ALX3, MYC, EGR1, AR, ESR1, TP53, GRHL3, ESR2, NR0B1, PPARGC1A, DDIT3, HES1, JUN, NFE2L2, CLOCK, CREM, NR3C1, PRDM16, WT1, HESX1, BCL2, NR1H4, FOXL2, CEBPB, CREB1, NR4A1, USF1, TP73, GCM2, NR1I3, ATF4, ATF3, NR1I2, PBX1, FOXE3, NR5A1	634	518	16881	2.51869	8.02471e-06	7.29522e-07	1.16848e-05
Molecular function	GO:0001077	transcriptional activator activity, RNA polymerase II core promoter proximal region sequence-specific binding	30	4.53858	1.94732e-08	PPARA, HOXD13, TP63, NR3C1, SOX9, WT1, PGR, FOS, MYC, NR1H4, CEBPA, EGR1, SREBF1, AR, FOXL2, CEBPB, CREB1, RELA, ESR1, NR4A1, SMAD1, JUNB, DDIT3, STAT3, TP73, GCM2, ATF4, JUN, PBX1, NFIA	634	236	16881	3.38468	2.13813e-05	1.7818e-06	3.11336e-05
Molecular function	GO:0004602	glutathione peroxidase activity	10	1.51286	2.71821e-08	GSTA1, GPX2, GSTM2, GPX1, PRDX6, GPX4, GSTK1, GPX3, GSTT1, GSTP1	634	21	16881	12.6791	2.98455e-05	2.29584e-06	4.34585e-05
Molecular function	GO:0005102	receptor binding	37	5.59758	5.44989e-08	CXCL1, INSL3, CAV1, CCL2, C3, GJA1, HFE, HSPA1A, POMC, CXCL12, CXCL10, EPHB2, TGFB2, TAC3, LIF, PGR, GSTM2, APP, RSPO1, GSTK1, SERPINE1, CAT, NOS2, AGRP, HMGCL, GBA, LPL, AR, PICK1, HLA-A, ARTN, NECTIN4, INHA, PARK7, AMH, IGFBP2, LHB	634	353	16881	2.79085	5.9838e-05	4.27426e-06	8.71324e-05
Molecular function	GO:0005179	hormone activity	18	2.72315	6.60418e-08	VIP, INSL3, CGA, GNRH1, EDN1, IGF1, IGF2, TSHB, INHA, POMC, LEP, AMH, GH1, INS, AGT, FSHB, LHB, PRL	634	94	16881	5.09863	7.25112e-05	4.83425e-06	0.000105587
Molecular function	GO:0044212	transcription regulatory region DNA binding	27	4.08472	1.20801e-07	KMT2D, THRA, TNF, PPARG, TP63, NFKB1, WT1, CTNNB1, TAL1, KDM1A, FOS, GATA4, CEBPA, AR, RELA, CREB1, TP53, DDIT3, BRCA1, AHR, STAT3, TP73, ATF4, ATF3, HDAC1, JUN, NFE2L2	634	213	16881	3.37515	0.000132631	8.28993e-06	0.000193136
Molecular function	GO:0019901	protein kinase binding	37	5.59758	2.63891e-07	HSP90AB1, CAV1, BCL2L1, FOXO3, SFN, PTEN, CTNNB1, CCNE1, CASP9, CDKN2C, MAP3K1, GATA4, PIWIL1, CCNA2, GHR, SREBF1, EGFR, BCL10, MAP2K1, ACTA2, RELA, TP53, NPR1, ATP1A1, SMAD1, USF1, TP73, STAT3, CCNB1, CCND1, TEX14, CCND2, GSK3B, LCK, HSPB1, MTOR, PARP1	634	376	16881	2.62013	0.00028971	1.70441e-05	0.000421906
Molecular function	GO:0005125	cytokine activity	23	3.47958	7.48432e-07	IL4, NAMPT, IL6, TNF, IL18, IL1RN, EDN1, KITLG, INHA, BMP15, IL10, TGFB1, TGFB2, TIMP1, LIF, CD40LG, IFNG, VEGFA, IL1B, GDF15, IL1A, SPP1, IL2	634	176	16881	3.47956	0.000821441	4.56533e-05	0.00119658
Molecular function	GO:0032403	protein complex binding	24	3.63086	3.05809e-06	SREBF1, KHDRBS1, PPARA, THRA, PTPRF, RELA, NFKBIA, NR3C1, NR0B2, CDK4, ATM, C8A, P3H1, C8B, NRAS, CASP3, MTHFR, CCND1, CDKN1A, KRAS, GNB1, KRT8, CASP8, MYC	634	206	16881	3.10208	0.00335216	0.00017671	0.00488915
Molecular function	GO:0020037	heme binding	19	2.87443	3.68825e-06	CYP3A4, CYP1B1, CYP11A1, PTGS2, CYP1A1, CYP2B6, CYP21A2, CYCS, CYP2E1, CYP1A2, CYP4A11, CYP17A1, HMOX1, SDHC, MPO, NOS3, CAT, NOS2, CYP19A1	634	137	16881	3.69268	0.00404151	0.000202465	0.00589658
Molecular function	GO:0004364	glutathione transferase activity	10	1.51286	4.07633e-06	GSTM1, GSTA1, GSTM2, GSTA2, GSTM3, GSTA4, GSTK1, GSTT1, GSTP1, HPGDS	634	35	16881	7.60748	0.00446582	0.000213112	0.00651702
Molecular function	GO:0050661	NADP binding	10	1.51286	4.07633e-06	GSR, MTHFR, HMGCR, H6PD, NOS3, CAT, NOS2, GAPDH, POR, MTRR	634	35	16881	7.60748	0.00446582	0.000213112	0.00651702
Molecular function	GO:0003700	transcription factor activity, sequence-specific DNA binding	65	9.83359	5.4243e-06	PPARA, HSFY1, THRA, THRB, PPARG, HOXD13, TP63, NFKB1, FOXO3, CNOT7, CTNNB1, PGR, KDM1A, FOS, TARDBP, GATA4, MYC, EGR1, AR, EGR4, RELA, DMRT3, TAF4B, TP53, ESR1, DMRT1, MECP2, RB1, ESR2, DDIT3, AHR, HES1, JUN, NFE2L2, TBX19, CLOCK, SOX3, CREM, NR3C1, SOX9, WT1, TAL1, SRY, TSC22D3, BHLHE40, NR1H4, SREBF1, CEBPA, FOXL2, CEBPB, CREB1, CBL, SMAD1, TP73, STAT3, ATF4, NR1I3, NR1I2, ATF3, HDAC1, PBX1, SC…	634	961	16881	1.80094	0.0059382	0.000270686	0.00867199
Molecular function	GO:0042826	histone deacetylase binding	16	2.42057	5.86005e-06	HSP90AB1, HSP90AA1, CEBPB, RELA, MECP2, HSPA1A, CDC20, USF1, HES1, TAL1, CCND1, HDAC1, MAPK8, PARP1, DNMT3B, ZMYND15	634	102	16881	4.17666	0.0064137	0.000279715	0.0093686
Molecular function	GO:0046982	protein heterodimerization activity	39	5.90015	5.93479e-06	CAV1, GCLC, NFKB1, TAS1R3, BCL2L1, SYCP2, SOX9, GCLM, TGFB1, CTNNB1, TGFB2, TAL1, FOS, APOA2, BCL2, BHLHE40, EGFR, CEBPB, BRAF, RELA, TAF4B, DMRT3, FMR1, TP53, DMRT1, NR4A1, BIRC5, SMAD1, INHA, USF1, CABYR, DDIT3, AHR, ATF4, ATF3, JUN, BAX, VEGFA, PBX1	634	465	16881	2.23316	0.00649523	0.00027148	0.00948807
Molecular function	GO:0019825	oxygen binding	11	1.66415	7.55436e-06	CYP3A4, CYP4A11, CYP17A1, CYP1B1, CYP1A1, CYP2B6, ALB, CYP2E1, CYP1A2, CYP19A1, SOD2	634	47	16881	6.23166	0.00826041	0.000331734	0.0120772
Molecular function	GO:0016712	oxidoreductase activity, acting on paired donors, with incorporation or reduction of molecular oxygen, reduced flavin or flavoprotein as one donor, and incorporation of one atom of oxygen	7	1.059	1.01701e-05	CYP3A4, CYP1B1, CYP1A1, CYP2B6, CYP2E1, CYP1A2, CYP19A1	634	15	16881	12.4256	0.0111047	0.000429402	0.0162587
Molecular function	GO:0047485	protein N-terminus binding	15	2.26929	1.48689e-05	NBN, HAX1, MAP2K1, TDRD7, RELA, TP53, MECP2, ATM, TGFB1, HESX1, CSNK2A2, HDAC1, PEX19, PARP1, ERCC2	634	97	16881	4.11745	0.0161937	0.000604491	0.0237697
Molecular function	GO:0050660	flavin adenine dinucleotide binding	12	1.81543	2.30094e-05	XDH, KDM1A, GSR, MTHFR, ACADM, SQLE, PPOX, NOS3, NOS2, POR, MTRR, DHCR24	634	64	16881	4.99241	0.0249481	0.000901901	0.0367809
Molecular function	GO:0001948	glycoprotein binding	12	1.81543	2.67715e-05	HSP90AB1, EGFR, HSP90AA1, TFRC, LDLR, VIM, LCK, CDH1, SERPINA1, HSPA5, BMPR1B, TGFB1	634	65	16881	4.9156	0.0289677	0.00101313	0.0427936
Molecular function	GO:0000980	RNA polymerase II distal enhancer sequence-specific DNA binding	12	1.81543	2.67715e-05	ACTB, TAL1, SOX10, PROP1, HDAC1, RELA, JUN, CREB1, NFKB1, NFE2L2, NR1H4, NR5A1	634	65	16881	4.9156	0.0289677	0.00101313	0.0427936
Molecular function	GO:0009055	electron carrier activity	14	2.118	2.9601e-05	XDH, ACADM, CYCS, CYP1A2, POR, GPX2, SDHB, GSR, SDHC, PHGDH, ALDH2, SRD5A1, NDUFS2, CYP19A1	634	90	16881	4.14185	0.0319798	0.00108282	0.0473153
Molecular function	GO:0003705	transcription factor activity, RNA polymerase II distal enhancer sequence-specific binding	12	1.81543	3.10532e-05	CEBPA, SOX10, SRY, CEBPB, RELA, JUN, CREB1, BHLHE40, SOX9, USF1, NR1H4, NR5A1	634	66	16881	4.84112	0.0335222	0.0010993	0.0496362
Molecular function	GO:0005496	steroid binding	8	1.21029	4.64837e-05	SHBG, PGR, CYP3A4, AR, CYP21A2, ESR1, NR3C1, ESR2	634	27	16881	7.88924	0.0497596	0.00159374	0.0742919

## Sheet: KEGG
Supplementary Table 6. GO and KEGG pathway analysis for the MI-related targets
Category	ID	Term	Count	%	PValue	Genes	List Total	Pop Hits	Pop Total	Fold Enrichment	Bonferroni	Benjamini	FDR
KEGG pathway	hsa05215	Prostate cancer	38	5.74887	1.25625e-22	HSP90AB1, FGFR1, HRAS, NFKBIA, NFKB1, PTEN, CTNNB1, INSRR, AKT1, CCNE1, IGF1R, KRAS, CASP9, INS, BCL2, SRD5A2, EGF, EGFR, AR, HSP90AA1, BRAF, MAP2K1, CREB1, RELA, TP53, IGF1, RB1, CDK2, MAPK1, NRAS, CCND1, ATF4, CDKN1A, HSP90B1, GSK3B, MAPK3, MDM2, MTOR	422	88	6879	7.03905	3.30394e-20	3.30394e-20	1.645e-19
KEGG pathway	hsa05200	Pathways in cancer	78	11.8003	2.4471e-21	HSP90AB1, HRAS, FGF8, PTGS2, MMP9, FGF17, PPARG, NFKB1, MMP2, PTEN, CXCL12, TGFB1, TGFB2, CTNNB1, AKT1, FOS, CCNE1, CASP3, WNT4, CASP9, CASP8, SLC2A1, CSF3R, FAS, NOS2, MYC, EGFR, AR, HSP90AA1, BRAF, RELA, CYCS, TP53, RB1, CDK4, CDK2, RAD51, MAPK1, CCND1, GNB1, JUN, VEGFA, MAPK3, MDM2, GNAS, MAPK8, GSTP1, FGFR1, FGFR3, NFKBIA, KITLG, CXCL8, CDH1, BCL2L1, KIT, TPM3, IGF1R, KRAS, BCL2, EGF, FN1, CE…	422	393	6879	3.2353	6.43588e-19	3.21794e-19	3.20436e-18
KEGG pathway	hsa05161	Hepatitis B	43	6.5053	2.34828e-18	HRAS, TNF, MMP9, CXCL8, NFKBIA, NFKB1, PTEN, TGFB1, TGFB2, AKT1, CCNE1, FOS, CASP3, KRAS, CASP9, BCL2, MAP3K1, CASP8, FAS, CCNA2, MYC, IL6, MAP2K1, CREB1, RELA, CYCS, TP53, HSPG2, BIRC5, RB1, CDK4, CDK2, STAT3, MAPK1, NRAS, CCND1, ATF4, CDKN1A, JUN, BAX, MAPK3, PCNA, MAPK8	422	145	6879	4.83407	6.17598e-16	2.05866e-16	3.07496e-15
KEGG pathway	hsa04151	PI3K-Akt signaling pathway	64	9.6823	8.2243e-16	HSP90AB1, HRAS, FGF8, FGF17, NFKB1, FOXO3, PTEN, AKT1, CCNE1, CASP9, CSF3R, NOS3, MYC, PRL, INSR, COL11A1, GHR, EGFR, SGK1, HSP90AA1, RELA, TP53, CDK4, IRS1, CDK2, DDIT4, MAPK1, CCND1, GNB1, CCND2, MAPK3, VEGFA, MDM2, COL1A1, NGF, FGFR1, FGFR3, KITLG, BCL2L1, KIT, IGF1R, KRAS, INS, BCL2, EGF, FN1, SPP1, IL4, IL6, MAP2K1, CREB1, IGF1, NR4A1, BRCA1, NRAS, GH1, HSP90B1, CDKN1A, ATF4, PRLR, GSK3B, MT…	422	345	6879	3.02394	2.04392e-13	5.10703e-14	1.02141e-12
KEGG pathway	hsa05219	Bladder cancer	22	3.32829	1.77886e-15	EGFR, HRAS, FGFR3, MAP2K1, BRAF, MMP9, TP53, CXCL8, CDH1, RB1, CDK4, MMP2, NRAS, MAPK1, CCND1, CDKN1A, KRAS, VEGFA, MAPK3, MDM2, EGF, MYC	422	41	6879	8.74685	4.67182e-13	9.34808e-14	2.33147e-12
KEGG pathway	hsa04068	FoxO signaling pathway	37	5.59758	1.10232e-14	HRAS, FOXO3, PTEN, IL10, TGFB1, TGFB2, AKT1, IGF1R, KRAS, SLC2A4, INS, CAT, EGF, INSR, EGFR, IL6, SGK1, BRAF, MAP2K1, IGF1, IRS1, STAT3, ATM, CDK2, SOD2, CCNB1, MAPK1, NRAS, CCND1, CDKN1A, CCND2, MAPK3, GADD45G, MDM2, MAPK8, GADD45B, GADD45A	422	134	6879	4.50101	2.89069e-12	4.81837e-13	1.43885e-11
KEGG pathway	hsa04115	p53 signaling pathway	26	3.93343	3.5686e-14	CDK1, CYCS, TP53, IGF1, SFN, CDK4, PTEN, TP73, CDK2, ATM, CCNB1, CCNE1, CASP3, CCND1, CDKN1A, CASP9, CCND2, BAX, CASP8, SERPINE1, GADD45G, MDM2, FAS, GADD45B, GADD45A, IGFBP3	422	67	6879	6.32574	9.37284e-12	1.33893e-12	4.66627e-11
KEGG pathway	hsa04066	HIF-1 signaling pathway	30	4.53858	1.74179e-13	TF, EDN1, NFKB1, TIMP1, AKT1, IGF1R, INS, BCL2, HMOX1, IFNG, SLC2A1, SERPINE1, NOS3, NOS2, EGF, GAPDH, INSR, ENO1, EGFR, IL6, MAP2K1, RELA, IGF1, STAT3, MAPK1, CDKN1A, TFRC, MAPK3, VEGFA, MTOR	422	96	6879	5.09405	4.5813e-11	5.72664e-12	2.28095e-10
KEGG pathway	hsa04668	TNF signaling pathway	31	4.68986	5.85699e-13	CXCL1, CCL2, TNF, PTGS2, MMP9, EDN1, NFKBIA, NFKB1, CXCL10, VCAM1, AKT1, LIF, FOS, TNFRSF1B, CASP3, CASP7, CASP8, IL1B, FAS, ICAM1, IL6, CEBPB, MAP2K1, RELA, CREB1, JUNB, MAPK1, ATF4, JUN, MAPK3, MAPK8	422	107	6879	4.7227	1.54053e-10	1.7117e-11	7.6702e-10
KEGG pathway	hsa04917	Prolactin signaling pathway	25	3.78215	1.46234e-12	CGA, HRAS, MAP2K1, RELA, LHCGR, ESR1, NFKB1, ESR2, FOXO3, STAT3, AKT1, FOS, MAPK1, NRAS, CCND1, CYP17A1, KRAS, PRLR, CCND2, INS, GSK3B, MAPK3, MAPK8, LHB, PRL	422	71	6879	5.73977	3.84607e-10	3.84608e-11	1.91492e-09
KEGG pathway	hsa05205	Proteoglycans in cancer	41	6.20272	1.21456e-11	FGFR1, CAV1, HRAS, TNF, MMP9, MMP2, TIMP3, TGFB1, CTNNB1, TGFB2, AKT1, DROSHA, IGF1R, WNT4, CASP3, KRAS, CD44, FAS, MYC, FN1, ACTB, EGFR, BRAF, MAP2K1, CBL, TP53, HSPG2, ESR1, IGF1, IGF2, STAT3, PTPN11, MAPK1, NRAS, CCND1, CDKN1A, MAPK3, VEGFA, MDM2, MTOR, SLC9A1	422	200	6879	3.34169	3.1943e-09	2.90391e-10	1.59041e-08
KEGG pathway	hsa05212	Pancreatic cancer	23	3.47958	1.24537e-11	EGFR, MAP2K1, BRAF, RELA, TP53, BRCA2, NFKB1, RB1, BCL2L1, CDK4, TGFB1, STAT3, RAD51, TGFB2, AKT1, MAPK1, CCND1, KRAS, CASP9, VEGFA, MAPK3, MAPK8, EGF	422	65	6879	5.76803	3.27532e-09	2.72944e-10	1.63075e-08
KEGG pathway	hsa05220	Chronic myeloid leukemia	24	3.63086	1.64841e-11	HRAS, MAP2K1, BRAF, RELA, CBL, TP53, NFKBIA, NFKB1, RB1, BCL2L1, CDK4, TGFB1, PTPN11, TGFB2, AKT1, NRAS, MAPK1, CCND1, CDKN1A, KRAS, HDAC1, MAPK3, MDM2, MYC	422	72	6879	5.43365	4.3353e-09	3.33485e-10	2.15851e-08
KEGG pathway	hsa04913	Ovarian steroidogenesis	20	3.02572	2.03889e-11	HSD3B2, CGA, CYP1B1, STAR, CYP11A1, PTGS2, LDLR, CYP1A1, LHCGR, IGF1, BMP15, FSHR, IGF1R, CYP17A1, INS, GNAS, FSHB, LHB, INSR, CYP19A1	422	49	6879	6.65345	5.36228e-09	3.8302e-10	2.66983e-08
KEGG pathway	hsa05210	Colorectal cancer	22	3.32829	3.62963e-11	MAP2K1, BRAF, CYCS, TP53, BIRC5, TGFB1, TGFB2, CTNNB1, AKT1, FOS, MAPK1, CASP3, CCND1, KRAS, CASP9, JUN, BCL2, GSK3B, BAX, MAPK3, MAPK8, MYC	422	62	6879	5.78421	9.54593e-09	6.36395e-10	4.75283e-08
KEGG pathway	hsa05218	Melanoma	23	3.47958	9.04377e-11	EGFR, FGFR1, HRAS, FGF8, MAP2K1, BRAF, FGF17, TP53, IGF1, CDH1, RB1, CDK4, PTEN, AKT1, IGF1R, NRAS, MAPK1, CCND1, CDKN1A, KRAS, MAPK3, MDM2, EGF	422	71	6879	5.28059	2.37851e-08	1.48657e-09	1.18424e-07
KEGG pathway	hsa04919	Thyroid hormone signaling pathway	29	4.38729	1.42486e-10	PLCZ1, HRAS, ATP1B1, THRA, THRB, CTNNB1, AKT1, WNT4, KRAS, CASP9, SLC2A1, GATA4, MYC, ACTB, MAP2K1, TP53, ESR1, ATP1A4, ATP1A1, NOTCH2, NRAS, MAPK1, CCND1, HDAC1, GSK3B, MAPK3, MDM2, MTOR, SLC9A1	422	115	6879	4.11067	3.74737e-08	2.20434e-09	1.86578e-07
KEGG pathway	hsa04010	MAPK signaling pathway	45	6.80787	1.45031e-10	FGFR1, IL1R1, FGF8, HRAS, TNF, FGFR3, FGF17, NFKB1, HSPA1A, TGFB1, TGFB2, AKT1, FOS, CASP3, BDNF, KRAS, HSPA2, MAP3K1, IL1B, FAS, EGF, MYC, HSPA8, IL1A, EGFR, BRAF, MAP2K1, RELA, TP53, NR4A1, DDIT3, MAPK1, NRAS, ATF4, JUN, NTRK1, MAPK3, NTRK2, GADD45G, HSPB1, MAPK8, GADD45B, GADD45A, NGF, DUSP6	422	253	6879	2.89938	3.81433e-08	2.11907e-09	1.89912e-07
KEGG pathway	hsa05134	Legionellosis	20	3.02572	1.49193e-10	CXCL1, IL6, TNF, C3, RELA, IL18, CYCS, CXCL8, NFKBIA, NFKB1, HSPA1A, CASP3, HSPA2, CASP9, CASP7, CASP8, PYCARD, IL1B, CASP1, HSPA8	422	54	6879	6.03739	3.92377e-08	2.06514e-09	1.95361e-07
KEGG pathway	hsa05216	Thyroid cancer	15	2.26929	2.78365e-10	HRAS, BRAF, MAP2K1, PPARG, TP53, CDH1, TPM3, CTNNB1, NRAS, MAPK1, CCND1, KRAS, NTRK1, MAPK3, MYC	422	29	6879	8.43152	7.32099e-08	3.66049e-09	3.64505e-07
KEGG pathway	hsa04932	Non-alcoholic fatty liver disease (NAFLD)	33	4.99244	3.23131e-10	PPARA, TNF, LEPR, CXCL8, NFKB1, TGFB1, AKT1, CASP3, INS, CASP7, CASP8, IL1B, FAS, NDUFS2, INSR, IL1A, CEBPA, SREBF1, IL6, RELA, CYCS, CYP2E1, IRS1, DDIT3, LEP, SDHB, ATF4, JUN, GSK3B, SDHC, BAX, PKLR, MAPK8	422	151	6879	3.56246	8.49834e-08	4.04683e-09	4.23124e-07
KEGG pathway	hsa05213	Endometrial cancer	19	2.87443	6.25851e-10	EGFR, HRAS, BRAF, MAP2K1, TP53, CDH1, FOXO3, PTEN, CTNNB1, AKT1, NRAS, MAPK1, CCND1, KRAS, CASP9, GSK3B, MAPK3, EGF, MYC	422	52	6879	5.95612	1.64599e-07	7.48177e-09	8.19522e-07
KEGG pathway	hsa05142	Chagas disease (American trypanosomiasis)	26	3.93343	1.89859e-09	TNF, CCL2, C3, CXCL8, NFKBIA, NFKB1, IL10, TGFB1, TGFB2, AKT1, FOS, ACE, SERPINE1, IFNG, CASP8, IL1B, NOS2, FAS, IL6, RELA, MAPK1, JUN, MAPK3, GNAS, MAPK8, IL2	422	104	6879	4.07524	4.9933e-07	2.171e-08	2.48612e-06
KEGG pathway	hsa05166	HTLV-I infection	43	6.5053	1.96209e-09	IL1R1, HRAS, TNF, CREM, NFKBIA, NFKB1, BCL2L1, TGFB1, CTNNB1, TGFB2, VCAM1, AKT1, FOS, WNT4, KRAS, CDKN2C, MAP3K1, SLC2A1, MYC, TERT, EGR1, ICAM1, IL6, CREB1, RELA, TP53, HLA-A, CDC20, RB1, CDK4, ATM, NRAS, CCND1, ATF4, CDKN1A, ATF3, CCND2, JUN, GSK3B, BAX, LCK, PCNA, IL2	422	254	6879	2.75961	5.16029e-07	2.15012e-08	2.56926e-06
KEGG pathway	hsa04920	Adipocytokine signaling pathway	21	3.177	3.26191e-09	PPARA, TNF, LEPR, RELA, NFKBIA, NFKB1, POMC, IRS1, PPARGC1A, CPT1A, STAT3, PTPN11, LEP, AKT1, TNFRSF1B, CD36, SLC2A4, SLC2A1, MAPK8, MTOR, AGRP	422	70	6879	4.89028	8.57881e-07	3.43153e-08	4.27131e-06
KEGG pathway	hsa00480	Glutathione metabolism	18	2.72315	3.6878e-09	GSTA1, GSTA2, GSTA4, GCLC, GGCT, PGD, GSTT1, GCLM, GSTM1, GPX2, GPX1, GSTM2, GSR, GSTM3, GPX4, GSTK1, GPX3, GSTP1	422	51	6879	5.75328	9.69892e-07	3.73036e-08	4.829e-06
KEGG pathway	hsa05214	Glioma	20	3.02572	5.33445e-09	EGFR, HRAS, MAP2K1, BRAF, TP53, IGF1, RB1, CDK4, PTEN, AKT1, IGF1R, NRAS, MAPK1, CCND1, CDKN1A, KRAS, MAPK3, MDM2, MTOR, EGF	422	65	6879	5.01568	1.40296e-06	5.19615e-08	6.98521e-06
KEGG pathway	hsa04722	Neurotrophin signaling pathway	27	4.08472	9.56953e-09	HRAS, NFKBIA, NFKB1, FOXO3, AKT1, BDNF, KRAS, MAP3K1, BCL2, MAP2K1, BRAF, RELA, TP53, IRS1, TP73, PTPN11, NRAS, MAPK1, ATF4, JUN, GSK3B, BAX, NTRK1, NTRK2, MAPK3, MAPK8, NGF	422	120	6879	3.66771	2.51678e-06	8.98853e-08	1.25308e-05
KEGG pathway	hsa04915	Estrogen signaling pathway	24	3.63086	1.72473e-08	EGFR, HSP90AB1, HRAS, HSP90AA1, MAP2K1, CREB1, MMP9, ESR1, HSPA1A, ESR2, MMP2, AKT1, FOS, MAPK1, NRAS, HSP90B1, ATF4, KRAS, HSPA2, JUN, MAPK3, GNAS, NOS3, HSPA8	422	99	6879	3.95174	4.53603e-06	1.56415e-07	2.25845e-05
KEGG pathway	hsa04621	NOD-like receptor signaling pathway	18	2.72315	1.83927e-08	CXCL1, HSP90AB1, IL6, TNF, CCL2, HSP90AA1, RELA, IL18, CXCL8, NFKBIA, NFKB1, MAPK1, CASP8, MAPK3, PYCARD, IL1B, MAPK8, CASP1	422	56	6879	5.23959	4.83728e-06	1.61243e-07	2.40844e-05
KEGG pathway	hsa04110	Cell cycle	27	4.08472	1.97599e-08	CDK1, CDC14A, TP53, CDC20, RB1, SFN, CDK4, TGFB1, CDK2, ATM, TGFB2, CCNB1, CCNE1, CCND1, CDKN1A, HDAC1, CCND2, CDKN2C, GSK3B, GADD45G, PCNA, MDM2, GADD45B, ORC1, MYC, GADD45A, CCNA2	422	124	6879	3.5494	5.19684e-06	1.6764e-07	2.58746e-05
KEGG pathway	hsa04931	Insulin resistance	25	3.78215	2.13211e-08	SREBF1, PPARA, IL6, TNF, PTPRF, CREB1, RELA, NFKBIA, NFKB1, PPARGC1A, PTEN, IRS1, CPT1A, STAT3, PTPN11, AKT1, CD36, SLC2A4, INS, GSK3B, SLC2A1, NOS3, MAPK8, MTOR, INSR	422	108	6879	3.77337	5.60744e-06	1.75233e-07	2.7919e-05
KEGG pathway	hsa05145	Toxoplasmosis	25	3.78215	3.11835e-08	TNF, LDLR, RELA, CYCS, NFKBIA, NFKB1, HSPA1A, BCL2L1, IL10, TGFB1, STAT3, TGFB2, AKT1, MAPK1, CASP3, HSPA2, CASP9, CD40LG, BCL2, CASP8, IFNG, MAPK3, MAPK8, NOS2, HSPA8	422	110	6879	3.70476	8.20123e-06	2.48523e-07	4.08333e-05
KEGG pathway	hsa04210	Apoptosis	18	2.72315	9.85864e-08	TNF, RELA, CYCS, TP53, NFKBIA, NFKB1, BCL2L1, ATM, AKT1, CASP3, CASP9, CASP7, BAX, NTRK1, BCL2, CASP8, FAS, NGF	422	62	6879	4.73253	2.59279e-05	7.62595e-07	0.000129094
KEGG pathway	hsa05140	Leishmaniasis	19	2.87443	1.53923e-07	IL4, TNF, PTGS2, C3, RELA, NFKBIA, NFKB1, IL10, TGFB1, TGFB2, FOS, MAPK1, JUN, IFNG, MAPK3, IL1B, FCGR2A, NOS2, IL1A	422	71	6879	4.36223	4.04808e-05	1.15662e-06	0.000201554
KEGG pathway	hsa05230	Central carbon metabolism in cancer	18	2.72315	1.64044e-07	EGFR, FGFR1, HRAS, FGFR3, MAP2K1, TP53, KIT, PTEN, AKT1, PKM, NRAS, MAPK1, KRAS, NTRK1, SLC2A1, MAPK3, MTOR, MYC	422	64	6879	4.58464	4.31425e-05	1.19843e-06	0.000214807
KEGG pathway	hsa05164	Influenza A	31	4.68986	1.73311e-07	TNF, CCL2, AGFG1, IL18, CXCL8, NFKBIA, NFKB1, HSPA1A, CXCL10, AKT1, HSPA2, CASP9, IFNG, PYCARD, IL1B, FAS, CASP1, IL1A, HSPA8, ACTB, ICAM1, IL6, MAP2K1, RELA, CYCS, MAPK1, JUN, GSK3B, MAPK3, MAPK8, ADAR	422	174	6879	2.90419	4.55797e-05	1.23191e-06	0.000226942
KEGG pathway	hsa05162	Measles	26	3.93343	3.51218e-07	NFKBIA, HSPA1A, NFKB1, CSNK2A2, AKT1, CCNE1, HSPA2, IFNG, IL1B, FAS, IL1A, HSPA8, IL4, IL6, RELA, TP53, CDK4, STAT3, CDK2, TP73, CCND1, FCGR2B, CCND2, GSK3B, IL2, ADAR	422	133	6879	3.18665	9.23661e-05	2.4308e-06	0.000459902
KEGG pathway	hsa05133	Pertussis	19	2.87443	3.76946e-07	IL6, TNF, C3, RELA, CXCL8, NFKB1, IL10, MAPK1, FOS, CASP3, CASP7, JUN, MAPK3, PYCARD, IL1B, MAPK8, NOS2, CASP1, IL1A	422	75	6879	4.12957	9.91319e-05	2.54197e-06	0.000493591
KEGG pathway	hsa04660	T cell receptor signaling pathway	22	3.32829	4.56761e-07	IL4, BCL10, HRAS, TNF, MAP2K1, RELA, NFKBIA, NFKB1, CDK4, IL10, AKT1, FOS, NRAS, MAPK1, KRAS, CD40LG, JUN, GSK3B, LCK, IFNG, MAPK3, IL2	422	100	6879	3.58621	0.000120121	3.0032e-06	0.000598105
KEGG pathway	hsa05144	Malaria	15	2.26929	7.79624e-07	ICAM1, IL6, TNF, CCL2, IL18, ACKR1, CXCL8, IL10, TGFB1, TGFB2, VCAM1, CD36, CD40LG, IFNG, IL1B	422	49	6879	4.99009	0.00020502	5.00099e-06	0.00102088
KEGG pathway	hsa05221	Acute myeloid leukemia	16	2.42057	7.86931e-07	CEBPA, HRAS, BRAF, MAP2K1, RELA, NFKB1, KIT, STAT3, AKT1, NRAS, MAPK1, CCND1, KRAS, MAPK3, MTOR, MYC	422	56	6879	4.65741	0.000206941	4.92768e-06	0.00103044
KEGG pathway	hsa05223	Non-small cell lung cancer	16	2.42057	7.86931e-07	EGFR, HRAS, BRAF, MAP2K1, TP53, RB1, FOXO3, CDK4, AKT1, NRAS, MAPK1, CCND1, KRAS, CASP9, MAPK3, EGF	422	56	6879	4.65741	0.000206941	4.92768e-06	0.00103044
KEGG pathway	hsa04152	AMPK signaling pathway	24	3.63086	1.14653e-06	SREBF1, HMGCR, LEPR, CREB1, PPARG, ACACA, IGF1, CFTR, FOXO3, PPARGC1A, IRS1, CPT1A, LEP, AKT1, IGF1R, CCND1, CD36, SLC2A4, INS, FASN, MTOR, INSR, CCNA2, PPP2R3C	422	123	6879	3.18067	0.000301493	7.0125e-06	0.00150132
KEGG pathway	hsa05206	MicroRNAs in cancer	40	6.05144	1.48605e-06	HRAS, FGFR3, CYP1B1, PTGS2, MMP9, VIM, TP63, NFKB1, TPM1, PTEN, TIMP3, TGFB2, CCNE1, CASP3, KRAS, CD44, BCL2, HMOX1, MYC, DNMT3B, EGFR, DNMT3A, MAP2K1, TP53, ABCB1, IRS1, BRCA1, ATM, STAT3, DDIT4, NOTCH2, NRAS, CCND1, CDKN1A, CCND2, VEGFA, MDM2, DNMT1, ZFPM2, MTOR	422	286	6879	2.27985	0.000390756	8.88252e-06	0.0019459
KEGG pathway	hsa05132	Salmonella infection	19	2.87443	1.86637e-06	ACTB, CXCL1, IL6, RELA, IL18, CXCL8, NFKB1, FOS, MAPK1, TJP1, JUN, IFNG, MAPK3, PYCARD, IL1B, MAPK8, NOS2, CASP1, IL1A	422	83	6879	3.73154	0.000490734	1.09078e-05	0.00244389
KEGG pathway	hsa05203	Viral carcinogenesis	32	4.84115	2.10676e-06	HRAS, C3, NFKBIA, NFKB1, PKM, CCNE1, CASP3, KRAS, GSN, CASP8, CCNA2, CDK1, RELA, CREB1, TP53, HLA-A, CDC20, RB1, CDK4, CDK2, STAT3, NRAS, MAPK1, CDKN1A, ATF4, CCND1, HDAC1, CCND2, JUN, BAX, MAPK3, MDM2	422	205	6879	2.54454	0.000553925	1.20451e-05	0.00275866
KEGG pathway	hsa05222	Small cell lung cancer	19	2.87443	2.68878e-06	PTGS2, RELA, CYCS, TP53, NFKBIA, NFKB1, RB1, BCL2L1, CDK4, PTEN, CDK2, AKT1, CCNE1, CCND1, CASP9, BCL2, NOS2, MYC, FN1	422	85	6879	3.64374	0.0007069	1.50456e-05	0.00352077
KEGG pathway	hsa05152	Tuberculosis	29	4.38729	2.70197e-06	TNF, C3, IL18, NFKB1, IL10, TGFB1, TGFB2, AKT1, CASP3, CASP9, BCL2, CASP8, IFNG, IL1B, NOS2, IL1A, BCL10, IL6, CEBPB, RELA, CREB1, CYCS, MAPK1, FCGR2B, BAX, MAPK3, CTSD, MAPK8, FCGR2A	422	177	6879	2.67078	0.000710367	1.48045e-05	0.00353804
KEGG pathway	hsa04976	Bile secretion	17	2.57186	2.7546e-06	ATP1B1, LDLR, HMGCR, ATP1A4, EPHX1, ABCB1, ATP1A1, CFTR, NR0B2, ABCG2, SLC2A1, ABCC3, ABCC4, GNAS, ABCC2, NR1H4, SLC9A1	422	69	6879	4.01618	0.000724197	1.47848e-05	0.00360695
KEGG pathway	hsa05020	Prion diseases	12	1.81543	3.13937e-06	C8A, EGR1, MAPK1, C8B, IL6, MAP2K1, BAX, MAPK3, IL1B, HSPA5, SOD1, IL1A	422	34	6879	5.75328	0.000825316	1.6513e-05	0.00411078
KEGG pathway	hsa04380	Osteoclast differentiation	24	3.63086	3.56318e-06	IL1R1, TNF, MAP2K1, CREB1, RELA, PPARG, NFKBIA, NFKB1, JUNB, TGFB1, TGFB2, AKT1, FOS, MAPK1, CTSK, FCGR2B, JUN, LCK, IFNG, MAPK3, IL1B, MAPK8, FCGR2A, IL1A	422	131	6879	2.98643	0.000936678	1.83747e-05	0.00466571
KEGG pathway	hsa05202	Transcriptional misregulation in cancer	27	4.08472	8.32633e-06	MMP9, PPARG, CXCL8, NFKB1, BCL2L1, WT1, IGF1R, CDKN2C, MYC, CEBPA, IL6, CEBPB, RELA, TP53, IGF1, SMAD1, ATM, DDIT3, CDKN1A, HDAC1, CCND2, PRCC, NTRK1, MDM2, MPO, PBX1, IGFBP3	422	167	6879	2.63548	0.00218744	4.21113e-05	0.0109024
KEGG pathway	hsa04960	Aldosterone-regulated sodium reabsorption	12	1.81543	1.39124e-05	MAPK1, SGK1, ATP1B1, KRAS, INS, MAPK3, ATP1A4, IGF1, ATP1A1, SFN, IRS1, INSR	422	39	6879	5.01568	0.00365229	6.90349e-05	0.018216
KEGG pathway	hsa05160	Hepatitis C	23	3.47958	1.56683e-05	EGFR, PPARA, HRAS, TNF, BRAF, LDLR, RELA, TP53, CXCL8, NFKBIA, NFKB1, STAT3, AKT1, MAPK1, NRAS, CDKN1A, KRAS, GSK3B, MAPK3, CLDN1, CLDN2, MAPK8, EGF	422	133	6879	2.81896	0.00411233	7.63083e-05	0.020515
KEGG pathway	hsa04064	NF-kappa B signaling pathway	18	2.72315	1.5885e-05	ICAM1, BCL10, IL1R1, TNF, PTGS2, RELA, CXCL8, NFKBIA, NFKB1, BCL2L1, CXCL12, ATM, VCAM1, CSNK2A2, CD40LG, BCL2, LCK, IL1B	422	87	6879	3.37261	0.00416908	7.59571e-05	0.0207987
KEGG pathway	hsa05146	Amoebiasis	20	3.02572	1.86138e-05	IL6, IL1R1, TNF, RELA, CXCL8, NFKB1, IL10, TGFB1, TGFB2, C8A, C8B, CASP3, IFNG, IL1B, HSPB1, GNAS, COL1A1, NOS2, COL11A1, FN1	422	106	6879	3.07565	0.0048835	8.74152e-05	0.0243711
KEGG pathway	hsa05204	Chemical carcinogenesis	17	2.57186	2.07879e-05	GSTA1, CYP3A4, GSTA2, GSTA4, CYP1B1, PTGS2, CYP1A1, NAT2, EPHX1, GSTT1, CYP1A2, CYP2E1, GSTM1, GSTM2, GSTM3, GSTK1, GSTP1	422	80	6879	3.46395	0.00545237	9.59127e-05	0.0272174
KEGG pathway	hsa05321	Inflammatory bowel disease (IBD)	15	2.26929	2.36719e-05	IL4, IL6, TNF, RELA, IL18, NFKB1, IL10, STAT3, TGFB1, TGFB2, JUN, IFNG, IL1B, IL1A, IL2	422	64	6879	3.82053	0.00620644	0.000107335	0.0309927
KEGG pathway	hsa04912	GnRH signaling pathway	18	2.72315	2.93964e-05	EGFR, CGA, HRAS, GNRH1, MAP2K1, GNRHR, MMP2, NRAS, MAPK1, ATF4, KRAS, JUN, MAP3K1, MAPK3, GNAS, MAPK8, FSHB, LHB	422	91	6879	3.22436	0.00770155	0.000131031	0.0384863
KEGG pathway	hsa00980	Metabolism of xenobiotics by cytochrome P450	16	2.42057	3.18547e-05	GSTA1, CYP3A4, GSTA2, GSTA4, CYP1B1, CYP1A1, CYP2B6, GSTT1, EPHX1, CYP1A2, CYP2E1, GSTM1, GSTM2, GSTM3, GSTK1, GSTP1	422	74	6879	3.52453	0.00834292	0.000139622	0.0417042
KEGG pathway	hsa00140	Steroid hormone biosynthesis	14	2.118	3.51809e-05	HSD3B2, CYP3A4, STS, CYP1B1, CYP11A1, CYP1A1, CYP21A2, CYP1A2, CYP2E1, CYP17A1, HSD17B3, SRD5A1, SRD5A2, CYP19A1	422	58	6879	3.93471	0.00921006	0.000151673	0.0460579
KEGG pathway	hsa04662	B cell receptor signaling pathway	15	2.26929	5.76899e-05	BCL10, HRAS, MAP2K1, RELA, NFKBIA, NFKB1, AKT1, NRAS, MAPK1, FOS, KRAS, FCGR2B, GSK3B, JUN, MAPK3	422	69	6879	3.54368	0.0150584	0.000244694	0.0755159
KEGG pathway	hsa04914	Progesterone-mediated oocyte maturation	17	2.57186	6.14285e-05	HSP90AB1, CDK1, HSP90AA1, MAP2K1, BRAF, IGF1, CDK2, PGR, AKT1, CCNB1, IGF1R, MAPK1, KRAS, INS, MAPK3, MAPK8, CCNA2	422	87	6879	3.18524	0.0160264	0.000256414	0.0804078
KEGG pathway	hsa04012	ErbB signaling pathway	17	2.57186	6.14285e-05	EGFR, HRAS, BRAF, MAP2K1, CBL, AKT1, NRAS, MAPK1, CDKN1A, KRAS, JUN, GSK3B, MAPK3, MAPK8, MTOR, EGF, MYC	422	87	6879	3.18524	0.0160264	0.000256414	0.0804078
KEGG pathway	hsa04910	Insulin signaling pathway	22	3.32829	8.69563e-05	SREBF1, HRAS, MAP2K1, BRAF, PTPRF, CBL, ACACA, PPARGC1A, IRS1, AKT1, NRAS, MAPK1, KRAS, SLC2A4, INS, GSK3B, PKLR, MAPK3, FASN, MAPK8, MTOR, INSR	422	138	6879	2.5987	0.0226109	0.000357288	0.113805
KEGG pathway	hsa05169	Epstein-Barr virus infection	20	3.02572	0.000137223	ICAM1, RELA, VIM, TP53, HLA-A, NFKBIA, NFKB1, RB1, CDK2, STAT3, AKT1, CDKN1A, CD44, HDAC1, JUN, BCL2, MDM2, MAPK8, MYC, CCNA2	422	122	6879	2.67229	0.0354485	0.000555108	0.179537
KEGG pathway	hsa05211	Renal cell carcinoma	14	2.118	0.000145515	HRAS, BRAF, MAP2K1, TGFB1, TGFB2, PTPN11, AKT1, NRAS, MAPK1, KRAS, JUN, SLC2A1, VEGFA, MAPK3	422	66	6879	3.45778	0.0375501	0.000579731	0.190378
KEGG pathway	hsa04060	Cytokine-cytokine receptor interaction	31	4.68986	0.000163665	CXCL1, IL1R1, CCL2, TNF, LEPR, IL18, CXCL8, CXCL12, IL10, TGFB1, CXCL10, TGFB2, LIF, TNFRSF1B, IFNG, IL1B, CSF3R, FAS, PRL, IL1A, GHR, AMHR2, IL4, IL6, LEP, GH1, AMH, PRLR, CD40LG, BMPR1B, IL2	422	243	6879	2.07954	0.042134	0.000642292	0.214099
KEGG pathway	hsa05014	Amyotrophic lateral sclerosis (ALS)	12	1.81543	0.000168118	TNFRSF1B, CASP3, TNF, CASP9, BAX, BCL2, CYCS, TP53, CAT, BCL2L1, SOD1, CASP1	422	50	6879	3.91223	0.0432553	0.000650063	0.219918
