# Supplementary material for: An integrative approach to uncover the components, mechanisms, and functions of traditional Chinese medicine prescriptions on male infertility
Source: Front Pharmacol. 2022 Aug 11;13:794448. doi: 10.3389/fphar.2022.794448 (PMC9403420; doi:10.3389/fphar.2022.794448)
Supplement: Supplementary file 3 [file DataSheet5.xls]

## Sheet: Sheet1
Supplementary Table 5. Known MI-related targets
Gene ID	Gene name	Uniprot ID	Entry name	Status	Protein names	Gene names	Organism	Length
7124	TNF	P01375	TNFA_HUMAN	reviewed	Tumor necrosis factor (Cachectin) (TNF-alpha) (Tumor necrosis factor ligand superfamily member 2) (TNF-a) [Cleaved into: Tumor necrosis factor, membrane form (N-terminal fragment) (NTF); Intracellular domain 1 (ICD1); Intracellular domain 2 (ICD2); C-domain 1; C-domain 2; Tumor necrosis factor, soluble form]	TNF TNFA TNFSF2	Homo sapiens (Human)	233
836	CASP3	P42574	CASP3_HUMAN	reviewed	Caspase-3 (CASP-3) (EC 3.4.22.56) (Apopain) (Cysteine protease CPP32) (CPP-32) (Protein Yama) (SREBP cleavage activity 1) (SCA-1) [Cleaved into: Caspase-3 subunit p17; Caspase-3 subunit p12]	CASP3 CPP32	Homo sapiens (Human)	277
596	BCL2	P10415	BCL2_HUMAN	reviewed	Apoptosis regulator Bcl-2	BCL2	Homo sapiens (Human)	239
3569	IL6	P05231	IL6_HUMAN	reviewed	Interleukin-6 (IL-6) (B-cell stimulatory factor 2) (BSF-2) (CTL differentiation factor) (CDF) (Hybridoma growth factor) (Interferon beta-2) (IFN-beta-2)	IL6 IFNB2	Homo sapiens (Human)	212
581	BAX	Q07812	BAX_HUMAN	reviewed	Apoptosis regulator BAX (Bcl-2-like protein 4) (Bcl2-L-4)	BAX BCL2L4	Homo sapiens (Human)	192
3553	IL1B	P01584	IL1B_HUMAN	reviewed	Interleukin-1 beta (IL-1 beta) (Catabolin)	IL1B IL1F2	Homo sapiens (Human)	269
847	CAT	P04040	CATA_HUMAN	reviewed	Catalase (EC 1.11.1.6)	CAT	Homo sapiens (Human)	527
10249	CAT	Q6IB77	GLYAT_HUMAN	reviewed	Glycine N-acyltransferase (EC 2.3.1.13) (Acyl-CoA:glycine N-acyltransferase) (AAc) (Aralkyl acyl-CoA N-acyltransferase) (Aralkyl acyl-CoA:amino acid N-acyltransferase) (Benzoyl-coenzyme A:glycine N-acyltransferase) (Glycine N-benzoyltransferase) (EC 2.3.1.71) (HRP-1(CLP))	GLYAT ACGNAT CAT GAT	Homo sapiens (Human)	296
367	AR	P10275	ANDR_HUMAN	reviewed	Androgen receptor (Dihydrotestosterone receptor) (Nuclear receptor subfamily 3 group C member 4)	AR DHTR NR3C4	Homo sapiens (Human)	920
1543	CYP1A1	P04798	CP1A1_HUMAN	reviewed	Cytochrome P450 1A1 (CYPIA1) (EC 1.14.14.1) (Cytochrome P450 form 6) (Cytochrome P450-C) (Cytochrome P450-P1) (Hydroperoxy icosatetraenoate dehydratase) (EC 4.2.1.152)	CYP1A1	Homo sapiens (Human)	512
5594	MAPK1	P28482	MK01_HUMAN	reviewed	Mitogen-activated protein kinase 1 (MAP kinase 1) (MAPK 1) (EC 2.7.11.24) (ERT1) (Extracellular signal-regulated kinase 2) (ERK-2) (MAP kinase isoform p42) (p42-MAPK) (Mitogen-activated protein kinase 2) (MAP kinase 2) (MAPK 2)	MAPK1 ERK2 PRKM1 PRKM2	Homo sapiens (Human)	360
7157	TP53	P04637	P53_HUMAN	reviewed	Cellular tumor antigen p53 (Antigen NY-CO-13) (Phosphoprotein p53) (Tumor suppressor p53)	TP53 P53	Homo sapiens (Human)	393
5595	MAPK3	P27361	MK03_HUMAN	reviewed	Mitogen-activated protein kinase 3 (MAP kinase 3) (MAPK 3) (EC 2.7.11.24) (ERT2) (Extracellular signal-regulated kinase 1) (ERK-1) (Insulin-stimulated MAP2 kinase) (MAP kinase isoform p44) (p44-MAPK) (Microtubule-associated protein 2 kinase) (p44-ERK1)	MAPK3 ERK1 PRKM3	Homo sapiens (Human)	379
1026	CDKN1A	P38936	CDN1A_HUMAN	reviewed	Cyclin-dependent kinase inhibitor 1 (CDK-interacting protein 1) (Melanoma differentiation-associated protein 6) (MDA-6) (p21)	CDKN1A CAP20 CDKN1 CIP1 MDA6 PIC1 SDI1 WAF1	Homo sapiens (Human)	164
2099	ESR1	P03372	ESR1_HUMAN	reviewed	Estrogen receptor (ER) (ER-alpha) (Estradiol receptor) (Nuclear receptor subfamily 3 group A member 1)	ESR1 ESR NR3A1	Homo sapiens (Human)	595
3162	HMOX1	P09601	HMOX1_HUMAN	reviewed	Heme oxygenase 1 (HO-1) (EC 1.14.14.18)	HMOX1 HO HO1	Homo sapiens (Human)	288
842	CASP9	P55211	CASP9_HUMAN	reviewed	Caspase-9 (CASP-9) (EC 3.4.22.62) (Apoptotic protease Mch-6) (Apoptotic protease-activating factor 3) (APAF-3) (ICE-like apoptotic protease 6) (ICE-LAP6) [Cleaved into: Caspase-9 subunit p35; Caspase-9 subunit p10]	CASP9 MCH6	Homo sapiens (Human)	416
595	CCND1	P24385	CCND1_HUMAN	reviewed	G1/S-specific cyclin-D1 (B-cell lymphoma 1 protein) (BCL-1) (BCL-1 oncogene) (PRAD1 oncogene)	CCND1 BCL1 PRAD1	Homo sapiens (Human)	295
4780	NFE2L2	Q16236	NF2L2_HUMAN	reviewed	Nuclear factor erythroid 2-related factor 2 (NF-E2-related factor 2) (NFE2-related factor 2) (Nrf-2) (HEBP1) (Nuclear factor, erythroid derived 2, like 2)	NFE2L2 NRF2	Homo sapiens (Human)	605
5743	PTGS2	P35354	PGH2_HUMAN	reviewed	Prostaglandin G/H synthase 2 (EC 1.14.99.1) (Cyclooxygenase-2) (COX-2) (PHS II) (Prostaglandin H2 synthase 2) (PGH synthase 2) (PGHS-2) (Prostaglandin-endoperoxide synthase 2)	PTGS2 COX2	Homo sapiens (Human)	604
2353	FOS	P01100	FOS_HUMAN	reviewed	Proto-oncogene c-Fos (Cellular oncogene fos) (G0/G1 switch regulatory protein 7)	FOS G0S7	Homo sapiens (Human)	380
3458	IFNG	P01579	IFNG_HUMAN	reviewed	Interferon gamma (IFN-gamma) (Immune interferon)	IFNG	Homo sapiens (Human)	166
2697	GJA1	P17302	CXA1_HUMAN	reviewed	Gap junction alpha-1 protein (Connexin-43) (Cx43) (Gap junction 43 kDa heart protein)	GJA1 GJAL	Homo sapiens (Human)	382
1728	NQO1	P15559	NQO1_HUMAN	reviewed	NAD(P)H dehydrogenase [quinone] 1 (EC 1.6.5.2) (Azoreductase) (DT-diaphorase) (DTD) (Menadione reductase) (NAD(P)H:quinone oxidoreductase 1) (Phylloquinone reductase) (Quinone reductase 1) (QR1)	NQO1 DIA4 NMOR1	Homo sapiens (Human)	274
5468	PPARG	P37231	PPARG_HUMAN	reviewed	Peroxisome proliferator-activated receptor gamma (PPAR-gamma) (Nuclear receptor subfamily 1 group C member 3)	PPARG NR1C3	Homo sapiens (Human)	505
142	PARP1	P09874	PARP1_HUMAN	reviewed	Poly [ADP-ribose] polymerase 1 (PARP-1) (EC 2.4.2.30) (ADP-ribosyltransferase diphtheria toxin-like 1) (ARTD1) (DNA ADP-ribosyltransferase PARP1) (EC 2.4.2.-) (NAD(+) ADP-ribosyltransferase 1) (ADPRT 1) (Poly[ADP-ribose] synthase 1) (Protein poly-ADP-ribosyltransferase PARP1) (EC 2.4.2.-)	PARP1 ADPRT PPOL	Homo sapiens (Human)	1014
6647	SOD1	P00441	SODC_HUMAN	reviewed	Superoxide dismutase [Cu-Zn] (EC 1.15.1.1) (Superoxide dismutase 1) (hSod1)	SOD1	Homo sapiens (Human)	154
4792	NFKBIA	P25963	IKBA_HUMAN	reviewed	NF-kappa-B inhibitor alpha (I-kappa-B-alpha) (IkB-alpha) (IkappaBalpha) (Major histocompatibility complex enhancer-binding protein MAD3)	NFKBIA IKBA MAD3 NFKBI	Homo sapiens (Human)	317
5970	RELA	Q04206	TF65_HUMAN	reviewed	Transcription factor p65 (Nuclear factor NF-kappa-B p65 subunit) (Nuclear factor of kappa light polypeptide gene enhancer in B-cells 3)	RELA NFKB3	Homo sapiens (Human)	551
4843	NOS2	P35228	NOS2_HUMAN	reviewed	Nitric oxide synthase, inducible (EC 1.14.13.39) (Hepatocyte NOS) (HEP-NOS) (Inducible NO synthase) (Inducible NOS) (iNOS) (NOS type II) (Peptidyl-cysteine S-nitrosylase NOS2)	NOS2 NOS2A	Homo sapiens (Human)	1153
2936	GSR	P00390	GSHR_HUMAN	reviewed	Glutathione reductase, mitochondrial (GR) (GRase) (EC 1.8.1.7)	GSR GLUR GRD1	Homo sapiens (Human)	522
3479	IGF1	P05019	IGF1_HUMAN	reviewed	Insulin-like growth factor I (IGF-I) (Mechano growth factor) (MGF) (Somatomedin-C)	IGF1 IBP1	Homo sapiens (Human)	195
2950	GSTP1	P09211	GSTP1_HUMAN	reviewed	Glutathione S-transferase P (EC 2.5.1.18) (GST class-pi) (GSTP1-1)	GSTP1 FAEES3 GST3	Homo sapiens (Human)	210
1544	CYP1A2	P05177	CP1A2_HUMAN	reviewed	Cytochrome P450 1A2 (EC 1.14.14.1) (CYPIA2) (Cholesterol 25-hydroxylase) (Cytochrome P(3)450) (Cytochrome P450 4) (Cytochrome P450-P3) (Hydroperoxy icosatetraenoate dehydratase) (EC 4.2.1.152)	CYP1A2	Homo sapiens (Human)	516
6347	CCL2	P13500	CCL2_HUMAN	reviewed	C-C motif chemokine 2 (HC11) (Monocyte chemoattractant protein 1) (Monocyte chemotactic and activating factor) (MCAF) (Monocyte chemotactic protein 1) (MCP-1) (Monocyte secretory protein JE) (Small-inducible cytokine A2)	CCL2 MCP1 SCYA2	Homo sapiens (Human)	99
196	AHR	P35869	AHR_HUMAN	reviewed	Aryl hydrocarbon receptor (Ah receptor) (AhR) (Class E basic helix-loop-helix protein 76) (bHLHe76)	AHR BHLHE76	Homo sapiens (Human)	848
2984	STAR	P25092	GUC2C_HUMAN	reviewed	Heat-stable enterotoxin receptor (STA receptor) (hSTAR) (EC 4.6.1.2) (Guanylyl cyclase C) (GC-C) (Intestinal guanylate cyclase)	GUCY2C GUC2C STAR	Homo sapiens (Human)	1073
6770	STAR	P49675	STAR_HUMAN	reviewed	Steroidogenic acute regulatory protein, mitochondrial (StAR) (START domain-containing protein 1) (StARD1)	STAR STARD1	Homo sapiens (Human)	285
2052	EPHX1	P07099	HYEP_HUMAN	reviewed	Epoxide hydrolase 1 (EC 3.3.2.9) (Epoxide hydratase) (Microsomal epoxide hydrolase) (mEH)	EPHX1 EPHX EPOX	Homo sapiens (Human)	455
1958	EGR1	P18146	EGR1_HUMAN	reviewed	Early growth response protein 1 (EGR-1) (AT225) (Nerve growth factor-induced protein A) (NGFI-A) (Transcription factor ETR103) (Transcription factor Zif268) (Zinc finger protein 225) (Zinc finger protein Krox-24)	EGR1 KROX24 ZNF225	Homo sapiens (Human)	543
3725	JUN	P05412	JUN_HUMAN	reviewed	Transcription factor AP-1 (Activator protein 1) (AP1) (Proto-oncogene c-Jun) (V-jun avian sarcoma virus 17 oncogene homolog) (p39)	JUN	Homo sapiens (Human)	331
6648	SOD2	P04179	SODM_HUMAN	reviewed	Superoxide dismutase [Mn], mitochondrial (EC 1.15.1.1)	SOD2	Homo sapiens (Human)	222
2944	GSTM1	P09488	GSTM1_HUMAN	reviewed	Glutathione S-transferase Mu 1 (EC 2.5.1.18) (GST HB subunit 4) (GST class-mu 1) (GSTM1-1) (GSTM1a-1a) (GSTM1b-1b) (GTH4)	GSTM1 GST1	Homo sapiens (Human)	218
2876	GPX1	P07203	GPX1_HUMAN	reviewed	Glutathione peroxidase 1 (GPx-1) (GSHPx-1) (EC 1.11.1.9) (Cellular glutathione peroxidase)	GPX1	Homo sapiens (Human)	203
7431	VIM	P08670	VIME_HUMAN	reviewed	Vimentin	VIM	Homo sapiens (Human)	466
598	BCL2L1	Q07817	B2CL1_HUMAN	reviewed	Bcl-2-like protein 1 (Bcl2-L-1) (Apoptosis regulator Bcl-X)	BCL2L1 BCL2L BCLX	Homo sapiens (Human)	233
1956	EGFR	P00533	EGFR_HUMAN	reviewed	Epidermal growth factor receptor (EC 2.7.10.1) (Proto-oncogene c-ErbB-1) (Receptor tyrosine-protein kinase erbB-1)	EGFR ERBB ERBB1 HER1	Homo sapiens (Human)	1210
4313	MMP2	P08253	MMP2_HUMAN	reviewed	72 kDa type IV collagenase (EC 3.4.24.24) (72 kDa gelatinase) (Gelatinase A) (Matrix metalloproteinase-2) (MMP-2) (TBE-1) [Cleaved into: PEX]	MMP2 CLG4A	Homo sapiens (Human)	660
	DDIT3	P0DPQ6	DT3UO_HUMAN	reviewed	DDIT3 upstream open reading frame protein (Alternative DDIT3 protein) (AltDDIT3)	DDIT3	Homo sapiens (Human)	34
1649	DDIT3	P35638	DDIT3_HUMAN	reviewed	DNA damage-inducible transcript 3 protein (DDIT-3) (C/EBP zeta) (C/EBP-homologous protein) (CHOP) (C/EBP-homologous protein 10) (CHOP-10) (CCAAT/enhancer-binding protein homologous protein) (Growth arrest and DNA damage-inducible protein GADD153)	DDIT3 CHOP CHOP10 GADD153	Homo sapiens (Human)	169
7040	TGFB1	P01137	TGFB1_HUMAN	reviewed	Transforming growth factor beta-1 proprotein [Cleaved into: Latency-associated peptide (LAP); Transforming growth factor beta-1 (TGF-beta-1)]	TGFB1 TGFB	Homo sapiens (Human)	390
1576	CYP3A4	P08684	CP3A4_HUMAN	reviewed	Cytochrome P450 3A4 (EC 1.14.14.1) (1,4-cineole 2-exo-monooxygenase) (1,8-cineole 2-exo-monooxygenase) (EC 1.14.14.56) (Albendazole monooxygenase (sulfoxide-forming)) (EC 1.14.14.73) (Albendazole sulfoxidase) (CYPIIIA3) (CYPIIIA4) (Cholesterol 25-hydroxylase) (Cytochrome P450 3A3) (Cytochrome P450 HLp) (Cytochrome P450 NF-25) (Cytochrome P450-PCN1) (Nifedipine oxidase) (Quinine 3-monooxygenase) (…	CYP3A4 CYP3A3	Homo sapiens (Human)	503
3972	LHB	P01229	LSHB_HUMAN	reviewed	Lutropin subunit beta (Lutropin beta chain) (Luteinizing hormone subunit beta) (LH-B) (LSH-B) (LSH-beta)	LHB	Homo sapiens (Human)	141
3565	IL4	P05112	IL4_HUMAN	reviewed	Interleukin-4 (IL-4) (B-cell stimulatory factor 1) (BSF-1) (Binetrakin) (Lymphocyte stimulatory factor 1) (Pitrakinra)	IL4	Homo sapiens (Human)	153
983	CDK1	P06493	CDK1_HUMAN	reviewed	Cyclin-dependent kinase 1 (CDK1) (EC 2.7.11.22) (EC 2.7.11.23) (Cell division control protein 2 homolog) (Cell division protein kinase 1) (p34 protein kinase)	CDK1 CDC2 CDC28A CDKN1 P34CDC2	Homo sapiens (Human)	297
5111	PCNA	P12004	PCNA_HUMAN	reviewed	Proliferating cell nuclear antigen (PCNA) (Cyclin)	PCNA	Homo sapiens (Human)	261
4609	MYC	P01106	MYC_HUMAN	reviewed	Myc proto-oncogene protein (Class E basic helix-loop-helix protein 39) (bHLHe39) (Proto-oncogene c-Myc) (Transcription factor p64)	MYC BHLHE39	Homo sapiens (Human)	439
2729	GCLC	P48506	GSH1_HUMAN	reviewed	Glutamate--cysteine ligase catalytic subunit (EC 6.3.2.2) (GCS heavy chain) (Gamma-ECS) (Gamma-glutamylcysteine synthetase)	GCLC GLCL GLCLC	Homo sapiens (Human)	637
2932	GSK3B	P49841	GSK3B_HUMAN	reviewed	Glycogen synthase kinase-3 beta (GSK-3 beta) (EC 2.7.11.26) (Serine/threonine-protein kinase GSK3B) (EC 2.7.11.1)	GSK3B	Homo sapiens (Human)	420
1571	CYP2E1	P05181	CP2E1_HUMAN	reviewed	Cytochrome P450 2E1 (EC 1.14.14.1) (4-nitrophenol 2-hydroxylase) (EC 1.14.13.n7) (CYPIIE1) (Cytochrome P450-J)	CYP2E1 CYP2E	Homo sapiens (Human)	493
1499	CTNNB1	P35222	CTNB1_HUMAN	reviewed	Catenin beta-1 (Beta-catenin)	CTNNB1 CTNNB OK/SW-cl.35 PRO2286	Homo sapiens (Human)	781
841	CASP8	Q14790	CASP8_HUMAN	reviewed	Caspase-8 (CASP-8) (EC 3.4.22.61) (Apoptotic cysteine protease) (Apoptotic protease Mch-5) (CAP4) (FADD-homologous ICE/ced-3-like protease) (FADD-like ICE) (FLICE) (ICE-like apoptotic protease 5) (MORT1-associated ced-3 homolog) (MACH) [Cleaved into: Caspase-8 subunit p18; Caspase-8 subunit p10]	CASP8 MCH5	Homo sapiens (Human)	479
4318	MMP9	P14780	MMP9_HUMAN	reviewed	Matrix metalloproteinase-9 (MMP-9) (EC 3.4.24.35) (92 kDa gelatinase) (92 kDa type IV collagenase) (Gelatinase B) (GELB) [Cleaved into: 67 kDa matrix metalloproteinase-9; 82 kDa matrix metalloproteinase-9]	MMP9 CLG4B	Homo sapiens (Human)	707
2100	ESR2	Q92731	ESR2_HUMAN	reviewed	Estrogen receptor beta (ER-beta) (Nuclear receptor subfamily 3 group A member 2)	ESR2 ESTRB NR3A2	Homo sapiens (Human)	530
3576	CXCL8	P10145	IL8_HUMAN	reviewed	Interleukin-8 (IL-8) (C-X-C motif chemokine 8) (Chemokine (C-X-C motif) ligand 8) (Emoctakin) (Granulocyte chemotactic protein 1) (GCP-1) (Monocyte-derived neutrophil chemotactic factor) (MDNCF) (Monocyte-derived neutrophil-activating peptide) (MONAP) (Neutrophil-activating protein 1) (NAP-1) (Protein 3-10C) (T-cell chemotactic factor) [Cleaved into: MDNCF-a (GCP/IL-8 protein IV) (IL8/NAP1 form I…	CXCL8 IL8	Homo sapiens (Human)	99
2939	GSTA2	P09210	GSTA2_HUMAN	reviewed	Glutathione S-transferase A2 (EC 2.5.1.18) (GST HA subunit 2) (GST class-alpha member 2) (GST-gamma) (GSTA2-2) (GTH2)	GSTA2 GST2	Homo sapiens (Human)	222
8856	NR1I2	O75469	NR1I2_HUMAN	reviewed	Nuclear receptor subfamily 1 group I member 2 (Orphan nuclear receptor PAR1) (Orphan nuclear receptor PXR) (Pregnane X receptor) (Steroid and xenobiotic receptor) (SXR)	NR1I2 PXR	Homo sapiens (Human)	434
2875	GPT	P24298	ALAT1_HUMAN	reviewed	Alanine aminotransferase 1 (ALT1) (EC 2.6.1.2) (Glutamate pyruvate transaminase 1) (GPT 1) (Glutamic--alanine transaminase 1) (Glutamic--pyruvic transaminase 1)	GPT AAT1 GPT1	Homo sapiens (Human)	496
207	AKT1	P31749	AKT1_HUMAN	reviewed	RAC-alpha serine/threonine-protein kinase (EC 2.7.11.1) (Protein kinase B) (PKB) (Protein kinase B alpha) (PKB alpha) (Proto-oncogene c-Akt) (RAC-PK-alpha)	AKT1 PKB RAC	Homo sapiens (Human)	480
2908	NR3C1	P04150	GCR_HUMAN	reviewed	Glucocorticoid receptor (GR) (Nuclear receptor subfamily 3 group C member 1)	NR3C1 GRL	Homo sapiens (Human)	777
7422	VEGFA	P15692	VEGFA_HUMAN	reviewed	Vascular endothelial growth factor A (VEGF-A) (Vascular permeability factor) (VPF)	VEGFA VEGF	Homo sapiens (Human)	232
355	FAS	P25445	TNR6_HUMAN	reviewed	Tumor necrosis factor receptor superfamily member 6 (Apo-1 antigen) (Apoptosis-mediating surface antigen FAS) (FASLG receptor) (CD antigen CD95)	FAS APT1 FAS1 TNFRSF6	Homo sapiens (Human)	335
2488	FSHB	P01225	FSHB_HUMAN	reviewed	Follitropin subunit beta (Follicle-stimulating hormone beta subunit) (FSH-B) (FSH-beta) (Follitropin beta chain)	FSHB	Homo sapiens (Human)	129
1583	CYP11A1	P05108	CP11A_HUMAN	reviewed	Cholesterol side-chain cleavage enzyme, mitochondrial (EC 1.14.15.6) (CYPXIA1) (Cholesterol desmolase) (Cytochrome P450 11A1) (Cytochrome P450(scc))	CYP11A1 CYP11A	Homo sapiens (Human)	521
1191	CLU	P10909	CLUS_HUMAN	reviewed	Clusterin (Aging-associated gene 4 protein) (Apolipoprotein J) (Apo-J) (Complement cytolysis inhibitor) (CLI) (Complement-associated protein SP-40,40) (Ku70-binding protein 1) (NA1/NA2) (Sulfated glycoprotein 2) (SGP-2) (Testosterone-repressed prostate message 2) (TRPM-2) [Cleaved into: Clusterin beta chain (ApoJalpha) (Complement cytolysis inhibitor a chain); Clusterin alpha chain (ApoJbeta) (Co…	CLU APOJ CLI KUB1 AAG4	Homo sapiens (Human)	449
3586	IL10	P22301	IL10_HUMAN	reviewed	Interleukin-10 (IL-10) (Cytokine synthesis inhibitory factor) (CSIF)	IL10	Homo sapiens (Human)	178
3315	HSPB1	P04792	HSPB1_HUMAN	reviewed	Heat shock protein beta-1 (HspB1) (28 kDa heat shock protein) (Estrogen-regulated 24 kDa protein) (Heat shock 27 kDa protein) (HSP 27) (Stress-responsive protein 27) (SRP27)	HSPB1 HSP27 HSP28	Homo sapiens (Human)	205
3309	HSPA5	P11021	BIP_HUMAN	reviewed	Endoplasmic reticulum chaperone BiP (EC 3.6.4.10) (78 kDa glucose-regulated protein) (GRP-78) (Binding-immunoglobulin protein) (BiP) (Heat shock protein 70 family protein 5) (HSP70 family protein 5) (Heat shock protein family A member 5) (Immunoglobulin heavy chain-binding protein)	HSPA5 GRP78	Homo sapiens (Human)	654
3312	HSPA8	P11142	HSP7C_HUMAN	reviewed	Heat shock cognate 71 kDa protein (Heat shock 70 kDa protein 8) (Lipopolysaccharide-associated protein 1) (LAP-1) (LPS-associated protein 1)	HSPA8 HSC70 HSP73 HSPA10	Homo sapiens (Human)	646
1545	CYP1B1	Q16678	CP1B1_HUMAN	reviewed	Cytochrome P450 1B1 (EC 1.14.14.1) (CYPIB1) (Hydroperoxy icosatetraenoate dehydratase) (EC 4.2.1.152)	CYP1B1	Homo sapiens (Human)	543
999	CDH1	P12830	CADH1_HUMAN	reviewed	Cadherin-1 (CAM 120/80) (Epithelial cadherin) (E-cadherin) (Uvomorulin) (CD antigen CD324) [Cleaved into: E-Cad/CTF1; E-Cad/CTF2; E-Cad/CTF3]	CDH1 CDHE UVO	Homo sapiens (Human)	882
51343	CDH1	Q9UM11	FZR1_HUMAN	reviewed	Fizzy-related protein homolog (Fzr) (CDC20-like protein 1) (Cdh1/Hct1 homolog) (hCDH1)	FZR1 CDH1 FYR FZR KIAA1242	Homo sapiens (Human)	496
6774	STAT3	P40763	STAT3_HUMAN	reviewed	Signal transducer and activator of transcription 3 (Acute-phase response factor)	STAT3 APRF	Homo sapiens (Human)	770
1586	CYP17A1	P05093	CP17A_HUMAN	reviewed	Steroid 17-alpha-hydroxylase/17,20 lyase (EC 1.14.14.19) (17-alpha-hydroxyprogesterone aldolase) (EC 1.14.14.32) (CYPXVII) (Cytochrome P450 17A1) (Cytochrome P450-C17) (Cytochrome P450c17) (Steroid 17-alpha-monooxygenase)	CYP17A1 CYP17 S17AH	Homo sapiens (Human)	508
60	ACTB	P60709	ACTB_HUMAN	reviewed	Actin, cytoplasmic 1 (Beta-actin) [Cleaved into: Actin, cytoplasmic 1, N-terminally processed]	ACTB	Homo sapiens (Human)	375
467	ATF3	P18847	ATF3_HUMAN	reviewed	Cyclic AMP-dependent transcription factor ATF-3 (cAMP-dependent transcription factor ATF-3) (Activating transcription factor 3)	ATF3	Homo sapiens (Human)	181
4790	NFKB1	P19838	NFKB1_HUMAN	reviewed	Nuclear factor NF-kappa-B p105 subunit (DNA-binding factor KBF1) (EBP-1) (Nuclear factor of kappa light polypeptide gene enhancer in B-cells 1) [Cleaved into: Nuclear factor NF-kappa-B p50 subunit]	NFKB1	Homo sapiens (Human)	968
1588	CYP19A1	P11511	CP19A_HUMAN	reviewed	Aromatase (EC 1.14.14.14) (CYPXIX) (Cytochrome P-450AROM) (Cytochrome P450 19A1) (Estrogen synthase)	CYP19A1 ARO1 CYAR CYP19	Homo sapiens (Human)	503
2938	GSTA1	P08263	GSTA1_HUMAN	reviewed	Glutathione S-transferase A1 (EC 2.5.1.18) (13-hydroperoxyoctadecadienoate peroxidase) (EC 1.11.1.-) (Androst-5-ene-3,17-dione isomerase) (EC 5.3.3.-) (GST HA subunit 1) (GST class-alpha member 1) (GST-epsilon) (GSTA1-1) (GTH1) [Cleaved into: Glutathione S-transferase A1, N-terminally processed]	GSTA1	Homo sapiens (Human)	222
3303,3304	HSPA1A	P0DMV8	HS71A_HUMAN	reviewed	Heat shock 70 kDa protein 1A (Heat shock 70 kDa protein 1) (HSP70-1) (HSP70.1)	HSPA1A HSP72 HSPA1 HSX70	Homo sapiens (Human)	641
2597	GAPDH	P04406	G3P_HUMAN	reviewed	Glyceraldehyde-3-phosphate dehydrogenase (GAPDH) (EC 1.2.1.12) (Peptidyl-cysteine S-nitrosylase GAPDH) (EC 2.6.99.-)	GAPDH GAPD CDABP0047 OK/SW-cl.12	Homo sapiens (Human)	335
627	BDNF	P23560	BDNF_HUMAN	reviewed	Brain-derived neurotrophic factor (BDNF) (Abrineurin) [Cleaved into: BDNF precursor form (ProBDNF)]	BDNF	Homo sapiens (Human)	247
5054	SERPINE1	P05121	PAI1_HUMAN	reviewed	Plasminogen activator inhibitor 1 (PAI) (PAI-1) (Endothelial plasminogen activator inhibitor) (Serpin E1)	SERPINE1 PAI1 PLANH1	Homo sapiens (Human)	402
6696	SPP1	P10451	OSTP_HUMAN	reviewed	Osteopontin (Bone sialoprotein 1) (Nephropontin) (Secreted phosphoprotein 1) (SPP-1) (Urinary stone protein) (Uropontin)	SPP1 BNSP OPN PSEC0156	Homo sapiens (Human)	314
81537	SPP1	Q9BX95	SGPP1_HUMAN	reviewed	Sphingosine-1-phosphate phosphatase 1 (SPPase1) (Spp1) (hSPP1) (hSPPase1) (EC 3.1.3.-) (Sphingosine-1-phosphatase 1) (Sphingosine-1-phosphate phosphohydrolase 1) (SPP-1)	SGPP1 SPP1	Homo sapiens (Human)	441
2952	GSTT1	P30711	GSTT1_HUMAN	reviewed	Glutathione S-transferase theta-1 (EC 2.5.1.18) (GST class-theta-1) (Glutathione transferase T1-1)	GSTT1	Homo sapiens (Human)	240
213	ALB	P02768	ALBU_HUMAN	reviewed	Albumin	ALB GIG20 GIG42 PRO0903 PRO1708 PRO2044 PRO2619 PRO2675 UNQ696/PRO1341	Homo sapiens (Human)	609
85302	ALB	Q8TES7	FBF1_HUMAN	reviewed	Fas-binding factor 1 (FBF-1) (Protein albatross)	FBF1 ALB KIAA1863	Homo sapiens (Human)	1133
2194	FAS,FASN	P49327	FAS_HUMAN	reviewed	Fatty acid synthase (EC 2.3.1.85) (Type I fatty acid synthase) [Includes: [Acyl-carrier-protein] S-acetyltransferase (EC 2.3.1.38); [Acyl-carrier-protein] S-malonyltransferase (EC 2.3.1.39); 3-oxoacyl-[acyl-carrier-protein] synthase (EC 2.3.1.41); 3-oxoacyl-[acyl-carrier-protein] reductase (EC 1.1.1.100); 3-hydroxyacyl-[acyl-carrier-protein] dehydratase (EC 4.2.1.59); Enoyl-[acyl-carrier-protein]…	FASN FAS	Homo sapiens (Human)	2511
891	CCNB1	P14635	CCNB1_HUMAN	reviewed	G2/mitotic-specific cyclin-B1	CCNB1 CCNB	Homo sapiens (Human)	433
351	APP	P05067	A4_HUMAN	reviewed	Amyloid-beta precursor protein (APP) (ABPP) (APPI) (Alzheimer disease amyloid protein) (Amyloid precursor protein) (Amyloid-beta A4 protein) (Cerebral vascular amyloid peptide) (CVAP) (PreA4) (Protease nexin-II) (PN-II) [Cleaved into: N-APP; Soluble APP-alpha (S-APP-alpha); Soluble APP-beta (S-APP-beta); C99 (Beta-secretase C-terminal fragment) (Beta-CTF); Amyloid-beta protein 42 (Abeta42) (Beta-…	APP A4 AD1	Homo sapiens (Human)	770
1244	ABCC2	Q92887	MRP2_HUMAN	reviewed	Canalicular multispecific organic anion transporter 1 (ATP-binding cassette sub-family C member 2) (Canalicular multidrug resistance protein) (Multidrug resistance-associated protein 2) (EC 7.6.2.2)	ABCC2 CMOAT CMOAT1 CMRP MRP2	Homo sapiens (Human)	1545
1050	CEBPA	P49715	CEBPA_HUMAN	reviewed	CCAAT/enhancer-binding protein alpha (C/EBP alpha)	CEBPA CEBP	Homo sapiens (Human)	358
59	ACTA2	P62736	ACTA_HUMAN	reviewed	Actin, aortic smooth muscle (Alpha-actin-2) (Cell growth-inhibiting gene 46 protein) [Cleaved into: Actin, aortic smooth muscle, intermediate form]	ACTA2 ACTSA ACTVS GIG46	Homo sapiens (Human)	377
948	CD36	P16671	CD36_HUMAN	reviewed	Platelet glycoprotein 4 (Fatty acid translocase) (FAT) (Glycoprotein IIIb) (GPIIIB) (Leukocyte differentiation antigen CD36) (PAS IV) (PAS-4) (Platelet collagen receptor) (Platelet glycoprotein IV) (GPIV) (Thrombospondin receptor) (CD antigen CD36)	CD36 GP3B GP4	Homo sapiens (Human)	472
5241	PGR	P06401	PRGR_HUMAN	reviewed	Progesterone receptor (PR) (Nuclear receptor subfamily 3 group C member 3)	PGR NR3C3	Homo sapiens (Human)	933
894	CCND2	P30279	CCND2_HUMAN	reviewed	G1/S-specific cyclin-D2	CCND2	Homo sapiens (Human)	289
9429	ABCG2	Q9UNQ0	ABCG2_HUMAN	reviewed	Broad substrate specificity ATP-binding cassette transporter ABCG2 (EC 7.6.2.2) (ATP-binding cassette sub-family G member 2) (Breast cancer resistance protein) (CDw338) (Mitoxantrone resistance-associated protein) (Placenta-specific ATP-binding cassette transporter) (Urate exporter) (CD antigen CD338)	ABCG2 ABCP BCRP BCRP1 MXR	Homo sapiens (Human)	655
1051	CEBPB	P17676	CEBPB_HUMAN	reviewed	CCAAT/enhancer-binding protein beta (C/EBP beta) (Liver activator protein) (LAP) (Liver-enriched inhibitory protein) (LIP) (Nuclear factor NF-IL6) (Transcription factor 5) (TCF-5)	CEBPB TCF5 PP9092	Homo sapiens (Human)	345
2878	GPX3	P22352	GPX3_HUMAN	reviewed	Glutathione peroxidase 3 (GPx-3) (GSHPx-3) (EC 1.11.1.9) (Extracellular glutathione peroxidase) (Plasma glutathione peroxidase) (GPx-P) (GSHPx-P)	GPX3 GPXP	Homo sapiens (Human)	226
4288	MKI67	P46013	KI67_HUMAN	reviewed	Proliferation marker protein Ki-67 (Antigen identified by monoclonal antibody Ki-67) (Antigen KI-67) (Antigen Ki67)	MKI67	Homo sapiens (Human)	3256
3326	HSP90AB1	P08238	HS90B_HUMAN	reviewed	Heat shock protein HSP 90-beta (HSP 90) (Heat shock 84 kDa) (HSP 84) (HSP84)	HSP90AB1 HSP90B HSPC2 HSPCB	Homo sapiens (Human)	724
4502	MT2A	P02795	MT2_HUMAN	reviewed	Metallothionein-2 (MT-2) (Metallothionein-2A) (Metallothionein-II) (MT-II)	MT2A CES1 MT2	Homo sapiens (Human)	61
8553	BHLHE40	O14503	BHE40_HUMAN	reviewed	Class E basic helix-loop-helix protein 40 (bHLHe40) (Class B basic helix-loop-helix protein 2) (bHLHb2) (Differentially expressed in chondrocytes protein 1) (DEC1) (Enhancer-of-split and hairy-related protein 2) (SHARP-2) (Stimulated by retinoic acid gene 13 protein)	BHLHE40 BHLHB2 DEC1 SHARP2 STRA13	Homo sapiens (Human)	412
8714	ABCC3	O15438	MRP3_HUMAN	reviewed	Canalicular multispecific organic anion transporter 2 (ATP-binding cassette sub-family C member 3) (Multi-specific organic anion transporter D) (MOAT-D) (Multidrug resistance-associated protein 3)	ABCC3 CMOAT2 MLP2 MRP3	Homo sapiens (Human)	1527
9970	NR1I3	Q14994	NR1I3_HUMAN	reviewed	Nuclear receptor subfamily 1 group I member 3 (Constitutive activator of retinoid response) (Constitutive active response) (Constitutive androstane receptor) (CAR) (Orphan nuclear receptor MB67)	NR1I3 CAR	Homo sapiens (Human)	352
5243	ABCB1	P08183	MDR1_HUMAN	reviewed	ATP-dependent translocase ABCB1 (ATP-binding cassette sub-family B member 1) (Multidrug resistance protein 1) (EC 7.6.2.2) (P-glycoprotein 1) (Phospholipid transporter ABCB1) (EC 7.6.2.1) (CD antigen CD243)	ABCB1 MDR1 PGY1	Homo sapiens (Human)	1280
4353	MPO	P05164	PERM_HUMAN	reviewed	Myeloperoxidase (MPO) (EC 1.11.2.2) [Cleaved into: Myeloperoxidase; 89 kDa myeloperoxidase; 84 kDa myeloperoxidase; Myeloperoxidase light chain; Myeloperoxidase heavy chain]	MPO	Homo sapiens (Human)	745
3383	ICAM1	P05362	ICAM1_HUMAN	reviewed	Intercellular adhesion molecule 1 (ICAM-1) (Major group rhinovirus receptor) (CD antigen CD54)	ICAM1	Homo sapiens (Human)	532
4846	NOS3	P29474	NOS3_HUMAN	reviewed	Nitric oxide synthase, endothelial (EC 1.14.13.39) (Constitutive NOS) (cNOS) (EC-NOS) (Endothelial NOS) (eNOS) (NOS type III) (NOSIII)	NOS3	Homo sapiens (Human)	1203
342977	NOS3	P60323	NANO3_HUMAN	reviewed	Nanos homolog 3 (NOS-3)	NANOS3 NOS3	Homo sapiens (Human)	173
7067	THRA	P10827	THA_HUMAN	reviewed	Thyroid hormone receptor alpha (Nuclear receptor subfamily 1 group A member 1) (V-erbA-related protein 7) (EAR-7) (c-erbA-1) (c-erbA-alpha)	THRA EAR7 ERBA1 NR1A1 THRA1 THRA2	Homo sapiens (Human)	490
2941	GSTA4	O15217	GSTA4_HUMAN	reviewed	Glutathione S-transferase A4 (EC 2.5.1.18) (GST class-alpha member 4) (Glutathione S-transferase A4-4)	GSTA4	Homo sapiens (Human)	222
4915	NTRK2	Q16620	NTRK2_HUMAN	reviewed	BDNF/NT-3 growth factors receptor (EC 2.7.10.1) (GP145-TrkB) (Trk-B) (Neurotrophic tyrosine kinase receptor type 2) (TrkB tyrosine kinase) (Tropomyosin-related kinase B)	NTRK2 TRKB	Homo sapiens (Human)	822
2335	FN1	P02751	FINC_HUMAN	reviewed	Fibronectin (FN) (Cold-insoluble globulin) (CIG) [Cleaved into: Anastellin; Ugl-Y1; Ugl-Y2; Ugl-Y3]	FN1 FN	Homo sapiens (Human)	2477
3156	HMGCR	P04035	HMDH_HUMAN	reviewed	3-hydroxy-3-methylglutaryl-coenzyme A reductase (HMG-CoA reductase) (EC 1.1.1.34)	HMGCR	Homo sapiens (Human)	888
898	CCNE1	P24864	CCNE1_HUMAN	reviewed	G1/S-specific cyclin-E1	CCNE1 CCNE	Homo sapiens (Human)	410
1277	COL1A1	P02452	CO1A1_HUMAN	reviewed	Collagen alpha-1(I) chain (Alpha-1 type I collagen)	COL1A1	Homo sapiens (Human)	1464
5728	PTEN	P60484	PTEN_HUMAN	reviewed	Phosphatidylinositol 3,4,5-trisphosphate 3-phosphatase and dual-specificity protein phosphatase PTEN (EC 3.1.3.16) (EC 3.1.3.48) (EC 3.1.3.67) (Mutated in multiple advanced cancers 1) (Phosphatase and tensin homolog)	PTEN MMAC1 TEP1	Homo sapiens (Human)	403
834	CASP1	P29466	CASP1_HUMAN	reviewed	Caspase-1 (CASP-1) (EC 3.4.22.36) (Interleukin-1 beta convertase) (IL-1BC) (Interleukin-1 beta-converting enzyme) (ICE) (IL-1 beta-converting enzyme) (p45) [Cleaved into: Caspase-1 subunit p20; Caspase-1 subunit p10]	CASP1 IL1BC IL1BCE	Homo sapiens (Human)	404
960	CD44	P16070	CD44_HUMAN	reviewed	CD44 antigen (CDw44) (Epican) (Extracellular matrix receptor III) (ECMR-III) (GP90 lymphocyte homing/adhesion receptor) (HUTCH-I) (Heparan sulfate proteoglycan) (Hermes antigen) (Hyaluronate receptor) (Phagocytic glycoprotein 1) (PGP-1) (Phagocytic glycoprotein I) (PGP-I) (CD antigen CD44)	CD44 LHR MDU2 MDU3 MIC4	Homo sapiens (Human)	742
5925	RB1	P06400	RB_HUMAN	reviewed	Retinoblastoma-associated protein (p105-Rb) (p110-RB1) (pRb) (Rb) (pp110)	RB1	Homo sapiens (Human)	928
5599	MAPK8	P45983	MK08_HUMAN	reviewed	Mitogen-activated protein kinase 8 (MAP kinase 8) (MAPK 8) (EC 2.7.11.24) (JNK-46) (Stress-activated protein kinase 1c) (SAPK1c) (Stress-activated protein kinase JNK1) (c-Jun N-terminal kinase 1)	MAPK8 JNK1 PRKM8 SAPK1 SAPK1C	Homo sapiens (Human)	427
54205	CYCS	P99999	CYC_HUMAN	reviewed	Cytochrome c	CYCS CYC	Homo sapiens (Human)	105
840	CASP7	P55210	CASP7_HUMAN	reviewed	Caspase-7 (CASP-7) (EC 3.4.22.60) (Apoptotic protease Mch-3) (CMH-1) (ICE-like apoptotic protease 3) (ICE-LAP3) [Cleaved into: Caspase-7 subunit p20; Caspase-7 subunit p11]	CASP7 MCH3	Homo sapiens (Human)	303
1000	CDH2	P19022	CADH2_HUMAN	reviewed	Cadherin-2 (CDw325) (Neural cadherin) (N-cadherin) (CD antigen CD325)	CDH2 CDHN NCAD	Homo sapiens (Human)	906
6446	SGK1	O00141	SGK1_HUMAN	reviewed	Serine/threonine-protein kinase Sgk1 (EC 2.7.11.1) (Serum/glucocorticoid-regulated kinase 1)	SGK1 SGK	Homo sapiens (Human)	431
1788	DNMT3A	Q9Y6K1	DNM3A_HUMAN	reviewed	DNA (cytosine-5)-methyltransferase 3A (Dnmt3a) (EC 2.1.1.37) (DNA methyltransferase HsaIIIA) (DNA MTase HsaIIIA) (M.HsaIIIA)	DNMT3A	Homo sapiens (Human)	912
43	ACHE	P22303	ACES_HUMAN	reviewed	Acetylcholinesterase (AChE) (EC 3.1.1.7)	ACHE	Homo sapiens (Human)	614
5465	PPARA	Q07869	PPARA_HUMAN	reviewed	Peroxisome proliferator-activated receptor alpha (PPAR-alpha) (Nuclear receptor subfamily 1 group C member 1)	PPARA NR1C1 PPAR	Homo sapiens (Human)	468
4803	NGF	P01138	NGF_HUMAN	reviewed	Beta-nerve growth factor (Beta-NGF)	NGF NGFB	Homo sapiens (Human)	241
3164	NR4A1	P22736	NR4A1_HUMAN	reviewed	Nuclear receptor subfamily 4 group A member 1 (Early response protein NAK1) (Nuclear hormone receptor NUR/77) (Nur77) (Orphan nuclear receptor HMR) (Orphan nuclear receptor TR3) (ST-59) (Testicular receptor 3)	NR4A1 GFRP1 HMR NAK1	Homo sapiens (Human)	598
6520	SLC3A2	P08195	4F2_HUMAN	reviewed	4F2 cell-surface antigen heavy chain (4F2hc) (4F2 heavy chain antigen) (Lymphocyte activation antigen 4F2 large subunit) (Solute carrier family 3 member 2) (CD antigen CD98)	SLC3A2 MDU1	Homo sapiens (Human)	630
5052	PRDX1	Q06830	PRDX1_HUMAN	reviewed	Peroxiredoxin-1 (EC 1.11.1.24) (Natural killer cell-enhancing factor A) (NKEF-A) (Proliferation-associated gene protein) (PAG) (Thioredoxin peroxidase 2) (Thioredoxin-dependent peroxide reductase 2) (Thioredoxin-dependent peroxiredoxin 1)	PRDX1 PAGA PAGB TDPX2	Homo sapiens (Human)	199
332	BIRC5	O15392	BIRC5_HUMAN	reviewed	Baculoviral IAP repeat-containing protein 5 (Apoptosis inhibitor 4) (Apoptosis inhibitor survivin)	BIRC5 API4 IAP4	Homo sapiens (Human)	142
7018	TF	P02787	TRFE_HUMAN	reviewed	Serotransferrin (Transferrin) (Beta-1 metal-binding globulin) (Siderophilin)	TF PRO1400	Homo sapiens (Human)	698
3558	IL2	P60568	IL2_HUMAN	reviewed	Interleukin-2 (IL-2) (T-cell growth factor) (TCGF) (Aldesleukin)	IL2	Homo sapiens (Human)	153
249	ALPL	P05186	PPBT_HUMAN	reviewed	Alkaline phosphatase, tissue-nonspecific isozyme (AP-TNAP) (TNSALP) (EC 3.1.3.1) (Alkaline phosphatase liver/bone/kidney isozyme)	ALPL	Homo sapiens (Human)	524
1509	CTSD	P07339	CATD_HUMAN	reviewed	Cathepsin D (EC 3.4.23.5) [Cleaved into: Cathepsin D light chain; Cathepsin D heavy chain]	CTSD CPSD	Homo sapiens (Human)	412
1647	GADD45A	P24522	GA45A_HUMAN	reviewed	Growth arrest and DNA damage-inducible protein GADD45 alpha (DNA damage-inducible transcript 1 protein) (DDIT-1)	GADD45A DDIT1 GADD45	Homo sapiens (Human)	165
2947	GSTM3	P21266	GSTM3_HUMAN	reviewed	Glutathione S-transferase Mu 3 (EC 2.5.1.18) (GST class-mu 3) (GSTM3-3) (hGSTM3-3)	GSTM3 GST5	Homo sapiens (Human)	225
7037	TFRC	P02786	TFR1_HUMAN	reviewed	Transferrin receptor protein 1 (TR) (TfR) (TfR1) (Trfr) (T9) (p90) (CD antigen CD71) [Cleaved into: Transferrin receptor protein 1, serum form (sTfR)]	TFRC	Homo sapiens (Human)	760
2934	GSN	P06396	GELS_HUMAN	reviewed	Gelsolin (AGEL) (Actin-depolymerizing factor) (ADF) (Brevin)	GSN	Homo sapiens (Human)	782
6387	CXCL12	P48061	SDF1_HUMAN	reviewed	Stromal cell-derived factor 1 (SDF-1) (hSDF-1) (C-X-C motif chemokine 12) (Intercrine reduced in hepatomas) (IRH) (hIRH) (Pre-B cell growth-stimulating factor) (PBSF) [Cleaved into: SDF-1-beta(3-72); SDF-1-alpha(3-67)]	CXCL12 SDF1 SDF1A SDF1B	Homo sapiens (Human)	93
1356	CP	P00450	CERU_HUMAN	reviewed	Ceruloplasmin (EC 1.16.3.1) (Ferroxidase)	CP	Homo sapiens (Human)	1065
4616	GADD45B	O75293	GA45B_HUMAN	reviewed	Growth arrest and DNA damage-inducible protein GADD45 beta (Myeloid differentiation primary response protein MyD118) (Negative growth regulatory protein MyD118)	GADD45B MYD118	Homo sapiens (Human)	160
10891	PPARGC1A	Q9UBK2	PRGC1_HUMAN	reviewed	Peroxisome proliferator-activated receptor gamma coactivator 1-alpha (PGC-1-alpha) (PPAR-gamma coactivator 1-alpha) (PPARGC-1-alpha) (Ligand effect modulator 6)	PPARGC1A LEM6 PGC1 PGC1A PPARGC1	Homo sapiens (Human)	798
4023	LPL	P06858	LIPL_HUMAN	reviewed	Lipoprotein lipase (LPL) (EC 3.1.1.34) (Phospholipase A1) (EC 3.1.1.32)	LPL LIPD	Homo sapiens (Human)	475
5617	PRL	P01236	PRL_HUMAN	reviewed	Prolactin (PRL)	PRL	Homo sapiens (Human)	227
1385	CREB1	P16220	CREB1_HUMAN	reviewed	Cyclic AMP-responsive element-binding protein 1 (CREB-1) (cAMP-responsive element-binding protein 1)	CREB1	Homo sapiens (Human)	341
31	ACACA	Q13085	ACACA_HUMAN	reviewed	Acetyl-CoA carboxylase 1 (ACC1) (EC 6.4.1.2) (Acetyl-Coenzyme A carboxylase alpha) (ACC-alpha)	ACACA ACAC ACC1 ACCA	Homo sapiens (Human)	2346
2919	CXCL1	P09341	GROA_HUMAN	reviewed	Growth-regulated alpha protein (C-X-C motif chemokine 1) (GRO-alpha(1-73)) (Melanoma growth stimulatory activity) (MGSA) (Neutrophil-activating protein 3) (NAP-3) [Cleaved into: GRO-alpha(4-73); GRO-alpha(5-73); GRO-alpha(6-73)]	CXCL1 GRO GRO1 GROA MGSA SCYB1	Homo sapiens (Human)	107
7184	HSP90B1	P14625	ENPL_HUMAN	reviewed	Endoplasmin (94 kDa glucose-regulated protein) (GRP-94) (Heat shock protein 90 kDa beta member 1) (Tumor rejection antigen 1) (gp96 homolog)	HSP90B1 GRP94 TRA1	Homo sapiens (Human)	803
3320	HSP90AA1	P07900	HS90A_HUMAN	reviewed	Heat shock protein HSP 90-alpha (Heat shock 86 kDa) (HSP 86) (HSP86) (Lipopolysaccharide-associated protein 2) (LAP-2) (LPS-associated protein 2) (Renal carcinoma antigen NY-REN-38)	HSP90AA1 HSP90A HSPC1 HSPCA	Homo sapiens (Human)	732
10912	GADD45G	O95257	GA45G_HUMAN	reviewed	Growth arrest and DNA damage-inducible protein GADD45 gamma (Cytokine-responsive protein CR6) (DNA damage-inducible transcript 2 protein) (DDIT-2)	GADD45G CR6 DDIT2	Homo sapiens (Human)	159
857	CAV1	Q03135	CAV1_HUMAN	reviewed	Caveolin-1	CAV1 CAV	Homo sapiens (Human)	178
991	CDC20	Q12834	CDC20_HUMAN	reviewed	Cell division cycle protein 20 homolog (p55CDC)	CDC20	Homo sapiens (Human)	499
9588	PRDX6	P30041	PRDX6_HUMAN	reviewed	Peroxiredoxin-6 (EC 1.11.1.27) (1-Cys peroxiredoxin) (1-Cys PRX) (24 kDa protein) (Acidic calcium-independent phospholipase A2) (aiPLA2) (EC 3.1.1.4) (Antioxidant protein 2) (Glutathione-dependent peroxiredoxin) (Liver 2D page spot 40) (Non-selenium glutathione peroxidase) (NSGPx) (Red blood cells page spot 12)	PRDX6 AOP2 KIAA0106	Homo sapiens (Human)	224
3480	IGF1R	P08069	IGF1R_HUMAN	reviewed	Insulin-like growth factor 1 receptor (EC 2.7.10.1) (Insulin-like growth factor I receptor) (IGF-I receptor) (CD antigen CD221) [Cleaved into: Insulin-like growth factor 1 receptor alpha chain; Insulin-like growth factor 1 receptor beta chain]	IGF1R	Homo sapiens (Human)	1367
3952	LEP	P41159	LEP_HUMAN	reviewed	Leptin (Obese protein) (Obesity factor)	LEP OB OBS	Homo sapiens (Human)	167
2309	FOXO3	O43524	FOXO3_HUMAN	reviewed	Forkhead box protein O3 (AF6q21 protein) (Forkhead in rhabdomyosarcoma-like 1)	FOXO3 FKHRL1 FOXO3A	Homo sapiens (Human)	673
3726	JUNB	P17275	JUNB_HUMAN	reviewed	Transcription factor jun-B	JUNB	Homo sapiens (Human)	347
216	ALDH1A1	P00352	AL1A1_HUMAN	reviewed	Retinal dehydrogenase 1 (RALDH 1) (RalDH1) (EC 1.2.1.-) (EC 1.2.1.36) (ALDH-E1) (ALHDII) (Aldehyde dehydrogenase family 1 member A1) (Aldehyde dehydrogenase, cytosolic)	ALDH1A1 ALDC ALDH1 PUMB1	Homo sapiens (Human)	501
6517	SLC2A4	P14672	GLUT4_HUMAN	reviewed	Solute carrier family 2, facilitated glucose transporter member 4 (Glucose transporter type 4, insulin-responsive) (GLUT-4)	SLC2A4 GLUT4	Homo sapiens (Human)	509
5447	POR	P16435	NCPR_HUMAN	reviewed	NADPH--cytochrome P450 reductase (CPR) (P450R) (EC 1.6.2.4)	POR CYPOR	Homo sapiens (Human)	677
1906	EDN1	P05305	EDN1_HUMAN	reviewed	Endothelin-1 (Preproendothelin-1) (PPET1) [Cleaved into: Endothelin-1 (ET-1); Big endothelin-1]	EDN1	Homo sapiens (Human)	212
7076	TIMP1	P01033	TIMP1_HUMAN	reviewed	Metalloproteinase inhibitor 1 (Erythroid-potentiating activity) (EPA) (Fibroblast collagenase inhibitor) (Collagenase inhibitor) (Tissue inhibitor of metalloproteinases 1) (TIMP-1)	TIMP1 CLGI TIMP	Homo sapiens (Human)	207
6414	SELENOP	P49908	SEPP1_HUMAN	reviewed	Selenoprotein P (SeP)	SELENOP SELP SEPP1	Homo sapiens (Human)	381
1786	DNMT1	P26358	DNMT1_HUMAN	reviewed	DNA (cytosine-5)-methyltransferase 1 (Dnmt1) (EC 2.1.1.37) (CXXC-type zinc finger protein 9) (DNA methyltransferase HsaI) (DNA MTase HsaI) (M.HsaI) (MCMT)	DNMT1 AIM CXXC9 DNMT	Homo sapiens (Human)	1616
7082	TJP1	Q07157	ZO1_HUMAN	reviewed	Tight junction protein ZO-1 (Tight junction protein 1) (Zona occludens protein 1) (Zonula occludens protein 1)	TJP1 ZO1	Homo sapiens (Human)	1748
718	C3	P01024	CO3_HUMAN	reviewed	Complement C3 (C3 and PZP-like alpha-2-macroglobulin domain-containing protein 1) [Cleaved into: Complement C3 beta chain; C3-beta-c (C3bc); Complement C3 alpha chain; C3a anaphylatoxin; Acylation stimulating protein (ASP) (C3adesArg); Complement C3b alpha' chain; Complement C3c alpha' chain fragment 1; Complement C3dg fragment; Complement C3g fragment; Complement C3d fragment; Complement C3f fra…	C3 CPAMD1	Homo sapiens (Human)	1663
7832	BTG2	P78543	BTG2_HUMAN	reviewed	Protein BTG2 (BTG family member 2) (NGF-inducible anti-proliferative protein PC3)	BTG2 PC3	Homo sapiens (Human)	158
590	BCHE	P06276	CHLE_HUMAN	reviewed	Cholinesterase (EC 3.1.1.8) (Acylcholine acylhydrolase) (Butyrylcholine esterase) (Choline esterase II) (Pseudocholinesterase)	BCHE CHE1	Homo sapiens (Human)	602
348	APOE	P02649	APOE_HUMAN	reviewed	Apolipoprotein E (Apo-E)	APOE	Homo sapiens (Human)	317
6715	SRD5A1	P18405	S5A1_HUMAN	reviewed	3-oxo-5-alpha-steroid 4-dehydrogenase 1 (EC 1.3.1.22) (SR type 1) (Steroid 5-alpha-reductase 1) (S5AR 1)	SRD5A1	Homo sapiens (Human)	259
468	ATF4	P18848	ATF4_HUMAN	reviewed	Cyclic AMP-dependent transcription factor ATF-4 (cAMP-dependent transcription factor ATF-4) (Activating transcription factor 4) (Cyclic AMP-responsive element-binding protein 2) (CREB-2) (cAMP-responsive element-binding protein 2) (Tax-responsive enhancer element-binding protein 67) (TaxREB67)	ATF4 CREB2 TXREB	Homo sapiens (Human)	351
2946	GSTM2	P28161	GSTM2_HUMAN	reviewed	Glutathione S-transferase Mu 2 (EC 2.5.1.18) (GST class-mu 2) (GSTM2-2)	GSTM2 GST4	Homo sapiens (Human)	218
7078	TIMP3	P35625	TIMP3_HUMAN	reviewed	Metalloproteinase inhibitor 3 (Protein MIG-5) (Tissue inhibitor of metalloproteinases 3) (TIMP-3)	TIMP3	Homo sapiens (Human)	211
1490	CCN2	P29279	CCN2_HUMAN	reviewed	CCN family member 2 (Cellular communication network factor 2) (Connective tissue growth factor) (Hypertrophic chondrocyte-specific protein 24) (Insulin-like growth factor-binding protein 8) (IBP-8) (IGF-binding protein 8) (IGFBP-8)	CCN2 CTGF HCS24 IGFBP8	Homo sapiens (Human)	349
2167	FABP4	P15090	FABP4_HUMAN	reviewed	Fatty acid-binding protein, adipocyte (Adipocyte lipid-binding protein) (ALBP) (Adipocyte-type fatty acid-binding protein) (A-FABP) (AFABP) (Fatty acid-binding protein 4)	FABP4	Homo sapiens (Human)	132
2877	GPX2	P18283	GPX2_HUMAN	reviewed	Glutathione peroxidase 2 (GPx-2) (GSHPx-2) (EC 1.11.1.9) (Gastrointestinal glutathione peroxidase) (Glutathione peroxidase-gastrointestinal) (GPx-GI) (GSHPx-GI) (Glutathione peroxidase-related protein 2) (GPRP-2)	GPX2	Homo sapiens (Human)	190
1374	CPT1A	P50416	CPT1A_HUMAN	reviewed	Carnitine O-palmitoyltransferase 1, liver isoform (CPT1-L) (EC 2.3.1.21) (Carnitine O-palmitoyltransferase I, liver isoform) (CPT I) (CPTI-L) (Carnitine palmitoyltransferase 1A)	CPT1A CPT1	Homo sapiens (Human)	773
3554	IL1R1	P14778	IL1R1_HUMAN	reviewed	Interleukin-1 receptor type 1 (IL-1R-1) (IL-1RT-1) (IL-1RT1) (EC 3.2.2.6) (CD121 antigen-like family member A) (Interleukin-1 receptor alpha) (IL-1R-alpha) (Interleukin-1 receptor type I) (p80) (CD antigen CD121a) [Cleaved into: Interleukin-1 receptor type 1, membrane form (mIL-1R1) (mIL-1RI); Interleukin-1 receptor type 1, soluble form (sIL-1R1) (sIL-1RI)]	IL1R1 IL1R IL1RA IL1RT1	Homo sapiens (Human)	569
890	CCNA2	P20248	CCNA2_HUMAN	reviewed	Cyclin-A2 (Cyclin-A) (Cyclin A)	CCNA2 CCN1 CCNA	Homo sapiens (Human)	432
1950	EGF	P01133	EGF_HUMAN	reviewed	Pro-epidermal growth factor (EGF) [Cleaved into: Epidermal growth factor (Urogastrone)]	EGF	Homo sapiens (Human)	1207
6713	SQLE	Q14534	ERG1_HUMAN	reviewed	Squalene monooxygenase (EC 1.14.14.17) (Squalene epoxidase) (SE)	SQLE ERG1	Homo sapiens (Human)	574
2730	GCLM	P48507	GSH0_HUMAN	reviewed	Glutamate--cysteine ligase regulatory subunit (GCS light chain) (Gamma-ECS regulatory subunit) (Gamma-glutamylcysteine synthetase regulatory subunit) (Glutamate--cysteine ligase modifier subunit)	GCLM GLCLR	Homo sapiens (Human)	274
6513	SLC2A1	P11166	GTR1_HUMAN	reviewed	Solute carrier family 2, facilitated glucose transporter member 1 (Glucose transporter type 1, erythrocyte/brain) (GLUT-1) (HepG2 glucose transporter)	SLC2A1 GLUT1	Homo sapiens (Human)	492
3552	IL1A	P01583	IL1A_HUMAN	reviewed	Interleukin-1 alpha (IL-1 alpha) (Hematopoietin-1)	IL1A IL1F1	Homo sapiens (Human)	271
2879	GPX4	P36969	GPX4_HUMAN	reviewed	Phospholipid hydroperoxide glutathione peroxidase (PHGPx) (EC 1.11.1.12) (Glutathione peroxidase 4) (GPx-4) (GSHPx-4)	GPX4	Homo sapiens (Human)	197
4193	MDM2	Q00987	MDM2_HUMAN	reviewed	E3 ubiquitin-protein ligase Mdm2 (EC 2.3.2.27) (Double minute 2 protein) (Hdm2) (Oncoprotein Mdm2) (RING-type E3 ubiquitin transferase Mdm2) (p53-binding protein Mdm2)	MDM2	Homo sapiens (Human)	491
3485	IGFBP2	P18065	IBP2_HUMAN	reviewed	Insulin-like growth factor-binding protein 2 (IBP-2) (IGF-binding protein 2) (IGFBP-2)	IGFBP2 BP2 IBP2	Homo sapiens (Human)	325
1508	CTSB	P07858	CATB_HUMAN	reviewed	Cathepsin B (EC 3.4.22.1) (APP secretase) (APPS) (Cathepsin B1) [Cleaved into: Cathepsin B light chain; Cathepsin B heavy chain]	CTSB CPSB	Homo sapiens (Human)	339
2752	GLUL	P15104	GLNA_HUMAN	reviewed	Glutamine synthetase (GS) (EC 6.3.1.2) (Glutamate--ammonia ligase) (Palmitoyltransferase GLUL) (EC 2.3.1.225)	GLUL GLNS	Homo sapiens (Human)	373
1789	DNMT3B	Q9UBC3	DNM3B_HUMAN	reviewed	DNA (cytosine-5)-methyltransferase 3B (Dnmt3b) (EC 2.1.1.37) (DNA methyltransferase HsaIIIB) (DNA MTase HsaIIIB) (M.HsaIIIB)	DNMT3B	Homo sapiens (Human)	853
6279	S100A8	P05109	S10A8_HUMAN	reviewed	Protein S100-A8 (Calgranulin-A) (Calprotectin L1L subunit) (Cystic fibrosis antigen) (CFAG) (Leukocyte L1 complex light chain) (Migration inhibitory factor-related protein 8) (MRP-8) (p8) (S100 calcium-binding protein A8) (Urinary stone protein band A)	S100A8 CAGA CFAG MRP8	Homo sapiens (Human)	93
3667	IRS1	P35568	IRS1_HUMAN	reviewed	Insulin receptor substrate 1 (IRS-1)	IRS1	Homo sapiens (Human)	1242
7168	TPM1	P09493	TPM1_HUMAN	reviewed	Tropomyosin alpha-1 chain (Alpha-tropomyosin) (Tropomyosin-1)	TPM1 C15orf13 TMSA	Homo sapiens (Human)	284
3481	IGF2	P01344	IGF2_HUMAN	reviewed	Insulin-like growth factor II (IGF-II) (Somatomedin-A) (T3M-11-derived growth factor) [Cleaved into: Insulin-like growth factor II; Insulin-like growth factor II Ala-25 Del; Preptin]	IGF2 PP1446	Homo sapiens (Human)	180
10257	ABCC4	O15439	MRP4_HUMAN	reviewed	Multidrug resistance-associated protein 4 (ATP-binding cassette sub-family C member 4) (MRP/cMOAT-related ABC transporter) (Multi-specific organic anion transporter B) (MOAT-B)	ABCC4 MRP4	Homo sapiens (Human)	1325
3976	LIF	P15018	LIF_HUMAN	reviewed	Leukemia inhibitory factor (LIF) (Differentiation-stimulating factor) (D factor) (Melanoma-derived LPL inhibitor) (MLPLI) (Emfilermin)	LIF HILDA	Homo sapiens (Human)	202
5315	PKM	P14618	KPYM_HUMAN	reviewed	Pyruvate kinase PKM (EC 2.7.1.40) (Cytosolic thyroid hormone-binding protein) (CTHBP) (Opa-interacting protein 3) (OIP-3) (Pyruvate kinase 2/3) (Pyruvate kinase muscle isozyme) (Thyroid hormone-binding protein 1) (THBP1) (Tumor M2-PK) (p58)	PKM OIP3 PK2 PK3 PKM2	Homo sapiens (Human)	531
10457	GPNMB	Q14956	GPNMB_HUMAN	reviewed	Transmembrane glycoprotein NMB (Hematopoietic growth factor inducible neurokinin-1 type)	GPNMB HGFIN NMB UNQ1725/PRO9925	Homo sapiens (Human)	572
3627	CXCL10	P02778	CXL10_HUMAN	reviewed	C-X-C motif chemokine 10 (10 kDa interferon gamma-induced protein) (Gamma-IP10) (IP-10) (Small-inducible cytokine B10) [Cleaved into: CXCL10(1-73)]	CXCL10 INP10 SCYB10	Homo sapiens (Human)	98
7001	PRDX2	P32119	PRDX2_HUMAN	reviewed	Peroxiredoxin-2 (EC 1.11.1.24) (Natural killer cell-enhancing factor B) (NKEF-B) (PRP) (Thiol-specific antioxidant protein) (TSA) (Thioredoxin peroxidase 1) (Thioredoxin-dependent peroxide reductase 1) (Thioredoxin-dependent peroxiredoxin 2)	PRDX2 NKEFB TDPX1	Homo sapiens (Human)	198
54541	DDIT4	Q9NX09	DDIT4_HUMAN	reviewed	DNA damage-inducible transcript 4 protein (HIF-1 responsive protein RTP801) (Protein regulated in development and DNA damage response 1) (REDD-1)	DDIT4 REDD1 RTP801	Homo sapiens (Human)	232
7412	VCAM1	P19320	VCAM1_HUMAN	reviewed	Vascular cell adhesion protein 1 (V-CAM 1) (VCAM-1) (INCAM-100) (CD antigen CD106)	VCAM1	Homo sapiens (Human)	739
9518	GDF15	Q99988	GDF15_HUMAN	reviewed	Growth/differentiation factor 15 (GDF-15) (Macrophage inhibitory cytokine 1) (MIC-1) (NSAID-activated gene 1 protein) (NAG-1) (NSAID-regulated gene 1 protein) (NRG-1) (Placental TGF-beta) (Placental bone morphogenetic protein) (Prostate differentiation factor)	GDF15 MIC1 PDF PLAB PTGFB	Homo sapiens (Human)	308
6720	SREBF1	P36956	SRBP1_HUMAN	reviewed	Sterol regulatory element-binding protein 1 (SREBP-1) (Class D basic helix-loop-helix protein 1) (bHLHd1) (Sterol regulatory element-binding transcription factor 1) [Cleaved into: Processed sterol regulatory element-binding protein 1 (Transcription factor SREBF1)]	SREBF1 BHLHD1 SREBP1	Homo sapiens (Human)	1147
9076	CLDN1	O95832	CLD1_HUMAN	reviewed	Claudin-1 (Senescence-associated epithelial membrane protein)	CLDN1 CLD1 SEMP1 UNQ481/PRO944	Homo sapiens (Human)	211
481	ATP1B1	P05026	AT1B1_HUMAN	reviewed	Sodium/potassium-transporting ATPase subunit beta-1 (Sodium/potassium-dependent ATPase subunit beta-1)	ATP1B1 ATP1B	Homo sapiens (Human)	303
3486	IGFBP3	P17936	IBP3_HUMAN	reviewed	Insulin-like growth factor-binding protein 3 (IBP-3) (IGF-binding protein 3) (IGFBP-3)	IGFBP3 IBP3	Homo sapiens (Human)	291
10135	NAMPT	P43490	NAMPT_HUMAN	reviewed	Nicotinamide phosphoribosyltransferase (NAmPRTase) (Nampt) (EC 2.4.2.12) (Pre-B-cell colony-enhancing factor 1) (Pre-B cell-enhancing factor) (Visfatin)	NAMPT PBEF PBEF1	Homo sapiens (Human)	491
7042	TGFB2	P61812	TGFB2_HUMAN	reviewed	Transforming growth factor beta-2 proprotein (Cetermin) (Glioblastoma-derived T-cell suppressor factor) (G-TSF) [Cleaved into: Latency-associated peptide (LAP); Transforming growth factor beta-2 (TGF-beta-2)]	TGFB2	Homo sapiens (Human)	414
3856	KRT8	P05787	K2C8_HUMAN	reviewed	Keratin, type II cytoskeletal 8 (Cytokeratin-8) (CK-8) (Keratin-8) (K8) (Type-II keratin Kb8)	KRT8 CYK8	Homo sapiens (Human)	483
8209	HES1	A0A0B4J2D5	GAL3B_HUMAN	reviewed	Glutamine amidotransferase-like class 1 domain-containing protein 3B, mitochondrial (Keio novel protein-I) (KNP-I) (Protein GT335) (Protein HES1)	GATD3B HES1 KNPI	Homo sapiens (Human)	268
3280	HES1	Q14469	HES1_HUMAN	reviewed	Transcription factor HES-1 (Class B basic helix-loop-helix protein 39) (bHLHb39) (Hairy and enhancer of split 1) (Hairy homolog) (Hairy-like protein) (hHL)	HES1 BHLHB39 HL HRY	Homo sapiens (Human)	280
8991	SELENBP1	Q13228	SBP1_HUMAN	reviewed	Methanethiol oxidase (MTO) (EC 1.8.3.4) (56 kDa selenium-binding protein) (SBP56) (SP56) (Selenium-binding protein 1)	SELENBP1 SBP	Homo sapiens (Human)	472
1017	CDK2	P24941	CDK2_HUMAN	reviewed	Cyclin-dependent kinase 2 (EC 2.7.11.22) (Cell division protein kinase 2) (p33 protein kinase)	CDK2 CDKN2	Homo sapiens (Human)	298
29108	PYCARD	Q9ULZ3	ASC_HUMAN	reviewed	Apoptosis-associated speck-like protein containing a CARD (hASC) (Caspase recruitment domain-containing protein 5) (PYD and CARD domain-containing protein) (Target of methylation-induced silencing 1)	PYCARD ASC CARD5 TMS1	Homo sapiens (Human)	195
7498	XDH	P47989	XDH_HUMAN	reviewed	Xanthine dehydrogenase/oxidase [Includes: Xanthine dehydrogenase (XD) (EC 1.17.1.4); Xanthine oxidase (XO) (EC 1.17.3.2) (Xanthine oxidoreductase) (XOR)]	XDH XDHA	Homo sapiens (Human)	1333
3949	LDLR	P01130	LDLR_HUMAN	reviewed	Low-density lipoprotein receptor (LDL receptor)	LDLR	Homo sapiens (Human)	860
1019	CDK4	P11802	CDK4_HUMAN	reviewed	Cyclin-dependent kinase 4 (EC 2.7.11.22) (Cell division protein kinase 4) (PSK-J3)	CDK4	Homo sapiens (Human)	303
1080	CFTR	P13569	CFTR_HUMAN	reviewed	Cystic fibrosis transmembrane conductance regulator (CFTR) (ATP-binding cassette sub-family C member 7) (Channel conductance-controlling ATPase) (EC 5.6.1.6) (cAMP-dependent chloride channel)	CFTR ABCC7	Homo sapiens (Human)	1480
2516	NR5A1	Q13285	STF1_HUMAN	reviewed	Steroidogenic factor 1 (SF-1) (STF-1) (hSF-1) (Adrenal 4-binding protein) (Fushi tarazu factor homolog 1) (Nuclear receptor subfamily 5 group A member 1) (Steroid hormone receptor Ad4BP)	NR5A1 AD4BP FTZF1 SF1	Homo sapiens (Human)	461
6795	AURKC	Q9UQB9	AURKC_HUMAN	reviewed	Aurora kinase C (EC 2.7.11.1) (Aurora 3) (Aurora/IPL1-related kinase 3) (ARK-3) (Aurora-related kinase 3) (Aurora/IPL1/Eg2 protein 2) (Serine/threonine-protein kinase 13) (Serine/threonine-protein kinase aurora-C)	AURKC AIE2 AIK3 AIRK3 ARK3 STK13	Homo sapiens (Human)	309
3973	LHCGR	P22888	LSHR_HUMAN	reviewed	Lutropin-choriogonadotropic hormone receptor (LH/CG-R) (Luteinizing hormone receptor) (LHR) (LSH-R)	LHCGR LCGR LGR2 LHRHR	Homo sapiens (Human)	699
4524	MTHFR	P42898	MTHR_HUMAN	reviewed	Methylenetetrahydrofolate reductase (EC 1.5.1.20)	MTHFR	Homo sapiens (Human)	656
5428	POLG	P54098	DPOG1_HUMAN	reviewed	DNA polymerase subunit gamma-1 (EC 2.7.7.7) (Mitochondrial DNA polymerase catalytic subunit) (PolG-alpha)	POLG MDP1 POLG1 POLGA	Homo sapiens (Human)	1239
4548	MTR	Q99707	METH_HUMAN	reviewed	Methionine synthase (MS) (EC 2.1.1.13) (5-methyltetrahydrofolate--homocysteine methyltransferase) (Cobalamin-dependent methionine synthase) (Vitamin-B12 dependent methionine synthase)	MTR	Homo sapiens (Human)	1265
4552	MTRR	Q9UBK8	MTRR_HUMAN	reviewed	Methionine synthase reductase (MSR) (EC 1.16.1.8) (Aquacobalamin reductase) (AqCbl reductase) (EC 1.16.1.-)	MTRR	Homo sapiens (Human)	698
5444	PON1	P27169	PON1_HUMAN	reviewed	Serum paraoxonase/arylesterase 1 (PON 1) (EC 3.1.1.2) (EC 3.1.1.81) (EC 3.1.8.1) (Aromatic esterase 1) (A-esterase 1) (K-45) (Serum aryldialkylphosphatase 1)	PON1 PON	Homo sapiens (Human)	355
1636	ACE	P12821	ACE_HUMAN	reviewed	Angiotensin-converting enzyme (ACE) (EC 3.2.1.-) (EC 3.4.15.1) (Dipeptidyl carboxypeptidase I) (Kininase II) (CD antigen CD143) [Cleaved into: Angiotensin-converting enzyme, soluble form]	ACE DCP DCP1	Homo sapiens (Human)	1306
4968	OGG1	O15527	OGG1_HUMAN	reviewed	N-glycosylase/DNA lyase [Includes: 8-oxoguanine DNA glycosylase (EC 3.2.2.-); DNA-(apurinic or apyrimidinic site) lyase (AP lyase) (EC 4.2.99.18)]	OGG1 MMH MUTM OGH1	Homo sapiens (Human)	345
339345	NOS2,NANOS2	P60321	NANO2_HUMAN	reviewed	Nanos homolog 2 (NOS-2)	NANOS2 NOS2	Homo sapiens (Human)	138
83449	PMFBP1	Q8TBY8	PMFBP_HUMAN	reviewed	Polyamine-modulated factor 1-binding protein 1 (PMF-1-binding protein)	PMFBP1	Homo sapiens (Human)	1007
84071	ARMC2	Q8NEN0	ARMC2_HUMAN	reviewed	Armadillo repeat-containing protein 2	ARMC2	Homo sapiens (Human)	867
161582	DNAAF4	Q8WXU2	DAAF4_HUMAN	reviewed	Dynein assembly factor 4, axonemal (Dyslexia susceptibility 1 candidate gene 1 protein)	DNAAF4 DYX1C1 EKN1	Homo sapiens (Human)	420
79730	NSUN7	Q8NE18	NSUN7_HUMAN	reviewed	Putative methyltransferase NSUN7 (EC 2.1.1.-) (NOL1/NOP2/Sun domain family member 7)	NSUN7	Homo sapiens (Human)	718
1831	TSC22D3	Q99576	T22D3_HUMAN	reviewed	TSC22 domain family protein 3 (DSIP-immunoreactive peptide) (Protein DIP) (hDIP) (Delta sleep-inducing peptide immunoreactor) (Glucocorticoid-induced leucine zipper protein) (GILZ) (TSC-22-like protein) (TSC-22-related protein) (TSC-22R)	TSC22D3 DSIPI GILZ	Homo sapiens (Human)	134
867	CBL	P22681	CBL_HUMAN	reviewed	E3 ubiquitin-protein ligase CBL (EC 2.3.2.27) (Casitas B-lineage lymphoma proto-oncogene) (Proto-oncogene c-Cbl) (RING finger protein 55) (RING-type E3 ubiquitin transferase CBL) (Signal transduction protein CBL)	CBL CBL2 RNF55	Homo sapiens (Human)	906
346562	GNAT3	A8MTJ3	GNAT3_HUMAN	reviewed	Guanine nucleotide-binding protein G(t) subunit alpha-3 (Gustducin alpha-3 chain)	GNAT3	Homo sapiens (Human)	354
8556	CDC14A	Q9UNH5	CC14A_HUMAN	reviewed	Dual specificity protein phosphatase CDC14A (EC 3.1.3.16) (EC 3.1.3.48) (CDC14 cell division cycle 14 homolog A)	CDC14A	Homo sapiens (Human)	594
2796	GNRH1	P01148	GON1_HUMAN	reviewed	Progonadoliberin-1 (Progonadoliberin I) [Cleaved into: Gonadoliberin-1 (Gonadoliberin I) (Gonadorelin) (Gonadotropin-releasing hormone I) (GnRH-I) (Luliberin I) (Luteinizing hormone-releasing hormone I) (LH-RH I); GnRH-associated peptide 1 (GnRH-associated peptide I)]	GNRH1 GNRH GRH LHRH	Homo sapiens (Human)	92
9971	NR1H4	Q96RI1	NR1H4_HUMAN	reviewed	Bile acid receptor (Farnesoid X-activated receptor) (Farnesol receptor HRR-1) (Nuclear receptor subfamily 1 group H member 4) (Retinoid X receptor-interacting protein 14) (RXR-interacting protein 14)	NR1H4 BAR FXR HRR1 RIP14	Homo sapiens (Human)	486
29102	DROSHA	Q9NRR4	RNC_HUMAN	reviewed	Ribonuclease 3 (EC 3.1.26.3) (Protein Drosha) (Ribonuclease III) (RNase III) (p241)	DROSHA RN3 RNASE3L RNASEN	Homo sapiens (Human)	1374
217	ALDH2	P05091	ALDH2_HUMAN	reviewed	Aldehyde dehydrogenase, mitochondrial (EC 1.2.1.3) (ALDH class 2) (ALDH-E2) (ALDHI)	ALDH2 ALDM	Homo sapiens (Human)	517
83756	TAS1R3	Q7RTX0	TS1R3_HUMAN	reviewed	Taste receptor type 1 member 3 (Sweet taste receptor T1R3)	TAS1R3 T1R3 TR3	Homo sapiens (Human)	852
2023	ENO1	P06733	ENOA_HUMAN	reviewed	Alpha-enolase (EC 4.2.1.11) (2-phospho-D-glycerate hydro-lyase) (C-myc promoter-binding protein) (Enolase 1) (MBP-1) (MPB-1) (Non-neural enolase) (NNE) (Phosphopyruvate hydratase) (Plasminogen-binding protein)	ENO1 ENO1L1 MBPB1 MPB1	Homo sapiens (Human)	434
3237	HOXD11	P31277	HXD11_HUMAN	reviewed	Homeobox protein Hox-D11 (Homeobox protein Hox-4F)	HOXD11 HOX4F	Homo sapiens (Human)	338
2054	STX2	P32856	STX2_HUMAN	reviewed	Syntaxin-2 (Epimorphin)	STX2 EPIM STX2A STX2B STX2C	Homo sapiens (Human)	288
387712	ENO4	A6NNW6	ENO4_HUMAN	reviewed	Enolase 4 (EC 4.2.1.11) (2-phospho-D-glycerate hydro-lyase)	ENO4 C10orf134	Homo sapiens (Human)	625
3948	LDHC	P07864	LDHC_HUMAN	reviewed	L-lactate dehydrogenase C chain (LDH-C) (EC 1.1.1.27) (Cancer/testis antigen 32) (CT32) (LDH testis subunit) (LDH-X)	LDHC LDH3 LDHX	Homo sapiens (Human)	332
5887	RAD23B	P54727	RD23B_HUMAN	reviewed	UV excision repair protein RAD23 homolog B (HR23B) (hHR23B) (XP-C repair-complementing complex 58 kDa protein) (p58)	RAD23B	Homo sapiens (Human)	409
23424	TDRD7	Q8NHU6	TDRD7_HUMAN	reviewed	Tudor domain-containing protein 7 (PCTAIRE2-binding protein) (Tudor repeat associator with PCTAIRE-2) (Trap)	TDRD7 PCTAIRE2BP	Homo sapiens (Human)	1098
8085	KMT2D	O14686	KMT2D_HUMAN	reviewed	Histone-lysine N-methyltransferase 2D (Lysine N-methyltransferase 2D) (EC 2.1.1.354) (ALL1-related protein) (Myeloid/lymphoid or mixed-lineage leukemia protein 2)	KMT2D ALR MLL2 MLL4	Homo sapiens (Human)	5537
54898	ELOVL2	Q9NXB9	ELOV2_HUMAN	reviewed	Elongation of very long chain fatty acids protein 2 (EC 2.3.1.199) (3-keto acyl-CoA synthase ELOVL2) (ELOVL fatty acid elongase 2) (ELOVL FA elongase 2) (Very long chain 3-ketoacyl-CoA synthase 2) (Very long chain 3-oxoacyl-CoA synthase 2)	ELOVL2 ELG3 SSC2	Homo sapiens (Human)	296
60481	ELOVL2	Q9NYP7	ELOV5_HUMAN	reviewed	Elongation of very long chain fatty acids protein 5 (EC 2.3.1.199) (3-keto acyl-CoA synthase ELOVL5) (ELOVL fatty acid elongase 5) (ELOVL FA elongase 5) (Fatty acid elongase 1) (hELO1) (Very long chain 3-ketoacyl-CoA synthase 5) (Very long chain 3-oxoacyl-CoA synthase 5)	ELOVL5 ELOVL2 PRO0530	Homo sapiens (Human)	299
10047	CST8	O60676	CST8_HUMAN	reviewed	Cystatin-8 (Cystatin-related epididymal spermatogenic protein)	CST8 CRES	Homo sapiens (Human)	142
3815	KIT	P10721	KIT_HUMAN	reviewed	Mast/stem cell growth factor receptor Kit (SCFR) (EC 2.7.10.1) (Piebald trait protein) (PBT) (Proto-oncogene c-Kit) (Tyrosine-protein kinase Kit) (p145 c-kit) (v-kit Hardy-Zuckerman 4 feline sarcoma viral oncogene homolog) (CD antigen CD117)	KIT SCFR	Homo sapiens (Human)	976
23568	ARL2BP	Q9Y2Y0	AR2BP_HUMAN	reviewed	ADP-ribosylation factor-like protein 2-binding protein (ARF-like 2-binding protein) (ARL2-binding protein) (Binder of ARF2 protein 1)	ARL2BP BART BART1	Homo sapiens (Human)	163
8468	FKBP6	O75344	FKBP6_HUMAN	reviewed	Inactive peptidyl-prolyl cis-trans isomerase FKBP6 (Inactive PPIase FKBP6) (36 kDa FK506-binding protein) (36 kDa FKBP) (FKBP-36) (FK506-binding protein 6) (FKBP-6) (Immunophilin FKBP36)	FKBP6 FKBP36	Homo sapiens (Human)	327
1459	CSNK2A2	P19784	CSK22_HUMAN	reviewed	Casein kinase II subunit alpha' (CK II alpha') (EC 2.7.11.1)	CSNK2A2 CK2A2	Homo sapiens (Human)	350
26580	BSCL2	Q96G97	BSCL2_HUMAN	reviewed	Seipin (Bernardinelli-Seip congenital lipodystrophy type 2 protein)	BSCL2	Homo sapiens (Human)	398
83893	SPATA16	Q9BXB7	SPT16_HUMAN	reviewed	Spermatogenesis-associated protein 16 (Testis development protein NYD-SP12)	SPATA16	Homo sapiens (Human)	569
3267	AGFG1	P52594	AGFG1_HUMAN	reviewed	Arf-GAP domain and FG repeat-containing protein 1 (HIV-1 Rev-binding protein) (Nucleoporin-like protein RIP) (Rev-interacting protein) (Rev/Rex activation domain-binding protein)	AGFG1 HRB RAB RIP	Homo sapiens (Human)	562
202500	TCTE1	Q5JU00	DRC5_HUMAN	reviewed	Dynein regulatory complex subunit 5 (T-complex-associated testis-expressed protein 1) (Tcte-1)	TCTE1 DRC5	Homo sapiens (Human)	501
4086	SMAD1	Q15797	SMAD1_HUMAN	reviewed	Mothers against decapentaplegic homolog 1 (MAD homolog 1) (Mothers against DPP homolog 1) (JV4-1) (Mad-related protein 1) (SMAD family member 1) (SMAD 1) (Smad1) (hSMAD1) (Transforming growth factor-beta-signaling protein 1) (BSP-1)	SMAD1 BSP1 MADH1 MADR1	Homo sapiens (Human)	465
170690	ADAMTS16	Q8TE57	ATS16_HUMAN	reviewed	A disintegrin and metalloproteinase with thrombospondin motifs 16 (ADAM-TS 16) (ADAM-TS16) (ADAMTS-16) (EC 3.4.24.-)	ADAMTS16 KIAA2029	Homo sapiens (Human)	1224
26256	CABYR	O75952	CABYR_HUMAN	reviewed	Calcium-binding tyrosine phosphorylation-regulated protein (Calcium-binding protein 86) (Cancer/testis antigen 88) (CT88) (Fibrousheathin II) (Fibrousheathin-2) (FSP-2) (Testis-specific calcium-binding protein CBP86)	CABYR CBP86 FSP2	Homo sapiens (Human)	493
29883	CNOT7	Q9UIV1	CNOT7_HUMAN	reviewed	CCR4-NOT transcription complex subunit 7 (EC 3.1.13.4) (BTG1-binding factor 1) (CCR4-associated factor 1) (CAF-1) (Caf1a)	CNOT7 CAF1	Homo sapiens (Human)	285
1617	DAZ1	Q9NQZ3	DAZ1_HUMAN	reviewed	Deleted in azoospermia protein 1	DAZ1 DAZ SPGY	Homo sapiens (Human)	744
8287	USP9Y	O00507	USP9Y_HUMAN	reviewed	Probable ubiquitin carboxyl-terminal hydrolase FAF-Y (EC 3.4.19.12) (Deubiquitinating enzyme FAF-Y) (Fat facets protein-related, Y-linked) (Ubiquitin thioesterase FAF-Y) (Ubiquitin-specific protease 9, Y chromosome) (Ubiquitin-specific-processing protease FAF-Y)	USP9Y DFFRY	Homo sapiens (Human)	2555
57055	DAZ2	Q13117	DAZ2_HUMAN	reviewed	Deleted in azoospermia protein 2	DAZ2	Homo sapiens (Human)	558
117144	CATSPER1	Q8NEC5	CTSR1_HUMAN	reviewed	Cation channel sperm-associated protein 1 (CatSper1) (hCatSper)	CATSPER1	Homo sapiens (Human)	780
140732	SUN5	Q8TC36	SUN5_HUMAN	reviewed	SUN domain-containing protein 5 (Sad1 and UNC84 domain-containing protein 5) (Sperm-associated antigen 4-like protein) (Testis and spermatogenesis-related gene 4 protein)	SUN5 SPAG4L TSARG4	Homo sapiens (Human)	379
8653	DDX3Y	O15523	DDX3Y_HUMAN	reviewed	ATP-dependent RNA helicase DDX3Y (EC 3.6.4.13) (DEAD box protein 3, Y-chromosomal)	DDX3Y DBY	Homo sapiens (Human)	660
56159	TEX11	Q8IYF3	TEX11_HUMAN	reviewed	Testis-expressed protein 11	TEX11	Homo sapiens (Human)	940
57135	DAZ4	Q86SG3	DAZ4_HUMAN	reviewed	Deleted in azoospermia protein 4	DAZ4	Homo sapiens (Human)	579
100289087,7258,728137	TSPY1	Q01534	TSPY1_HUMAN	reviewed	Testis-specific Y-encoded protein 1 (Cancer/testis antigen 78) (CT78)	TSPY1 TSPY	Homo sapiens (Human)	308
117155	CATSPER2	Q96P56	CTSR2_HUMAN	reviewed	Cation channel sperm-associated protein 2 (CatSper2)	CATSPER2	Homo sapiens (Human)	530
57054	DAZ3	Q9NR90	DAZ3_HUMAN	reviewed	Deleted in azoospermia protein 3	DAZ3	Homo sapiens (Human)	486
27019	DNAI1	Q9UI46	DNAI1_HUMAN	reviewed	Dynein intermediate chain 1, axonemal (Axonemal dynein intermediate chain 1)	DNAI1	Homo sapiens (Human)	699
64446	DNAI2	Q9GZS0	DNAI2_HUMAN	reviewed	Dynein intermediate chain 2, axonemal (Axonemal dynein intermediate chain 2)	DNAI2	Homo sapiens (Human)	605
7490	WT1	P19544	WT1_HUMAN	reviewed	Wilms tumor protein (WT33)	WT1	Homo sapiens (Human)	449
10149	ADGRG2	Q8IZP9	AGRG2_HUMAN	reviewed	Adhesion G-protein coupled receptor G2 (G-protein coupled receptor 64) (Human epididymis-specific protein 6) (He6)	ADGRG2 GPR64 HE6 TM7LN2	Homo sapiens (Human)	1017
6736	SRY	Q05066	SRY_HUMAN	reviewed	Sex-determining region Y protein (Testis-determining factor)	SRY TDF	Homo sapiens (Human)	204
5781	PTPN11	Q06124	PTN11_HUMAN	reviewed	Tyrosine-protein phosphatase non-receptor type 11 (EC 3.1.3.48) (Protein-tyrosine phosphatase 1D) (PTP-1D) (Protein-tyrosine phosphatase 2C) (PTP-2C) (SH-PTP2) (SHP-2) (Shp2) (SH-PTP3)	PTPN11 PTP2C SHPTP2	Homo sapiens (Human)	593
190	NR0B1	P51843	NR0B1_HUMAN	reviewed	Nuclear receptor subfamily 0 group B member 1 (DSS-AHC critical region on the X chromosome protein 1) (Nuclear receptor DAX-1)	NR0B1 AHC DAX1	Homo sapiens (Human)	470
2212	FCGR2A	P12318	FCG2A_HUMAN	reviewed	Low affinity immunoglobulin gamma Fc region receptor II-a (IgG Fc receptor II-a) (CDw32) (Fc-gamma RII-a) (Fc-gamma-RIIa) (FcRII-a) (CD antigen CD32)	FCGR2A CD32 FCG2 FCGR2A1 IGFR2	Homo sapiens (Human)	317
79710	MORC4	Q8TE76	MORC4_HUMAN	reviewed	MORC family CW-type zinc finger protein 4 (Zinc finger CW-type coiled-coil domain protein 2) (Zinc finger CW-type domain protein 4)	MORC4 ZCW4 ZCWCC2	Homo sapiens (Human)	937
2492	FSHR	P23945	FSHR_HUMAN	reviewed	Follicle-stimulating hormone receptor (FSH-R) (Follitropin receptor)	FSHR LGR1	Homo sapiens (Human)	695
269	AMHR2	Q16671	AMHR2_HUMAN	reviewed	Anti-Muellerian hormone type-2 receptor (EC 2.7.11.30) (Anti-Muellerian hormone type II receptor) (AMH type II receptor) (MIS type II receptor) (MISRII) (MRII)	AMHR2 AMHR MISR2	Homo sapiens (Human)	573
2626	GATA4	P43694	GATA4_HUMAN	reviewed	Transcription factor GATA-4 (GATA-binding factor 4)	GATA4	Homo sapiens (Human)	442
23414	ZFPM2	Q8WW38	FOG2_HUMAN	reviewed	Zinc finger protein ZFPM2 (Friend of GATA protein 2) (FOG-2) (Friend of GATA 2) (hFOG-2) (Zinc finger protein 89B) (Zinc finger protein multitype 2)	ZFPM2 FOG2 ZNF89B	Homo sapiens (Human)	1151
268	AMH	P03971	MIS_HUMAN	reviewed	Muellerian-inhibiting factor (Anti-Muellerian hormone) (AMH) (Muellerian-inhibiting substance) (MIS)	AMH MIF	Homo sapiens (Human)	560
1497	CTNS	O60931	CTNS_HUMAN	reviewed	Cystinosin	CTNS	Homo sapiens (Human)	367
55012	PPP2R3C	Q969Q6	P2R3C_HUMAN	reviewed	Serine/threonine-protein phosphatase 2A regulatory subunit B'' subunit gamma (Protein phosphatase subunit G5PR) (Rhabdomyosarcoma antigen MU-RMS-40.6A/6C)	PPP2R3C C14orf10 G5PR	Homo sapiens (Human)	453
5604	MAP2K1	Q02750	MP2K1_HUMAN	reviewed	Dual specificity mitogen-activated protein kinase kinase 1 (MAP kinase kinase 1) (MAPKK 1) (MKK1) (EC 2.7.12.2) (ERK activator kinase 1) (MAPK/ERK kinase 1) (MEK 1)	MAP2K1 MEK1 PRKMK1	Homo sapiens (Human)	393
	TEX15	Q9BXT5	TEX15_HUMAN	reviewed	Testis-expressed protein 15 (Cancer/testis antigen 42) (CT42)	TEX15	Homo sapiens (Human)	2789
378949,5940	RBMY1A1	P0DJD3	RBY1A_HUMAN	reviewed	RNA-binding motif protein, Y chromosome, family 1 member A1 (RNA-binding motif protein 1) (RNA-binding motif protein 2) (Y chromosome RNA recognition motif 1) (hRBMY)	RBMY1A1 RBM1 RBM2 YRRM1 YRRM2	Homo sapiens (Human)	496
5619	PRM1	P04553	HSP1_HUMAN	reviewed	Sperm protamine P1 (Cysteine-rich protamine)	PRM1	Homo sapiens (Human)	51
58524	DMRT3	Q9NQL9	DMRT3_HUMAN	reviewed	Doublesex- and mab-3-related transcription factor 3	DMRT3 DMRTA3	Homo sapiens (Human)	472
9075	CLDN2	P57739	CLD2_HUMAN	reviewed	Claudin-2 (SP82)	CLDN2 PSEC0059 SP82 UNQ705/PRO1356	Homo sapiens (Human)	230
4214	MAP3K1	Q13233	M3K1_HUMAN	reviewed	Mitogen-activated protein kinase kinase kinase 1 (EC 2.7.11.25) (MAPK/ERK kinase kinase 1) (MEK kinase 1) (MEKK 1)	MAP3K1 MAPKKK1 MEKK MEKK1	Homo sapiens (Human)	1512
9247	GCM2	O75603	GCM2_HUMAN	reviewed	Chorion-specific transcription factor GCMb (hGCMb) (GCM motif protein 2) (Glial cells missing homolog 2)	GCM2 GCMB	Homo sapiens (Human)	506
51741	WWOX	Q9NZC7	WWOX_HUMAN	reviewed	WW domain-containing oxidoreductase (EC 1.1.1.-) (Fragile site FRA16D oxidoreductase) (Short chain dehydrogenase/reductase family 41C member 1)	WWOX FOR SDR41C1 WOX1	Homo sapiens (Human)	414
3239	HOXD13	P35453	HXD13_HUMAN	reviewed	Homeobox protein Hox-D13 (Homeobox protein Hox-4I)	HOXD13 HOX4I	Homo sapiens (Human)	343
6845	VAMP7	P51809	VAMP7_HUMAN	reviewed	Vesicle-associated membrane protein 7 (VAMP-7) (Synaptobrevin-like protein 1) (Tetanus-insensitive VAMP) (Ti-VAMP)	VAMP7 SYBL1	Homo sapiens (Human)	220
83844	USP26	Q9BXU7	UBP26_HUMAN	reviewed	Ubiquitin carboxyl-terminal hydrolase 26 (EC 3.4.19.12) (Deubiquitinating enzyme 26) (Ubiquitin thioesterase 26) (Ubiquitin-specific-processing protease 26)	USP26	Homo sapiens (Human)	913
673	BRAF	P15056	BRAF_HUMAN	reviewed	Serine/threonine-protein kinase B-raf (EC 2.7.11.1) (Proto-oncogene B-Raf) (p94) (v-Raf murine sarcoma viral oncogene homolog B1)	BRAF BRAF1 RAFB1	Homo sapiens (Human)	766
5435	POLR2F	P61218	RPAB2_HUMAN	reviewed	DNA-directed RNA polymerases I, II, and III subunit RPABC2 (RNA polymerases I, II, and III subunit ABC2) (DNA-directed RNA polymerase II subunit F) (DNA-directed RNA polymerases I, II, and III 14.4 kDa polypeptide) (RPABC14.4) (RPB14.4) (RPB6 homolog) (RPC15)	POLR2F POLRF	Homo sapiens (Human)	127
1618	DAZL	Q92904	DAZL_HUMAN	reviewed	Deleted in azoospermia-like (DAZ homolog) (DAZ-like autosomal) (Deleted in azoospermia-like 1) (SPGY-like-autosomal)	DAZL DAZH DAZL1 DAZLA SPGYLA	Homo sapiens (Human)	295
161497	STRC	Q7RTU9	STRC_HUMAN	reviewed	Stereocilin	STRC	Homo sapiens (Human)	1775
54919	DNAAF5	Q86Y56	DAAF5_HUMAN	reviewed	Dynein assembly factor 5, axonemal (HEAT repeat-containing protein 2)	DNAAF5 HEATR2	Homo sapiens (Human)	855
6663	SOX10	P56693	SOX10_HUMAN	reviewed	Transcription factor SOX-10	SOX10	Homo sapiens (Human)	466
6662	SOX9	P48436	SOX9_HUMAN	reviewed	Transcription factor SOX-9	SOX9	Homo sapiens (Human)	509
5620	PRM2	P04554	PRM2_HUMAN	reviewed	Protamine-2 (Sperm histone P2) (Sperm protamine P2) [Cleaved into: Basic nuclear protein HPI1; Basic nuclear protein HPI2; Basic nuclear protein HPS1; Basic nuclear protein HPS2; Sperm histone HP4 (Sperm protamine P4); Sperm histone HP2 (Sperm protamine P2) (P2'); Sperm histone HP3 (P2'') (Sperm protamine P3)]	PRM2	Homo sapiens (Human)	102
6046	BRD2	P25440	BRD2_HUMAN	reviewed	Bromodomain-containing protein 2 (O27.1.1) (Really interesting new gene 3 protein)	BRD2 KIAA9001 RING3	Homo sapiens (Human)	801
6638,8926	SNRPN	P63162	RSMN_HUMAN	reviewed	Small nuclear ribonucleoprotein-associated protein N (snRNP-N) (Sm protein D) (Sm-D) (Sm protein N) (Sm-N) (SmN) (Tissue-specific-splicing protein)	SNRPN HCERN3 SMN	Homo sapiens (Human)	240
27306	HPGDS	O60760	HPGDS_HUMAN	reviewed	Hematopoietic prostaglandin D synthase (H-PGDS) (EC 5.3.99.2) (GST class-sigma) (Glutathione S-transferase) (EC 2.5.1.18) (Glutathione-dependent PGD synthase) (Glutathione-requiring prostaglandin D synthase) (Prostaglandin-H2 D-isomerase)	HPGDS GSTS PGDS PTGDS2	Homo sapiens (Human)	199
7515	XRCC1	P18887	XRCC1_HUMAN	reviewed	DNA repair protein XRCC1 (X-ray repair cross-complementing protein 1)	XRCC1	Homo sapiens (Human)	633
124404	SEPTIN12	Q8IYM1	SEP12_HUMAN	reviewed	Septin-12	SEPTIN12 SEPT12	Homo sapiens (Human)	358
27030	MLH3	Q9UHC1	MLH3_HUMAN	reviewed	DNA mismatch repair protein Mlh3 (MutL protein homolog 3)	MLH3	Homo sapiens (Human)	1453
373156	GSTK1	Q9Y2Q3	GSTK1_HUMAN	reviewed	Glutathione S-transferase kappa 1 (EC 2.5.1.18) (GST 13-13) (GST class-kappa) (GSTK1-1) (hGSTK1) (Glutathione S-transferase subunit 13)	GSTK1 HDCMD47P	Homo sapiens (Human)	226
25981	DNAH1	Q9P2D7	DYH1_HUMAN	reviewed	Dynein heavy chain 1, axonemal (Axonemal beta dynein heavy chain 1) (Ciliary dynein heavy chain 1) (Heat shock regulated protein 1) (HSRF-1) (hDHC7)	DNAH1 DHC7 DNAHC1 KIAA1410	Homo sapiens (Human)	4265
133482	SLCO6A1	Q86UG4	SO6A1_HUMAN	reviewed	Solute carrier organic anion transporter family member 6A1 (Cancer/testis antigen 48) (CT48) (Gonad-specific transporter) (GST) (Organic anion-transporting polypeptide 6A1) (Organic anion-transporting polypeptide I) (OATP-I) (Solute carrier family 21 member 19)	SLCO6A1 OATP6A1 SLC21A19	Homo sapiens (Human)	719
181	AGRP	O00253	AGRP_HUMAN	reviewed	Agouti-related protein	AGRP AGRT ART	Homo sapiens (Human)	132
158983	H2BW1	Q7Z2G1	H2BWT_HUMAN	reviewed	Histone H2B type W-T (H2B histone family member W testis-specific) (H2B.W histone 1)	H2BW1 H2BFWT	Homo sapiens (Human)	175
10734	STAG3	Q9UJ98	STAG3_HUMAN	reviewed	Cohesin subunit SA-3 (SCC3 homolog 3) (Stromal antigen 3) (Stromalin-3)	STAG3	Homo sapiens (Human)	1225
9048	ARTN	Q5T4W7	ARTN_HUMAN	reviewed	Artemin (Enovin) (Neublastin)	ARTN EVN	Homo sapiens (Human)	220
83639	TEX101	Q9BY14	TX101_HUMAN	reviewed	Testis-expressed protein 101 (Cell surface receptor NYD-SP8) (Scleroderma-associated autoantigen) (Spermatogenesis-related gene protein)	TEX101 SGRG UNQ867/PRO1884	Homo sapiens (Human)	249
6462	SHBG	P04278	SHBG_HUMAN	reviewed	Sex hormone-binding globulin (SHBG) (Sex steroid-binding protein) (SBP) (Testis-specific androgen-binding protein) (ABP) (Testosterone-estradiol-binding globulin) (TeBG) (Testosterone-estrogen-binding globulin)	SHBG	Homo sapiens (Human)	402
4232	MEST	Q5EB52	MEST_HUMAN	reviewed	Mesoderm-specific transcript homolog protein (EC 3.-.-.-) (Paternally-expressed gene 1 protein)	MEST PEG1	Homo sapiens (Human)	335
6406	SEMG1	P04279	SEMG1_HUMAN	reviewed	Semenogelin-1 (Cancer/testis antigen 103) (Semenogelin I) (SGI) [Cleaved into: Alpha-inhibin-92; Alpha-inhibin-31; Seminal basic protein]	SEMG1 SEMG	Homo sapiens (Human)	462
51298	THEG	Q9P2T0	THEG_HUMAN	reviewed	Testicular haploid expressed gene protein (Cancer/testis antigen 56) (CT56)	THEG	Homo sapiens (Human)	379
9271	PIWIL1	Q96J94	PIWL1_HUMAN	reviewed	Piwi-like protein 1 (EC 3.1.26.-)	PIWIL1 HIWI	Homo sapiens (Human)	861
29118	DDX25	Q9UHL0	DDX25_HUMAN	reviewed	ATP-dependent RNA helicase DDX25 (EC 3.6.4.13) (DEAD box protein 25) (Gonadotropin-regulated testicular RNA helicase)	DDX25 GRTH	Homo sapiens (Human)	483
66037	BOLL	Q8N9W6	BOLL_HUMAN	reviewed	Protein boule-like	BOLL BOULE	Homo sapiens (Human)	283
80067	DCAF17	Q5H9S7	DCA17_HUMAN	reviewed	DDB1- and CUL4-associated factor 17	DCAF17 C2orf37	Homo sapiens (Human)	520
84074	QRICH2	Q9H0J4	QRIC2_HUMAN	reviewed	Glutamine-rich protein 2	QRICH2	Homo sapiens (Human)	1663
55124	PIWIL2	Q8TC59	PIWL2_HUMAN	reviewed	Piwi-like protein 2 (EC 3.1.26.-) (Cancer/testis antigen 80) (CT80)	PIWIL2 HILI	Homo sapiens (Human)	973
10	NAT2	P11245	ARY2_HUMAN	reviewed	Arylamine N-acetyltransferase 2 (EC 2.3.1.5) (Arylamide acetylase 2) (N-acetyltransferase type 2) (NAT-2) (Polymorphic arylamine N-acetyltransferase) (PNAT)	NAT2 AAC2	Homo sapiens (Human)	290
79612	NAT2	Q6N069	NAA16_HUMAN	reviewed	N-alpha-acetyltransferase 16, NatA auxiliary subunit (NMDA receptor-regulated 1-like protein) (NARG1-like protein)	NAA16 NARG1L NAT2	Homo sapiens (Human)	864
81539	NAT2	Q9H2H9	S38A1_HUMAN	reviewed	Sodium-coupled neutral amino acid transporter 1 (Amino acid transporter A1) (N-system amino acid transporter 2) (Solute carrier family 38 member 1) (System A amino acid transporter 1) (System N amino acid transporter 1)	SLC38A1 ATA1 NAT2 SAT1 SNAT1	Homo sapiens (Human)	487
23626	SPO11	Q9Y5K1	SPO11_HUMAN	reviewed	Meiotic recombination protein SPO11 (EC 5.6.2.2) (Cancer/testis antigen 35) (CT35)	SPO11	Homo sapiens (Human)	396
1555	CYP2B6	P20813	CP2B6_HUMAN	reviewed	Cytochrome P450 2B6 (EC 1.14.13.-) (1,4-cineole 2-exo-monooxygenase) (CYPIIB6) (Cytochrome P450 IIB1)	CYP2B6	Homo sapiens (Human)	491
3077	HFE	Q30201	HFE_HUMAN	reviewed	Hereditary hemochromatosis protein (HLA-H)	HFE HLAH	Homo sapiens (Human)	348
1390	CREM	Q03060	CREM_HUMAN	reviewed	cAMP-responsive element modulator (Inducible cAMP early repressor) (ICER)	CREM	Homo sapiens (Human)	345
8632	DNAH17	Q9UFH2	DYH17_HUMAN	reviewed	Dynein heavy chain 17, axonemal (Axonemal beta dynein heavy chain 17) (Axonemal dynein heavy chain-like protein 1) (Ciliary dynein heavy chain 17) (Ciliary dynein heavy chain-like protein 1) (Dynein light chain 2, axonemal)	DNAH17 DNAHL1 DNEL2	Homo sapiens (Human)	4462
338	APOB	P04114	APOB_HUMAN	reviewed	Apolipoprotein B-100 (Apo B-100) [Cleaved into: Apolipoprotein B-48 (Apo B-48)]	APOB	Homo sapiens (Human)	4563
3606	IL18	Q14116	IL18_HUMAN	reviewed	Interleukin-18 (IL-18) (Iboctadekin) (Interferon gamma-inducing factor) (IFN-gamma-inducing factor) (Interleukin-1 gamma) (IL-1 gamma)	IL18 IGIF IL1F4	Homo sapiens (Human)	193
3105	HLA-A	P04439	HLAA_HUMAN	reviewed	HLA class I histocompatibility antigen, A alpha chain (Human leukocyte antigen A) (HLA-A)	HLA-A HLAA	Homo sapiens (Human)	365
3557	IL1RN	P18510	IL1RA_HUMAN	reviewed	Interleukin-1 receptor antagonist protein (IL-1RN) (IL-1ra) (IRAP) (ICIL-1RA) (IL1 inhibitor) (Anakinra)	IL1RN IL1F3 IL1RA	Homo sapiens (Human)	177
3306	HSPA2	P54652	HSP72_HUMAN	reviewed	Heat shock-related 70 kDa protein 2 (Heat shock 70 kDa protein 2)	HSPA2	Homo sapiens (Human)	639
632	BGLAP	P02818	OSTCN_HUMAN	reviewed	Osteocalcin (Bone Gla protein) (BGP) (Gamma-carboxyglutamic acid-containing protein)	BGLAP	Homo sapiens (Human)	100
60509	AGBL5	Q8NDL9	CBPC5_HUMAN	reviewed	Cytosolic carboxypeptidase-like protein 5 (EC 3.4.17.-) (ATP/GTP-binding protein-like 5)	AGBL5 CCP5	Homo sapiens (Human)	886
1081	CGA	P01215	GLHA_HUMAN	reviewed	Glycoprotein hormones alpha chain (Anterior pituitary glycoprotein hormones common subunit alpha) (Choriogonadotropin alpha chain) (Chorionic gonadotrophin subunit alpha) (CG-alpha) (Follicle-stimulating hormone alpha chain) (FSH-alpha) (Follitropin alpha chain) (Luteinizing hormone alpha chain) (LSH-alpha) (Lutropin alpha chain) (Thyroid-stimulating hormone alpha chain) (TSH-alpha) (Thyrotropin …	CGA	Homo sapiens (Human)	116
56165	TDRD1	Q9BXT4	TDRD1_HUMAN	reviewed	Tudor domain-containing protein 1 (Cancer/testis antigen 41.1) (CT41.1)	TDRD1	Homo sapiens (Human)	1180
9463	PICK1	Q9NRD5	PICK1_HUMAN	reviewed	PRKCA-binding protein (Protein interacting with C kinase 1) (Protein kinase C-alpha-binding protein)	PICK1 PRKCABP	Homo sapiens (Human)	415
9510	ADAMTS1	Q9UHI8	ATS1_HUMAN	reviewed	A disintegrin and metalloproteinase with thrombospondin motifs 1 (ADAM-TS 1) (ADAM-TS1) (ADAMTS-1) (EC 3.4.24.-) (METH-1)	ADAMTS1 KIAA1346 METH1	Homo sapiens (Human)	967
51087	YBX2	Q9Y2T7	YBOX2_HUMAN	reviewed	Y-box-binding protein 2 (Contrin) (DNA-binding protein C) (Dbpc) (Germ cell-specific Y-box-binding protein) (MSY2 homolog)	YBX2 CSDA3 MSY2	Homo sapiens (Human)	364
55779	CFAP44	Q96MT7	CFA44_HUMAN	reviewed	Cilia- and flagella-associated protein 44 (WD repeat-containing protein 52)	CFAP44 WDR52	Homo sapiens (Human)	1854
55329	MNS1	Q8NEH6	MNS1_HUMAN	reviewed	Meiosis-specific nuclear structural protein 1	MNS1	Homo sapiens (Human)	495
9575	CLOCK	O15516	CLOCK_HUMAN	reviewed	Circadian locomoter output cycles protein kaput (hCLOCK) (EC 2.3.1.48) (Class E basic helix-loop-helix protein 8) (bHLHe8)	CLOCK BHLHE8 KIAA0334	Homo sapiens (Human)	846
11096	ADAMTS5	Q9UNA0	ATS5_HUMAN	reviewed	A disintegrin and metalloproteinase with thrombospondin motifs 5 (ADAM-TS 5) (ADAM-TS5) (ADAMTS-5) (EC 3.4.24.-) (A disintegrin and metalloproteinase with thrombospondin motifs 11) (ADAM-TS 11) (ADAMTS-11) (ADMP-2) (Aggrecanase-2)	ADAMTS5 ADAMTS11 ADMP2	Homo sapiens (Human)	930
442867,442868,9083	BPY2	O14599	VCY2_HUMAN	reviewed	Testis-specific basic protein Y 2 (Basic charge, Y-linked 2) (Variably charged protein Y 2)	BPY2 BPY2A VCY2 VCY2A; BPY2B VCY2B; BPY2C VCY2C	Homo sapiens (Human)	106
4254	KITLG	P21583	SCF_HUMAN	reviewed	Kit ligand (Mast cell growth factor) (MGF) (Stem cell factor) (SCF) (c-Kit ligand) [Cleaved into: Soluble KIT ligand (sKITLG)]	KITLG MGF SCF	Homo sapiens (Human)	273
57704	GBA2	Q9HCG7	GBA2_HUMAN	reviewed	Non-lysosomal glucosylceramidase (NLGase) (EC 3.2.1.45) (Beta-glucocerebrosidase 2) (Beta-glucosidase 2) (Bile acid beta-glucosidase GBA2) (Bile acid glucosyl transferase GBA2) (Cholesterol glucosyltransferase GBA2) (EC 2.4.1.-) (Cholesteryl-beta-glucosidase GBA2) (EC 3.2.1.104) (Glucosylceramidase 2)	GBA2 KIAA1605 SPG46 AD035	Homo sapiens (Human)	927
57697	FANCM	Q8IYD8	FANCM_HUMAN	reviewed	Fanconi anemia group M protein (Protein FACM) (EC 3.6.4.13) (ATP-dependent RNA helicase FANCM) (Fanconi anemia-associated polypeptide of 250 kDa) (FAAP250) (Protein Hef ortholog)	FANCM KIAA1596	Homo sapiens (Human)	2048
57491	AHRR	A9YTQ3	AHRR_HUMAN	reviewed	Aryl hydrocarbon receptor repressor (AhR repressor) (AhRR) (Class E basic helix-loop-helix protein 77) (bHLHe77)	AHRR BHLHE77 KIAA1234	Homo sapiens (Human)	701
29947	DNMT3L	Q9UJW3	DNM3L_HUMAN	reviewed	DNA (cytosine-5)-methyltransferase 3-like	DNMT3L	Homo sapiens (Human)	386
7077	TIMP2	P16035	TIMP2_HUMAN	reviewed	Metalloproteinase inhibitor 2 (CSC-21K) (Tissue inhibitor of metalloproteinases 2) (TIMP-2)	TIMP2	Homo sapiens (Human)	220
81623	DEFB126	Q9BYW3	DB126_HUMAN	reviewed	Beta-defensin 126 (Beta-defensin 26) (DEFB-26) (Defensin, beta 126) (Epididymal secretory protein 13.2) (ESP13.2) (HBD26)	DEFB126 C20orf8 DEFB26	Homo sapiens (Human)	111
7320	UBE2B	P63146	UBE2B_HUMAN	reviewed	Ubiquitin-conjugating enzyme E2 B (EC 2.3.2.23) (E2 ubiquitin-conjugating enzyme B) (RAD6 homolog B) (HR6B) (hHR6B) (Ubiquitin carrier protein B) (Ubiquitin-conjugating enzyme E2-17 kDa) (Ubiquitin-protein ligase B)	UBE2B RAD6B	Homo sapiens (Human)	152
1961	EGR4	Q05215	EGR4_HUMAN	reviewed	Early growth response protein 4 (EGR-4) (AT133)	EGR4	Homo sapiens (Human)	589
4439	MSH5	O43196	MSH5_HUMAN	reviewed	MutS protein homolog 5 (hMSH5)	MSH5	Homo sapiens (Human)	834
23059	CLUAP1	Q96AJ1	CLUA1_HUMAN	reviewed	Clusterin-associated protein 1 (Qilin)	CLUAP1 KIAA0643	Homo sapiens (Human)	413
7432	VIP	P01282	VIP_HUMAN	reviewed	VIP peptides [Cleaved into: Intestinal peptide PHV-42 (Peptide histidine valine 42); Intestinal peptide PHM-27 (Peptide histidine methioninamide 27); Vasoactive intestinal peptide (VIP) (Vasoactive intestinal polypeptide)]	VIP	Homo sapiens (Human)	170
2068	ERCC2	P18074	ERCC2_HUMAN	reviewed	General transcription and DNA repair factor IIH helicase subunit XPD (TFIIH subunit XPD) (EC 3.6.4.12) (Basic transcription factor 2 80 kDa subunit) (BTF2 p80) (CXPD) (DNA excision repair protein ERCC-2) (DNA repair protein complementing XP-D cells) (TFIIH basal transcription factor complex 80 kDa subunit) (TFIIH 80 kDa subunit) (TFIIH p80) (Xeroderma pigmentosum group D-complementing protein)	ERCC2 XPD XPDC	Homo sapiens (Human)	760
23158	TBC1D9	Q6ZT07	TBCD9_HUMAN	reviewed	TBC1 domain family member 9 (TBC1 domain family member 9A)	TBC1D9 KIAA0882 TBC1D9A	Homo sapiens (Human)	1266
8110	DPF3	Q92784	DPF3_HUMAN	reviewed	Zinc finger protein DPF3 (BRG1-associated factor 45C) (BAF45C) (Zinc finger protein cer-d4)	DPF3 BAF45C CERD4	Homo sapiens (Human)	378
253175,9085	CDY1,CDY1B	Q9Y6F8	CDY1_HUMAN	reviewed	Testis-specific chromodomain protein Y 1 (EC 2.3.1.48)	CDY1 CDY1A; CDY1B	Homo sapiens (Human)	540
7141	TNP1	P09430	STP1_HUMAN	reviewed	Spermatid nuclear transition protein 1 (STP-1) (TP-1)	TNP1	Homo sapiens (Human)	55
183	AGT	P01019	ANGT_HUMAN	reviewed	Angiotensinogen (Serpin A8) [Cleaved into: Angiotensin-1 (Angiotensin 1-10) (Angiotensin I) (Ang I); Angiotensin-2 (Angiotensin 1-8) (Angiotensin II) (Ang II); Angiotensin-3 (Angiotensin 2-8) (Angiotensin III) (Ang III) (Des-Asp[1]-angiotensin II); Angiotensin-4 (Angiotensin 3-8) (Angiotensin IV) (Ang IV); Angiotensin 1-9; Angiotensin 1-7; Angiotensin 1-5; Angiotensin 1-4]	AGT SERPINA8	Homo sapiens (Human)	485
23283	CSTF2T	Q9H0L4	CSTFT_HUMAN	reviewed	Cleavage stimulation factor subunit 2 tau variant (CF-1 64 kDa subunit tau variant) (Cleavage stimulation factor 64 kDa subunit tau variant) (CSTF 64 kDa subunit tau variant) (TauCstF-64)	CSTF2T KIAA0689	Homo sapiens (Human)	616
79925	SPEF2	Q9C093	SPEF2_HUMAN	reviewed	Sperm flagellar protein 2 (Protein KPL2)	SPEF2 KIAA1770 KPL2	Homo sapiens (Human)	1822
22824	HSPA4L	O95757	HS74L_HUMAN	reviewed	Heat shock 70 kDa protein 4L (Heat shock 70-related protein APG-1) (Osmotic stress protein 94)	HSPA4L APG1 OSP94	Homo sapiens (Human)	839
7180	CRISP2	P16562	CRIS2_HUMAN	reviewed	Cysteine-rich secretory protein 2 (CRISP-2) (Cancer/testis antigen 36) (CT36) (Testis-specific protein TPX-1)	CRISP2 GAPDL5 TPX1	Homo sapiens (Human)	243
7259	TSPYL1	Q9H0U9	TSYL1_HUMAN	reviewed	Testis-specific Y-encoded-like protein 1 (TSPY-like protein 1)	TSPYL1 TSPYL	Homo sapiens (Human)	437
7068	THRB	P10828	THB_HUMAN	reviewed	Thyroid hormone receptor beta (Nuclear receptor subfamily 1 group A member 2) (c-erbA-2) (c-erbA-beta)	THRB ERBA2 NR1A2 THR1	Homo sapiens (Human)	461
79017	GGCT	O75223	GGCT_HUMAN	reviewed	Gamma-glutamylcyclotransferase (EC 4.3.2.9) (Cytochrome c-releasing factor 21)	GGCT C7orf24 CRF21	Homo sapiens (Human)	188
2688	GH1	P01241	SOMA_HUMAN	reviewed	Somatotropin (Growth hormone) (GH) (GH-N) (Growth hormone 1) (Pituitary growth hormone)	GH1	Homo sapiens (Human)	217
23435	TARDBP	Q13148	TADBP_HUMAN	reviewed	TAR DNA-binding protein 43 (TDP-43)	TARDBP TDP43	Homo sapiens (Human)	414
144406	WDR66,CFAP251	Q8TBY9	CF251_HUMAN	reviewed	Cilia- and flagella-associated protein 251 (WD repeat-containing protein 66)	CFAP251 WDR66	Homo sapiens (Human)	1149
3293	HSD17B3	P37058	DHB3_HUMAN	reviewed	Testosterone 17-beta-dehydrogenase 3 (EC 1.1.1.64) (17-beta-hydroxysteroid dehydrogenase type 3) (17-beta-HSD 3) (Short chain dehydrogenase/reductase family 12C member 2) (Testicular 17-beta-hydroxysteroid dehydrogenase)	HSD17B3 EDH17B3 SDR12C2	Homo sapiens (Human)	310
1589	CYP21A2	P08686	CP21A_HUMAN	reviewed	Steroid 21-hydroxylase (EC 1.14.14.16) (21-OHase) (Cytochrome P-450c21) (Cytochrome P450 21) (Cytochrome P450 XXI) (Cytochrome P450-C21) (Cytochrome P450-C21B)	CYP21A2 CYP21 CYP21B	Homo sapiens (Human)	494
2798	GNRHR	P30968	GNRHR_HUMAN	reviewed	Gonadotropin-releasing hormone receptor (GnRH receptor) (GnRH-R)	GNRHR GRHR	Homo sapiens (Human)	328
283417	DPY19L2	Q6NUT2	D19L2_HUMAN	reviewed	Probable C-mannosyltransferase DPY19L2 (EC 2.4.1.-) (Dpy-19-like protein 2) (Protein dpy-19 homolog 2)	DPY19L2 UNQ3127/PRO10284	Homo sapiens (Human)	758
3640	INSL3	P51460	INSL3_HUMAN	reviewed	Insulin-like 3 (Leydig insulin-like peptide) (Ley-I-L) (Relaxin-like factor) [Cleaved into: Insulin-like 3 B chain; Insulin-like 3 A chain]	INSL3 RLF RLNL	Homo sapiens (Human)	131
1761	DMRT1	Q9Y5R6	DMRT1_HUMAN	reviewed	Doublesex- and mab-3-related transcription factor 1 (DM domain expressed in testis protein 1)	DMRT1 DMT1	Homo sapiens (Human)	373
6716	SRD5A2	P31213	S5A2_HUMAN	reviewed	3-oxo-5-alpha-steroid 4-dehydrogenase 2 (EC 1.3.1.22) (5 alpha-SR2) (SR type 2) (Steroid 5-alpha-reductase 2) (S5AR 2) (Type II 5-alpha reductase)	SRD5A2	Homo sapiens (Human)	254
50511	SYCP3	Q8IZU3	SYCP3_HUMAN	reviewed	Synaptonemal complex protein 3 (SCP-3)	SYCP3 SCP3	Homo sapiens (Human)	236
6658	SOX3	P41225	SOX3_HUMAN	reviewed	Transcription factor SOX-3	SOX3	Homo sapiens (Human)	446
317719	KLHL10	Q6JEL2	KLH10_HUMAN	reviewed	Kelch-like protein 10	KLHL10	Homo sapiens (Human)	608
3814	KISS1	Q15726	KISS1_HUMAN	reviewed	Metastasis-suppressor KiSS-1 (Kisspeptin-1) [Cleaved into: Metastin (Kisspeptin-54); Kisspeptin-14; Kisspeptin-13; Kisspeptin-10]	KISS1 PP5098	Homo sapiens (Human)	138
84225	ZMYND15	Q9H091	ZMY15_HUMAN	reviewed	Zinc finger MYND domain-containing protein 15	ZMYND15	Homo sapiens (Human)	742
89869	PLCZ1	Q86YW0	PLCZ1_HUMAN	reviewed	1-phosphatidylinositol 4,5-bisphosphate phosphodiesterase zeta-1 (EC 3.1.4.11) (Phosphoinositide phospholipase C-zeta-1) (Phospholipase C-zeta-1) (PLC-zeta-1) (Testis-development protein NYD-SP27)	PLCZ1	Homo sapiens (Human)	608
6103	RPGR	Q92834	RPGR_HUMAN	reviewed	X-linked retinitis pigmentosa GTPase regulator	RPGR RP3 XLRP3	Homo sapiens (Human)	1020
9210	BMP15	O95972	BMP15_HUMAN	reviewed	Bone morphogenetic protein 15 (BMP-15) (Growth/differentiation factor 9B) (GDF-9B)	BMP15 GDF9B	Homo sapiens (Human)	392
3630	INS	P01308	INS_HUMAN	reviewed	Insulin [Cleaved into: Insulin B chain; Insulin A chain]	INS	Homo sapiens (Human)	110
55130	ARMC4	Q5T2S8	ARMC4_HUMAN	reviewed	Armadillo repeat-containing protein 4	ARMC4	Homo sapiens (Human)	1044
374407	DNAJB13	P59910	DJB13_HUMAN	reviewed	DnaJ homolog subfamily B member 13 (Testis and spermatogenesis cell-related protein 6) (Testis spermatocyte apoptosis-related gene 6 protein) (Testis spermatogenesis apoptosis-related gene 3 protein) (Testis spermatogenesis apoptosis-related gene 6 protein)	DNAJB13 TSARG3 TSARG6	Homo sapiens (Human)	316
84634	KISS1R	Q969F8	KISSR_HUMAN	reviewed	KiSS-1 receptor (KiSS-1R) (G-protein coupled receptor 54) (G-protein coupled receptor OT7T175) (hOT7T175) (Hypogonadotropin-1) (Kisspeptins receptor) (Metastin receptor)	KISS1R AXOR12 GPR54	Homo sapiens (Human)	398
81848	SPRY4	Q9C004	SPY4_HUMAN	reviewed	Protein sprouty homolog 4 (Spry-4)	SPRY4	Homo sapiens (Human)	299
402381	SOHLH1	Q5JUK2	SOLH1_HUMAN	reviewed	Spermatogenesis- and oogenesis-specific basic helix-loop-helix-containing protein 1	SOHLH1 C9orf157 NOHLH TEB2	Homo sapiens (Human)	328
54361	WNT4	P56705	WNT4_HUMAN	reviewed	Protein Wnt-4	WNT4 UNQ426/PRO864	Homo sapiens (Human)	351
2332	FMR1	Q06787	FMR1_HUMAN	reviewed	Synaptic functional regulator FMR1 (Fragile X mental retardation protein 1) (FMRP) (Protein FMR-1)	FMR1	Homo sapiens (Human)	632
261734	NPHP4	O75161	NPHP4_HUMAN	reviewed	Nephrocystin-4 (Nephroretinin)	NPHP4 KIAA0673	Homo sapiens (Human)	1426
8701	DNAH11	Q96DT5	DYH11_HUMAN	reviewed	Dynein heavy chain 11, axonemal (Axonemal beta dynein heavy chain 11) (Ciliary dynein heavy chain 11)	DNAH11	Homo sapiens (Human)	4516
3284	HSD3B2	P26439	3BHS2_HUMAN	reviewed	3 beta-hydroxysteroid dehydrogenase/Delta 5-->4-isomerase type 2 (3 beta-hydroxysteroid dehydrogenase/Delta 5-->4-isomerase type II) (3-beta-HSD II) (3-beta-HSD adrenal and gonadal type) [Includes: 3-beta-hydroxy-Delta(5)-steroid dehydrogenase (EC 1.1.1.145) (3-beta-hydroxy-5-ene steroid dehydrogenase) (Progesterone reductase); Steroid Delta-isomerase (EC 5.3.3.1) (Delta-5-3-ketosteroid isomerase…	HSD3B2 HSDB3B	Homo sapiens (Human)	372
7681	MKRN3	Q13064	MKRN3_HUMAN	reviewed	Probable E3 ubiquitin-protein ligase makorin-3 (EC 2.3.2.27) (RING finger protein 63) (RING-type E3 ubiquitin transferase makorin-3) (Zinc finger protein 127)	MKRN3 D15S9 RNF63 ZNF127	Homo sapiens (Human)	507
668	FOXL2	P58012	FOXL2_HUMAN	reviewed	Forkhead box protein L2	FOXL2	Homo sapiens (Human)	376
1767	DNAH5	Q8TE73	DYH5_HUMAN	reviewed	Dynein heavy chain 5, axonemal (Axonemal beta dynein heavy chain 5) (Ciliary dynein heavy chain 5)	DNAH5 DNAHC5 HL1 KIAA1603	Homo sapiens (Human)	4624
122042	RXFP2	Q8WXD0	RXFP2_HUMAN	reviewed	Relaxin receptor 2 (G-protein coupled receptor 106) (G-protein coupled receptor affecting testicular descent) (Leucine-rich repeat-containing G-protein coupled receptor 8) (Relaxin family peptide receptor 2)	RXFP2 GPR106 GREAT LGR8	Homo sapiens (Human)	754
80217	CFAP43	Q8NDM7	CFA43_HUMAN	reviewed	Cilia- and flagella-associated protein 43 (WD repeat-containing protein 96)	CFAP43 C10orf79 WDR96	Homo sapiens (Human)	1665
54741	LEPR	O15243	OBRG_HUMAN	reviewed	Leptin receptor gene-related protein (Endospanin-1) (Leptin receptor overlapping transcript protein) (OB-R gene-related protein) (OB-RGRP)	LEPROT LEPR OBR	Homo sapiens (Human)	131
3953	LEPR	P48357	LEPR_HUMAN	reviewed	Leptin receptor (LEP-R) (HuB219) (OB receptor) (OB-R) (CD antigen CD295)	LEPR DB OBR	Homo sapiens (Human)	1165
8822	FGF17	O60258	FGF17_HUMAN	reviewed	Fibroblast growth factor 17 (FGF-17)	FGF17 UNQ161/PRO187	Homo sapiens (Human)	216
3730	ANOS1	P23352	KALM_HUMAN	reviewed	Anosmin-1 (Adhesion molecule-like X-linked) (Kallmann syndrome protein)	ANOS1 ADMLX KAL KAL1 KALIG1	Homo sapiens (Human)	680
672	BRCA1	P38398	BRCA1_HUMAN	reviewed	Breast cancer type 1 susceptibility protein (EC 2.3.2.27) (RING finger protein 53) (RING-type E3 ubiquitin transferase BRCA1)	BRCA1 RNF53	Homo sapiens (Human)	1863
675	BRCA2	P51587	BRCA2_HUMAN	reviewed	Breast cancer type 2 susceptibility protein (Fanconi anemia group D1 protein)	BRCA2 FACD FANCD1	Homo sapiens (Human)	3418
5626	PROP1	O75360	PROP1_HUMAN	reviewed	Homeobox protein prophet of Pit-1 (PROP-1) (Pituitary-specific homeodomain factor)	PROP1	Homo sapiens (Human)	226
5618	PRLR	P16471	PRLR_HUMAN	reviewed	Prolactin receptor (PRL-R)	PRLR	Homo sapiens (Human)	622
8481	OFD1	O75665	OFD1_HUMAN	reviewed	Oral-facial-digital syndrome 1 protein (Protein 71-7A)	OFD1 CXorf5	Homo sapiens (Human)	1012
2253	FGF8	P55075	FGF8_HUMAN	reviewed	Fibroblast growth factor 8 (FGF-8) (Androgen-induced growth factor) (AIGF) (Heparin-binding growth factor 8) (HBGF-8)	FGF8 AIGF	Homo sapiens (Human)	233
8820	HESX1	Q9UBX0	HESX1_HUMAN	reviewed	Homeobox expressed in ES cells 1 (Homeobox protein ANF) (hAnf)	HESX1 HANF	Homo sapiens (Human)	185
55023	WDR11	Q8WWQ0	PHIP_HUMAN	reviewed	PH-interacting protein (PHIP) (DDB1- and CUL4-associated factor 14) (IRS-1 PH domain-binding protein) (WD repeat-containing protein 11)	PHIP DCAF14 WDR11	Homo sapiens (Human)	1821
55717	WDR11	Q9BZH6	WDR11_HUMAN	reviewed	WD repeat-containing protein 11 (Bromodomain and WD repeat-containing protein 2) (WD repeat-containing protein 15)	WDR11 BRWD2 KIAA1351 WDR15	Homo sapiens (Human)	1224
26012	NSMF	Q6X4W1	NSMF_HUMAN	reviewed	NMDA receptor synaptonuclear signaling and neuronal migration factor (Nasal embryonic luteinizing hormone-releasing hormone factor) (Nasal embryonic LHRH factor)	NSMF NELF	Homo sapiens (Human)	530
1848	DUSP6	Q16828	DUS6_HUMAN	reviewed	Dual specificity protein phosphatase 6 (EC 3.1.3.16) (EC 3.1.3.48) (Dual specificity protein phosphatase PYST1) (Mitogen-activated protein kinase phosphatase 3) (MAP kinase phosphatase 3) (MKP-3)	DUSP6 MKP3 PYST1	Homo sapiens (Human)	381
128674	PROKR2	Q8NFJ6	PKR2_HUMAN	reviewed	Prokineticin receptor 2 (PK-R2) (G-protein coupled receptor 73-like 1) (G-protein coupled receptor I5E) (GPR73b) (GPRg2)	PROKR2 GPR73L1 PKR2	Homo sapiens (Human)	384
55636	CHD7	Q9P2D1	CHD7_HUMAN	reviewed	Chromodomain-helicase-DNA-binding protein 7 (CHD-7) (EC 3.6.4.12) (ATP-dependent helicase CHD7)	CHD7 KIAA1416	Homo sapiens (Human)	2997
6674	SPAG1	Q07617	SPAG1_HUMAN	reviewed	Sperm-associated antigen 1 (HSD-3.8) (Infertility-related sperm protein Spag-1)	SPAG1	Homo sapiens (Human)	926
10388	SYCP2	Q9BX26	SYCP2_HUMAN	reviewed	Synaptonemal complex protein 2 (SCP-2) (Synaptonemal complex lateral element protein) (hsSCP2)	SYCP2 SCP2	Homo sapiens (Human)	1530
50846	DHH	O43323	DHH_HUMAN	reviewed	Desert hedgehog protein (DHH) (HHG-3) [Cleaved into: Desert hedgehog protein N-product; Desert hedgehog protein C-product]	DHH	Homo sapiens (Human)	396
472	ATM	Q13315	ATM_HUMAN	reviewed	Serine-protein kinase ATM (EC 2.7.11.1) (Ataxia telangiectasia mutated) (A-T mutated)	ATM	Homo sapiens (Human)	3056
4204	MECP2	P51608	MECP2_HUMAN	reviewed	Methyl-CpG-binding protein 2 (MeCp-2 protein) (MeCp2)	MECP2	Homo sapiens (Human)	486
100526773,57119	EPPIN	O95925	EPPI_HUMAN	reviewed	Eppin (Cancer/testis antigen 71) (CT71) (Epididymal protease inhibitor) (Protease inhibitor WAP7) (Serine protease inhibitor-like with Kunitz and WAP domains 1) (WAP four-disulfide core domain protein 7)	EPPIN SPINLW1 WAP7 WFDC7	Homo sapiens (Human)	133
389549	FEZF1	A0PJY2	FEZF1_HUMAN	reviewed	Fez family zinc finger protein 1 (Zinc finger protein 312B)	FEZF1 FEZ ZNF312B	Homo sapiens (Human)	475
5443	POMC	P01189	COLI_HUMAN	reviewed	Pro-opiomelanocortin (POMC) (Corticotropin-lipotropin) [Cleaved into: NPP; Melanotropin gamma (Gamma-MSH); Potential peptide; Corticotropin (Adrenocorticotropic hormone) (ACTH); Melanocyte-stimulating hormone alpha (Alpha-MSH) (Melanotropin alpha); Corticotropin-like intermediary peptide (CLIP); Lipotropin beta (Beta-LPH); Lipotropin gamma (Gamma-LPH); Melanocyte-stimulating hormone beta (Beta-MS…	POMC	Homo sapiens (Human)	267
54756	IL17RD	Q8NFM7	I17RD_HUMAN	reviewed	Interleukin-17 receptor D (IL-17 receptor D) (IL-17RD) (IL17Rhom) (Interleukin-17 receptor-like protein) (Sef homolog) (hSef)	IL17RD IL17RLM SEF UNQ6115/PRO20026	Homo sapiens (Human)	739
23767	FLRT3	Q9NZU0	FLRT3_HUMAN	reviewed	Leucine-rich repeat transmembrane protein FLRT3 (Fibronectin-like domain-containing leucine-rich transmembrane protein 3)	FLRT3 KIAA1469 UNQ856/PRO1865	Homo sapiens (Human)	649
285025	CCDC141	Q6ZP82	CC141_HUMAN	reviewed	Coiled-coil domain-containing protein 141 (Coiled-coil protein associated with myosin II and DISC1)	CCDC141 CAMDI	Homo sapiens (Human)	1450
56155	TEX14	Q8IWB6	TEX14_HUMAN	reviewed	Inactive serine/threonine-protein kinase TEX14 (Protein kinase-like protein SgK307) (Sugen kinase 307) (Testis-expressed sequence 14) (Testis-expressed sequence 14 protein)	TEX14 SGK307	Homo sapiens (Human)	1497
6875	TAF4B	Q92750	TAF4B_HUMAN	reviewed	Transcription initiation factor TFIID subunit 4B (Transcription initiation factor TFIID 105 kDa subunit) (TAF(II)105) (TAFII-105) (TAFII105)	TAF4B TAF2C2 TAFII105	Homo sapiens (Human)	862
2261	FGFR3	P22607	FGFR3_HUMAN	reviewed	Fibroblast growth factor receptor 3 (FGFR-3) (EC 2.7.10.1) (CD antigen CD333)	FGFR3 JTK4	Homo sapiens (Human)	806
57120	GOPC	Q9HD26	GOPC_HUMAN	reviewed	Golgi-associated PDZ and coiled-coil motif-containing protein (CFTR-associated ligand) (Fused in glioblastoma) (PDZ protein interacting specifically with TC10) (PIST)	GOPC CAL FIG	Homo sapiens (Human)	462
7784	ZP3	P21754	ZP3_HUMAN	reviewed	Zona pellucida sperm-binding protein 3 (Sperm receptor) (ZP3A/ZP3B) (Zona pellucida glycoprotein 3) (Zp-3) (Zona pellucida protein C) [Cleaved into: Processed zona pellucida sperm-binding protein 3]	ZP3 ZP3A ZP3B ZPC	Homo sapiens (Human)	424
2778	GNAS	O95467	GNAS3_HUMAN	reviewed	Neuroendocrine secretory protein 55 (NESP55) [Cleaved into: LHAL tetrapeptide; GPIPIRRH peptide]	GNAS GNAS1	Homo sapiens (Human)	245
2778	GNAS	P63092	GNAS2_HUMAN	reviewed	Guanine nucleotide-binding protein G(s) subunit alpha isoforms short (Adenylate cyclase-stimulating G alpha protein)	GNAS GNAS1 GSP	Homo sapiens (Human)	394
2778	GNAS	P84996	ALEX_HUMAN	reviewed	Protein ALEX (Alternative gene product encoded by XL-exon)	GNAS GNAS1	Homo sapiens (Human)	626
2778	GNAS	Q5JWF2	GNAS1_HUMAN	reviewed	Guanine nucleotide-binding protein G(s) subunit alpha isoforms XLas (Adenylate cyclase-stimulating G alpha protein) (Extra large alphas protein) (XLalphas)	GNAS GNAS1	Homo sapiens (Human)	1037
3623	INHA	P05111	INHA_HUMAN	reviewed	Inhibin alpha chain	INHA	Homo sapiens (Human)	366
54768	HYDIN	Q4G0P3	HYDIN_HUMAN	reviewed	Hydrocephalus-inducing protein homolog	HYDIN HYDIN1 KIAA1864	Homo sapiens (Human)	5121
284654	RSPO1	Q2MKA7	RSPO1_HUMAN	reviewed	R-spondin-1 (Roof plate-specific spondin-1) (hRspo1)	RSPO1	Homo sapiens (Human)	263
10371	SEMA3A	Q14563	SEM3A_HUMAN	reviewed	Semaphorin-3A (Semaphorin III) (Sema III)	SEMA3A SEMAD	Homo sapiens (Human)	771
9394	HS6ST1	O60243	H6ST1_HUMAN	reviewed	Heparan-sulfate 6-O-sulfotransferase 1 (HS6ST-1) (EC 2.8.2.-)	HS6ST1 HS6ST	Homo sapiens (Human)	411
3845	KRAS	P01116	RASK_HUMAN	reviewed	GTPase KRas (EC 3.6.5.2) (K-Ras 2) (Ki-Ras) (c-K-ras) (c-Ki-ras) [Cleaved into: GTPase KRas, N-terminally processed]	KRAS KRAS2 RASK2	Homo sapiens (Human)	189
55703	POLR3B	Q9NW08	RPC2_HUMAN	reviewed	DNA-directed RNA polymerase III subunit RPC2 (RNA polymerase III subunit C2) (EC 2.7.7.6) (C128) (DNA-directed RNA polymerase III 127.6 kDa polypeptide) (DNA-directed RNA polymerase III subunit B)	POLR3B	Homo sapiens (Human)	1133
658	BMPR1B	O00238	BMR1B_HUMAN	reviewed	Bone morphogenetic protein receptor type-1B (BMP type-1B receptor) (BMPR-1B) (EC 2.7.11.30) (CD antigen CDw293)	BMPR1B	Homo sapiens (Human)	502
51314	NME8	Q8N427	TXND3_HUMAN	reviewed	Thioredoxin domain-containing protein 3 (NM23-H8) (NME/NM23 family member 8) (Spermatid-specific thioredoxin-2) (Sptrx-2)	NME8 SPTRX2 TXNDC3	Homo sapiens (Human)	588
2690	GHR	P10912	GHR_HUMAN	reviewed	Growth hormone receptor (GH receptor) (Somatotropin receptor) [Cleaved into: Growth hormone-binding protein (GH-binding protein) (GHBP) (Serum-binding protein)]	GHR	Homo sapiens (Human)	638
6870	TACR3	P29371	NK3R_HUMAN	reviewed	Neuromedin-K receptor (NKR) (NK-3 receptor) (NK-3R) (Neurokinin B receptor) (Tachykinin receptor 3)	TACR3 NK3R TAC3R	Homo sapiens (Human)	465
8626	TP63	Q9H3D4	P63_HUMAN	reviewed	Tumor protein 63 (p63) (Chronic ulcerative stomatitis protein) (CUSP) (Keratinocyte transcription factor KET) (Transformation-related protein 63) (TP63) (Tumor protein p73-like) (p73L) (p40) (p51)	TP63 KET P63 P73H P73L TP73L	Homo sapiens (Human)	680
6866	TAC3	Q9UHF0	TKNK_HUMAN	reviewed	Tachykinin-3 (ZNEUROK1) [Cleaved into: Neurokinin-B (NKB) (Neuromedin-K)]	TAC3 NKNB UNQ585/PRO1155	Homo sapiens (Human)	121
159119,86614	HSFY1	Q96LI6	HSFY1_HUMAN	reviewed	Heat shock transcription factor, Y-linked (Heat shock transcription factor 2-like protein) (HSF2-like)	HSFY1 HSF2L HSFY; HSFY2 HSF2L HSFY	Homo sapiens (Human)	401
412	STS	P08842	STS_HUMAN	reviewed	Steryl-sulfatase (EC 3.1.6.2) (Arylsulfatase C) (ASC) (Estrone sulfatase) (Steroid sulfatase) (Steryl-sulfate sulfohydrolase)	STS ARSC1	Homo sapiens (Human)	583
60675	PROK2	Q9HC23	PROK2_HUMAN	reviewed	Prokineticin-2 (PK2) (Protein Bv8 homolog)	PROK2 BV8	Homo sapiens (Human)	129
345895	RSPH4A	Q5TD94	RSH4A_HUMAN	reviewed	Radial spoke head protein 4 homolog A (Radial spoke head-like protein 3)	RSPH4A RSHL3	Homo sapiens (Human)	716
55172	DNAAF2	Q9NVR5	KTU_HUMAN	reviewed	Protein kintoun (Dynein assembly factor 2, axonemal)	DNAAF2 C14orf104 KTU	Homo sapiens (Human)	837
221421	RSPH9	Q9H1X1	RSPH9_HUMAN	reviewed	Radial spoke head protein 9 homolog	RSPH9 C6orf206 MRPS18AL1	Homo sapiens (Human)	276
7783	ZP2	Q05996	ZP2_HUMAN	reviewed	Zona pellucida sperm-binding protein 2 (Zona pellucida glycoprotein 2) (Zp-2) (Zona pellucida protein A) [Cleaved into: Processed zona pellucida sperm-binding protein 2]	ZP2 ZPA	Homo sapiens (Human)	745
89765	RSPH1	Q8WYR4	RSPH1_HUMAN	reviewed	Radial spoke head 1 homolog (Cancer/testis antigen 79) (CT79) (Male meiotic metaphase chromosome-associated acidic protein) (Meichroacidin) (Testis-specific gene A2 protein)	RSPH1 TSA2 TSGA2	Homo sapiens (Human)	309
122402	TDRD9	Q8NDG6	TDRD9_HUMAN	reviewed	ATP-dependent RNA helicase TDRD9 (EC 3.6.4.13) (Tudor domain-containing protein 9)	TDRD9 C14orf75	Homo sapiens (Human)	1382
23639	LRRC6	Q86X45	TILB_HUMAN	reviewed	Protein tilB homolog (Leucine-rich repeat-containing protein 6) (Leucine-rich testis-specific protein) (Testis-specific leucine-rich repeat protein)	LRRC6 LRTP TSLRP	Homo sapiens (Human)	466
93426	SYCE1	Q8N0S2	SYCE1_HUMAN	reviewed	Synaptonemal complex central element protein 1 (Cancer/testis antigen 76) (CT76)	SYCE1 C10orf94	Homo sapiens (Human)	351
55036	CCDC40	Q4G0X9	CCD40_HUMAN	reviewed	Coiled-coil domain-containing protein 40	CCDC40 KIAA1640	Homo sapiens (Human)	1142
959	CD40LG	P29965	CD40L_HUMAN	reviewed	CD40 ligand (CD40-L) (T-cell antigen Gp39) (TNF-related activation protein) (TRAP) (Tumor necrosis factor ligand superfamily member 5) (CD antigen CD154) [Cleaved into: CD40 ligand, membrane form; CD40 ligand, soluble form (sCD40L)]	CD40LG CD40L TNFSF5 TRAP	Homo sapiens (Human)	261
5265	SERPINA1	P01009	A1AT_HUMAN	reviewed	Alpha-1-antitrypsin (Alpha-1 protease inhibitor) (Alpha-1-antiproteinase) (Serpin A1) [Cleaved into: Short peptide from AAT (SPAAT)]	SERPINA1 AAT PI PRO0684 PRO2209	Homo sapiens (Human)	418
3265	HRAS	P01112	RASH_HUMAN	reviewed	GTPase HRas (EC 3.6.5.2) (H-Ras-1) (Ha-Ras) (Transforming protein p21) (c-H-ras) (p21ras) [Cleaved into: GTPase HRas, N-terminally processed]	HRAS HRAS1	Homo sapiens (Human)	189
83544	DNAL1	Q4LDG9	DNAL1_HUMAN	reviewed	Dynein light chain 1, axonemal (LC1)	DNAL1 C14orf168	Homo sapiens (Human)	190
1770	DNAL1	Q9NYC9	DYH9_HUMAN	reviewed	Dynein heavy chain 9, axonemal (Axonemal beta dynein heavy chain 9) (Ciliary dynein heavy chain 9)	DNAH9 DNAH17L DNAL1 KIAA0357	Homo sapiens (Human)	4486
345643	MCIDAS	D6RGH6	MCIN_HUMAN	reviewed	Multicilin (Multiciliate differentiation and DNA synthesis-associated cell cycle protein) (McIdas protein) (Protein Idas)	MCIDAS IDAS MCI MCIN	Homo sapiens (Human)	385
340719	NANOS1	Q8WY41	NANO1_HUMAN	reviewed	Nanos homolog 1 (NOS-1) (EC_Rep1a)	NANOS1 NOS1	Homo sapiens (Human)	292
254528	MEIOB	Q8N635	MEIOB_HUMAN	reviewed	Meiosis-specific with OB domain-containing protein (EC 3.1.-.-)	MEIOB C16orf73	Homo sapiens (Human)	442
5888	RAD51	Q06609	RAD51_HUMAN	reviewed	DNA repair protein RAD51 homolog 1 (HsRAD51) (hRAD51) (RAD51 homolog A)	RAD51 RAD51A RECA	Homo sapiens (Human)	339
8284	KDM5D	Q9BY66	KDM5D_HUMAN	reviewed	Lysine-specific demethylase 5D (EC 1.14.11.67) (Histocompatibility Y antigen) (H-Y) (Histone demethylase JARID1D) (Jumonji/ARID domain-containing protein 1D) (Protein SmcY) ([histone H3]-trimethyl-L-lysine(4) demethylase 5D)	KDM5D HY HYA JARID1D KIAA0234 SMCY	Homo sapiens (Human)	1539
4867	NPHP1	O15259	NPHP1_HUMAN	reviewed	Nephrocystin-1 (Juvenile nephronophthisis 1 protein)	NPHP1 NPH1	Homo sapiens (Human)	732
3643	INSR	P06213	INSR_HUMAN	reviewed	Insulin receptor (IR) (EC 2.7.10.1) (CD antigen CD220) [Cleaved into: Insulin receptor subunit alpha; Insulin receptor subunit beta]	INSR	Homo sapiens (Human)	1382
11315	PARK7	Q99497	PARK7_HUMAN	reviewed	Parkinson disease protein 7 (Maillard deglycase) (Oncogene DJ1) (Parkinsonism-associated deglycase) (Protein DJ-1) (DJ-1) (Protein/nucleic acid deglycase DJ-1) (EC 3.1.2.-) (EC 3.5.1.-) (EC 3.5.1.124)	PARK7	Homo sapiens (Human)	189
388389	CCDC103	Q8IW40	CC103_HUMAN	reviewed	Coiled-coil domain-containing protein 103	CCDC103	Homo sapiens (Human)	242
676	BRDT	Q58F21	BRDT_HUMAN	reviewed	Bromodomain testis-specific protein (Cancer/testis antigen 9) (CT9) (RING3-like protein)	BRDT	Homo sapiens (Human)	947
123872	DNAAF1	Q8NEP3	DAAF1_HUMAN	reviewed	Dynein assembly factor 1, axonemal (Leucine-rich repeat-containing protein 50)	DNAAF1 LRRC50	Homo sapiens (Human)	725
339829	CCDC39	Q9UFE4	CCD39_HUMAN	reviewed	Coiled-coil domain-containing protein 39	CCDC39	Homo sapiens (Human)	941
8924	HERC2	O95714	HERC2_HUMAN	reviewed	E3 ubiquitin-protein ligase HERC2 (EC 2.3.2.26) (HECT domain and RCC1-like domain-containing protein 2) (HECT-type E3 ubiquitin transferase HERC2)	HERC2	Homo sapiens (Human)	4834
7015	TERT	O14746	TERT_HUMAN	reviewed	Telomerase reverse transcriptase (EC 2.7.7.49) (HEST2) (Telomerase catalytic subunit) (Telomerase-associated protein 2) (TP2)	TERT EST2 TCS1 TRT	Homo sapiens (Human)	1132
93233	CCDC114	Q96M63	CC114_HUMAN	reviewed	Coiled-coil domain-containing protein 114	CCDC114	Homo sapiens (Human)	670
4683	NBN	O60934	NBN_HUMAN	reviewed	Nibrin (Cell cycle regulatory protein p95) (Nijmegen breakage syndrome protein 1)	NBN NBS NBS1 P95	Homo sapiens (Human)	754
126792	B3GALT6	Q96L58	B3GT6_HUMAN	reviewed	Beta-1,3-galactosyltransferase 6 (Beta-1,3-GalTase 6) (Beta3Gal-T6) (Beta3GalT6) (EC 2.4.1.134) (GAG GalTII) (Galactosyltransferase II) (Galactosylxylosylprotein 3-beta-galactosyltransferase) (UDP-Gal:betaGal beta 1,3-galactosyltransferase polypeptide 6)	B3GALT6	Homo sapiens (Human)	329
2782	GNB1	P62873	GBB1_HUMAN	reviewed	Guanine nucleotide-binding protein G(I)/G(S)/G(T) subunit beta-1 (Transducin beta chain 1)	GNB1	Homo sapiens (Human)	340
5192	PEX10	O60683	PEX10_HUMAN	reviewed	Peroxisome biogenesis factor 10 (Peroxin-10) (Peroxisomal biogenesis factor 10) (Peroxisome assembly protein 10) (RING finger protein 69)	PEX10 RNF69	Homo sapiens (Human)	326
79258	MMEL1	Q495T6	MMEL1_HUMAN	reviewed	Membrane metallo-endopeptidase-like 1 (EC 3.4.24.11) (Membrane metallo-endopeptidase-like 2) (NEP2(m)) (Neprilysin II) (NEPII) (Neprilysin-2) (NEP2) (NL2) [Cleaved into: Membrane metallo-endopeptidase-like 1, soluble form (Neprilysin-2 secreted) (NEP2(s))]	MMEL1 MELL1 MMEL2 NEP2	Homo sapiens (Human)	779
63976	PRDM16	Q9HAZ2	PRD16_HUMAN	reviewed	Histone-lysine N-methyltransferase PRDM16 (EC 2.1.1.-) (PR domain zinc finger protein 16) (PR domain-containing protein 16) (Transcription factor MEL1) (MDS1/EVI1-like gene 1)	PRDM16 KIAA1675 MEL1 PFM13	Homo sapiens (Human)	1276
7161	TP73	O15350	P73_HUMAN	reviewed	Tumor protein p73 (p53-like transcription factor) (p53-related protein)	TP73 P73	Homo sapiens (Human)	636
6518	SLC2A5	P22732	GTR5_HUMAN	reviewed	Solute carrier family 2, facilitated glucose transporter member 5 (Fructose transporter) (Glucose transporter type 5, small intestine) (GLUT-5)	SLC2A5 GLUT5	Homo sapiens (Human)	501
9563	H6PD	O95479	G6PE_HUMAN	reviewed	GDH/6PGL endoplasmic bifunctional protein [Includes: Hexose-6-phosphate dehydrogenase (Glucose 1-dehydrogenase) (GDH) (EC 1.1.1.47) (Glucose-6-phosphate dehydrogenase) (EC 1.1.1.363); 6-phosphogluconolactonase (6PGL) (EC 3.1.1.31)]	H6PD GDH	Homo sapiens (Human)	791
23095	KIF1B	O60333	KIF1B_HUMAN	reviewed	Kinesin-like protein KIF1B (Klp)	KIF1B KIAA0591 KIAA1448	Homo sapiens (Human)	1816
5226	PGD	P52209	6PGD_HUMAN	reviewed	6-phosphogluconate dehydrogenase, decarboxylating (EC 1.1.1.44)	PGD PGDH	Homo sapiens (Human)	483
2475	MTOR	P42345	MTOR_HUMAN	reviewed	Serine/threonine-protein kinase mTOR (EC 2.7.11.1) (FK506-binding protein 12-rapamycin complex-associated protein 1) (FKBP12-rapamycin complex-associated protein) (Mammalian target of rapamycin) (mTOR) (Mechanistic target of rapamycin) (Rapamycin and FKBP12 target 1) (Rapamycin target protein 1)	MTOR FRAP FRAP1 FRAP2 RAFT1 RAPT1	Homo sapiens (Human)	2549
29914	UBIAD1	Q9Y5Z9	UBIA1_HUMAN	reviewed	UbiA prenyltransferase domain-containing protein 1 (EC 2.5.1.-) (Transitional epithelial response protein 1)	UBIAD1 TERE1	Homo sapiens (Human)	338
5351	PLOD1	Q02809	PLOD1_HUMAN	reviewed	Procollagen-lysine,2-oxoglutarate 5-dioxygenase 1 (EC 1.14.11.4) (Lysyl hydroxylase 1) (LH1)	PLOD1 LLH PLOD	Homo sapiens (Human)	727
7133	TNFRSF1B	P20333	TNR1B_HUMAN	reviewed	Tumor necrosis factor receptor superfamily member 1B (Tumor necrosis factor receptor 2) (TNF-R2) (Tumor necrosis factor receptor type II) (TNF-RII) (TNFR-II) (p75) (p80 TNF-alpha receptor) (CD antigen CD120b) (Etanercept) [Cleaved into: Tumor necrosis factor receptor superfamily member 1b, membrane form; Tumor necrosis factor-binding protein 2 (TBP-2) (TBPII)]	TNFRSF1B TNFBR TNFR2	Homo sapiens (Human)	461
11330	CTRC	Q99895	CTRC_HUMAN	reviewed	Chymotrypsin-C (EC 3.4.21.2) (Caldecrin)	CTRC CLCR	Homo sapiens (Human)	268
4237	MFAP2	P55001	MFAP2_HUMAN	reviewed	Microfibrillar-associated protein 2 (MFAP-2) (Microfibril-associated glycoprotein 1) (MAGP) (MAGP-1)	MFAP2 MAGP1	Homo sapiens (Human)	183
23400	ATP13A2	Q9NQ11	AT132_HUMAN	reviewed	Polyamine-transporting ATPase 13A2 (EC 7.6.2.-)	ATP13A2 PARK9	Homo sapiens (Human)	1180
6390	SDHB	P21912	SDHB_HUMAN	reviewed	Succinate dehydrogenase [ubiquinone] iron-sulfur subunit, mitochondrial (EC 1.3.5.1) (Iron-sulfur subunit of complex II) (Ip)	SDHB SDH SDH1	Homo sapiens (Human)	280
23569	PADI4	Q9UM07	PADI4_HUMAN	reviewed	Protein-arginine deiminase type-4 (EC 3.5.3.15) (HL-60 PAD) (Peptidylarginine deiminase IV) (Protein-arginine deiminase type IV)	PADI4 PAD4 PADI5 PDI5	Homo sapiens (Human)	663
353238	PADI6	Q6TGC4	PADI6_HUMAN	reviewed	Protein-arginine deiminase type-6 (EC 3.5.3.15) (Peptidyl arginine deiminase-like protein) (Peptidylarginine deiminase VI) (hPADVI) (Protein-arginine deiminase type VI)	PADI6 PAD6	Homo sapiens (Human)	694
65018	PINK1	Q9BXM7	PINK1_HUMAN	reviewed	Serine/threonine-protein kinase PINK1, mitochondrial (EC 2.7.11.1) (BRPK) (PTEN-induced putative kinase protein 1)	PINK1	Homo sapiens (Human)	581
57576	KIF17	Q9P2E2	KIF17_HUMAN	reviewed	Kinesin-like protein KIF17 (KIF3-related motor protein)	KIF17 KIAA1405 KIF3X	Homo sapiens (Human)	1029
1889	ECE1	P42892	ECE1_HUMAN	reviewed	Endothelin-converting enzyme 1 (ECE-1) (EC 3.4.24.71)	ECE1	Homo sapiens (Human)	770
3339	HSPG2	P98160	PGBM_HUMAN	reviewed	Basement membrane-specific heparan sulfate proteoglycan core protein (HSPG) (Perlecan) (PLC) [Cleaved into: Endorepellin; LG3 peptide]	HSPG2	Homo sapiens (Human)	4391
2048	EPHB2	P29323	EPHB2_HUMAN	reviewed	Ephrin type-B receptor 2 (EC 2.7.10.1) (Developmentally-regulated Eph-related tyrosine kinase) (ELK-related tyrosine kinase) (EPH tyrosine kinase 3) (EPH-like kinase 5) (EK5) (hEK5) (Renal carcinoma antigen NY-REN-47) (Tyrosine-protein kinase TYRO5) (Tyrosine-protein kinase receptor EPH-3) [Cleaved into: EphB2/CTF1; EphB2/CTF2]	EPHB2 DRT EPHT3 EPTH3 ERK HEK5 TYRO5	Homo sapiens (Human)	1055
23028	KDM1A	O60341	KDM1A_HUMAN	reviewed	Lysine-specific histone demethylase 1A (EC 1.14.99.66) (BRAF35-HDAC complex protein BHC110) (Flavin-containing amine oxidase domain-containing protein 2) ([histone H3]-dimethyl-L-lysine(4) FAD-dependent demethylase 1A)	KDM1A AOF2 KDM1 KIAA0601 LSD1	Homo sapiens (Human)	852
6135	RPL11	P62913	RL11_HUMAN	reviewed	60S ribosomal protein L11 (CLL-associated antigen KW-12) (Large ribosomal subunit protein uL5)	RPL11	Homo sapiens (Human)	178
57095	PITHD1	Q9GZP4	PITH1_HUMAN	reviewed	PITH domain-containing protein 1	PITHD1 C1orf128 AD039 HT014 PP603	Homo sapiens (Human)	211
2582	GALE	Q14376	GALE_HUMAN	reviewed	UDP-glucose 4-epimerase (EC 5.1.3.2) (Galactowaldenase) (UDP-N-acetylgalactosamine 4-epimerase) (UDP-GalNAc 4-epimerase) (UDP-N-acetylglucosamine 4-epimerase) (UDP-GlcNAc 4-epimerase) (EC 5.1.3.7) (UDP-galactose 4-epimerase)	GALE	Homo sapiens (Human)	348
3155	HMGCL	P35914	HMGCL_HUMAN	reviewed	Hydroxymethylglutaryl-CoA lyase, mitochondrial (HL) (HMG-CoA lyase) (EC 4.1.3.4) (3-hydroxy-3-methylglutarate-CoA lyase)	HMGCL	Homo sapiens (Human)	325
2517	FUCA1	P04066	FUCO_HUMAN	reviewed	Tissue alpha-L-fucosidase (EC 3.2.1.51) (Alpha-L-fucosidase I) (Alpha-L-fucoside fucohydrolase 1) (Alpha-L-fucosidase 1)	FUCA1 Nbla10230	Homo sapiens (Human)	466
1269	CNR2	P34972	CNR2_HUMAN	reviewed	Cannabinoid receptor 2 (CB-2) (CB2) (hCB2) (CX5)	CNR2 CB2A CB2B	Homo sapiens (Human)	360
55629	PNRC2	Q9NPJ4	PNRC2_HUMAN	reviewed	Proline-rich nuclear receptor coactivator 2	PNRC2 HSPC208	Homo sapiens (Human)	139
57822	GRHL3	Q8TE85	GRHL3_HUMAN	reviewed	Grainyhead-like protein 3 homolog (Sister of mammalian grainyhead) (Transcription factor CP2-like 4)	GRHL3 SOM TFCP2L4	Homo sapiens (Human)	626
6006	RHCE	P18577	RHCE_HUMAN	reviewed	Blood group Rh(CE) polypeptide (Rh polypeptide 1) (RhPI) (Rh30A) (RhIXB) (Rhesus C/E antigens) (CD antigen CD240CE)	RHCE RHC RHE	Homo sapiens (Human)	417
26119	LDLRAP1	Q5SW96	ARH_HUMAN	reviewed	Low density lipoprotein receptor adapter protein 1 (Autosomal recessive hypercholesterolemia protein)	LDLRAP1 ARH	Homo sapiens (Human)	308
57190	SELENON	Q9NZV5	SELN_HUMAN	reviewed	Selenoprotein N (SelN)	SELENON SELN SEPN1	Homo sapiens (Human)	590
378807	CATSPER4	Q7RTX7	CTSR4_HUMAN	reviewed	Cation channel sperm-associated protein 4 (CatSper4)	CATSPER4	Homo sapiens (Human)	472
79947	DHDDS	Q86SQ9	DHDDS_HUMAN	reviewed	Dehydrodolichyl diphosphate synthase complex subunit DHDDS (EC 2.5.1.87) (Cis-isoprenyltransferase) (CIT) (Cis-IPTase) (Cis-prenyltransferase subunit hCIT) (Epididymis tissue protein Li 189m)	DHDDS HDS	Homo sapiens (Human)	333
55650	PIGV	Q9NUD9	PIGV_HUMAN	reviewed	GPI mannosyltransferase 2 (EC 2.4.1.-) (GPI mannosyltransferase II) (GPI-MT-II) (Phosphatidylinositol-glycan biosynthesis class V protein) (PIG-V)	PIGV	Homo sapiens (Human)	493
2810	SFN	P31947	1433S_HUMAN	reviewed	14-3-3 protein sigma (Epithelial cell marker protein 1) (Stratifin)	SFN HME1	Homo sapiens (Human)	248
25996	SFN	Q9Y3B8	ORN_HUMAN	reviewed	Oligoribonuclease, mitochondrial (EC 3.1.-.-) (RNA exonuclease 2 homolog) (Small fragment nuclease)	REXO2 SFN SMFN CGI-114	Homo sapiens (Human)	237
8431	NR0B2	Q15466	NR0B2_HUMAN	reviewed	Nuclear receptor subfamily 0 group B member 2 (Orphan nuclear receptor SHP) (Small heterodimer partner)	NR0B2 SHP	Homo sapiens (Human)	257
6548	SLC9A1	P19634	SL9A1_HUMAN	reviewed	Sodium/hydrogen exchanger 1 (APNH) (Na(+)/H(+) antiporter, amiloride-sensitive) (Na(+)/H(+) exchanger 1) (NHE-1) (Solute carrier family 9 member 1)	SLC9A1 APNH1 NHE1	Homo sapiens (Human)	815
8547	FCN3	O75636	FCN3_HUMAN	reviewed	Ficolin-3 (Collagen/fibrinogen domain-containing lectin 3 p35) (Collagen/fibrinogen domain-containing protein 3) (Hakata antigen)	FCN3 FCNH HAKA1	Homo sapiens (Human)	299
4985	OPRD1	P41143	OPRD_HUMAN	reviewed	Delta-type opioid receptor (D-OR-1) (DOR-1)	OPRD1 OPRD	Homo sapiens (Human)	372
2035	EPB41	P11171	41_HUMAN	reviewed	Protein 4.1 (P4.1) (4.1R) (Band 4.1) (EPB4.1)	EPB41 E41P	Homo sapiens (Human)	864
4146	MATN1	P21941	MATN1_HUMAN	reviewed	Cartilage matrix protein (Matrilin-1)	MATN1 CMP CRTM	Homo sapiens (Human)	496
9672	SDC3	O75056	SDC3_HUMAN	reviewed	Syndecan-3 (SYND3)	SDC3 KIAA0468	Homo sapiens (Human)	442
8073	PTP4A2	Q12974	TP4A2_HUMAN	reviewed	Protein tyrosine phosphatase type IVA 2 (EC 3.1.3.48) (HU-PP-1) (OV-1) (PTP(CAAXII)) (Protein-tyrosine phosphatase 4a2) (Protein-tyrosine phosphatase of regenerating liver 2) (PRL-2)	PTP4A2 PRL2 PTPCAAX2 BM-008	Homo sapiens (Human)	167
10657	KHDRBS1	Q07666	KHDR1_HUMAN	reviewed	KH domain-containing, RNA-binding, signal transduction-associated protein 1 (GAP-associated tyrosine phosphoprotein p62) (Src-associated in mitosis 68 kDa protein) (Sam68) (p21 Ras GTPase-activating protein-associated p62) (p68)	KHDRBS1 SAM68	Homo sapiens (Human)	443
79140	CCDC28B	Q9BUN5	CC28B_HUMAN	reviewed	Coiled-coil domain-containing protein 28B	CCDC28B	Homo sapiens (Human)	200
3932	LCK	P06239	LCK_HUMAN	reviewed	Tyrosine-protein kinase Lck (EC 2.7.10.2) (Leukocyte C-terminal Src kinase) (LSK) (Lymphocyte cell-specific protein-tyrosine kinase) (Protein YT16) (Proto-oncogene Lck) (T cell-specific protein-tyrosine kinase) (p56-LCK)	LCK	Homo sapiens (Human)	509
3065	HDAC1	Q13547	HDAC1_HUMAN	reviewed	Histone deacetylase 1 (HD1) (EC 3.5.1.98)	HDAC1 RPD3L1	Homo sapiens (Human)	482
8565	YARS1	P54577	SYYC_HUMAN	reviewed	Tyrosine--tRNA ligase, cytoplasmic (EC 6.1.1.1) (Tyrosyl-tRNA synthetase) (TyrRS) [Cleaved into: Tyrosine--tRNA ligase, cytoplasmic, N-terminally processed]	YARS1 YARS	Homo sapiens (Human)	528
204	AK2	P54819	KAD2_HUMAN	reviewed	Adenylate kinase 2, mitochondrial (AK 2) (EC 2.7.4.3) (ATP-AMP transphosphorylase 2) (ATP:AMP phosphotransferase) (Adenylate monophosphate kinase) [Cleaved into: Adenylate kinase 2, mitochondrial, N-terminally processed]	AK2 ADK2	Homo sapiens (Human)	239
2707	GJB3	O75712	CXB3_HUMAN	reviewed	Gap junction beta-3 protein (Connexin-31) (Cx31)	GJB3 CX31	Homo sapiens (Human)	270
27285	TEKT2	Q9UIF3	TEKT2_HUMAN	reviewed	Tektin-2 (Tektin-t) (Testicular tektin) (Testicular tektin B1-like protein) (TEKTB1) (Tektin-B1)	TEKT2	Homo sapiens (Human)	430
1296	COL8A2	P25067	CO8A2_HUMAN	reviewed	Collagen alpha-2(VIII) chain (Endothelial collagen)	COL8A2	Homo sapiens (Human)	703
1441	CSF3R	Q99062	CSF3R_HUMAN	reviewed	Granulocyte colony-stimulating factor receptor (G-CSF receptor) (G-CSF-R) (CD antigen CD114)	CSF3R GCSFR	Homo sapiens (Human)	836
10269	ZMPSTE24	O75844	FACE1_HUMAN	reviewed	CAAX prenyl protease 1 homolog (EC 3.4.24.84) (Farnesylated proteins-converting enzyme 1) (FACE-1) (Prenyl protein-specific endoprotease 1) (Zinc metalloproteinase Ste24 homolog)	ZMPSTE24 FACE1 STE24	Homo sapiens (Human)	475
1298	COL9A2	Q14055	CO9A2_HUMAN	reviewed	Collagen alpha-2(IX) chain	COL9A2	Homo sapiens (Human)	689
22955	SCMH1	Q96GD3	SCMH1_HUMAN	reviewed	Polycomb protein SCMH1 (Sex comb on midleg homolog 1)	SCMH1	Homo sapiens (Human)	660
64175	P3H1	Q32P28	P3H1_HUMAN	reviewed	Prolyl 3-hydroxylase 1 (EC 1.14.11.7) (Growth suppressor 1) (Leucine- and proline-enriched proteoglycan 1) (Leprecan-1)	P3H1 GROS1 LEPRE1 PSEC0109	Homo sapiens (Human)	736
5792	PTPRF	P10586	PTPRF_HUMAN	reviewed	Receptor-type tyrosine-protein phosphatase F (EC 3.1.3.48) (Leukocyte common antigen related) (LAR)	PTPRF LAR	Homo sapiens (Human)	1907
8643	PTCH2	Q9Y6C5	PTC2_HUMAN	reviewed	Protein patched homolog 2 (PTC2)	PTCH2 UNQ560/PRO1121/PRO57079	Homo sapiens (Human)	1203
8891	EIF2B3	Q9NR50	EI2BG_HUMAN	reviewed	Translation initiation factor eIF-2B subunit gamma (eIF-2B GDP-GTP exchange factor subunit gamma)	EIF2B3	Homo sapiens (Human)	452
114034	TOE1	Q96GM8	TOE1_HUMAN	reviewed	Target of EGR1 protein 1	TOE1	Homo sapiens (Human)	510
25974	MMACHC	Q9Y4U1	MMAC_HUMAN	reviewed	Cyanocobalamin reductase / alkylcobalamin dealkylase (Alkylcobalamin:glutathione S-alkyltransferase) (EC 2.5.1.151) (CblC) (Cyanocobalamin reductase (cyanide-eliminating)) (EC 1.16.1.6) (Methylmalonic aciduria and homocystinuria type C protein) (MMACHC)	MMACHC	Homo sapiens (Human)	282
546	ATRX,RAD54L	P46100	ATRX_HUMAN	reviewed	Transcriptional regulator ATRX (EC 3.6.4.12) (ATP-dependent helicase ATRX) (X-linked helicase II) (X-linked nuclear protein) (XNP) (Znf-HX)	ATRX RAD54L XH2	Homo sapiens (Human)	2492
8438	RAD54L	Q92698	RAD54_HUMAN	reviewed	DNA repair and recombination protein RAD54-like (EC 3.6.4.-) (RAD54 homolog) (hHR54) (hRAD54)	RAD54L RAD54A	Homo sapiens (Human)	747
2166	FAAH	O00519	FAAH1_HUMAN	reviewed	Fatty-acid amide hydrolase 1 (EC 3.5.1.99) (Anandamide amidohydrolase 1) (Fatty acid ester hydrolase) (EC 3.1.1.-) (Oleamide hydrolase 1)	FAAH FAAH1	Homo sapiens (Human)	579
79152	FAAH	Q7L5A8	FA2H_HUMAN	reviewed	Fatty acid 2-hydroxylase (EC 1.14.18.-) (Fatty acid alpha-hydroxylase) (Fatty acid hydroxylase domain-containing protein 1)	FA2H FAAH FAXDC1	Homo sapiens (Human)	372
1579	CYP4A11	Q02928	CP4AB_HUMAN	reviewed	Cytochrome P450 4A11 (EC 1.14.14.1) (20-hydroxyeicosatetraenoic acid synthase) (20-HETE synthase) (CYP4AII) (CYPIVA11) (Cytochrome P-450HK-omega) (Cytochrome P450HL-omega) (Fatty acid omega-hydroxylase) (Lauric acid omega-hydroxylase) (Long-chain fatty acid omega-monooxygenase) (EC 1.14.14.80)	CYP4A11 CYP4A2	Homo sapiens (Human)	519
6886	TAL1	P17542	TAL1_HUMAN	reviewed	T-cell acute lymphocytic leukemia protein 1 (TAL-1) (Class A basic helix-loop-helix protein 17) (bHLHa17) (Stem cell protein) (T-cell leukemia/lymphoma protein 5)	TAL1 BHLHA17 SCL TCL5	Homo sapiens (Human)	331
2301	FOXE3	Q13461	FOXE3_HUMAN	reviewed	Forkhead box protein E3 (Forkhead-related protein FKHL12) (Forkhead-related transcription factor 8) (FREAC-8)	FOXE3 FKHL12 FREAC8	Homo sapiens (Human)	319
1031	CDKN2C	P42773	CDN2C_HUMAN	reviewed	Cyclin-dependent kinase 4 inhibitor C (Cyclin-dependent kinase 6 inhibitor) (p18-INK4c) (p18-INK6)	CDKN2C CDKN6	Homo sapiens (Human)	168
4998	ORC1	Q13415	ORC1_HUMAN	reviewed	Origin recognition complex subunit 1 (Replication control protein 1)	ORC1 ORC1L PARC1	Homo sapiens (Human)	861
10166	ORC1	Q9Y619	ORNT1_HUMAN	reviewed	Mitochondrial ornithine transporter 1 (Solute carrier family 25 member 15)	SLC25A15 ORC1 ORNT1 SP1855	Homo sapiens (Human)	301
1376	CPT2	P23786	CPT2_HUMAN	reviewed	Carnitine O-palmitoyltransferase 2, mitochondrial (EC 2.3.1.21) (Carnitine palmitoyltransferase II) (CPT II)	CPT2 CPT1	Homo sapiens (Human)	658
55706	NDC1	Q9BTX1	NDC1_HUMAN	reviewed	Nucleoporin NDC1 (hNDC1) (Transmembrane protein 48)	NDC1 TMEM48	Homo sapiens (Human)	674
1718	DHCR24	Q15392	DHC24_HUMAN	reviewed	Delta(24)-sterol reductase (EC 1.3.1.72) (24-dehydrocholesterol reductase) (3-beta-hydroxysterol Delta-24-reductase) (Diminuto/dwarf1 homolog) (Seladin-1)	DHCR24 KIAA0018	Homo sapiens (Human)	516
731	C8A	P07357	CO8A_HUMAN	reviewed	Complement component C8 alpha chain (Complement component 8 subunit alpha)	C8A	Homo sapiens (Human)	584
732	C8B	P07358	CO8B_HUMAN	reviewed	Complement component C8 beta chain (Complement component 8 subunit beta)	C8B	Homo sapiens (Human)	591
1600	DAB1	O75553	DAB1_HUMAN	reviewed	Disabled homolog 1	DAB1	Homo sapiens (Human)	588
51361	HOOK1	Q9UJC3	HOOK1_HUMAN	reviewed	Protein Hook homolog 1 (h-hook1) (hHK1)	HOOK1	Homo sapiens (Human)	728
4774	NFIA	Q12857	NFIA_HUMAN	reviewed	Nuclear factor 1 A-type (NF1-A) (Nuclear factor 1/A) (CCAAT-box-binding transcription factor) (CTF) (Nuclear factor I/A) (NF-I/A) (NFI-A) (TGGCA-binding protein)	NFIA KIAA1439	Homo sapiens (Human)	509
85440	DOCK7	Q96N67	DOCK7_HUMAN	reviewed	Dedicator of cytokinesis protein 7	DOCK7 KIAA1771	Homo sapiens (Human)	2140
27329	ANGPTL3	Q9Y5C1	ANGL3_HUMAN	reviewed	Angiopoietin-related protein 3 (Angiopoietin-5) (ANG-5) (Angiopoietin-like protein 3) [Cleaved into: ANGPTL3(17-221); ANGPTL3(17-224)]	ANGPTL3 ANGPT5 UNQ153/PRO179	Homo sapiens (Human)	460
29929	ALG6	Q9Y672	ALG6_HUMAN	reviewed	Dolichyl pyrophosphate Man9GlcNAc2 alpha-1,3-glucosyltransferase (EC 2.4.1.267) (Asparagine-linked glycosylation protein 6 homolog) (Dol-P-Glc:Man(9)GlcNAc(2)-PP-Dol alpha-1,3-glucosyltransferase) (Dolichyl-P-Glc:Man9GlcNAc2-PP-dolichyl glucosyltransferase)	ALG6 My046	Homo sapiens (Human)	507
5236	PGM1	P36871	PGM1_HUMAN	reviewed	Phosphoglucomutase-1 (PGM 1) (EC 5.4.2.2) (Glucose phosphomutase 1)	PGM1	Homo sapiens (Human)	562
23169	SLC35D1	Q9NTN3	S35D1_HUMAN	reviewed	UDP-glucuronic acid/UDP-N-acetylgalactosamine transporter (UDP-GlcA/UDP-GalNAc transporter) (Solute carrier family 35 member D1) (UDP-galactose transporter-related protein 7) (UGTrel7)	SLC35D1 KIAA0260 UGTREL7	Homo sapiens (Human)	355
6121	RPE65	Q16518	RPE65_HUMAN	reviewed	Retinoid isomerohydrolase (EC 3.1.1.64) (All-trans-retinyl-palmitate hydrolase) (Lutein isomerase) (Meso-zeaxanthin isomerase) (EC 5.3.3.22) (Retinal pigment epithelium-specific 65 kDa protein) (Retinol isomerase)	RPE65	Homo sapiens (Human)	533
1491	CTH	P32929	CGL_HUMAN	reviewed	Cystathionine gamma-lyase (EC 4.4.1.1) (Cysteine-protein sulfhydrase) (Gamma-cystathionase)	CTH	Homo sapiens (Human)	405
23584	CTH	Q96IQ7	VSIG2_HUMAN	reviewed	V-set and immunoglobulin domain-containing protein 2 (Cortical thymocyte-like protein) (CT-like protein)	VSIG2 CTH CTXL UNQ2770/PRO7154	Homo sapiens (Human)	327
100526835,51086	TNNI3K	Q59H18	TNI3K_HUMAN	reviewed	Serine/threonine-protein kinase TNNI3K (EC 2.7.11.1) (Cardiac ankyrin repeat kinase) (Cardiac troponin I-interacting kinase) (TNNI3-interacting kinase)	TNNI3K CARK	Homo sapiens (Human)	835
34	ACADM	P11310	ACADM_HUMAN	reviewed	Medium-chain specific acyl-CoA dehydrogenase, mitochondrial (MCAD) (EC 1.3.8.7)	ACADM	Homo sapiens (Human)	421
4438	MSH4	O15457	MSH4_HUMAN	reviewed	MutS protein homolog 4 (hMSH4)	MSH4	Homo sapiens (Human)	936
91624	NEXN	Q0ZGT2	NEXN_HUMAN	reviewed	Nexilin (F-actin-binding protein) (Nelin)	NEXN	Homo sapiens (Human)	675
8915	BCL10	O95999	BCL10_HUMAN	reviewed	B-cell lymphoma/leukemia 10 (B-cell CLL/lymphoma 10) (Bcl-10) (CARD-containing molecule enhancing NF-kappa-B) (CARD-like apoptotic protein) (hCLAP) (CED-3/ICH-1 prodomain homologous E10-like regulator) (CIPER) (Cellular homolog of vCARMEN) (cCARMEN) (Cellular-E10) (c-E10) (Mammalian CARD-containing adapter molecule E10) (mE10)	BCL10 CIPER CLAP	Homo sapiens (Human)	233
23576	DDAH1	O94760	DDAH1_HUMAN	reviewed	N(G),N(G)-dimethylarginine dimethylaminohydrolase 1 (DDAH-1) (Dimethylarginine dimethylaminohydrolase 1) (EC 3.5.3.18) (DDAHI) (Dimethylargininase-1)	DDAH1 DDAH	Homo sapiens (Human)	285
164045	HFM1	A2PYH4	HFM1_HUMAN	reviewed	Probable ATP-dependent DNA helicase HFM1 (EC 3.6.4.12) (SEC63 domain-containing protein 1)	HFM1 SEC3D1	Homo sapiens (Human)	1435
388649	C1orf146	Q5VVC0	CA146_HUMAN	reviewed	Uncharacterized protein C1orf146	C1orf146	Homo sapiens (Human)	180
11146	GLMN	Q92990	GLMN_HUMAN	reviewed	Glomulin (FK506-binding protein-associated protein) (FAP) (FKBP-associated protein)	GLMN FAP48 FAP68 VMGLOM	Homo sapiens (Human)	594
6125	RPL5	P46777	RL5_HUMAN	reviewed	60S ribosomal protein L5 (Large ribosomal subunit protein uL18)	RPL5 MSTP030	Homo sapiens (Human)	297
24	ABCA4	P78363	ABCA4_HUMAN	reviewed	Retinal-specific phospholipid-transporting ATPase ABCA4 (EC 7.6.2.1) (ATP-binding cassette sub-family A member 4) (RIM ABC transporter) (RIM protein) (RmP) (Retinal-specific ATP-binding cassette transporter) (Stargardt disease protein)	ABCA4 ABCR	Homo sapiens (Human)	2273
1301	COL11A1	P12107	COBA1_HUMAN	reviewed	Collagen alpha-1(XI) chain	COL11A1 COLL6	Homo sapiens (Human)	1806
29957	SLC25A24	Q6NUK1	SCMC1_HUMAN	reviewed	Calcium-binding mitochondrial carrier protein SCaMC-1 (Mitochondrial ATP-Mg/Pi carrier protein 1) (Mitochondrial Ca(2+)-dependent solute carrier protein 1) (Small calcium-binding mitochondrial carrier protein 1) (Solute carrier family 25 member 24)	SLC25A24 APC1 MCSC1 SCAMC1	Homo sapiens (Human)	477
22911	WDR47	O94967	WDR47_HUMAN	reviewed	WD repeat-containing protein 47 (Neuronal enriched MAP-interacting protein) (Nemitin)	WDR47 KIAA0893	Homo sapiens (Human)	919
257	ALX3	O95076	ALX3_HUMAN	reviewed	Homeobox protein aristaless-like 3 (Proline-rich transcription factor ALX3)	ALX3	Homo sapiens (Human)	343
3752	KCND3	Q9UK17	KCND3_HUMAN	reviewed	Potassium voltage-gated channel subfamily D member 3 (Voltage-gated potassium channel subunit Kv4.3)	KCND3	Homo sapiens (Human)	655
6566	SLC16A1	P53985	MOT1_HUMAN	reviewed	Monocarboxylate transporter 1 (MCT 1) (Solute carrier family 16 member 1)	SLC16A1 MCT1	Homo sapiens (Human)	500
26191	PTPN22	Q9Y2R2	PTN22_HUMAN	reviewed	Tyrosine-protein phosphatase non-receptor type 22 (EC 3.1.3.48) (Hematopoietic cell protein-tyrosine phosphatase 70Z-PEP) (Lymphoid phosphatase) (LyP) (PEST-domain phosphatase) (PEP)	PTPN22 PTPN8	Homo sapiens (Human)	807
4893	NRAS	P01111	RASN_HUMAN	reviewed	GTPase NRas (EC 3.6.5.2) (Transforming protein N-Ras)	NRAS HRAS1	Homo sapiens (Human)	189
7252	TSHB	P01222	TSHB_HUMAN	reviewed	Thyrotropin subunit beta (Thyroid-stimulating hormone subunit beta) (TSH-B) (TSH-beta) (Thyrotropin beta chain) (Thyrotropin alfa)	TSHB	Homo sapiens (Human)	138
81839	VANGL1	Q8TAA9	VANG1_HUMAN	reviewed	Vang-like protein 1 (Loop-tail protein 2 homolog) (LPP2) (Strabismus 2) (Van Gogh-like protein 1)	VANGL1 STB2	Homo sapiens (Human)	524
4808	NHLH2	Q02577	HEN2_HUMAN	reviewed	Helix-loop-helix protein 2 (HEN-2) (Class A basic helix-loop-helix protein 34) (bHLHa34) (Nescient helix loop helix 2) (NSCL-2)	NHLH2 BHLHA34 HEN2 KIAA0490	Homo sapiens (Human)	135
476	ATP1A1	P05023	AT1A1_HUMAN	reviewed	Sodium/potassium-transporting ATPase subunit alpha-1 (Na(+)/K(+) ATPase alpha-1 subunit) (EC 7.2.2.13) (Sodium pump subunit alpha-1)	ATP1A1	Homo sapiens (Human)	1023
26227	PHGDH	O43175	SERA_HUMAN	reviewed	D-3-phosphoglycerate dehydrogenase (3-PGDH) (EC 1.1.1.95) (2-oxoglutarate reductase) (EC 1.1.1.399) (Malate dehydrogenase) (EC 1.1.1.37)	PHGDH PGDH3	Homo sapiens (Human)	533
4853	NOTCH2	Q04721	NOTC2_HUMAN	reviewed	Neurogenic locus notch homolog protein 2 (Notch 2) (hN2) [Cleaved into: Notch 2 extracellular truncation (N2ECD); Notch 2 intracellular domain (N2ICD)]	NOTCH2	Homo sapiens (Human)	2471
9939	RBM8A	Q9Y5S9	RBM8A_HUMAN	reviewed	RNA-binding protein 8A (Binder of OVCA1-1) (BOV-1) (RNA-binding motif protein 8A) (RNA-binding protein Y14) (Ribonucleoprotein RBM8A)	RBM8A RBM8 HSPC114 MDS014	Homo sapiens (Human)	174
148738	HJV	Q6ZVN8	RGMC_HUMAN	reviewed	Hemojuvelin (Hemochromatosis type 2 protein) (Hemojuvelin BMP coreceptor) (RGM domain family member C)	HJV HFE2 RGMC	Homo sapiens (Human)	426
2702	GJA5	P36382	CXA5_HUMAN	reviewed	Gap junction alpha-5 protein (Connexin-40) (Cx40)	GJA5	Homo sapiens (Human)	358
2703	GJA8	P48165	CXA8_HUMAN	reviewed	Gap junction alpha-8 protein (Connexin-50) (Cx50) (Lens fiber protein MP70)	GJA8	Homo sapiens (Human)	433
388677	NOTCH2NLC	P0DPK4	NT2NC_HUMAN	reviewed	Notch homolog 2 N-terminal-like protein C	NOTCH2NLC	Homo sapiens (Human)	236
10262	SF3B4	Q15427	SF3B4_HUMAN	reviewed	Splicing factor 3B subunit 4 (Pre-mRNA-splicing factor SF3b 49 kDa subunit) (Spliceosome-associated protein 49) (SAP 49)	SF3B4 SAP49	Homo sapiens (Human)	424
84072	HORMAD1	Q86X24	HORM1_HUMAN	reviewed	HORMA domain-containing protein 1 (Cancer/testis antigen 46) (CT46) (Newborn ovary HORMA protein)	HORMAD1 NOHMA	Homo sapiens (Human)	394
1513	CTSK	P43235	CATK_HUMAN	reviewed	Cathepsin K (EC 3.4.22.38) (Cathepsin O) (Cathepsin O2) (Cathepsin X)	CTSK CTSO CTSO2	Homo sapiens (Human)	329
58497	PRUNE1	Q86TP1	PRUN1_HUMAN	reviewed	Exopolyphosphatase PRUNE1 (EC 3.6.1.1) (Drosophila-related expressed sequence 17) (DRES-17) (DRES17) (HTcD37) (Protein prune homolog 1) (hPrune)	PRUNE1 PRUNE	Homo sapiens (Human)	453
51686	OAZ3	Q9UMX2	OAZ3_HUMAN	reviewed	Ornithine decarboxylase antizyme 3 (AZ3) (ODC-Az 3)	OAZ3	Homo sapiens (Human)	235
2260	FGFR1,FLG	P11362	FGFR1_HUMAN	reviewed	Fibroblast growth factor receptor 1 (FGFR-1) (EC 2.7.10.1) (Basic fibroblast growth factor receptor 1) (BFGFR) (bFGF-R-1) (Fms-like tyrosine kinase 2) (FLT-2) (N-sam) (Proto-oncogene c-Fgr) (CD antigen CD331)	FGFR1 BFGFR CEK FGFBR FLG FLT2 HBGFR	Homo sapiens (Human)	822
2312	FLG	P20930	FILA_HUMAN	reviewed	Filaggrin	FLG	Homo sapiens (Human)	4061
4184	SMCP	P49901	MCSP_HUMAN	reviewed	Sperm mitochondrial-associated cysteine-rich protein	SMCP MCS MCSP	Homo sapiens (Human)	116
4014	LORICRIN	P23490	LORI_HUMAN	reviewed	Loricrin	LORICRIN LOR LRN	Homo sapiens (Human)	312
4881	NPR1	P16066	ANPRA_HUMAN	reviewed	Atrial natriuretic peptide receptor 1 (EC 4.6.1.2) (Atrial natriuretic peptide receptor type A) (ANP-A) (ANPR-A) (NPR-A) (Guanylate cyclase A) (GC-A)	NPR1 ANPRA	Homo sapiens (Human)	1061
7170	TPM3	P06753	TPM3_HUMAN	reviewed	Tropomyosin alpha-3 chain (Gamma-tropomyosin) (Tropomyosin-3) (Tropomyosin-5) (hTM5)	TPM3	Homo sapiens (Human)	285
10456	HAX1	O00165	HAX1_HUMAN	reviewed	HCLS1-associated protein X-1 (HS1-associating protein X-1) (HAX-1) (HS1-binding protein 1) (HSP1BP-1)	HAX1 HS1BP1	Homo sapiens (Human)	279
103	ADAR	P55265	DSRAD_HUMAN	reviewed	Double-stranded RNA-specific adenosine deaminase (DRADA) (EC 3.5.4.37) (136 kDa double-stranded RNA-binding protein) (p136) (Interferon-inducible protein 4) (IFI-4) (K88DSRBP)	ADAR ADAR1 DSRAD G1P1 IFI4	Homo sapiens (Human)	1226
10654	PMVK	Q15126	PMVK_HUMAN	reviewed	Phosphomevalonate kinase (PMKase) (hPMK) (EC 2.7.4.2)	PMVK PMKI	Homo sapiens (Human)	192
2629	GBA	P04062	GLCM_HUMAN	reviewed	Lysosomal acid glucosylceramidase (Lysosomal acid GCase) (EC 3.2.1.45) (Acid beta-glucosidase) (Alglucerase) (Beta-glucocerebrosidase) (Beta-GC) (Cholesterol glucosyltransferase) (SGTase) (EC 2.4.1.-) (Cholesteryl-beta-glucosidase) (EC 3.2.1.104) (D-glucosyl-N-acylsphingosine glucohydrolase) (Imiglucerase)	GBA GC GLUC	Homo sapiens (Human)	536
5313	PKLR	P30613	KPYR_HUMAN	reviewed	Pyruvate kinase PKLR (EC 2.7.1.40) (Pyruvate kinase 1) (Pyruvate kinase isozymes L/R) (R-type/L-type pyruvate kinase) (Red cell/liver pyruvate kinase)	PKLR PK1 PKL	Homo sapiens (Human)	574
55870	ASH1L	Q9NR48	ASH1L_HUMAN	reviewed	Histone-lysine N-methyltransferase ASH1L (EC 2.1.1.-) (EC 2.1.1.359) (ASH1-like protein) (huASH1) (Absent small and homeotic disks protein 1 homolog) (Lysine N-methyltransferase 2H)	ASH1L KIAA1420 KMT2H	Homo sapiens (Human)	2969
4000	LMNA	P02545	LMNA_HUMAN	reviewed	Prelamin-A/C [Cleaved into: Lamin-A/C (70 kDa lamin) (Renal carcinoma antigen NY-REN-32)]	LMNA LMN1	Homo sapiens (Human)	664
128240	NAXE	Q8NCW5	NNRE_HUMAN	reviewed	NAD(P)H-hydrate epimerase (EC 5.1.99.6) (Apolipoprotein A-I-binding protein) (AI-BP) (NAD(P)HX epimerase) (YjeF N-terminal domain-containing protein 1) (YjeF_N1)	NAXE AIBP APOA1BP YJEFN1	Homo sapiens (Human)	288
5546	PRCC	Q92733	PRCC_HUMAN	reviewed	Proline-rich protein PRCC (Papillary renal cell carcinoma translocation-associated gene protein)	PRCC TPRC	Homo sapiens (Human)	491
4914	NTRK1	P04629	NTRK1_HUMAN	reviewed	High affinity nerve growth factor receptor (EC 2.7.10.1) (Neurotrophic tyrosine kinase receptor type 1) (TRK1-transforming tyrosine kinase protein) (Tropomyosin-related kinase A) (Tyrosine kinase receptor) (Tyrosine kinase receptor A) (Trk-A) (gp140trk) (p140-TrkA)	NTRK1 MTC TRK TRKA	Homo sapiens (Human)	796
3645	INSRR	P14616	INSRR_HUMAN	reviewed	Insulin receptor-related protein (IRR) (EC 2.7.10.1) (IR-related receptor) [Cleaved into: Insulin receptor-related protein alpha chain; Insulin receptor-related protein beta chain]	INSRR IRR	Homo sapiens (Human)	1297
2532	ACKR1	Q16570	ACKR1_HUMAN	reviewed	Atypical chemokine receptor 1 (Duffy antigen/chemokine receptor) (Fy glycoprotein) (GpFy) (Glycoprotein D) (Plasmodium vivax receptor) (CD antigen CD234)	ACKR1 DARC FY GPD	Homo sapiens (Human)	336
1401	CRP	P02741	CRP_HUMAN	reviewed	C-reactive protein [Cleaved into: C-reactive protein(1-205)]	CRP PTX1	Homo sapiens (Human)	224
480	ATP1A4	Q13733	AT1A4_HUMAN	reviewed	Sodium/potassium-transporting ATPase subunit alpha-4 (Na(+)/K(+) ATPase alpha-4 subunit) (EC 7.2.2.13) (Sodium pump subunit alpha-4)	ATP1A4 ATP1AL2	Homo sapiens (Human)	1029
844	CASQ1	P31415	CASQ1_HUMAN	reviewed	Calsequestrin-1 (Calmitine) (Calsequestrin, skeletal muscle isoform)	CASQ1 CASQ	Homo sapiens (Human)	396
5824	PEX19	P40855	PEX19_HUMAN	reviewed	Peroxisomal biogenesis factor 19 (33 kDa housekeeping protein) (Peroxin-19) (Peroxisomal farnesylated protein)	PEX19 HK33 PXF OK/SW-cl.22	Homo sapiens (Human)	299
23385	NCSTN	Q92542	NICA_HUMAN	reviewed	Nicastrin	NCSTN KIAA0253 UNQ1874/PRO4317	Homo sapiens (Human)	709
57216	VANGL2	Q9ULK5	VANG2_HUMAN	reviewed	Vang-like protein 2 (Loop-tail protein 1 homolog) (Strabismus 1) (Van Gogh-like protein 2)	VANGL2 KIAA1215 STB1	Homo sapiens (Human)	521
51744	CD244	Q9BZW8	CD244_HUMAN	reviewed	Natural killer cell receptor 2B4 (NK cell activation-inducing ligand) (NAIL) (NK cell type I receptor protein 2B4) (NKR2B4) (h2B4) (SLAM family member 4) (SLAMF4) (Signaling lymphocytic activation molecule 4) (CD antigen CD244)	CD244 2B4	Homo sapiens (Human)	370
7391	USF1	P22415	USF1_HUMAN	reviewed	Upstream stimulatory factor 1 (Class B basic helix-loop-helix protein 11) (bHLHb11) (Major late transcription factor 1)	USF1 BHLHB11 USF	Homo sapiens (Human)	310
81607	NECTIN4	Q96NY8	NECT4_HUMAN	reviewed	Nectin-4 (Ig superfamily receptor LNIR) (Nectin cell adhesion molecule 4) (Poliovirus receptor-related protein 4) [Cleaved into: Processed poliovirus receptor-related protein 4]	NECTIN4 LNIR PRR4 PVRL4	Homo sapiens (Human)	510
9191	DEDD	O75618	DEDD_HUMAN	reviewed	Death effector domain-containing protein (DEDPro1) (Death effector domain-containing testicular molecule) (FLDED-1)	DEDD DEDPRO1 DEFT KE05	Homo sapiens (Human)	318
3060	PPOX	O43612	OREX_HUMAN	reviewed	Orexin (Hypocretin) (Hcrt) [Cleaved into: Orexin-A (Hypocretin-1) (Hcrt1); Orexin-B (Hypocretin-2) (Hcrt2)]	HCRT OX PPORX PPOX	Homo sapiens (Human)	131
5498	PPOX	P50336	PPOX_HUMAN	reviewed	Protoporphyrinogen oxidase (PPO) (EC 1.3.3.4)	PPOX	Homo sapiens (Human)	477
4720	NDUFS2	O75306	NDUS2_HUMAN	reviewed	NADH dehydrogenase [ubiquinone] iron-sulfur protein 2, mitochondrial (EC 7.1.1.2) (Complex I-49kD) (CI-49kD) (NADH-ubiquinone oxidoreductase 49 kDa subunit)	NDUFS2	Homo sapiens (Human)	463
336	APOA2	P02652	APOA2_HUMAN	reviewed	Apolipoprotein A-II (Apo-AII) (ApoA-II) (Apolipoprotein A2) [Cleaved into: Proapolipoprotein A-II (ProapoA-II); Truncated apolipoprotein A-II (Apolipoprotein A-II(1-76))]	APOA2	Homo sapiens (Human)	100
4359	MPZ	P25189	MYP0_HUMAN	reviewed	Myelin protein P0 (Myelin peripheral protein) (MPP) (Myelin protein zero)	MPZ	Homo sapiens (Human)	248
6391	SDHC	Q99643	C560_HUMAN	reviewed	Succinate dehydrogenase cytochrome b560 subunit, mitochondrial (Integral membrane protein CII-3) (QPs-1) (QPs1) (Succinate dehydrogenase complex subunit C) (Succinate-ubiquinone oxidoreductase cytochrome B large subunit) (CYBL)	SDHC CYB560 SDH3	Homo sapiens (Human)	169
2213	FCGR2B	P31994	FCG2B_HUMAN	reviewed	Low affinity immunoglobulin gamma Fc region receptor II-b (IgG Fc receptor II-b) (CDw32) (Fc-gamma RII-b) (Fc-gamma-RIIb) (FcRII-b) (CD antigen CD32)	FCGR2B CD32 FCG2 IGFR2	Homo sapiens (Human)	310
284680	SPATA46	Q5T0L3	SPT46_HUMAN	reviewed	Spermatogenesis-associated protein 46	SPATA46 C1orf111 HSD20	Homo sapiens (Human)	261
6675	UAP1	Q16222	UAP1_HUMAN	reviewed	UDP-N-acetylhexosamine pyrophosphorylase (Antigen X) (AGX) (Sperm-associated antigen 2) [Includes: UDP-N-acetylgalactosamine pyrophosphorylase (EC 2.7.7.83) (AGX-1); UDP-N-acetylglucosamine pyrophosphorylase (EC 2.7.7.23) (AGX-2)]	UAP1 SPAG2	Homo sapiens (Human)	522
8490	RGS5	O15539	RGS5_HUMAN	reviewed	Regulator of G-protein signaling 5 (RGS5)	RGS5	Homo sapiens (Human)	181
5087	PRL,PBX1	P40424	PBX1_HUMAN	reviewed	Pre-B-cell leukemia transcription factor 1 (Homeobox protein PBX1) (Homeobox protein PRL)	PBX1 PRL	Homo sapiens (Human)	430
54499	TMCO1	Q9UM00	TMCO1_HUMAN	reviewed	Calcium load-activated calcium channel (CLAC channel) (Transmembrane and coiled-coil domain-containing protein 1) (Transmembrane and coiled-coil domains protein 4) (Xenogeneic cross-immune protein PCIA3)	TMCO1 TMCC4 PNAS-10 PNAS-136 UNQ151/PRO177	Homo sapiens (Human)	239
84944	MAEL	Q96JY0	MAEL_HUMAN	reviewed	Protein maelstrom homolog	MAEL	Homo sapiens (Human)	434
9095	TBX19	O60806	TBX19_HUMAN	reviewed	T-box transcription factor TBX19 (T-box protein 19) (T-box factor, pituitary)	TBX19 TPIT	Homo sapiens (Human)	448

## Sheet: CTD-uniprot
Gene name	Entry	Entry name	Status	Protein names	Gene names	Organism	Length
TNF	P01375	TNFA_HUMAN	reviewed	Tumor necrosis factor (Cachectin) (TNF-alpha) (Tumor necrosis factor ligand superfamily member 2) (TNF-a) [Cleaved into: Tumor necrosis factor, membrane form (N-terminal fragment) (NTF); Intracellular domain 1 (ICD1); Intracellular domain 2 (ICD2); C-domain 1; C-domain 2; Tumor necrosis factor, soluble form]	TNF TNFA TNFSF2	Homo sapiens (Human)	233
CASP3	P42574	CASP3_HUMAN	reviewed	Caspase-3 (CASP-3) (EC 3.4.22.56) (Apopain) (Cysteine protease CPP32) (CPP-32) (Protein Yama) (SREBP cleavage activity 1) (SCA-1) [Cleaved into: Caspase-3 subunit p17; Caspase-3 subunit p12]	CASP3 CPP32	Homo sapiens (Human)	277
BCL2	P10415	BCL2_HUMAN	reviewed	Apoptosis regulator Bcl-2	BCL2	Homo sapiens (Human)	239
IL6	P05231	IL6_HUMAN	reviewed	Interleukin-6 (IL-6) (B-cell stimulatory factor 2) (BSF-2) (CTL differentiation factor) (CDF) (Hybridoma growth factor) (Interferon beta-2) (IFN-beta-2)	IL6 IFNB2	Homo sapiens (Human)	212
BAX	Q07812	BAX_HUMAN	reviewed	Apoptosis regulator BAX (Bcl-2-like protein 4) (Bcl2-L-4)	BAX BCL2L4	Homo sapiens (Human)	192
IL1B	P01584	IL1B_HUMAN	reviewed	Interleukin-1 beta (IL-1 beta) (Catabolin)	IL1B IL1F2	Homo sapiens (Human)	269
CAT	P04040	CATA_HUMAN	reviewed	Catalase (EC 1.11.1.6)	CAT	Homo sapiens (Human)	527
AR	P10275	ANDR_HUMAN	reviewed	Androgen receptor (Dihydrotestosterone receptor) (Nuclear receptor subfamily 3 group C member 4)	AR DHTR NR3C4	Homo sapiens (Human)	920
CYP1A1	P04798	CP1A1_HUMAN	reviewed	Cytochrome P450 1A1 (CYPIA1) (EC 1.14.14.1) (Cytochrome P450 form 6) (Cytochrome P450-C) (Cytochrome P450-P1) (Hydroperoxy icosatetraenoate dehydratase) (EC 4.2.1.152)	CYP1A1	Homo sapiens (Human)	512
MAPK1	P28482	MK01_HUMAN	reviewed	Mitogen-activated protein kinase 1 (MAP kinase 1) (MAPK 1) (EC 2.7.11.24) (ERT1) (Extracellular signal-regulated kinase 2) (ERK-2) (MAP kinase isoform p42) (p42-MAPK) (Mitogen-activated protein kinase 2) (MAP kinase 2) (MAPK 2)	MAPK1 ERK2 PRKM1 PRKM2	Homo sapiens (Human)	360
TP53	P04637	P53_HUMAN	reviewed	Cellular tumor antigen p53 (Antigen NY-CO-13) (Phosphoprotein p53) (Tumor suppressor p53)	TP53 P53	Homo sapiens (Human)	393
MAPK3	P27361	MK03_HUMAN	reviewed	Mitogen-activated protein kinase 3 (MAP kinase 3) (MAPK 3) (EC 2.7.11.24) (ERT2) (Extracellular signal-regulated kinase 1) (ERK-1) (Insulin-stimulated MAP2 kinase) (MAP kinase isoform p44) (p44-MAPK) (Microtubule-associated protein 2 kinase) (p44-ERK1)	MAPK3 ERK1 PRKM3	Homo sapiens (Human)	379
CDKN1A	P38936	CDN1A_HUMAN	reviewed	Cyclin-dependent kinase inhibitor 1 (CDK-interacting protein 1) (Melanoma differentiation-associated protein 6) (MDA-6) (p21)	CDKN1A CAP20 CDKN1 CIP1 MDA6 PIC1 SDI1 WAF1	Homo sapiens (Human)	164
ESR1	P03372	ESR1_HUMAN	reviewed	Estrogen receptor (ER) (ER-alpha) (Estradiol receptor) (Nuclear receptor subfamily 3 group A member 1)	ESR1 ESR NR3A1	Homo sapiens (Human)	595
HMOX1	P09601	HMOX1_HUMAN	reviewed	Heme oxygenase 1 (HO-1) (EC 1.14.14.18)	HMOX1 HO HO1	Homo sapiens (Human)	288
CASP9	P55211	CASP9_HUMAN	reviewed	Caspase-9 (CASP-9) (EC 3.4.22.62) (Apoptotic protease Mch-6) (Apoptotic protease-activating factor 3) (APAF-3) (ICE-like apoptotic protease 6) (ICE-LAP6) [Cleaved into: Caspase-9 subunit p35; Caspase-9 subunit p10]	CASP9 MCH6	Homo sapiens (Human)	416
CCND1	P24385	CCND1_HUMAN	reviewed	G1/S-specific cyclin-D1 (B-cell lymphoma 1 protein) (BCL-1) (BCL-1 oncogene) (PRAD1 oncogene)	CCND1 BCL1 PRAD1	Homo sapiens (Human)	295
NFE2L2	Q16236	NF2L2_HUMAN	reviewed	Nuclear factor erythroid 2-related factor 2 (NF-E2-related factor 2) (NFE2-related factor 2) (Nrf-2) (HEBP1) (Nuclear factor, erythroid derived 2, like 2)	NFE2L2 NRF2	Homo sapiens (Human)	605
PTGS2	P35354	PGH2_HUMAN	reviewed	Prostaglandin G/H synthase 2 (EC 1.14.99.1) (Cyclooxygenase-2) (COX-2) (PHS II) (Prostaglandin H2 synthase 2) (PGH synthase 2) (PGHS-2) (Prostaglandin-endoperoxide synthase 2)	PTGS2 COX2	Homo sapiens (Human)	604
FOS	P01100	FOS_HUMAN	reviewed	Proto-oncogene c-Fos (Cellular oncogene fos) (G0/G1 switch regulatory protein 7)	FOS G0S7	Homo sapiens (Human)	380
IFNG	P01579	IFNG_HUMAN	reviewed	Interferon gamma (IFN-gamma) (Immune interferon)	IFNG	Homo sapiens (Human)	166
GJA1	P17302	CXA1_HUMAN	reviewed	Gap junction alpha-1 protein (Connexin-43) (Cx43) (Gap junction 43 kDa heart protein)	GJA1 GJAL	Homo sapiens (Human)	382
NQO1	P15559	NQO1_HUMAN	reviewed	NAD(P)H dehydrogenase [quinone] 1 (EC 1.6.5.2) (Azoreductase) (DT-diaphorase) (DTD) (Menadione reductase) (NAD(P)H:quinone oxidoreductase 1) (Phylloquinone reductase) (Quinone reductase 1) (QR1)	NQO1 DIA4 NMOR1	Homo sapiens (Human)	274
PPARG	P37231	PPARG_HUMAN	reviewed	Peroxisome proliferator-activated receptor gamma (PPAR-gamma) (Nuclear receptor subfamily 1 group C member 3)	PPARG NR1C3	Homo sapiens (Human)	505
PARP1	P09874	PARP1_HUMAN	reviewed	Poly [ADP-ribose] polymerase 1 (PARP-1) (EC 2.4.2.30) (ADP-ribosyltransferase diphtheria toxin-like 1) (ARTD1) (DNA ADP-ribosyltransferase PARP1) (EC 2.4.2.-) (NAD(+) ADP-ribosyltransferase 1) (ADPRT 1) (Poly[ADP-ribose] synthase 1) (Protein poly-ADP-ribosyltransferase PARP1) (EC 2.4.2.-)	PARP1 ADPRT PPOL	Homo sapiens (Human)	1014
SOD1	P00441	SODC_HUMAN	reviewed	Superoxide dismutase [Cu-Zn] (EC 1.15.1.1) (Superoxide dismutase 1) (hSod1)	SOD1	Homo sapiens (Human)	154
NFKBIA	P25963	IKBA_HUMAN	reviewed	NF-kappa-B inhibitor alpha (I-kappa-B-alpha) (IkB-alpha) (IkappaBalpha) (Major histocompatibility complex enhancer-binding protein MAD3)	NFKBIA IKBA MAD3 NFKBI	Homo sapiens (Human)	317
RELA	Q04206	TF65_HUMAN	reviewed	Transcription factor p65 (Nuclear factor NF-kappa-B p65 subunit) (Nuclear factor of kappa light polypeptide gene enhancer in B-cells 3)	RELA NFKB3	Homo sapiens (Human)	551
NOS2	P35228	NOS2_HUMAN	reviewed	Nitric oxide synthase, inducible (EC 1.14.13.39) (Hepatocyte NOS) (HEP-NOS) (Inducible NO synthase) (Inducible NOS) (iNOS) (NOS type II) (Peptidyl-cysteine S-nitrosylase NOS2)	NOS2 NOS2A	Homo sapiens (Human)	1153
GSR	P00390	GSHR_HUMAN	reviewed	Glutathione reductase, mitochondrial (GR) (GRase) (EC 1.8.1.7)	GSR GLUR GRD1	Homo sapiens (Human)	522
IGF1	P05019	IGF1_HUMAN	reviewed	Insulin-like growth factor I (IGF-I) (Mechano growth factor) (MGF) (Somatomedin-C)	IGF1 IBP1	Homo sapiens (Human)	195
GSTP1	P09211	GSTP1_HUMAN	reviewed	Glutathione S-transferase P (EC 2.5.1.18) (GST class-pi) (GSTP1-1)	GSTP1 FAEES3 GST3	Homo sapiens (Human)	210
CYP1A2	P05177	CP1A2_HUMAN	reviewed	Cytochrome P450 1A2 (EC 1.14.14.1) (CYPIA2) (Cholesterol 25-hydroxylase) (Cytochrome P(3)450) (Cytochrome P450 4) (Cytochrome P450-P3) (Hydroperoxy icosatetraenoate dehydratase) (EC 4.2.1.152)	CYP1A2	Homo sapiens (Human)	516
CCL2	P13500	CCL2_HUMAN	reviewed	C-C motif chemokine 2 (HC11) (Monocyte chemoattractant protein 1) (Monocyte chemotactic and activating factor) (MCAF) (Monocyte chemotactic protein 1) (MCP-1) (Monocyte secretory protein JE) (Small-inducible cytokine A2)	CCL2 MCP1 SCYA2	Homo sapiens (Human)	99
AHR	P35869	AHR_HUMAN	reviewed	Aryl hydrocarbon receptor (Ah receptor) (AhR) (Class E basic helix-loop-helix protein 76) (bHLHe76)	AHR BHLHE76	Homo sapiens (Human)	848
STAR	P49675	STAR_HUMAN	reviewed	Steroidogenic acute regulatory protein, mitochondrial (StAR) (START domain-containing protein 1) (StARD1)	STAR STARD1	Homo sapiens (Human)	285
EPHX1	P07099	HYEP_HUMAN	reviewed	Epoxide hydrolase 1 (EC 3.3.2.9) (Epoxide hydratase) (Microsomal epoxide hydrolase) (mEH)	EPHX1 EPHX EPOX	Homo sapiens (Human)	455
EGR1	P18146	EGR1_HUMAN	reviewed	Early growth response protein 1 (EGR-1) (AT225) (Nerve growth factor-induced protein A) (NGFI-A) (Transcription factor ETR103) (Transcription factor Zif268) (Zinc finger protein 225) (Zinc finger protein Krox-24)	EGR1 KROX24 ZNF225	Homo sapiens (Human)	543
JUN	P05412	JUN_HUMAN	reviewed	Transcription factor AP-1 (Activator protein 1) (AP1) (Proto-oncogene c-Jun) (V-jun avian sarcoma virus 17 oncogene homolog) (p39)	JUN	Homo sapiens (Human)	331
SOD2	P04179	SODM_HUMAN	reviewed	Superoxide dismutase [Mn], mitochondrial (EC 1.15.1.1)	SOD2	Homo sapiens (Human)	222
GSTM1	P09488	GSTM1_HUMAN	reviewed	Glutathione S-transferase Mu 1 (EC 2.5.1.18) (GST HB subunit 4) (GST class-mu 1) (GSTM1-1) (GSTM1a-1a) (GSTM1b-1b) (GTH4)	GSTM1 GST1	Homo sapiens (Human)	218
GPX1	P07203	GPX1_HUMAN	reviewed	Glutathione peroxidase 1 (GPx-1) (GSHPx-1) (EC 1.11.1.9) (Cellular glutathione peroxidase)	GPX1	Homo sapiens (Human)	203
VIM	P08670	VIME_HUMAN	reviewed	Vimentin	VIM	Homo sapiens (Human)	466
BCL2L1	Q07817	B2CL1_HUMAN	reviewed	Bcl-2-like protein 1 (Bcl2-L-1) (Apoptosis regulator Bcl-X)	BCL2L1 BCL2L BCLX	Homo sapiens (Human)	233
EGFR	P00533	EGFR_HUMAN	reviewed	Epidermal growth factor receptor (EC 2.7.10.1) (Proto-oncogene c-ErbB-1) (Receptor tyrosine-protein kinase erbB-1)	EGFR ERBB ERBB1 HER1	Homo sapiens (Human)	1210
MMP2	P08253	MMP2_HUMAN	reviewed	72 kDa type IV collagenase (EC 3.4.24.24) (72 kDa gelatinase) (Gelatinase A) (Matrix metalloproteinase-2) (MMP-2) (TBE-1) [Cleaved into: PEX]	MMP2 CLG4A	Homo sapiens (Human)	660
DDIT3	P35638	DDIT3_HUMAN	reviewed	DNA damage-inducible transcript 3 protein (DDIT-3) (C/EBP zeta) (C/EBP-homologous protein) (CHOP) (C/EBP-homologous protein 10) (CHOP-10) (CCAAT/enhancer-binding protein homologous protein) (Growth arrest and DNA damage-inducible protein GADD153)	DDIT3 CHOP CHOP10 GADD153	Homo sapiens (Human)	169
TGFB1	P01137	TGFB1_HUMAN	reviewed	Transforming growth factor beta-1 proprotein [Cleaved into: Latency-associated peptide (LAP); Transforming growth factor beta-1 (TGF-beta-1)]	TGFB1 TGFB	Homo sapiens (Human)	390
CYP3A4	P08684	CP3A4_HUMAN	reviewed	Cytochrome P450 3A4 (EC 1.14.14.1) (1,4-cineole 2-exo-monooxygenase) (1,8-cineole 2-exo-monooxygenase) (EC 1.14.14.56) (Albendazole monooxygenase (sulfoxide-forming)) (EC 1.14.14.73) (Albendazole sulfoxidase) (CYPIIIA3) (CYPIIIA4) (Cholesterol 25-hydroxylase) (Cytochrome P450 3A3) (Cytochrome P450 HLp) (Cytochrome P450 NF-25) (Cytochrome P450-PCN1) (Nifedipine oxidase) (Quinine 3-monooxygenase) (…	CYP3A4 CYP3A3	Homo sapiens (Human)	503
LHB	P01229	LSHB_HUMAN	reviewed	Lutropin subunit beta (Lutropin beta chain) (Luteinizing hormone subunit beta) (LH-B) (LSH-B) (LSH-beta)	LHB	Homo sapiens (Human)	141
IL4	P05112	IL4_HUMAN	reviewed	Interleukin-4 (IL-4) (B-cell stimulatory factor 1) (BSF-1) (Binetrakin) (Lymphocyte stimulatory factor 1) (Pitrakinra)	IL4	Homo sapiens (Human)	153
CDK1	P06493	CDK1_HUMAN	reviewed	Cyclin-dependent kinase 1 (CDK1) (EC 2.7.11.22) (EC 2.7.11.23) (Cell division control protein 2 homolog) (Cell division protein kinase 1) (p34 protein kinase)	CDK1 CDC2 CDC28A CDKN1 P34CDC2	Homo sapiens (Human)	297
PCNA	P12004	PCNA_HUMAN	reviewed	Proliferating cell nuclear antigen (PCNA) (Cyclin)	PCNA	Homo sapiens (Human)	261
MYC	P01106	MYC_HUMAN	reviewed	Myc proto-oncogene protein (Class E basic helix-loop-helix protein 39) (bHLHe39) (Proto-oncogene c-Myc) (Transcription factor p64)	MYC BHLHE39	Homo sapiens (Human)	439
GCLC	P48506	GSH1_HUMAN	reviewed	Glutamate--cysteine ligase catalytic subunit (EC 6.3.2.2) (GCS heavy chain) (Gamma-ECS) (Gamma-glutamylcysteine synthetase)	GCLC GLCL GLCLC	Homo sapiens (Human)	637
GSK3B	P49841	GSK3B_HUMAN	reviewed	Glycogen synthase kinase-3 beta (GSK-3 beta) (EC 2.7.11.26) (Serine/threonine-protein kinase GSK3B) (EC 2.7.11.1)	GSK3B	Homo sapiens (Human)	420
CYP2E1	P05181	CP2E1_HUMAN	reviewed	Cytochrome P450 2E1 (EC 1.14.14.1) (4-nitrophenol 2-hydroxylase) (EC 1.14.13.n7) (CYPIIE1) (Cytochrome P450-J)	CYP2E1 CYP2E	Homo sapiens (Human)	493
CTNNB1	P35222	CTNB1_HUMAN	reviewed	Catenin beta-1 (Beta-catenin)	CTNNB1 CTNNB OK/SW-cl.35 PRO2286	Homo sapiens (Human)	781
CASP8	Q14790	CASP8_HUMAN	reviewed	Caspase-8 (CASP-8) (EC 3.4.22.61) (Apoptotic cysteine protease) (Apoptotic protease Mch-5) (CAP4) (FADD-homologous ICE/ced-3-like protease) (FADD-like ICE) (FLICE) (ICE-like apoptotic protease 5) (MORT1-associated ced-3 homolog) (MACH) [Cleaved into: Caspase-8 subunit p18; Caspase-8 subunit p10]	CASP8 MCH5	Homo sapiens (Human)	479
MMP9	P14780	MMP9_HUMAN	reviewed	Matrix metalloproteinase-9 (MMP-9) (EC 3.4.24.35) (92 kDa gelatinase) (92 kDa type IV collagenase) (Gelatinase B) (GELB) [Cleaved into: 67 kDa matrix metalloproteinase-9; 82 kDa matrix metalloproteinase-9]	MMP9 CLG4B	Homo sapiens (Human)	707
ESR2	Q92731	ESR2_HUMAN	reviewed	Estrogen receptor beta (ER-beta) (Nuclear receptor subfamily 3 group A member 2)	ESR2 ESTRB NR3A2	Homo sapiens (Human)	530
CXCL8	P10145	IL8_HUMAN	reviewed	Interleukin-8 (IL-8) (C-X-C motif chemokine 8) (Chemokine (C-X-C motif) ligand 8) (Emoctakin) (Granulocyte chemotactic protein 1) (GCP-1) (Monocyte-derived neutrophil chemotactic factor) (MDNCF) (Monocyte-derived neutrophil-activating peptide) (MONAP) (Neutrophil-activating protein 1) (NAP-1) (Protein 3-10C) (T-cell chemotactic factor) [Cleaved into: MDNCF-a (GCP/IL-8 protein IV) (IL8/NAP1 form I…	CXCL8 IL8	Homo sapiens (Human)	99
GSTA2	P09210	GSTA2_HUMAN	reviewed	Glutathione S-transferase A2 (EC 2.5.1.18) (GST HA subunit 2) (GST class-alpha member 2) (GST-gamma) (GSTA2-2) (GTH2)	GSTA2 GST2	Homo sapiens (Human)	222
NR1I2	O75469	NR1I2_HUMAN	reviewed	Nuclear receptor subfamily 1 group I member 2 (Orphan nuclear receptor PAR1) (Orphan nuclear receptor PXR) (Pregnane X receptor) (Steroid and xenobiotic receptor) (SXR)	NR1I2 PXR	Homo sapiens (Human)	434
GPT	P24298	ALAT1_HUMAN	reviewed	Alanine aminotransferase 1 (ALT1) (EC 2.6.1.2) (Glutamate pyruvate transaminase 1) (GPT 1) (Glutamic--alanine transaminase 1) (Glutamic--pyruvic transaminase 1)	GPT AAT1 GPT1	Homo sapiens (Human)	496
AKT1	P31749	AKT1_HUMAN	reviewed	RAC-alpha serine/threonine-protein kinase (EC 2.7.11.1) (Protein kinase B) (PKB) (Protein kinase B alpha) (PKB alpha) (Proto-oncogene c-Akt) (RAC-PK-alpha)	AKT1 PKB RAC	Homo sapiens (Human)	480
NR3C1	P04150	GCR_HUMAN	reviewed	Glucocorticoid receptor (GR) (Nuclear receptor subfamily 3 group C member 1)	NR3C1 GRL	Homo sapiens (Human)	777
VEGFA	P15692	VEGFA_HUMAN	reviewed	Vascular endothelial growth factor A (VEGF-A) (Vascular permeability factor) (VPF)	VEGFA VEGF	Homo sapiens (Human)	232
FAS	P25445	TNR6_HUMAN	reviewed	Tumor necrosis factor receptor superfamily member 6 (Apo-1 antigen) (Apoptosis-mediating surface antigen FAS) (FASLG receptor) (CD antigen CD95)	FAS APT1 FAS1 TNFRSF6	Homo sapiens (Human)	335
FSHB	P01225	FSHB_HUMAN	reviewed	Follitropin subunit beta (Follicle-stimulating hormone beta subunit) (FSH-B) (FSH-beta) (Follitropin beta chain)	FSHB	Homo sapiens (Human)	129
CYP11A1	P05108	CP11A_HUMAN	reviewed	Cholesterol side-chain cleavage enzyme, mitochondrial (EC 1.14.15.6) (CYPXIA1) (Cholesterol desmolase) (Cytochrome P450 11A1) (Cytochrome P450(scc))	CYP11A1 CYP11A	Homo sapiens (Human)	521
CLU	P10909	CLUS_HUMAN	reviewed	Clusterin (Aging-associated gene 4 protein) (Apolipoprotein J) (Apo-J) (Complement cytolysis inhibitor) (CLI) (Complement-associated protein SP-40,40) (Ku70-binding protein 1) (NA1/NA2) (Sulfated glycoprotein 2) (SGP-2) (Testosterone-repressed prostate message 2) (TRPM-2) [Cleaved into: Clusterin beta chain (ApoJalpha) (Complement cytolysis inhibitor a chain); Clusterin alpha chain (ApoJbeta) (Co…	CLU APOJ CLI KUB1 AAG4	Homo sapiens (Human)	449
IL10	P22301	IL10_HUMAN	reviewed	Interleukin-10 (IL-10) (Cytokine synthesis inhibitory factor) (CSIF)	IL10	Homo sapiens (Human)	178
HSPB1	P04792	HSPB1_HUMAN	reviewed	Heat shock protein beta-1 (HspB1) (28 kDa heat shock protein) (Estrogen-regulated 24 kDa protein) (Heat shock 27 kDa protein) (HSP 27) (Stress-responsive protein 27) (SRP27)	HSPB1 HSP27 HSP28	Homo sapiens (Human)	205
HSPA5	P11021	BIP_HUMAN	reviewed	Endoplasmic reticulum chaperone BiP (EC 3.6.4.10) (78 kDa glucose-regulated protein) (GRP-78) (Binding-immunoglobulin protein) (BiP) (Heat shock protein 70 family protein 5) (HSP70 family protein 5) (Heat shock protein family A member 5) (Immunoglobulin heavy chain-binding protein)	HSPA5 GRP78	Homo sapiens (Human)	654
HSPA8	P11142	HSP7C_HUMAN	reviewed	Heat shock cognate 71 kDa protein (Heat shock 70 kDa protein 8) (Lipopolysaccharide-associated protein 1) (LAP-1) (LPS-associated protein 1)	HSPA8 HSC70 HSP73 HSPA10	Homo sapiens (Human)	646
CYP1B1	Q16678	CP1B1_HUMAN	reviewed	Cytochrome P450 1B1 (EC 1.14.14.1) (CYPIB1) (Hydroperoxy icosatetraenoate dehydratase) (EC 4.2.1.152)	CYP1B1	Homo sapiens (Human)	543
CDH1	P12830	CADH1_HUMAN	reviewed	Cadherin-1 (CAM 120/80) (Epithelial cadherin) (E-cadherin) (Uvomorulin) (CD antigen CD324) [Cleaved into: E-Cad/CTF1; E-Cad/CTF2; E-Cad/CTF3]	CDH1 CDHE UVO	Homo sapiens (Human)	882
STAT3	P40763	STAT3_HUMAN	reviewed	Signal transducer and activator of transcription 3 (Acute-phase response factor)	STAT3 APRF	Homo sapiens (Human)	770
CYP17A1	P05093	CP17A_HUMAN	reviewed	Steroid 17-alpha-hydroxylase/17,20 lyase (EC 1.14.14.19) (17-alpha-hydroxyprogesterone aldolase) (EC 1.14.14.32) (CYPXVII) (Cytochrome P450 17A1) (Cytochrome P450-C17) (Cytochrome P450c17) (Steroid 17-alpha-monooxygenase)	CYP17A1 CYP17 S17AH	Homo sapiens (Human)	508
ACTB	P60709	ACTB_HUMAN	reviewed	Actin, cytoplasmic 1 (Beta-actin) [Cleaved into: Actin, cytoplasmic 1, N-terminally processed]	ACTB	Homo sapiens (Human)	375
ATF3	P18847	ATF3_HUMAN	reviewed	Cyclic AMP-dependent transcription factor ATF-3 (cAMP-dependent transcription factor ATF-3) (Activating transcription factor 3)	ATF3	Homo sapiens (Human)	181
NFKB1	P19838	NFKB1_HUMAN	reviewed	Nuclear factor NF-kappa-B p105 subunit (DNA-binding factor KBF1) (EBP-1) (Nuclear factor of kappa light polypeptide gene enhancer in B-cells 1) [Cleaved into: Nuclear factor NF-kappa-B p50 subunit]	NFKB1	Homo sapiens (Human)	968
CYP19A1	P11511	CP19A_HUMAN	reviewed	Aromatase (EC 1.14.14.14) (CYPXIX) (Cytochrome P-450AROM) (Cytochrome P450 19A1) (Estrogen synthase)	CYP19A1 ARO1 CYAR CYP19	Homo sapiens (Human)	503
GSTA1	P08263	GSTA1_HUMAN	reviewed	Glutathione S-transferase A1 (EC 2.5.1.18) (13-hydroperoxyoctadecadienoate peroxidase) (EC 1.11.1.-) (Androst-5-ene-3,17-dione isomerase) (EC 5.3.3.-) (GST HA subunit 1) (GST class-alpha member 1) (GST-epsilon) (GSTA1-1) (GTH1) [Cleaved into: Glutathione S-transferase A1, N-terminally processed]	GSTA1	Homo sapiens (Human)	222
HSPA1A	P0DMV8	HS71A_HUMAN	reviewed	Heat shock 70 kDa protein 1A (Heat shock 70 kDa protein 1) (HSP70-1) (HSP70.1)	HSPA1A HSP72 HSPA1 HSX70	Homo sapiens (Human)	641
GAPDH	P04406	G3P_HUMAN	reviewed	Glyceraldehyde-3-phosphate dehydrogenase (GAPDH) (EC 1.2.1.12) (Peptidyl-cysteine S-nitrosylase GAPDH) (EC 2.6.99.-)	GAPDH GAPD CDABP0047 OK/SW-cl.12	Homo sapiens (Human)	335
BDNF	P23560	BDNF_HUMAN	reviewed	Brain-derived neurotrophic factor (BDNF) (Abrineurin) [Cleaved into: BDNF precursor form (ProBDNF)]	BDNF	Homo sapiens (Human)	247
SERPINE1	P05121	PAI1_HUMAN	reviewed	Plasminogen activator inhibitor 1 (PAI) (PAI-1) (Endothelial plasminogen activator inhibitor) (Serpin E1)	SERPINE1 PAI1 PLANH1	Homo sapiens (Human)	402
SPP1	Q9BX95	SGPP1_HUMAN	reviewed	Sphingosine-1-phosphate phosphatase 1 (SPPase1) (Spp1) (hSPP1) (hSPPase1) (EC 3.1.3.-) (Sphingosine-1-phosphatase 1) (Sphingosine-1-phosphate phosphohydrolase 1) (SPP-1)	SGPP1 SPP1	Homo sapiens (Human)	441
GSTT1	P30711	GSTT1_HUMAN	reviewed	Glutathione S-transferase theta-1 (EC 2.5.1.18) (GST class-theta-1) (Glutathione transferase T1-1)	GSTT1	Homo sapiens (Human)	240
ALB	P02768	ALBU_HUMAN	reviewed	Albumin	ALB GIG20 GIG42 PRO0903 PRO1708 PRO2044 PRO2619 PRO2675 UNQ696/PRO1341	Homo sapiens (Human)	609
FASN	P49327	FAS_HUMAN	reviewed	Fatty acid synthase (EC 2.3.1.85) (Type I fatty acid synthase) [Includes: [Acyl-carrier-protein] S-acetyltransferase (EC 2.3.1.38); [Acyl-carrier-protein] S-malonyltransferase (EC 2.3.1.39); 3-oxoacyl-[acyl-carrier-protein] synthase (EC 2.3.1.41); 3-oxoacyl-[acyl-carrier-protein] reductase (EC 1.1.1.100); 3-hydroxyacyl-[acyl-carrier-protein] dehydratase (EC 4.2.1.59); Enoyl-[acyl-carrier-protein]…	FASN FAS	Homo sapiens (Human)	2511
CCNB1	P14635	CCNB1_HUMAN	reviewed	G2/mitotic-specific cyclin-B1	CCNB1 CCNB	Homo sapiens (Human)	433
APP	P05067	A4_HUMAN	reviewed	Amyloid-beta precursor protein (APP) (ABPP) (APPI) (Alzheimer disease amyloid protein) (Amyloid precursor protein) (Amyloid-beta A4 protein) (Cerebral vascular amyloid peptide) (CVAP) (PreA4) (Protease nexin-II) (PN-II) [Cleaved into: N-APP; Soluble APP-alpha (S-APP-alpha); Soluble APP-beta (S-APP-beta); C99 (Beta-secretase C-terminal fragment) (Beta-CTF); Amyloid-beta protein 42 (Abeta42) (Beta-…	APP A4 AD1	Homo sapiens (Human)	770
ABCC2	Q92887	MRP2_HUMAN	reviewed	Canalicular multispecific organic anion transporter 1 (ATP-binding cassette sub-family C member 2) (Canalicular multidrug resistance protein) (Multidrug resistance-associated protein 2) (EC 7.6.2.2)	ABCC2 CMOAT CMOAT1 CMRP MRP2	Homo sapiens (Human)	1545
CEBPA	P49715	CEBPA_HUMAN	reviewed	CCAAT/enhancer-binding protein alpha (C/EBP alpha)	CEBPA CEBP	Homo sapiens (Human)	358
ACTA2	P62736	ACTA_HUMAN	reviewed	Actin, aortic smooth muscle (Alpha-actin-2) (Cell growth-inhibiting gene 46 protein) [Cleaved into: Actin, aortic smooth muscle, intermediate form]	ACTA2 ACTSA ACTVS GIG46	Homo sapiens (Human)	377
CD36	P16671	CD36_HUMAN	reviewed	Platelet glycoprotein 4 (Fatty acid translocase) (FAT) (Glycoprotein IIIb) (GPIIIB) (Leukocyte differentiation antigen CD36) (PAS IV) (PAS-4) (Platelet collagen receptor) (Platelet glycoprotein IV) (GPIV) (Thrombospondin receptor) (CD antigen CD36)	CD36 GP3B GP4	Homo sapiens (Human)	472
PGR	P06401	PRGR_HUMAN	reviewed	Progesterone receptor (PR) (Nuclear receptor subfamily 3 group C member 3)	PGR NR3C3	Homo sapiens (Human)	933
CCND2	P30279	CCND2_HUMAN	reviewed	G1/S-specific cyclin-D2	CCND2	Homo sapiens (Human)	289
ABCG2	Q9UNQ0	ABCG2_HUMAN	reviewed	Broad substrate specificity ATP-binding cassette transporter ABCG2 (EC 7.6.2.2) (ATP-binding cassette sub-family G member 2) (Breast cancer resistance protein) (CDw338) (Mitoxantrone resistance-associated protein) (Placenta-specific ATP-binding cassette transporter) (Urate exporter) (CD antigen CD338)	ABCG2 ABCP BCRP BCRP1 MXR	Homo sapiens (Human)	655
CEBPB	P17676	CEBPB_HUMAN	reviewed	CCAAT/enhancer-binding protein beta (C/EBP beta) (Liver activator protein) (LAP) (Liver-enriched inhibitory protein) (LIP) (Nuclear factor NF-IL6) (Transcription factor 5) (TCF-5)	CEBPB TCF5 PP9092	Homo sapiens (Human)	345
GPX3	P22352	GPX3_HUMAN	reviewed	Glutathione peroxidase 3 (GPx-3) (GSHPx-3) (EC 1.11.1.9) (Extracellular glutathione peroxidase) (Plasma glutathione peroxidase) (GPx-P) (GSHPx-P)	GPX3 GPXP	Homo sapiens (Human)	226
MKI67	P46013	KI67_HUMAN	reviewed	Proliferation marker protein Ki-67 (Antigen identified by monoclonal antibody Ki-67) (Antigen KI-67) (Antigen Ki67)	MKI67	Homo sapiens (Human)	3256
HSP90AB1	P08238	HS90B_HUMAN	reviewed	Heat shock protein HSP 90-beta (HSP 90) (Heat shock 84 kDa) (HSP 84) (HSP84)	HSP90AB1 HSP90B HSPC2 HSPCB	Homo sapiens (Human)	724
MT2A	P02795	MT2_HUMAN	reviewed	Metallothionein-2 (MT-2) (Metallothionein-2A) (Metallothionein-II) (MT-II)	MT2A CES1 MT2	Homo sapiens (Human)	61
BHLHE40	O14503	BHE40_HUMAN	reviewed	Class E basic helix-loop-helix protein 40 (bHLHe40) (Class B basic helix-loop-helix protein 2) (bHLHb2) (Differentially expressed in chondrocytes protein 1) (DEC1) (Enhancer-of-split and hairy-related protein 2) (SHARP-2) (Stimulated by retinoic acid gene 13 protein)	BHLHE40 BHLHB2 DEC1 SHARP2 STRA13	Homo sapiens (Human)	412
ABCC3	O15438	MRP3_HUMAN	reviewed	Canalicular multispecific organic anion transporter 2 (ATP-binding cassette sub-family C member 3) (Multi-specific organic anion transporter D) (MOAT-D) (Multidrug resistance-associated protein 3)	ABCC3 CMOAT2 MLP2 MRP3	Homo sapiens (Human)	1527
NR1I3	Q14994	NR1I3_HUMAN	reviewed	Nuclear receptor subfamily 1 group I member 3 (Constitutive activator of retinoid response) (Constitutive active response) (Constitutive androstane receptor) (CAR) (Orphan nuclear receptor MB67)	NR1I3 CAR	Homo sapiens (Human)	352
ABCB1	P08183	MDR1_HUMAN	reviewed	ATP-dependent translocase ABCB1 (ATP-binding cassette sub-family B member 1) (Multidrug resistance protein 1) (EC 7.6.2.2) (P-glycoprotein 1) (Phospholipid transporter ABCB1) (EC 7.6.2.1) (CD antigen CD243)	ABCB1 MDR1 PGY1	Homo sapiens (Human)	1280
MPO	P05164	PERM_HUMAN	reviewed	Myeloperoxidase (MPO) (EC 1.11.2.2) [Cleaved into: Myeloperoxidase; 89 kDa myeloperoxidase; 84 kDa myeloperoxidase; Myeloperoxidase light chain; Myeloperoxidase heavy chain]	MPO	Homo sapiens (Human)	745
ICAM1	P05362	ICAM1_HUMAN	reviewed	Intercellular adhesion molecule 1 (ICAM-1) (Major group rhinovirus receptor) (CD antigen CD54)	ICAM1	Homo sapiens (Human)	532
NOS3	P29474	NOS3_HUMAN	reviewed	Nitric oxide synthase, endothelial (EC 1.14.13.39) (Constitutive NOS) (cNOS) (EC-NOS) (Endothelial NOS) (eNOS) (NOS type III) (NOSIII)	NOS3	Homo sapiens (Human)	1203
THRA	P10827	THA_HUMAN	reviewed	Thyroid hormone receptor alpha (Nuclear receptor subfamily 1 group A member 1) (V-erbA-related protein 7) (EAR-7) (c-erbA-1) (c-erbA-alpha)	THRA EAR7 ERBA1 NR1A1 THRA1 THRA2	Homo sapiens (Human)	490
GSTA4	O15217	GSTA4_HUMAN	reviewed	Glutathione S-transferase A4 (EC 2.5.1.18) (GST class-alpha member 4) (Glutathione S-transferase A4-4)	GSTA4	Homo sapiens (Human)	222
NTRK2	Q16620	NTRK2_HUMAN	reviewed	BDNF/NT-3 growth factors receptor (EC 2.7.10.1) (GP145-TrkB) (Trk-B) (Neurotrophic tyrosine kinase receptor type 2) (TrkB tyrosine kinase) (Tropomyosin-related kinase B)	NTRK2 TRKB	Homo sapiens (Human)	822
FN1	P02751	FINC_HUMAN	reviewed	Fibronectin (FN) (Cold-insoluble globulin) (CIG) [Cleaved into: Anastellin; Ugl-Y1; Ugl-Y2; Ugl-Y3]	FN1 FN	Homo sapiens (Human)	2477
HMGCR	P04035	HMDH_HUMAN	reviewed	3-hydroxy-3-methylglutaryl-coenzyme A reductase (HMG-CoA reductase) (EC 1.1.1.34)	HMGCR	Homo sapiens (Human)	888
CCNE1	P24864	CCNE1_HUMAN	reviewed	G1/S-specific cyclin-E1	CCNE1 CCNE	Homo sapiens (Human)	410
COL1A1	P02452	CO1A1_HUMAN	reviewed	Collagen alpha-1(I) chain (Alpha-1 type I collagen)	COL1A1	Homo sapiens (Human)	1464
PTEN	P60484	PTEN_HUMAN	reviewed	Phosphatidylinositol 3,4,5-trisphosphate 3-phosphatase and dual-specificity protein phosphatase PTEN (EC 3.1.3.16) (EC 3.1.3.48) (EC 3.1.3.67) (Mutated in multiple advanced cancers 1) (Phosphatase and tensin homolog)	PTEN MMAC1 TEP1	Homo sapiens (Human)	403
CASP1	P29466	CASP1_HUMAN	reviewed	Caspase-1 (CASP-1) (EC 3.4.22.36) (Interleukin-1 beta convertase) (IL-1BC) (Interleukin-1 beta-converting enzyme) (ICE) (IL-1 beta-converting enzyme) (p45) [Cleaved into: Caspase-1 subunit p20; Caspase-1 subunit p10]	CASP1 IL1BC IL1BCE	Homo sapiens (Human)	404
CD44	P16070	CD44_HUMAN	reviewed	CD44 antigen (CDw44) (Epican) (Extracellular matrix receptor III) (ECMR-III) (GP90 lymphocyte homing/adhesion receptor) (HUTCH-I) (Heparan sulfate proteoglycan) (Hermes antigen) (Hyaluronate receptor) (Phagocytic glycoprotein 1) (PGP-1) (Phagocytic glycoprotein I) (PGP-I) (CD antigen CD44)	CD44 LHR MDU2 MDU3 MIC4	Homo sapiens (Human)	742
RB1	P06400	RB_HUMAN	reviewed	Retinoblastoma-associated protein (p105-Rb) (p110-RB1) (pRb) (Rb) (pp110)	RB1	Homo sapiens (Human)	928
MAPK8	P45983	MK08_HUMAN	reviewed	Mitogen-activated protein kinase 8 (MAP kinase 8) (MAPK 8) (EC 2.7.11.24) (JNK-46) (Stress-activated protein kinase 1c) (SAPK1c) (Stress-activated protein kinase JNK1) (c-Jun N-terminal kinase 1)	MAPK8 JNK1 PRKM8 SAPK1 SAPK1C	Homo sapiens (Human)	427
CYCS	P99999	CYC_HUMAN	reviewed	Cytochrome c	CYCS CYC	Homo sapiens (Human)	105
CASP7	P55210	CASP7_HUMAN	reviewed	Caspase-7 (CASP-7) (EC 3.4.22.60) (Apoptotic protease Mch-3) (CMH-1) (ICE-like apoptotic protease 3) (ICE-LAP3) [Cleaved into: Caspase-7 subunit p20; Caspase-7 subunit p11]	CASP7 MCH3	Homo sapiens (Human)	303
CDH2	P19022	CADH2_HUMAN	reviewed	Cadherin-2 (CDw325) (Neural cadherin) (N-cadherin) (CD antigen CD325)	CDH2 CDHN NCAD	Homo sapiens (Human)	906
SGK1	O00141	SGK1_HUMAN	reviewed	Serine/threonine-protein kinase Sgk1 (EC 2.7.11.1) (Serum/glucocorticoid-regulated kinase 1)	SGK1 SGK	Homo sapiens (Human)	431
DNMT3A	Q9Y6K1	DNM3A_HUMAN	reviewed	DNA (cytosine-5)-methyltransferase 3A (Dnmt3a) (EC 2.1.1.37) (DNA methyltransferase HsaIIIA) (DNA MTase HsaIIIA) (M.HsaIIIA)	DNMT3A	Homo sapiens (Human)	912
ACHE	P22303	ACES_HUMAN	reviewed	Acetylcholinesterase (AChE) (EC 3.1.1.7)	ACHE	Homo sapiens (Human)	614
PPARA	Q07869	PPARA_HUMAN	reviewed	Peroxisome proliferator-activated receptor alpha (PPAR-alpha) (Nuclear receptor subfamily 1 group C member 1)	PPARA NR1C1 PPAR	Homo sapiens (Human)	468
NGF	P01138	NGF_HUMAN	reviewed	Beta-nerve growth factor (Beta-NGF)	NGF NGFB	Homo sapiens (Human)	241
NR4A1	P22736	NR4A1_HUMAN	reviewed	Nuclear receptor subfamily 4 group A member 1 (Early response protein NAK1) (Nuclear hormone receptor NUR/77) (Nur77) (Orphan nuclear receptor HMR) (Orphan nuclear receptor TR3) (ST-59) (Testicular receptor 3)	NR4A1 GFRP1 HMR NAK1	Homo sapiens (Human)	598
SLC3A2	P08195	4F2_HUMAN	reviewed	4F2 cell-surface antigen heavy chain (4F2hc) (4F2 heavy chain antigen) (Lymphocyte activation antigen 4F2 large subunit) (Solute carrier family 3 member 2) (CD antigen CD98)	SLC3A2 MDU1	Homo sapiens (Human)	630
PRDX1	Q06830	PRDX1_HUMAN	reviewed	Peroxiredoxin-1 (EC 1.11.1.24) (Natural killer cell-enhancing factor A) (NKEF-A) (Proliferation-associated gene protein) (PAG) (Thioredoxin peroxidase 2) (Thioredoxin-dependent peroxide reductase 2) (Thioredoxin-dependent peroxiredoxin 1)	PRDX1 PAGA PAGB TDPX2	Homo sapiens (Human)	199
BIRC5	O15392	BIRC5_HUMAN	reviewed	Baculoviral IAP repeat-containing protein 5 (Apoptosis inhibitor 4) (Apoptosis inhibitor survivin)	BIRC5 API4 IAP4	Homo sapiens (Human)	142
TF	P02787	TRFE_HUMAN	reviewed	Serotransferrin (Transferrin) (Beta-1 metal-binding globulin) (Siderophilin)	TF PRO1400	Homo sapiens (Human)	698
IL2	P60568	IL2_HUMAN	reviewed	Interleukin-2 (IL-2) (T-cell growth factor) (TCGF) (Aldesleukin)	IL2	Homo sapiens (Human)	153
ALPL	P05186	PPBT_HUMAN	reviewed	Alkaline phosphatase, tissue-nonspecific isozyme (AP-TNAP) (TNSALP) (EC 3.1.3.1) (Alkaline phosphatase liver/bone/kidney isozyme)	ALPL	Homo sapiens (Human)	524
CTSD	P07339	CATD_HUMAN	reviewed	Cathepsin D (EC 3.4.23.5) [Cleaved into: Cathepsin D light chain; Cathepsin D heavy chain]	CTSD CPSD	Homo sapiens (Human)	412
GADD45A	P24522	GA45A_HUMAN	reviewed	Growth arrest and DNA damage-inducible protein GADD45 alpha (DNA damage-inducible transcript 1 protein) (DDIT-1)	GADD45A DDIT1 GADD45	Homo sapiens (Human)	165
GSTM3	P21266	GSTM3_HUMAN	reviewed	Glutathione S-transferase Mu 3 (EC 2.5.1.18) (GST class-mu 3) (GSTM3-3) (hGSTM3-3)	GSTM3 GST5	Homo sapiens (Human)	225
TFRC	P02786	TFR1_HUMAN	reviewed	Transferrin receptor protein 1 (TR) (TfR) (TfR1) (Trfr) (T9) (p90) (CD antigen CD71) [Cleaved into: Transferrin receptor protein 1, serum form (sTfR)]	TFRC	Homo sapiens (Human)	760
GSN	P06396	GELS_HUMAN	reviewed	Gelsolin (AGEL) (Actin-depolymerizing factor) (ADF) (Brevin)	GSN	Homo sapiens (Human)	782
CXCL12	P48061	SDF1_HUMAN	reviewed	Stromal cell-derived factor 1 (SDF-1) (hSDF-1) (C-X-C motif chemokine 12) (Intercrine reduced in hepatomas) (IRH) (hIRH) (Pre-B cell growth-stimulating factor) (PBSF) [Cleaved into: SDF-1-beta(3-72); SDF-1-alpha(3-67)]	CXCL12 SDF1 SDF1A SDF1B	Homo sapiens (Human)	93
CP	P00450	CERU_HUMAN	reviewed	Ceruloplasmin (EC 1.16.3.1) (Ferroxidase)	CP	Homo sapiens (Human)	1065
GADD45B	O75293	GA45B_HUMAN	reviewed	Growth arrest and DNA damage-inducible protein GADD45 beta (Myeloid differentiation primary response protein MyD118) (Negative growth regulatory protein MyD118)	GADD45B MYD118	Homo sapiens (Human)	160
PPARGC1A	Q9UBK2	PRGC1_HUMAN	reviewed	Peroxisome proliferator-activated receptor gamma coactivator 1-alpha (PGC-1-alpha) (PPAR-gamma coactivator 1-alpha) (PPARGC-1-alpha) (Ligand effect modulator 6)	PPARGC1A LEM6 PGC1 PGC1A PPARGC1	Homo sapiens (Human)	798
LPL	P06858	LIPL_HUMAN	reviewed	Lipoprotein lipase (LPL) (EC 3.1.1.34) (Phospholipase A1) (EC 3.1.1.32)	LPL LIPD	Homo sapiens (Human)	475
PRL	P01236	PRL_HUMAN	reviewed	Prolactin (PRL)	PRL	Homo sapiens (Human)	227
CREB1	P16220	CREB1_HUMAN	reviewed	Cyclic AMP-responsive element-binding protein 1 (CREB-1) (cAMP-responsive element-binding protein 1)	CREB1	Homo sapiens (Human)	341
ACACA	Q13085	ACACA_HUMAN	reviewed	Acetyl-CoA carboxylase 1 (ACC1) (EC 6.4.1.2) (Acetyl-Coenzyme A carboxylase alpha) (ACC-alpha)	ACACA ACAC ACC1 ACCA	Homo sapiens (Human)	2346
CXCL1	P09341	GROA_HUMAN	reviewed	Growth-regulated alpha protein (C-X-C motif chemokine 1) (GRO-alpha(1-73)) (Melanoma growth stimulatory activity) (MGSA) (Neutrophil-activating protein 3) (NAP-3) [Cleaved into: GRO-alpha(4-73); GRO-alpha(5-73); GRO-alpha(6-73)]	CXCL1 GRO GRO1 GROA MGSA SCYB1	Homo sapiens (Human)	107
HSP90B1	P14625	ENPL_HUMAN	reviewed	Endoplasmin (94 kDa glucose-regulated protein) (GRP-94) (Heat shock protein 90 kDa beta member 1) (Tumor rejection antigen 1) (gp96 homolog)	HSP90B1 GRP94 TRA1	Homo sapiens (Human)	803
HSP90AA1	P07900	HS90A_HUMAN	reviewed	Heat shock protein HSP 90-alpha (Heat shock 86 kDa) (HSP 86) (HSP86) (Lipopolysaccharide-associated protein 2) (LAP-2) (LPS-associated protein 2) (Renal carcinoma antigen NY-REN-38)	HSP90AA1 HSP90A HSPC1 HSPCA	Homo sapiens (Human)	732
GADD45G	O95257	GA45G_HUMAN	reviewed	Growth arrest and DNA damage-inducible protein GADD45 gamma (Cytokine-responsive protein CR6) (DNA damage-inducible transcript 2 protein) (DDIT-2)	GADD45G CR6 DDIT2	Homo sapiens (Human)	159
CAV1	Q03135	CAV1_HUMAN	reviewed	Caveolin-1	CAV1 CAV	Homo sapiens (Human)	178
CDC20	Q12834	CDC20_HUMAN	reviewed	Cell division cycle protein 20 homolog (p55CDC)	CDC20	Homo sapiens (Human)	499
PRDX6	P30041	PRDX6_HUMAN	reviewed	Peroxiredoxin-6 (EC 1.11.1.27) (1-Cys peroxiredoxin) (1-Cys PRX) (24 kDa protein) (Acidic calcium-independent phospholipase A2) (aiPLA2) (EC 3.1.1.4) (Antioxidant protein 2) (Glutathione-dependent peroxiredoxin) (Liver 2D page spot 40) (Non-selenium glutathione peroxidase) (NSGPx) (Red blood cells page spot 12)	PRDX6 AOP2 KIAA0106	Homo sapiens (Human)	224
IGF1R	P08069	IGF1R_HUMAN	reviewed	Insulin-like growth factor 1 receptor (EC 2.7.10.1) (Insulin-like growth factor I receptor) (IGF-I receptor) (CD antigen CD221) [Cleaved into: Insulin-like growth factor 1 receptor alpha chain; Insulin-like growth factor 1 receptor beta chain]	IGF1R	Homo sapiens (Human)	1367
LEP	P41159	LEP_HUMAN	reviewed	Leptin (Obese protein) (Obesity factor)	LEP OB OBS	Homo sapiens (Human)	167
FOXO3	O43524	FOXO3_HUMAN	reviewed	Forkhead box protein O3 (AF6q21 protein) (Forkhead in rhabdomyosarcoma-like 1)	FOXO3 FKHRL1 FOXO3A	Homo sapiens (Human)	673
JUNB	P17275	JUNB_HUMAN	reviewed	Transcription factor jun-B	JUNB	Homo sapiens (Human)	347
ALDH1A1	P00352	AL1A1_HUMAN	reviewed	Retinal dehydrogenase 1 (RALDH 1) (RalDH1) (EC 1.2.1.-) (EC 1.2.1.36) (ALDH-E1) (ALHDII) (Aldehyde dehydrogenase family 1 member A1) (Aldehyde dehydrogenase, cytosolic)	ALDH1A1 ALDC ALDH1 PUMB1	Homo sapiens (Human)	501
SLC2A4	P14672	GLUT4_HUMAN	reviewed	Solute carrier family 2, facilitated glucose transporter member 4 (Glucose transporter type 4, insulin-responsive) (GLUT-4)	SLC2A4 GLUT4	Homo sapiens (Human)	509
POR	P16435	NCPR_HUMAN	reviewed	NADPH--cytochrome P450 reductase (CPR) (P450R) (EC 1.6.2.4)	POR CYPOR	Homo sapiens (Human)	677
EDN1	P05305	EDN1_HUMAN	reviewed	Endothelin-1 (Preproendothelin-1) (PPET1) [Cleaved into: Endothelin-1 (ET-1); Big endothelin-1]	EDN1	Homo sapiens (Human)	212
TIMP1	P01033	TIMP1_HUMAN	reviewed	Metalloproteinase inhibitor 1 (Erythroid-potentiating activity) (EPA) (Fibroblast collagenase inhibitor) (Collagenase inhibitor) (Tissue inhibitor of metalloproteinases 1) (TIMP-1)	TIMP1 CLGI TIMP	Homo sapiens (Human)	207
SELENOP	P49908	SEPP1_HUMAN	reviewed	Selenoprotein P (SeP)	SELENOP SELP SEPP1	Homo sapiens (Human)	381
DNMT1	P26358	DNMT1_HUMAN	reviewed	DNA (cytosine-5)-methyltransferase 1 (Dnmt1) (EC 2.1.1.37) (CXXC-type zinc finger protein 9) (DNA methyltransferase HsaI) (DNA MTase HsaI) (M.HsaI) (MCMT)	DNMT1 AIM CXXC9 DNMT	Homo sapiens (Human)	1616
TJP1	Q07157	ZO1_HUMAN	reviewed	Tight junction protein ZO-1 (Tight junction protein 1) (Zona occludens protein 1) (Zonula occludens protein 1)	TJP1 ZO1	Homo sapiens (Human)	1748
C3	P01024	CO3_HUMAN	reviewed	Complement C3 (C3 and PZP-like alpha-2-macroglobulin domain-containing protein 1) [Cleaved into: Complement C3 beta chain; C3-beta-c (C3bc); Complement C3 alpha chain; C3a anaphylatoxin; Acylation stimulating protein (ASP) (C3adesArg); Complement C3b alpha' chain; Complement C3c alpha' chain fragment 1; Complement C3dg fragment; Complement C3g fragment; Complement C3d fragment; Complement C3f fra…	C3 CPAMD1	Homo sapiens (Human)	1663
BTG2	P78543	BTG2_HUMAN	reviewed	Protein BTG2 (BTG family member 2) (NGF-inducible anti-proliferative protein PC3)	BTG2 PC3	Homo sapiens (Human)	158
BCHE	P06276	CHLE_HUMAN	reviewed	Cholinesterase (EC 3.1.1.8) (Acylcholine acylhydrolase) (Butyrylcholine esterase) (Choline esterase II) (Pseudocholinesterase)	BCHE CHE1	Homo sapiens (Human)	602
APOE	P02649	APOE_HUMAN	reviewed	Apolipoprotein E (Apo-E)	APOE	Homo sapiens (Human)	317
SRD5A1	P18405	S5A1_HUMAN	reviewed	3-oxo-5-alpha-steroid 4-dehydrogenase 1 (EC 1.3.1.22) (SR type 1) (Steroid 5-alpha-reductase 1) (S5AR 1)	SRD5A1	Homo sapiens (Human)	259
ATF4	P18848	ATF4_HUMAN	reviewed	Cyclic AMP-dependent transcription factor ATF-4 (cAMP-dependent transcription factor ATF-4) (Activating transcription factor 4) (Cyclic AMP-responsive element-binding protein 2) (CREB-2) (cAMP-responsive element-binding protein 2) (Tax-responsive enhancer element-binding protein 67) (TaxREB67)	ATF4 CREB2 TXREB	Homo sapiens (Human)	351
GSTM2	P28161	GSTM2_HUMAN	reviewed	Glutathione S-transferase Mu 2 (EC 2.5.1.18) (GST class-mu 2) (GSTM2-2)	GSTM2 GST4	Homo sapiens (Human)	218
TIMP3	P35625	TIMP3_HUMAN	reviewed	Metalloproteinase inhibitor 3 (Protein MIG-5) (Tissue inhibitor of metalloproteinases 3) (TIMP-3)	TIMP3	Homo sapiens (Human)	211
CCN2	P29279	CCN2_HUMAN	reviewed	CCN family member 2 (Cellular communication network factor 2) (Connective tissue growth factor) (Hypertrophic chondrocyte-specific protein 24) (Insulin-like growth factor-binding protein 8) (IBP-8) (IGF-binding protein 8) (IGFBP-8)	CCN2 CTGF HCS24 IGFBP8	Homo sapiens (Human)	349
FABP4	P15090	FABP4_HUMAN	reviewed	Fatty acid-binding protein, adipocyte (Adipocyte lipid-binding protein) (ALBP) (Adipocyte-type fatty acid-binding protein) (A-FABP) (AFABP) (Fatty acid-binding protein 4)	FABP4	Homo sapiens (Human)	132
GPX2	P18283	GPX2_HUMAN	reviewed	Glutathione peroxidase 2 (GPx-2) (GSHPx-2) (EC 1.11.1.9) (Gastrointestinal glutathione peroxidase) (Glutathione peroxidase-gastrointestinal) (GPx-GI) (GSHPx-GI) (Glutathione peroxidase-related protein 2) (GPRP-2)	GPX2	Homo sapiens (Human)	190
CPT1A	P50416	CPT1A_HUMAN	reviewed	Carnitine O-palmitoyltransferase 1, liver isoform (CPT1-L) (EC 2.3.1.21) (Carnitine O-palmitoyltransferase I, liver isoform) (CPT I) (CPTI-L) (Carnitine palmitoyltransferase 1A)	CPT1A CPT1	Homo sapiens (Human)	773
IL1R1	P14778	IL1R1_HUMAN	reviewed	Interleukin-1 receptor type 1 (IL-1R-1) (IL-1RT-1) (IL-1RT1) (EC 3.2.2.6) (CD121 antigen-like family member A) (Interleukin-1 receptor alpha) (IL-1R-alpha) (Interleukin-1 receptor type I) (p80) (CD antigen CD121a) [Cleaved into: Interleukin-1 receptor type 1, membrane form (mIL-1R1) (mIL-1RI); Interleukin-1 receptor type 1, soluble form (sIL-1R1) (sIL-1RI)]	IL1R1 IL1R IL1RA IL1RT1	Homo sapiens (Human)	569
CCNA2	P20248	CCNA2_HUMAN	reviewed	Cyclin-A2 (Cyclin-A) (Cyclin A)	CCNA2 CCN1 CCNA	Homo sapiens (Human)	432
EGF	P01133	EGF_HUMAN	reviewed	Pro-epidermal growth factor (EGF) [Cleaved into: Epidermal growth factor (Urogastrone)]	EGF	Homo sapiens (Human)	1207
SQLE	Q14534	ERG1_HUMAN	reviewed	Squalene monooxygenase (EC 1.14.14.17) (Squalene epoxidase) (SE)	SQLE ERG1	Homo sapiens (Human)	574
GCLM	P48507	GSH0_HUMAN	reviewed	Glutamate--cysteine ligase regulatory subunit (GCS light chain) (Gamma-ECS regulatory subunit) (Gamma-glutamylcysteine synthetase regulatory subunit) (Glutamate--cysteine ligase modifier subunit)	GCLM GLCLR	Homo sapiens (Human)	274
SLC2A1	P11166	GTR1_HUMAN	reviewed	Solute carrier family 2, facilitated glucose transporter member 1 (Glucose transporter type 1, erythrocyte/brain) (GLUT-1) (HepG2 glucose transporter)	SLC2A1 GLUT1	Homo sapiens (Human)	492
IL1A	P01583	IL1A_HUMAN	reviewed	Interleukin-1 alpha (IL-1 alpha) (Hematopoietin-1)	IL1A IL1F1	Homo sapiens (Human)	271
GPX4	P36969	GPX4_HUMAN	reviewed	Phospholipid hydroperoxide glutathione peroxidase (PHGPx) (EC 1.11.1.12) (Glutathione peroxidase 4) (GPx-4) (GSHPx-4)	GPX4	Homo sapiens (Human)	197
MDM2	Q00987	MDM2_HUMAN	reviewed	E3 ubiquitin-protein ligase Mdm2 (EC 2.3.2.27) (Double minute 2 protein) (Hdm2) (Oncoprotein Mdm2) (RING-type E3 ubiquitin transferase Mdm2) (p53-binding protein Mdm2)	MDM2	Homo sapiens (Human)	491
IGFBP2	P18065	IBP2_HUMAN	reviewed	Insulin-like growth factor-binding protein 2 (IBP-2) (IGF-binding protein 2) (IGFBP-2)	IGFBP2 BP2 IBP2	Homo sapiens (Human)	325
CTSB	P07858	CATB_HUMAN	reviewed	Cathepsin B (EC 3.4.22.1) (APP secretase) (APPS) (Cathepsin B1) [Cleaved into: Cathepsin B light chain; Cathepsin B heavy chain]	CTSB CPSB	Homo sapiens (Human)	339
GLUL	P15104	GLNA_HUMAN	reviewed	Glutamine synthetase (GS) (EC 6.3.1.2) (Glutamate--ammonia ligase) (Palmitoyltransferase GLUL) (EC 2.3.1.225)	GLUL GLNS	Homo sapiens (Human)	373
DNMT3B	Q9UBC3	DNM3B_HUMAN	reviewed	DNA (cytosine-5)-methyltransferase 3B (Dnmt3b) (EC 2.1.1.37) (DNA methyltransferase HsaIIIB) (DNA MTase HsaIIIB) (M.HsaIIIB)	DNMT3B	Homo sapiens (Human)	853
S100A8	P05109	S10A8_HUMAN	reviewed	Protein S100-A8 (Calgranulin-A) (Calprotectin L1L subunit) (Cystic fibrosis antigen) (CFAG) (Leukocyte L1 complex light chain) (Migration inhibitory factor-related protein 8) (MRP-8) (p8) (S100 calcium-binding protein A8) (Urinary stone protein band A)	S100A8 CAGA CFAG MRP8	Homo sapiens (Human)	93
IRS1	P35568	IRS1_HUMAN	reviewed	Insulin receptor substrate 1 (IRS-1)	IRS1	Homo sapiens (Human)	1242
TPM1	P09493	TPM1_HUMAN	reviewed	Tropomyosin alpha-1 chain (Alpha-tropomyosin) (Tropomyosin-1)	TPM1 C15orf13 TMSA	Homo sapiens (Human)	284
IGF2	P01344	IGF2_HUMAN	reviewed	Insulin-like growth factor II (IGF-II) (Somatomedin-A) (T3M-11-derived growth factor) [Cleaved into: Insulin-like growth factor II; Insulin-like growth factor II Ala-25 Del; Preptin]	IGF2 PP1446	Homo sapiens (Human)	180
ABCC4	O15439	MRP4_HUMAN	reviewed	Multidrug resistance-associated protein 4 (ATP-binding cassette sub-family C member 4) (MRP/cMOAT-related ABC transporter) (Multi-specific organic anion transporter B) (MOAT-B)	ABCC4 MRP4	Homo sapiens (Human)	1325
LIF	P15018	LIF_HUMAN	reviewed	Leukemia inhibitory factor (LIF) (Differentiation-stimulating factor) (D factor) (Melanoma-derived LPL inhibitor) (MLPLI) (Emfilermin)	LIF HILDA	Homo sapiens (Human)	202
PKM	P14618	KPYM_HUMAN	reviewed	Pyruvate kinase PKM (EC 2.7.1.40) (Cytosolic thyroid hormone-binding protein) (CTHBP) (Opa-interacting protein 3) (OIP-3) (Pyruvate kinase 2/3) (Pyruvate kinase muscle isozyme) (Thyroid hormone-binding protein 1) (THBP1) (Tumor M2-PK) (p58)	PKM OIP3 PK2 PK3 PKM2	Homo sapiens (Human)	531
GPNMB	Q14956	GPNMB_HUMAN	reviewed	Transmembrane glycoprotein NMB (Hematopoietic growth factor inducible neurokinin-1 type)	GPNMB HGFIN NMB UNQ1725/PRO9925	Homo sapiens (Human)	572
CXCL10	P02778	CXL10_HUMAN	reviewed	C-X-C motif chemokine 10 (10 kDa interferon gamma-induced protein) (Gamma-IP10) (IP-10) (Small-inducible cytokine B10) [Cleaved into: CXCL10(1-73)]	CXCL10 INP10 SCYB10	Homo sapiens (Human)	98
PRDX2	P32119	PRDX2_HUMAN	reviewed	Peroxiredoxin-2 (EC 1.11.1.24) (Natural killer cell-enhancing factor B) (NKEF-B) (PRP) (Thiol-specific antioxidant protein) (TSA) (Thioredoxin peroxidase 1) (Thioredoxin-dependent peroxide reductase 1) (Thioredoxin-dependent peroxiredoxin 2)	PRDX2 NKEFB TDPX1	Homo sapiens (Human)	198
DDIT4	Q9NX09	DDIT4_HUMAN	reviewed	DNA damage-inducible transcript 4 protein (HIF-1 responsive protein RTP801) (Protein regulated in development and DNA damage response 1) (REDD-1)	DDIT4 REDD1 RTP801	Homo sapiens (Human)	232
VCAM1	P19320	VCAM1_HUMAN	reviewed	Vascular cell adhesion protein 1 (V-CAM 1) (VCAM-1) (INCAM-100) (CD antigen CD106)	VCAM1	Homo sapiens (Human)	739
GDF15	Q99988	GDF15_HUMAN	reviewed	Growth/differentiation factor 15 (GDF-15) (Macrophage inhibitory cytokine 1) (MIC-1) (NSAID-activated gene 1 protein) (NAG-1) (NSAID-regulated gene 1 protein) (NRG-1) (Placental TGF-beta) (Placental bone morphogenetic protein) (Prostate differentiation factor)	GDF15 MIC1 PDF PLAB PTGFB	Homo sapiens (Human)	308
SREBF1	P36956	SRBP1_HUMAN	reviewed	Sterol regulatory element-binding protein 1 (SREBP-1) (Class D basic helix-loop-helix protein 1) (bHLHd1) (Sterol regulatory element-binding transcription factor 1) [Cleaved into: Processed sterol regulatory element-binding protein 1 (Transcription factor SREBF1)]	SREBF1 BHLHD1 SREBP1	Homo sapiens (Human)	1147
CLDN1	O95832	CLD1_HUMAN	reviewed	Claudin-1 (Senescence-associated epithelial membrane protein)	CLDN1 CLD1 SEMP1 UNQ481/PRO944	Homo sapiens (Human)	211
ATP1B1	P05026	AT1B1_HUMAN	reviewed	Sodium/potassium-transporting ATPase subunit beta-1 (Sodium/potassium-dependent ATPase subunit beta-1)	ATP1B1 ATP1B	Homo sapiens (Human)	303
IGFBP3	P17936	IBP3_HUMAN	reviewed	Insulin-like growth factor-binding protein 3 (IBP-3) (IGF-binding protein 3) (IGFBP-3)	IGFBP3 IBP3	Homo sapiens (Human)	291
NAMPT	P43490	NAMPT_HUMAN	reviewed	Nicotinamide phosphoribosyltransferase (NAmPRTase) (Nampt) (EC 2.4.2.12) (Pre-B-cell colony-enhancing factor 1) (Pre-B cell-enhancing factor) (Visfatin)	NAMPT PBEF PBEF1	Homo sapiens (Human)	491
TGFB2	P61812	TGFB2_HUMAN	reviewed	Transforming growth factor beta-2 proprotein (Cetermin) (Glioblastoma-derived T-cell suppressor factor) (G-TSF) [Cleaved into: Latency-associated peptide (LAP); Transforming growth factor beta-2 (TGF-beta-2)]	TGFB2	Homo sapiens (Human)	414
KRT8	P05787	K2C8_HUMAN	reviewed	Keratin, type II cytoskeletal 8 (Cytokeratin-8) (CK-8) (Keratin-8) (K8) (Type-II keratin Kb8)	KRT8 CYK8	Homo sapiens (Human)	483
HES1	Q14469	HES1_HUMAN	reviewed	Transcription factor HES-1 (Class B basic helix-loop-helix protein 39) (bHLHb39) (Hairy and enhancer of split 1) (Hairy homolog) (Hairy-like protein) (hHL)	HES1 BHLHB39 HL HRY	Homo sapiens (Human)	280
SELENBP1	Q13228	SBP1_HUMAN	reviewed	Methanethiol oxidase (MTO) (EC 1.8.3.4) (56 kDa selenium-binding protein) (SBP56) (SP56) (Selenium-binding protein 1)	SELENBP1 SBP	Homo sapiens (Human)	472
CDK2	P24941	CDK2_HUMAN	reviewed	Cyclin-dependent kinase 2 (EC 2.7.11.22) (Cell division protein kinase 2) (p33 protein kinase)	CDK2 CDKN2	Homo sapiens (Human)	298
PYCARD	Q9ULZ3	ASC_HUMAN	reviewed	Apoptosis-associated speck-like protein containing a CARD (hASC) (Caspase recruitment domain-containing protein 5) (PYD and CARD domain-containing protein) (Target of methylation-induced silencing 1)	PYCARD ASC CARD5 TMS1	Homo sapiens (Human)	195
XDH	P47989	XDH_HUMAN	reviewed	Xanthine dehydrogenase/oxidase [Includes: Xanthine dehydrogenase (XD) (EC 1.17.1.4); Xanthine oxidase (XO) (EC 1.17.3.2) (Xanthine oxidoreductase) (XOR)]	XDH XDHA	Homo sapiens (Human)	1333
LDLR	P01130	LDLR_HUMAN	reviewed	Low-density lipoprotein receptor (LDL receptor)	LDLR	Homo sapiens (Human)	860
CDK4	P11802	CDK4_HUMAN	reviewed	Cyclin-dependent kinase 4 (EC 2.7.11.22) (Cell division protein kinase 4) (PSK-J3)	CDK4	Homo sapiens (Human)	303

## Sheet: DisGeNET-uniprot
Gene name	Entry	Entry name	Status	Protein names	Gene names	Organism	Length
CFTR	P13569	CFTR_HUMAN	reviewed	Cystic fibrosis transmembrane conductance regulator (CFTR) (ATP-binding cassette sub-family C member 7) (Channel conductance-controlling ATPase) (EC 5.6.1.6) (cAMP-dependent chloride channel)	CFTR ABCC7	Homo sapiens (Human)	1480
NR5A1	Q13285	STF1_HUMAN	reviewed	Steroidogenic factor 1 (SF-1) (STF-1) (hSF-1) (Adrenal 4-binding protein) (Fushi tarazu factor homolog 1) (Nuclear receptor subfamily 5 group A member 1) (Steroid hormone receptor Ad4BP)	NR5A1 AD4BP FTZF1 SF1	Homo sapiens (Human)	461
AURKC	Q9UQB9	AURKC_HUMAN	reviewed	Aurora kinase C (EC 2.7.11.1) (Aurora 3) (Aurora/IPL1-related kinase 3) (ARK-3) (Aurora-related kinase 3) (Aurora/IPL1/Eg2 protein 2) (Serine/threonine-protein kinase 13) (Serine/threonine-protein kinase aurora-C)	AURKC AIE2 AIK3 AIRK3 ARK3 STK13	Homo sapiens (Human)	309
FSHB	P01225	FSHB_HUMAN	reviewed	Follitropin subunit beta (Follicle-stimulating hormone beta subunit) (FSH-B) (FSH-beta) (Follitropin beta chain)	FSHB	Homo sapiens (Human)	129
LHCGR	P22888	LSHR_HUMAN	reviewed	Lutropin-choriogonadotropic hormone receptor (LH/CG-R) (Luteinizing hormone receptor) (LHR) (LSH-R)	LHCGR LCGR LGR2 LHRHR	Homo sapiens (Human)	699
MTHFR	P42898	MTHR_HUMAN	reviewed	Methylenetetrahydrofolate reductase (EC 1.5.1.20)	MTHFR	Homo sapiens (Human)	656
ESR1	P03372	ESR1_HUMAN	reviewed	Estrogen receptor (ER) (ER-alpha) (Estradiol receptor) (Nuclear receptor subfamily 3 group A member 1)	ESR1 ESR NR3A1	Homo sapiens (Human)	595
CYP1A1	P04798	CP1A1_HUMAN	reviewed	Cytochrome P450 1A1 (CYPIA1) (EC 1.14.14.1) (Cytochrome P450 form 6) (Cytochrome P450-C) (Cytochrome P450-P1) (Hydroperoxy icosatetraenoate dehydratase) (EC 4.2.1.152)	CYP1A1	Homo sapiens (Human)	512
AR	P10275	ANDR_HUMAN	reviewed	Androgen receptor (Dihydrotestosterone receptor) (Nuclear receptor subfamily 3 group C member 4)	AR DHTR NR3C4	Homo sapiens (Human)	920
NOS3	P29474	NOS3_HUMAN	reviewed	Nitric oxide synthase, endothelial (EC 1.14.13.39) (Constitutive NOS) (cNOS) (EC-NOS) (Endothelial NOS) (eNOS) (NOS type III) (NOSIII)	NOS3	Homo sapiens (Human)	1203
NOS3	P60323	NANO3_HUMAN	reviewed	Nanos homolog 3 (NOS-3)	NANOS3 NOS3	Homo sapiens (Human)	173
POLG	P54098	DPOG1_HUMAN	reviewed	DNA polymerase subunit gamma-1 (EC 2.7.7.7) (Mitochondrial DNA polymerase catalytic subunit) (PolG-alpha)	POLG MDP1 POLG1 POLGA	Homo sapiens (Human)	1239
MTR	Q99707	METH_HUMAN	reviewed	Methionine synthase (MS) (EC 2.1.1.13) (5-methyltetrahydrofolate--homocysteine methyltransferase) (Cobalamin-dependent methionine synthase) (Vitamin-B12 dependent methionine synthase)	MTR	Homo sapiens (Human)	1265
TP53	P04637	P53_HUMAN	reviewed	Cellular tumor antigen p53 (Antigen NY-CO-13) (Phosphoprotein p53) (Tumor suppressor p53)	TP53 P53	Homo sapiens (Human)	393
MTRR	Q9UBK8	MTRR_HUMAN	reviewed	Methionine synthase reductase (MSR) (EC 1.16.1.8) (Aquacobalamin reductase) (AqCbl reductase) (EC 1.16.1.-)	MTRR	Homo sapiens (Human)	698
AHR	P35869	AHR_HUMAN	reviewed	Aryl hydrocarbon receptor (Ah receptor) (AhR) (Class E basic helix-loop-helix protein 76) (bHLHe76)	AHR BHLHE76	Homo sapiens (Human)	848
PON1	P27169	PON1_HUMAN	reviewed	Serum paraoxonase/arylesterase 1 (PON 1) (EC 3.1.1.2) (EC 3.1.1.81) (EC 3.1.8.1) (Aromatic esterase 1) (A-esterase 1) (K-45) (Serum aryldialkylphosphatase 1)	PON1 PON	Homo sapiens (Human)	355
ACE	P12821	ACE_HUMAN	reviewed	Angiotensin-converting enzyme (ACE) (EC 3.2.1.-) (EC 3.4.15.1) (Dipeptidyl carboxypeptidase I) (Kininase II) (CD antigen CD143) [Cleaved into: Angiotensin-converting enzyme, soluble form]	ACE DCP DCP1	Homo sapiens (Human)	1306
OGG1	O15527	OGG1_HUMAN	reviewed	N-glycosylase/DNA lyase [Includes: 8-oxoguanine DNA glycosylase (EC 3.2.2.-); DNA-(apurinic or apyrimidinic site) lyase (AP lyase) (EC 4.2.99.18)]	OGG1 MMH MUTM OGH1	Homo sapiens (Human)	345
CYP17A1	P05093	CP17A_HUMAN	reviewed	Steroid 17-alpha-hydroxylase/17,20 lyase (EC 1.14.14.19) (17-alpha-hydroxyprogesterone aldolase) (EC 1.14.14.32) (CYPXVII) (Cytochrome P450 17A1) (Cytochrome P450-C17) (Cytochrome P450c17) (Steroid 17-alpha-monooxygenase)	CYP17A1 CYP17 S17AH	Homo sapiens (Human)	508
SOD2	P04179	SODM_HUMAN	reviewed	Superoxide dismutase [Mn], mitochondrial (EC 1.15.1.1)	SOD2	Homo sapiens (Human)	222
MDM2	Q00987	MDM2_HUMAN	reviewed	E3 ubiquitin-protein ligase Mdm2 (EC 2.3.2.27) (Double minute 2 protein) (Hdm2) (Oncoprotein Mdm2) (RING-type E3 ubiquitin transferase Mdm2) (p53-binding protein Mdm2)	MDM2	Homo sapiens (Human)	491
NANOS2	P60321	NANO2_HUMAN	reviewed	Nanos homolog 2 (NOS-2)	NANOS2 NOS2	Homo sapiens (Human)	138
BCL2	P10415	BCL2_HUMAN	reviewed	Apoptosis regulator Bcl-2	BCL2	Homo sapiens (Human)	239
PMFBP1	Q8TBY8	PMFBP_HUMAN	reviewed	Polyamine-modulated factor 1-binding protein 1 (PMF-1-binding protein)	PMFBP1	Homo sapiens (Human)	1007
ARMC2	Q8NEN0	ARMC2_HUMAN	reviewed	Armadillo repeat-containing protein 2	ARMC2	Homo sapiens (Human)	867
GPX4	P36969	GPX4_HUMAN	reviewed	Phospholipid hydroperoxide glutathione peroxidase (PHGPx) (EC 1.11.1.12) (Glutathione peroxidase 4) (GPx-4) (GSHPx-4)	GPX4	Homo sapiens (Human)	197
DNAAF4	Q8WXU2	DAAF4_HUMAN	reviewed	Dynein assembly factor 4, axonemal (Dyslexia susceptibility 1 candidate gene 1 protein)	DNAAF4 DYX1C1 EKN1	Homo sapiens (Human)	420
NSUN7	Q8NE18	NSUN7_HUMAN	reviewed	Putative methyltransferase NSUN7 (EC 2.1.1.-) (NOL1/NOP2/Sun domain family member 7)	NSUN7	Homo sapiens (Human)	718
TSC22D3	Q99576	T22D3_HUMAN	reviewed	TSC22 domain family protein 3 (DSIP-immunoreactive peptide) (Protein DIP) (hDIP) (Delta sleep-inducing peptide immunoreactor) (Glucocorticoid-induced leucine zipper protein) (GILZ) (TSC-22-like protein) (TSC-22-related protein) (TSC-22R)	TSC22D3 DSIPI GILZ	Homo sapiens (Human)	134
CBL	P22681	CBL_HUMAN	reviewed	E3 ubiquitin-protein ligase CBL (EC 2.3.2.27) (Casitas B-lineage lymphoma proto-oncogene) (Proto-oncogene c-Cbl) (RING finger protein 55) (RING-type E3 ubiquitin transferase CBL) (Signal transduction protein CBL)	CBL CBL2 RNF55	Homo sapiens (Human)	906
GNAT3	A8MTJ3	GNAT3_HUMAN	reviewed	Guanine nucleotide-binding protein G(t) subunit alpha-3 (Gustducin alpha-3 chain)	GNAT3	Homo sapiens (Human)	354
SELENOP	P49908	SEPP1_HUMAN	reviewed	Selenoprotein P (SeP)	SELENOP SELP SEPP1	Homo sapiens (Human)	381
CDC14A	Q9UNH5	CC14A_HUMAN	reviewed	Dual specificity protein phosphatase CDC14A (EC 3.1.3.16) (EC 3.1.3.48) (CDC14 cell division cycle 14 homolog A)	CDC14A	Homo sapiens (Human)	594
GNRH1	P01148	GON1_HUMAN	reviewed	Progonadoliberin-1 (Progonadoliberin I) [Cleaved into: Gonadoliberin-1 (Gonadoliberin I) (Gonadorelin) (Gonadotropin-releasing hormone I) (GnRH-I) (Luliberin I) (Luteinizing hormone-releasing hormone I) (LH-RH I); GnRH-associated peptide 1 (GnRH-associated peptide I)]	GNRH1 GNRH GRH LHRH	Homo sapiens (Human)	92
NR1H4	Q96RI1	NR1H4_HUMAN	reviewed	Bile acid receptor (Farnesoid X-activated receptor) (Farnesol receptor HRR-1) (Nuclear receptor subfamily 1 group H member 4) (Retinoid X receptor-interacting protein 14) (RXR-interacting protein 14)	NR1H4 BAR FXR HRR1 RIP14	Homo sapiens (Human)	486
DROSHA	Q9NRR4	RNC_HUMAN	reviewed	Ribonuclease 3 (EC 3.1.26.3) (Protein Drosha) (Ribonuclease III) (RNase III) (p241)	DROSHA RN3 RNASE3L RNASEN	Homo sapiens (Human)	1374
ALDH2	P05091	ALDH2_HUMAN	reviewed	Aldehyde dehydrogenase, mitochondrial (EC 1.2.1.3) (ALDH class 2) (ALDH-E2) (ALDHI)	ALDH2 ALDM	Homo sapiens (Human)	517
TAS1R3	Q7RTX0	TS1R3_HUMAN	reviewed	Taste receptor type 1 member 3 (Sweet taste receptor T1R3)	TAS1R3 T1R3 TR3	Homo sapiens (Human)	852
ENO1	P06733	ENOA_HUMAN	reviewed	Alpha-enolase (EC 4.2.1.11) (2-phospho-D-glycerate hydro-lyase) (C-myc promoter-binding protein) (Enolase 1) (MBP-1) (MPB-1) (Non-neural enolase) (NNE) (Phosphopyruvate hydratase) (Plasminogen-binding protein)	ENO1 ENO1L1 MBPB1 MPB1	Homo sapiens (Human)	434
HOXD11	P31277	HXD11_HUMAN	reviewed	Homeobox protein Hox-D11 (Homeobox protein Hox-4F)	HOXD11 HOX4F	Homo sapiens (Human)	338
STX2	P32856	STX2_HUMAN	reviewed	Syntaxin-2 (Epimorphin)	STX2 EPIM STX2A STX2B STX2C	Homo sapiens (Human)	288
ENO4	A6NNW6	ENO4_HUMAN	reviewed	Enolase 4 (EC 4.2.1.11) (2-phospho-D-glycerate hydro-lyase)	ENO4 C10orf134	Homo sapiens (Human)	625
LDHC	P07864	LDHC_HUMAN	reviewed	L-lactate dehydrogenase C chain (LDH-C) (EC 1.1.1.27) (Cancer/testis antigen 32) (CT32) (LDH testis subunit) (LDH-X)	LDHC LDH3 LDHX	Homo sapiens (Human)	332
BAX	Q07812	BAX_HUMAN	reviewed	Apoptosis regulator BAX (Bcl-2-like protein 4) (Bcl2-L-4)	BAX BCL2L4	Homo sapiens (Human)	192
RAD23B	P54727	RD23B_HUMAN	reviewed	UV excision repair protein RAD23 homolog B (HR23B) (hHR23B) (XP-C repair-complementing complex 58 kDa protein) (p58)	RAD23B	Homo sapiens (Human)	409
TDRD7	Q8NHU6	TDRD7_HUMAN	reviewed	Tudor domain-containing protein 7 (PCTAIRE2-binding protein) (Tudor repeat associator with PCTAIRE-2) (Trap)	TDRD7 PCTAIRE2BP	Homo sapiens (Human)	1098
KMT2D	O14686	KMT2D_HUMAN	reviewed	Histone-lysine N-methyltransferase 2D (Lysine N-methyltransferase 2D) (EC 2.1.1.354) (ALL1-related protein) (Myeloid/lymphoid or mixed-lineage leukemia protein 2)	KMT2D ALR MLL2 MLL4	Homo sapiens (Human)	5537
ELOVL2	Q9NXB9	ELOV2_HUMAN	reviewed	Elongation of very long chain fatty acids protein 2 (EC 2.3.1.199) (3-keto acyl-CoA synthase ELOVL2) (ELOVL fatty acid elongase 2) (ELOVL FA elongase 2) (Very long chain 3-ketoacyl-CoA synthase 2) (Very long chain 3-oxoacyl-CoA synthase 2)	ELOVL2 ELG3 SSC2	Homo sapiens (Human)	296
ELOVL2	Q9NYP7	ELOV5_HUMAN	reviewed	Elongation of very long chain fatty acids protein 5 (EC 2.3.1.199) (3-keto acyl-CoA synthase ELOVL5) (ELOVL fatty acid elongase 5) (ELOVL FA elongase 5) (Fatty acid elongase 1) (hELO1) (Very long chain 3-ketoacyl-CoA synthase 5) (Very long chain 3-oxoacyl-CoA synthase 5)	ELOVL5 ELOVL2 PRO0530	Homo sapiens (Human)	299
CST8	O60676	CST8_HUMAN	reviewed	Cystatin-8 (Cystatin-related epididymal spermatogenic protein)	CST8 CRES	Homo sapiens (Human)	142
LHB	P01229	LSHB_HUMAN	reviewed	Lutropin subunit beta (Lutropin beta chain) (Luteinizing hormone subunit beta) (LH-B) (LSH-B) (LSH-beta)	LHB	Homo sapiens (Human)	141
KIT	P10721	KIT_HUMAN	reviewed	Mast/stem cell growth factor receptor Kit (SCFR) (EC 2.7.10.1) (Piebald trait protein) (PBT) (Proto-oncogene c-Kit) (Tyrosine-protein kinase Kit) (p145 c-kit) (v-kit Hardy-Zuckerman 4 feline sarcoma viral oncogene homolog) (CD antigen CD117)	KIT SCFR	Homo sapiens (Human)	976
FAS	P25445	TNR6_HUMAN	reviewed	Tumor necrosis factor receptor superfamily member 6 (Apo-1 antigen) (Apoptosis-mediating surface antigen FAS) (FASLG receptor) (CD antigen CD95)	FAS APT1 FAS1 TNFRSF6	Homo sapiens (Human)	335
FAS	P49327	FAS_HUMAN	reviewed	Fatty acid synthase (EC 2.3.1.85) (Type I fatty acid synthase) [Includes: [Acyl-carrier-protein] S-acetyltransferase (EC 2.3.1.38); [Acyl-carrier-protein] S-malonyltransferase (EC 2.3.1.39); 3-oxoacyl-[acyl-carrier-protein] synthase (EC 2.3.1.41); 3-oxoacyl-[acyl-carrier-protein] reductase (EC 1.1.1.100); 3-hydroxyacyl-[acyl-carrier-protein] dehydratase (EC 4.2.1.59); Enoyl-[acyl-carrier-protein]…	FASN FAS	Homo sapiens (Human)	2511
ARL2BP	Q9Y2Y0	AR2BP_HUMAN	reviewed	ADP-ribosylation factor-like protein 2-binding protein (ARF-like 2-binding protein) (ARL2-binding protein) (Binder of ARF2 protein 1)	ARL2BP BART BART1	Homo sapiens (Human)	163
FKBP6	O75344	FKBP6_HUMAN	reviewed	Inactive peptidyl-prolyl cis-trans isomerase FKBP6 (Inactive PPIase FKBP6) (36 kDa FK506-binding protein) (36 kDa FKBP) (FKBP-36) (FK506-binding protein 6) (FKBP-6) (Immunophilin FKBP36)	FKBP6 FKBP36	Homo sapiens (Human)	327
CSNK2A2	P19784	CSK22_HUMAN	reviewed	Casein kinase II subunit alpha' (CK II alpha') (EC 2.7.11.1)	CSNK2A2 CK2A2	Homo sapiens (Human)	350
BSCL2	Q96G97	BSCL2_HUMAN	reviewed	Seipin (Bernardinelli-Seip congenital lipodystrophy type 2 protein)	BSCL2	Homo sapiens (Human)	398
SPATA16	Q9BXB7	SPT16_HUMAN	reviewed	Spermatogenesis-associated protein 16 (Testis development protein NYD-SP12)	SPATA16	Homo sapiens (Human)	569
AGFG1	P52594	AGFG1_HUMAN	reviewed	Arf-GAP domain and FG repeat-containing protein 1 (HIV-1 Rev-binding protein) (Nucleoporin-like protein RIP) (Rev-interacting protein) (Rev/Rex activation domain-binding protein)	AGFG1 HRB RAB RIP	Homo sapiens (Human)	562
TCTE1	Q5JU00	DRC5_HUMAN	reviewed	Dynein regulatory complex subunit 5 (T-complex-associated testis-expressed protein 1) (Tcte-1)	TCTE1 DRC5	Homo sapiens (Human)	501
SMAD1	Q15797	SMAD1_HUMAN	reviewed	Mothers against decapentaplegic homolog 1 (MAD homolog 1) (Mothers against DPP homolog 1) (JV4-1) (Mad-related protein 1) (SMAD family member 1) (SMAD 1) (Smad1) (hSMAD1) (Transforming growth factor-beta-signaling protein 1) (BSP-1)	SMAD1 BSP1 MADH1 MADR1	Homo sapiens (Human)	465
ADAMTS16	Q8TE57	ATS16_HUMAN	reviewed	A disintegrin and metalloproteinase with thrombospondin motifs 16 (ADAM-TS 16) (ADAM-TS16) (ADAMTS-16) (EC 3.4.24.-)	ADAMTS16 KIAA2029	Homo sapiens (Human)	1224
CABYR	O75952	CABYR_HUMAN	reviewed	Calcium-binding tyrosine phosphorylation-regulated protein (Calcium-binding protein 86) (Cancer/testis antigen 88) (CT88) (Fibrousheathin II) (Fibrousheathin-2) (FSP-2) (Testis-specific calcium-binding protein CBP86)	CABYR CBP86 FSP2	Homo sapiens (Human)	493
CNOT7	Q9UIV1	CNOT7_HUMAN	reviewed	CCR4-NOT transcription complex subunit 7 (EC 3.1.13.4) (BTG1-binding factor 1) (CCR4-associated factor 1) (CAF-1) (Caf1a)	CNOT7 CAF1	Homo sapiens (Human)	285
DAZ1	Q9NQZ3	DAZ1_HUMAN	reviewed	Deleted in azoospermia protein 1	DAZ1 DAZ SPGY	Homo sapiens (Human)	744
CYP19A1	P11511	CP19A_HUMAN	reviewed	Aromatase (EC 1.14.14.14) (CYPXIX) (Cytochrome P-450AROM) (Cytochrome P450 19A1) (Estrogen synthase)	CYP19A1 ARO1 CYAR CYP19	Homo sapiens (Human)	503
USP9Y	O00507	USP9Y_HUMAN	reviewed	Probable ubiquitin carboxyl-terminal hydrolase FAF-Y (EC 3.4.19.12) (Deubiquitinating enzyme FAF-Y) (Fat facets protein-related, Y-linked) (Ubiquitin thioesterase FAF-Y) (Ubiquitin-specific protease 9, Y chromosome) (Ubiquitin-specific-processing protease FAF-Y)	USP9Y DFFRY	Homo sapiens (Human)	2555
DAZ2	Q13117	DAZ2_HUMAN	reviewed	Deleted in azoospermia protein 2	DAZ2	Homo sapiens (Human)	558
CATSPER1	Q8NEC5	CTSR1_HUMAN	reviewed	Cation channel sperm-associated protein 1 (CatSper1) (hCatSper)	CATSPER1	Homo sapiens (Human)	780
SUN5	Q8TC36	SUN5_HUMAN	reviewed	SUN domain-containing protein 5 (Sad1 and UNC84 domain-containing protein 5) (Sperm-associated antigen 4-like protein) (Testis and spermatogenesis-related gene 4 protein)	SUN5 SPAG4L TSARG4	Homo sapiens (Human)	379
DDX3Y	O15523	DDX3Y_HUMAN	reviewed	ATP-dependent RNA helicase DDX3Y (EC 3.6.4.13) (DEAD box protein 3, Y-chromosomal)	DDX3Y DBY	Homo sapiens (Human)	660
TEX11	Q8IYF3	TEX11_HUMAN	reviewed	Testis-expressed protein 11	TEX11	Homo sapiens (Human)	940
DAZ4	Q86SG3	DAZ4_HUMAN	reviewed	Deleted in azoospermia protein 4	DAZ4	Homo sapiens (Human)	579
TSPY1	Q01534	TSPY1_HUMAN	reviewed	Testis-specific Y-encoded protein 1 (Cancer/testis antigen 78) (CT78)	TSPY1 TSPY	Homo sapiens (Human)	308
CATSPER2	Q96P56	CTSR2_HUMAN	reviewed	Cation channel sperm-associated protein 2 (CatSper2)	CATSPER2	Homo sapiens (Human)	530
DAZ3	Q9NR90	DAZ3_HUMAN	reviewed	Deleted in azoospermia protein 3	DAZ3	Homo sapiens (Human)	486
DNAI1	Q9UI46	DNAI1_HUMAN	reviewed	Dynein intermediate chain 1, axonemal (Axonemal dynein intermediate chain 1)	DNAI1	Homo sapiens (Human)	699
DNAI2	Q9GZS0	DNAI2_HUMAN	reviewed	Dynein intermediate chain 2, axonemal (Axonemal dynein intermediate chain 2)	DNAI2	Homo sapiens (Human)	605
WT1	P19544	WT1_HUMAN	reviewed	Wilms tumor protein (WT33)	WT1	Homo sapiens (Human)	449
ADGRG2	Q8IZP9	AGRG2_HUMAN	reviewed	Adhesion G-protein coupled receptor G2 (G-protein coupled receptor 64) (Human epididymis-specific protein 6) (He6)	ADGRG2 GPR64 HE6 TM7LN2	Homo sapiens (Human)	1017
SRY	Q05066	SRY_HUMAN	reviewed	Sex-determining region Y protein (Testis-determining factor)	SRY TDF	Homo sapiens (Human)	204
PTPN11	Q06124	PTN11_HUMAN	reviewed	Tyrosine-protein phosphatase non-receptor type 11 (EC 3.1.3.48) (Protein-tyrosine phosphatase 1D) (PTP-1D) (Protein-tyrosine phosphatase 2C) (PTP-2C) (SH-PTP2) (SHP-2) (Shp2) (SH-PTP3)	PTPN11 PTP2C SHPTP2	Homo sapiens (Human)	593
NR0B1	P51843	NR0B1_HUMAN	reviewed	Nuclear receptor subfamily 0 group B member 1 (DSS-AHC critical region on the X chromosome protein 1) (Nuclear receptor DAX-1)	NR0B1 AHC DAX1	Homo sapiens (Human)	470
FCGR2A	P12318	FCG2A_HUMAN	reviewed	Low affinity immunoglobulin gamma Fc region receptor II-a (IgG Fc receptor II-a) (CDw32) (Fc-gamma RII-a) (Fc-gamma-RIIa) (FcRII-a) (CD antigen CD32)	FCGR2A CD32 FCG2 FCGR2A1 IGFR2	Homo sapiens (Human)	317
MORC4	Q8TE76	MORC4_HUMAN	reviewed	MORC family CW-type zinc finger protein 4 (Zinc finger CW-type coiled-coil domain protein 2) (Zinc finger CW-type domain protein 4)	MORC4 ZCW4 ZCWCC2	Homo sapiens (Human)	937
FSHR	P23945	FSHR_HUMAN	reviewed	Follicle-stimulating hormone receptor (FSH-R) (Follitropin receptor)	FSHR LGR1	Homo sapiens (Human)	695
AMHR2	Q16671	AMHR2_HUMAN	reviewed	Anti-Muellerian hormone type-2 receptor (EC 2.7.11.30) (Anti-Muellerian hormone type II receptor) (AMH type II receptor) (MIS type II receptor) (MISRII) (MRII)	AMHR2 AMHR MISR2	Homo sapiens (Human)	573
GATA4	P43694	GATA4_HUMAN	reviewed	Transcription factor GATA-4 (GATA-binding factor 4)	GATA4	Homo sapiens (Human)	442
ZFPM2	Q8WW38	FOG2_HUMAN	reviewed	Zinc finger protein ZFPM2 (Friend of GATA protein 2) (FOG-2) (Friend of GATA 2) (hFOG-2) (Zinc finger protein 89B) (Zinc finger protein multitype 2)	ZFPM2 FOG2 ZNF89B	Homo sapiens (Human)	1151
AMH	P03971	MIS_HUMAN	reviewed	Muellerian-inhibiting factor (Anti-Muellerian hormone) (AMH) (Muellerian-inhibiting substance) (MIS)	AMH MIF	Homo sapiens (Human)	560
TGFB1	P01137	TGFB1_HUMAN	reviewed	Transforming growth factor beta-1 proprotein [Cleaved into: Latency-associated peptide (LAP); Transforming growth factor beta-1 (TGF-beta-1)]	TGFB1 TGFB	Homo sapiens (Human)	390
CTNS	O60931	CTNS_HUMAN	reviewed	Cystinosin	CTNS	Homo sapiens (Human)	367
PPP2R3C	Q969Q6	P2R3C_HUMAN	reviewed	Serine/threonine-protein phosphatase 2A regulatory subunit B'' subunit gamma (Protein phosphatase subunit G5PR) (Rhabdomyosarcoma antigen MU-RMS-40.6A/6C)	PPP2R3C C14orf10 G5PR	Homo sapiens (Human)	453
MAP2K1	Q02750	MP2K1_HUMAN	reviewed	Dual specificity mitogen-activated protein kinase kinase 1 (MAP kinase kinase 1) (MAPKK 1) (MKK1) (EC 2.7.12.2) (ERK activator kinase 1) (MAPK/ERK kinase 1) (MEK 1)	MAP2K1 MEK1 PRKMK1	Homo sapiens (Human)	393
TEX15	Q9BXT5	TEX15_HUMAN	reviewed	Testis-expressed protein 15 (Cancer/testis antigen 42) (CT42)	TEX15	Homo sapiens (Human)	2789
RBMY1A1	P0DJD3	RBY1A_HUMAN	reviewed	RNA-binding motif protein, Y chromosome, family 1 member A1 (RNA-binding motif protein 1) (RNA-binding motif protein 2) (Y chromosome RNA recognition motif 1) (hRBMY)	RBMY1A1 RBM1 RBM2 YRRM1 YRRM2	Homo sapiens (Human)	496
PRM1	P04553	HSP1_HUMAN	reviewed	Sperm protamine P1 (Cysteine-rich protamine)	PRM1	Homo sapiens (Human)	51
DMRT3	Q9NQL9	DMRT3_HUMAN	reviewed	Doublesex- and mab-3-related transcription factor 3	DMRT3 DMRTA3	Homo sapiens (Human)	472
CLDN2	P57739	CLD2_HUMAN	reviewed	Claudin-2 (SP82)	CLDN2 PSEC0059 SP82 UNQ705/PRO1356	Homo sapiens (Human)	230
MAP3K1	Q13233	M3K1_HUMAN	reviewed	Mitogen-activated protein kinase kinase kinase 1 (EC 2.7.11.25) (MAPK/ERK kinase kinase 1) (MEK kinase 1) (MEKK 1)	MAP3K1 MAPKKK1 MEKK MEKK1	Homo sapiens (Human)	1512
GCM2	O75603	GCM2_HUMAN	reviewed	Chorion-specific transcription factor GCMb (hGCMb) (GCM motif protein 2) (Glial cells missing homolog 2)	GCM2 GCMB	Homo sapiens (Human)	506
WWOX	Q9NZC7	WWOX_HUMAN	reviewed	WW domain-containing oxidoreductase (EC 1.1.1.-) (Fragile site FRA16D oxidoreductase) (Short chain dehydrogenase/reductase family 41C member 1)	WWOX FOR SDR41C1 WOX1	Homo sapiens (Human)	414
HOXD13	P35453	HXD13_HUMAN	reviewed	Homeobox protein Hox-D13 (Homeobox protein Hox-4I)	HOXD13 HOX4I	Homo sapiens (Human)	343
VAMP7	P51809	VAMP7_HUMAN	reviewed	Vesicle-associated membrane protein 7 (VAMP-7) (Synaptobrevin-like protein 1) (Tetanus-insensitive VAMP) (Ti-VAMP)	VAMP7 SYBL1	Homo sapiens (Human)	220
USP26	Q9BXU7	UBP26_HUMAN	reviewed	Ubiquitin carboxyl-terminal hydrolase 26 (EC 3.4.19.12) (Deubiquitinating enzyme 26) (Ubiquitin thioesterase 26) (Ubiquitin-specific-processing protease 26)	USP26	Homo sapiens (Human)	913
GSTM1	P09488	GSTM1_HUMAN	reviewed	Glutathione S-transferase Mu 1 (EC 2.5.1.18) (GST HB subunit 4) (GST class-mu 1) (GSTM1-1) (GSTM1a-1a) (GSTM1b-1b) (GTH4)	GSTM1 GST1	Homo sapiens (Human)	218
BRAF	P15056	BRAF_HUMAN	reviewed	Serine/threonine-protein kinase B-raf (EC 2.7.11.1) (Proto-oncogene B-Raf) (p94) (v-Raf murine sarcoma viral oncogene homolog B1)	BRAF BRAF1 RAFB1	Homo sapiens (Human)	766
POLR2F	P61218	RPAB2_HUMAN	reviewed	DNA-directed RNA polymerases I, II, and III subunit RPABC2 (RNA polymerases I, II, and III subunit ABC2) (DNA-directed RNA polymerase II subunit F) (DNA-directed RNA polymerases I, II, and III 14.4 kDa polypeptide) (RPABC14.4) (RPB14.4) (RPB6 homolog) (RPC15)	POLR2F POLRF	Homo sapiens (Human)	127
GSTT1	P30711	GSTT1_HUMAN	reviewed	Glutathione S-transferase theta-1 (EC 2.5.1.18) (GST class-theta-1) (Glutathione transferase T1-1)	GSTT1	Homo sapiens (Human)	240
DAZL	Q92904	DAZL_HUMAN	reviewed	Deleted in azoospermia-like (DAZ homolog) (DAZ-like autosomal) (Deleted in azoospermia-like 1) (SPGY-like-autosomal)	DAZL DAZH DAZL1 DAZLA SPGYLA	Homo sapiens (Human)	295
STRC	Q7RTU9	STRC_HUMAN	reviewed	Stereocilin	STRC	Homo sapiens (Human)	1775
DNAAF5	Q86Y56	DAAF5_HUMAN	reviewed	Dynein assembly factor 5, axonemal (HEAT repeat-containing protein 2)	DNAAF5 HEATR2	Homo sapiens (Human)	855
SOX10	P56693	SOX10_HUMAN	reviewed	Transcription factor SOX-10	SOX10	Homo sapiens (Human)	466
SOX9	P48436	SOX9_HUMAN	reviewed	Transcription factor SOX-9	SOX9	Homo sapiens (Human)	509
PRM2	P04554	PRM2_HUMAN	reviewed	Protamine-2 (Sperm histone P2) (Sperm protamine P2) [Cleaved into: Basic nuclear protein HPI1; Basic nuclear protein HPI2; Basic nuclear protein HPS1; Basic nuclear protein HPS2; Sperm histone HP4 (Sperm protamine P4); Sperm histone HP2 (Sperm protamine P2) (P2'); Sperm histone HP3 (P2'') (Sperm protamine P3)]	PRM2	Homo sapiens (Human)	102
BRD2	P25440	BRD2_HUMAN	reviewed	Bromodomain-containing protein 2 (O27.1.1) (Really interesting new gene 3 protein)	BRD2 KIAA9001 RING3	Homo sapiens (Human)	801
SNRPN	P63162	RSMN_HUMAN	reviewed	Small nuclear ribonucleoprotein-associated protein N (snRNP-N) (Sm protein D) (Sm-D) (Sm protein N) (Sm-N) (SmN) (Tissue-specific-splicing protein)	SNRPN HCERN3 SMN	Homo sapiens (Human)	240
HPGDS	O60760	HPGDS_HUMAN	reviewed	Hematopoietic prostaglandin D synthase (H-PGDS) (EC 5.3.99.2) (GST class-sigma) (Glutathione S-transferase) (EC 2.5.1.18) (Glutathione-dependent PGD synthase) (Glutathione-requiring prostaglandin D synthase) (Prostaglandin-H2 D-isomerase)	HPGDS GSTS PGDS PTGDS2	Homo sapiens (Human)	199
ESR2	Q92731	ESR2_HUMAN	reviewed	Estrogen receptor beta (ER-beta) (Nuclear receptor subfamily 3 group A member 2)	ESR2 ESTRB NR3A2	Homo sapiens (Human)	530
XRCC1	P18887	XRCC1_HUMAN	reviewed	DNA repair protein XRCC1 (X-ray repair cross-complementing protein 1)	XRCC1	Homo sapiens (Human)	633
GSTP1	P09211	GSTP1_HUMAN	reviewed	Glutathione S-transferase P (EC 2.5.1.18) (GST class-pi) (GSTP1-1)	GSTP1 FAEES3 GST3	Homo sapiens (Human)	210
SEPTIN12	Q8IYM1	SEP12_HUMAN	reviewed	Septin-12	SEPTIN12 SEPT12	Homo sapiens (Human)	358
MLH3	Q9UHC1	MLH3_HUMAN	reviewed	DNA mismatch repair protein Mlh3 (MutL protein homolog 3)	MLH3	Homo sapiens (Human)	1453
GSTK1	Q9Y2Q3	GSTK1_HUMAN	reviewed	Glutathione S-transferase kappa 1 (EC 2.5.1.18) (GST 13-13) (GST class-kappa) (GSTK1-1) (hGSTK1) (Glutathione S-transferase subunit 13)	GSTK1 HDCMD47P	Homo sapiens (Human)	226
DNAH1	Q9P2D7	DYH1_HUMAN	reviewed	Dynein heavy chain 1, axonemal (Axonemal beta dynein heavy chain 1) (Ciliary dynein heavy chain 1) (Heat shock regulated protein 1) (HSRF-1) (hDHC7)	DNAH1 DHC7 DNAHC1 KIAA1410	Homo sapiens (Human)	4265
SLCO6A1	Q86UG4	SO6A1_HUMAN	reviewed	Solute carrier organic anion transporter family member 6A1 (Cancer/testis antigen 48) (CT48) (Gonad-specific transporter) (GST) (Organic anion-transporting polypeptide 6A1) (Organic anion-transporting polypeptide I) (OATP-I) (Solute carrier family 21 member 19)	SLCO6A1 OATP6A1 SLC21A19	Homo sapiens (Human)	719
AGRP	O00253	AGRP_HUMAN	reviewed	Agouti-related protein	AGRP AGRT ART	Homo sapiens (Human)	132
H2BW1	Q7Z2G1	H2BWT_HUMAN	reviewed	Histone H2B type W-T (H2B histone family member W testis-specific) (H2B.W histone 1)	H2BW1 H2BFWT	Homo sapiens (Human)	175
STAG3	Q9UJ98	STAG3_HUMAN	reviewed	Cohesin subunit SA-3 (SCC3 homolog 3) (Stromal antigen 3) (Stromalin-3)	STAG3	Homo sapiens (Human)	1225
ARTN	Q5T4W7	ARTN_HUMAN	reviewed	Artemin (Enovin) (Neublastin)	ARTN EVN	Homo sapiens (Human)	220
TEX101	Q9BY14	TX101_HUMAN	reviewed	Testis-expressed protein 101 (Cell surface receptor NYD-SP8) (Scleroderma-associated autoantigen) (Spermatogenesis-related gene protein)	TEX101 SGRG UNQ867/PRO1884	Homo sapiens (Human)	249
SHBG	P04278	SHBG_HUMAN	reviewed	Sex hormone-binding globulin (SHBG) (Sex steroid-binding protein) (SBP) (Testis-specific androgen-binding protein) (ABP) (Testosterone-estradiol-binding globulin) (TeBG) (Testosterone-estrogen-binding globulin)	SHBG	Homo sapiens (Human)	402
MEST	Q5EB52	MEST_HUMAN	reviewed	Mesoderm-specific transcript homolog protein (EC 3.-.-.-) (Paternally-expressed gene 1 protein)	MEST PEG1	Homo sapiens (Human)	335
SEMG1	P04279	SEMG1_HUMAN	reviewed	Semenogelin-1 (Cancer/testis antigen 103) (Semenogelin I) (SGI) [Cleaved into: Alpha-inhibin-92; Alpha-inhibin-31; Seminal basic protein]	SEMG1 SEMG	Homo sapiens (Human)	462
THEG	Q9P2T0	THEG_HUMAN	reviewed	Testicular haploid expressed gene protein (Cancer/testis antigen 56) (CT56)	THEG	Homo sapiens (Human)	379
CAT	P04040	CATA_HUMAN	reviewed	Catalase (EC 1.11.1.6)	CAT	Homo sapiens (Human)	527
CAT	Q6IB77	GLYAT_HUMAN	reviewed	Glycine N-acyltransferase (EC 2.3.1.13) (Acyl-CoA:glycine N-acyltransferase) (AAc) (Aralkyl acyl-CoA N-acyltransferase) (Aralkyl acyl-CoA:amino acid N-acyltransferase) (Benzoyl-coenzyme A:glycine N-acyltransferase) (Glycine N-benzoyltransferase) (EC 2.3.1.71) (HRP-1(CLP))	GLYAT ACGNAT CAT GAT	Homo sapiens (Human)	296
PIWIL1	Q96J94	PIWL1_HUMAN	reviewed	Piwi-like protein 1 (EC 3.1.26.-)	PIWIL1 HIWI	Homo sapiens (Human)	861
DDX25	Q9UHL0	DDX25_HUMAN	reviewed	ATP-dependent RNA helicase DDX25 (EC 3.6.4.13) (DEAD box protein 25) (Gonadotropin-regulated testicular RNA helicase)	DDX25 GRTH	Homo sapiens (Human)	483
BOLL	Q8N9W6	BOLL_HUMAN	reviewed	Protein boule-like	BOLL BOULE	Homo sapiens (Human)	283
DCAF17	Q5H9S7	DCA17_HUMAN	reviewed	DDB1- and CUL4-associated factor 17	DCAF17 C2orf37	Homo sapiens (Human)	520
QRICH2	Q9H0J4	QRIC2_HUMAN	reviewed	Glutamine-rich protein 2	QRICH2	Homo sapiens (Human)	1663
PIWIL2	Q8TC59	PIWL2_HUMAN	reviewed	Piwi-like protein 2 (EC 3.1.26.-) (Cancer/testis antigen 80) (CT80)	PIWIL2 HILI	Homo sapiens (Human)	973
NAT2	P11245	ARY2_HUMAN	reviewed	Arylamine N-acetyltransferase 2 (EC 2.3.1.5) (Arylamide acetylase 2) (N-acetyltransferase type 2) (NAT-2) (Polymorphic arylamine N-acetyltransferase) (PNAT)	NAT2 AAC2	Homo sapiens (Human)	290
NAT2	Q6N069	NAA16_HUMAN	reviewed	N-alpha-acetyltransferase 16, NatA auxiliary subunit (NMDA receptor-regulated 1-like protein) (NARG1-like protein)	NAA16 NARG1L NAT2	Homo sapiens (Human)	864
NAT2	Q9H2H9	S38A1_HUMAN	reviewed	Sodium-coupled neutral amino acid transporter 1 (Amino acid transporter A1) (N-system amino acid transporter 2) (Solute carrier family 38 member 1) (System A amino acid transporter 1) (System N amino acid transporter 1)	SLC38A1 ATA1 NAT2 SAT1 SNAT1	Homo sapiens (Human)	487
SPO11	Q9Y5K1	SPO11_HUMAN	reviewed	Meiotic recombination protein SPO11 (EC 5.6.2.2) (Cancer/testis antigen 35) (CT35)	SPO11	Homo sapiens (Human)	396
CYP2B6	P20813	CP2B6_HUMAN	reviewed	Cytochrome P450 2B6 (EC 1.14.13.-) (1,4-cineole 2-exo-monooxygenase) (CYPIIB6) (Cytochrome P450 IIB1)	CYP2B6	Homo sapiens (Human)	491
HFE	Q30201	HFE_HUMAN	reviewed	Hereditary hemochromatosis protein (HLA-H)	HFE HLAH	Homo sapiens (Human)	348
CREM	Q03060	CREM_HUMAN	reviewed	cAMP-responsive element modulator (Inducible cAMP early repressor) (ICER)	CREM	Homo sapiens (Human)	345
DNAH17	Q9UFH2	DYH17_HUMAN	reviewed	Dynein heavy chain 17, axonemal (Axonemal beta dynein heavy chain 17) (Axonemal dynein heavy chain-like protein 1) (Ciliary dynein heavy chain 17) (Ciliary dynein heavy chain-like protein 1) (Dynein light chain 2, axonemal)	DNAH17 DNAHL1 DNEL2	Homo sapiens (Human)	4462
APOB	P04114	APOB_HUMAN	reviewed	Apolipoprotein B-100 (Apo B-100) [Cleaved into: Apolipoprotein B-48 (Apo B-48)]	APOB	Homo sapiens (Human)	4563
IL18	Q14116	IL18_HUMAN	reviewed	Interleukin-18 (IL-18) (Iboctadekin) (Interferon gamma-inducing factor) (IFN-gamma-inducing factor) (Interleukin-1 gamma) (IL-1 gamma)	IL18 IGIF IL1F4	Homo sapiens (Human)	193
IL6	P05231	IL6_HUMAN	reviewed	Interleukin-6 (IL-6) (B-cell stimulatory factor 2) (BSF-2) (CTL differentiation factor) (CDF) (Hybridoma growth factor) (Interferon beta-2) (IFN-beta-2)	IL6 IFNB2	Homo sapiens (Human)	212
HLA-A	P04439	HLAA_HUMAN	reviewed	HLA class I histocompatibility antigen, A alpha chain (Human leukocyte antigen A) (HLA-A)	HLA-A HLAA	Homo sapiens (Human)	365
IL1RN	P18510	IL1RA_HUMAN	reviewed	Interleukin-1 receptor antagonist protein (IL-1RN) (IL-1ra) (IRAP) (ICIL-1RA) (IL1 inhibitor) (Anakinra)	IL1RN IL1F3 IL1RA	Homo sapiens (Human)	177
WDR66	Q8TBY9	CF251_HUMAN	reviewed	Cilia- and flagella-associated protein 251 (WD repeat-containing protein 66)	CFAP251 WDR66	Homo sapiens (Human)	1149
IL1B	P01584	IL1B_HUMAN	reviewed	Interleukin-1 beta (IL-1 beta) (Catabolin)	IL1B IL1F2	Homo sapiens (Human)	269
IGF2	P01344	IGF2_HUMAN	reviewed	Insulin-like growth factor II (IGF-II) (Somatomedin-A) (T3M-11-derived growth factor) [Cleaved into: Insulin-like growth factor II; Insulin-like growth factor II Ala-25 Del; Preptin]	IGF2 PP1446	Homo sapiens (Human)	180
SOD1	P00441	SODC_HUMAN	reviewed	Superoxide dismutase [Cu-Zn] (EC 1.15.1.1) (Superoxide dismutase 1) (hSod1)	SOD1	Homo sapiens (Human)	154
HSPA2	P54652	HSP72_HUMAN	reviewed	Heat shock-related 70 kDa protein 2 (Heat shock 70 kDa protein 2)	HSPA2	Homo sapiens (Human)	639
BGLAP	P02818	OSTCN_HUMAN	reviewed	Osteocalcin (Bone Gla protein) (BGP) (Gamma-carboxyglutamic acid-containing protein)	BGLAP	Homo sapiens (Human)	100
AGBL5	Q8NDL9	CBPC5_HUMAN	reviewed	Cytosolic carboxypeptidase-like protein 5 (EC 3.4.17.-) (ATP/GTP-binding protein-like 5)	AGBL5 CCP5	Homo sapiens (Human)	886
CGA	P01215	GLHA_HUMAN	reviewed	Glycoprotein hormones alpha chain (Anterior pituitary glycoprotein hormones common subunit alpha) (Choriogonadotropin alpha chain) (Chorionic gonadotrophin subunit alpha) (CG-alpha) (Follicle-stimulating hormone alpha chain) (FSH-alpha) (Follitropin alpha chain) (Luteinizing hormone alpha chain) (LSH-alpha) (Lutropin alpha chain) (Thyroid-stimulating hormone alpha chain) (TSH-alpha) (Thyrotropin …	CGA	Homo sapiens (Human)	116
TDRD1	Q9BXT4	TDRD1_HUMAN	reviewed	Tudor domain-containing protein 1 (Cancer/testis antigen 41.1) (CT41.1)	TDRD1	Homo sapiens (Human)	1180
PICK1	Q9NRD5	PICK1_HUMAN	reviewed	PRKCA-binding protein (Protein interacting with C kinase 1) (Protein kinase C-alpha-binding protein)	PICK1 PRKCABP	Homo sapiens (Human)	415
ADAMTS1	Q9UHI8	ATS1_HUMAN	reviewed	A disintegrin and metalloproteinase with thrombospondin motifs 1 (ADAM-TS 1) (ADAM-TS1) (ADAMTS-1) (EC 3.4.24.-) (METH-1)	ADAMTS1 KIAA1346 METH1	Homo sapiens (Human)	967
YBX2	Q9Y2T7	YBOX2_HUMAN	reviewed	Y-box-binding protein 2 (Contrin) (DNA-binding protein C) (Dbpc) (Germ cell-specific Y-box-binding protein) (MSY2 homolog)	YBX2 CSDA3 MSY2	Homo sapiens (Human)	364
CFAP44	Q96MT7	CFA44_HUMAN	reviewed	Cilia- and flagella-associated protein 44 (WD repeat-containing protein 52)	CFAP44 WDR52	Homo sapiens (Human)	1854
MNS1	Q8NEH6	MNS1_HUMAN	reviewed	Meiosis-specific nuclear structural protein 1	MNS1	Homo sapiens (Human)	495
CLOCK	O15516	CLOCK_HUMAN	reviewed	Circadian locomoter output cycles protein kaput (hCLOCK) (EC 2.3.1.48) (Class E basic helix-loop-helix protein 8) (bHLHe8)	CLOCK BHLHE8 KIAA0334	Homo sapiens (Human)	846
NFE2L2	Q16236	NF2L2_HUMAN	reviewed	Nuclear factor erythroid 2-related factor 2 (NF-E2-related factor 2) (NFE2-related factor 2) (Nrf-2) (HEBP1) (Nuclear factor, erythroid derived 2, like 2)	NFE2L2 NRF2	Homo sapiens (Human)	605
ADAMTS5	Q9UNA0	ATS5_HUMAN	reviewed	A disintegrin and metalloproteinase with thrombospondin motifs 5 (ADAM-TS 5) (ADAM-TS5) (ADAMTS-5) (EC 3.4.24.-) (A disintegrin and metalloproteinase with thrombospondin motifs 11) (ADAM-TS 11) (ADAMTS-11) (ADMP-2) (Aggrecanase-2)	ADAMTS5 ADAMTS11 ADMP2	Homo sapiens (Human)	930
BPY2	O14599	VCY2_HUMAN	reviewed	Testis-specific basic protein Y 2 (Basic charge, Y-linked 2) (Variably charged protein Y 2)	BPY2 BPY2A VCY2 VCY2A; BPY2B VCY2B; BPY2C VCY2C	Homo sapiens (Human)	106
KITLG	P21583	SCF_HUMAN	reviewed	Kit ligand (Mast cell growth factor) (MGF) (Stem cell factor) (SCF) (c-Kit ligand) [Cleaved into: Soluble KIT ligand (sKITLG)]	KITLG MGF SCF	Homo sapiens (Human)	273
MMP2	P08253	MMP2_HUMAN	reviewed	72 kDa type IV collagenase (EC 3.4.24.24) (72 kDa gelatinase) (Gelatinase A) (Matrix metalloproteinase-2) (MMP-2) (TBE-1) [Cleaved into: PEX]	MMP2 CLG4A	Homo sapiens (Human)	660
GBA2	Q9HCG7	GBA2_HUMAN	reviewed	Non-lysosomal glucosylceramidase (NLGase) (EC 3.2.1.45) (Beta-glucocerebrosidase 2) (Beta-glucosidase 2) (Bile acid beta-glucosidase GBA2) (Bile acid glucosyl transferase GBA2) (Cholesterol glucosyltransferase GBA2) (EC 2.4.1.-) (Cholesteryl-beta-glucosidase GBA2) (EC 3.2.1.104) (Glucosylceramidase 2)	GBA2 KIAA1605 SPG46 AD035	Homo sapiens (Human)	927
MMP9	P14780	MMP9_HUMAN	reviewed	Matrix metalloproteinase-9 (MMP-9) (EC 3.4.24.35) (92 kDa gelatinase) (92 kDa type IV collagenase) (Gelatinase B) (GELB) [Cleaved into: 67 kDa matrix metalloproteinase-9; 82 kDa matrix metalloproteinase-9]	MMP9 CLG4B	Homo sapiens (Human)	707
FANCM	Q8IYD8	FANCM_HUMAN	reviewed	Fanconi anemia group M protein (Protein FACM) (EC 3.6.4.13) (ATP-dependent RNA helicase FANCM) (Fanconi anemia-associated polypeptide of 250 kDa) (FAAP250) (Protein Hef ortholog)	FANCM KIAA1596	Homo sapiens (Human)	2048
AHRR	A9YTQ3	AHRR_HUMAN	reviewed	Aryl hydrocarbon receptor repressor (AhR repressor) (AhRR) (Class E basic helix-loop-helix protein 77) (bHLHe77)	AHRR BHLHE77 KIAA1234	Homo sapiens (Human)	701
ABCB1	P08183	MDR1_HUMAN	reviewed	ATP-dependent translocase ABCB1 (ATP-binding cassette sub-family B member 1) (Multidrug resistance protein 1) (EC 7.6.2.2) (P-glycoprotein 1) (Phospholipid transporter ABCB1) (EC 7.6.2.1) (CD antigen CD243)	ABCB1 MDR1 PGY1	Homo sapiens (Human)	1280
DNMT3L	Q9UJW3	DNM3L_HUMAN	reviewed	DNA (cytosine-5)-methyltransferase 3-like	DNMT3L	Homo sapiens (Human)	386
TIMP2	P16035	TIMP2_HUMAN	reviewed	Metalloproteinase inhibitor 2 (CSC-21K) (Tissue inhibitor of metalloproteinases 2) (TIMP-2)	TIMP2	Homo sapiens (Human)	220
DEFB126	Q9BYW3	DB126_HUMAN	reviewed	Beta-defensin 126 (Beta-defensin 26) (DEFB-26) (Defensin, beta 126) (Epididymal secretory protein 13.2) (ESP13.2) (HBD26)	DEFB126 C20orf8 DEFB26	Homo sapiens (Human)	111
UBE2B	P63146	UBE2B_HUMAN	reviewed	Ubiquitin-conjugating enzyme E2 B (EC 2.3.2.23) (E2 ubiquitin-conjugating enzyme B) (RAD6 homolog B) (HR6B) (hHR6B) (Ubiquitin carrier protein B) (Ubiquitin-conjugating enzyme E2-17 kDa) (Ubiquitin-protein ligase B)	UBE2B RAD6B	Homo sapiens (Human)	152
DNMT3B	Q9UBC3	DNM3B_HUMAN	reviewed	DNA (cytosine-5)-methyltransferase 3B (Dnmt3b) (EC 2.1.1.37) (DNA methyltransferase HsaIIIB) (DNA MTase HsaIIIB) (M.HsaIIIB)	DNMT3B	Homo sapiens (Human)	853
EGR4	Q05215	EGR4_HUMAN	reviewed	Early growth response protein 4 (EGR-4) (AT133)	EGR4	Homo sapiens (Human)	589
MSH5	O43196	MSH5_HUMAN	reviewed	MutS protein homolog 5 (hMSH5)	MSH5	Homo sapiens (Human)	834
CLUAP1	Q96AJ1	CLUA1_HUMAN	reviewed	Clusterin-associated protein 1 (Qilin)	CLUAP1 KIAA0643	Homo sapiens (Human)	413
VIP	P01282	VIP_HUMAN	reviewed	VIP peptides [Cleaved into: Intestinal peptide PHV-42 (Peptide histidine valine 42); Intestinal peptide PHM-27 (Peptide histidine methioninamide 27); Vasoactive intestinal peptide (VIP) (Vasoactive intestinal polypeptide)]	VIP	Homo sapiens (Human)	170
ERCC2	P18074	ERCC2_HUMAN	reviewed	General transcription and DNA repair factor IIH helicase subunit XPD (TFIIH subunit XPD) (EC 3.6.4.12) (Basic transcription factor 2 80 kDa subunit) (BTF2 p80) (CXPD) (DNA excision repair protein ERCC-2) (DNA repair protein complementing XP-D cells) (TFIIH basal transcription factor complex 80 kDa subunit) (TFIIH 80 kDa subunit) (TFIIH p80) (Xeroderma pigmentosum group D-complementing protein)	ERCC2 XPD XPDC	Homo sapiens (Human)	760
TNF	P01375	TNFA_HUMAN	reviewed	Tumor necrosis factor (Cachectin) (TNF-alpha) (Tumor necrosis factor ligand superfamily member 2) (TNF-a) [Cleaved into: Tumor necrosis factor, membrane form (N-terminal fragment) (NTF); Intracellular domain 1 (ICD1); Intracellular domain 2 (ICD2); C-domain 1; C-domain 2; Tumor necrosis factor, soluble form]	TNF TNFA TNFSF2	Homo sapiens (Human)	233
TBC1D9	Q6ZT07	TBCD9_HUMAN	reviewed	TBC1 domain family member 9 (TBC1 domain family member 9A)	TBC1D9 KIAA0882 TBC1D9A	Homo sapiens (Human)	1266
DPF3	Q92784	DPF3_HUMAN	reviewed	Zinc finger protein DPF3 (BRG1-associated factor 45C) (BAF45C) (Zinc finger protein cer-d4)	DPF3 BAF45C CERD4	Homo sapiens (Human)	378
CDY1,CDY1B	Q9Y6F8	CDY1_HUMAN	reviewed	Testis-specific chromodomain protein Y 1 (EC 2.3.1.48)	CDY1 CDY1A; CDY1B	Homo sapiens (Human)	540
VEGFA	P15692	VEGFA_HUMAN	reviewed	Vascular endothelial growth factor A (VEGF-A) (Vascular permeability factor) (VPF)	VEGFA VEGF	Homo sapiens (Human)	232
TNP1	P09430	STP1_HUMAN	reviewed	Spermatid nuclear transition protein 1 (STP-1) (TP-1)	TNP1	Homo sapiens (Human)	55
AGT	P01019	ANGT_HUMAN	reviewed	Angiotensinogen (Serpin A8) [Cleaved into: Angiotensin-1 (Angiotensin 1-10) (Angiotensin I) (Ang I); Angiotensin-2 (Angiotensin 1-8) (Angiotensin II) (Ang II); Angiotensin-3 (Angiotensin 2-8) (Angiotensin III) (Ang III) (Des-Asp[1]-angiotensin II); Angiotensin-4 (Angiotensin 3-8) (Angiotensin IV) (Ang IV); Angiotensin 1-9; Angiotensin 1-7; Angiotensin 1-5; Angiotensin 1-4]	AGT SERPINA8	Homo sapiens (Human)	485
CSTF2T	Q9H0L4	CSTFT_HUMAN	reviewed	Cleavage stimulation factor subunit 2 tau variant (CF-1 64 kDa subunit tau variant) (Cleavage stimulation factor 64 kDa subunit tau variant) (CSTF 64 kDa subunit tau variant) (TauCstF-64)	CSTF2T KIAA0689	Homo sapiens (Human)	616
SPEF2	Q9C093	SPEF2_HUMAN	reviewed	Sperm flagellar protein 2 (Protein KPL2)	SPEF2 KIAA1770 KPL2	Homo sapiens (Human)	1822
HSPA4L	O95757	HS74L_HUMAN	reviewed	Heat shock 70 kDa protein 4L (Heat shock 70-related protein APG-1) (Osmotic stress protein 94)	HSPA4L APG1 OSP94	Homo sapiens (Human)	839
CRISP2	P16562	CRIS2_HUMAN	reviewed	Cysteine-rich secretory protein 2 (CRISP-2) (Cancer/testis antigen 36) (CT36) (Testis-specific protein TPX-1)	CRISP2 GAPDL5 TPX1	Homo sapiens (Human)	243
TSPYL1	Q9H0U9	TSYL1_HUMAN	reviewed	Testis-specific Y-encoded-like protein 1 (TSPY-like protein 1)	TSPYL1 TSPYL	Homo sapiens (Human)	437
THRB	P10828	THB_HUMAN	reviewed	Thyroid hormone receptor beta (Nuclear receptor subfamily 1 group A member 2) (c-erbA-2) (c-erbA-beta)	THRB ERBA2 NR1A2 THR1	Homo sapiens (Human)	461
GGCT	O75223	GGCT_HUMAN	reviewed	Gamma-glutamylcyclotransferase (EC 4.3.2.9) (Cytochrome c-releasing factor 21)	GGCT C7orf24 CRF21	Homo sapiens (Human)	188
GH1	P01241	SOMA_HUMAN	reviewed	Somatotropin (Growth hormone) (GH) (GH-N) (Growth hormone 1) (Pituitary growth hormone)	GH1	Homo sapiens (Human)	217
TARDBP	Q13148	TADBP_HUMAN	reviewed	TAR DNA-binding protein 43 (TDP-43)	TARDBP TDP43	Homo sapiens (Human)	414
DNMT1	P26358	DNMT1_HUMAN	reviewed	DNA (cytosine-5)-methyltransferase 1 (Dnmt1) (EC 2.1.1.37) (CXXC-type zinc finger protein 9) (DNA methyltransferase HsaI) (DNA MTase HsaI) (M.HsaI) (MCMT)	DNMT1 AIM CXXC9 DNMT	Homo sapiens (Human)	1616

## Sheet: GeneCards-uniprot
Gene name	Entry	Entry name	Status	Protein names	Gene names	Organism	Length
NR5A1	Q13285	STF1_HUMAN	reviewed	Steroidogenic factor 1 (SF-1) (STF-1) (hSF-1) (Adrenal 4-binding protein) (Fushi tarazu factor homolog 1) (Nuclear receptor subfamily 5 group A member 1) (Steroid hormone receptor Ad4BP)	NR5A1 AD4BP FTZF1 SF1	Homo sapiens (Human)	461
AR	P10275	ANDR_HUMAN	reviewed	Androgen receptor (Dihydrotestosterone receptor) (Nuclear receptor subfamily 3 group C member 4)	AR DHTR NR3C4	Homo sapiens (Human)	920
LHCGR	P22888	LSHR_HUMAN	reviewed	Lutropin-choriogonadotropic hormone receptor (LH/CG-R) (Luteinizing hormone receptor) (LHR) (LSH-R)	LHCGR LCGR LGR2 LHRHR	Homo sapiens (Human)	699
CYP19A1	P11511	CP19A_HUMAN	reviewed	Aromatase (EC 1.14.14.14) (CYPXIX) (Cytochrome P-450AROM) (Cytochrome P450 19A1) (Estrogen synthase)	CYP19A1 ARO1 CYAR CYP19	Homo sapiens (Human)	503
GNRH1	P01148	GON1_HUMAN	reviewed	Progonadoliberin-1 (Progonadoliberin I) [Cleaved into: Gonadoliberin-1 (Gonadoliberin I) (Gonadorelin) (Gonadotropin-releasing hormone I) (GnRH-I) (Luliberin I) (Luteinizing hormone-releasing hormone I) (LH-RH I); GnRH-associated peptide 1 (GnRH-associated peptide I)]	GNRH1 GNRH GRH LHRH	Homo sapiens (Human)	92
SRY	Q05066	SRY_HUMAN	reviewed	Sex-determining region Y protein (Testis-determining factor)	SRY TDF	Homo sapiens (Human)	204
AMH	P03971	MIS_HUMAN	reviewed	Muellerian-inhibiting factor (Anti-Muellerian hormone) (AMH) (Muellerian-inhibiting substance) (MIS)	AMH MIF	Homo sapiens (Human)	560
NR0B1	P51843	NR0B1_HUMAN	reviewed	Nuclear receptor subfamily 0 group B member 1 (DSS-AHC critical region on the X chromosome protein 1) (Nuclear receptor DAX-1)	NR0B1 AHC DAX1	Homo sapiens (Human)	470
DAZ1	Q9NQZ3	DAZ1_HUMAN	reviewed	Deleted in azoospermia protein 1	DAZ1 DAZ SPGY	Homo sapiens (Human)	744
CATSPER1	Q8NEC5	CTSR1_HUMAN	reviewed	Cation channel sperm-associated protein 1 (CatSper1) (hCatSper)	CATSPER1	Homo sapiens (Human)	780
CFTR	P13569	CFTR_HUMAN	reviewed	Cystic fibrosis transmembrane conductance regulator (CFTR) (ATP-binding cassette sub-family C member 7) (Channel conductance-controlling ATPase) (EC 5.6.1.6) (cAMP-dependent chloride channel)	CFTR ABCC7	Homo sapiens (Human)	1480
FSHR	P23945	FSHR_HUMAN	reviewed	Follicle-stimulating hormone receptor (FSH-R) (Follitropin receptor)	FSHR LGR1	Homo sapiens (Human)	695
SOX9	P48436	SOX9_HUMAN	reviewed	Transcription factor SOX-9	SOX9	Homo sapiens (Human)	509
ESR1	P03372	ESR1_HUMAN	reviewed	Estrogen receptor (ER) (ER-alpha) (Estradiol receptor) (Nuclear receptor subfamily 3 group A member 1)	ESR1 ESR NR3A1	Homo sapiens (Human)	595
DNAH1	Q9P2D7	DYH1_HUMAN	reviewed	Dynein heavy chain 1, axonemal (Axonemal beta dynein heavy chain 1) (Ciliary dynein heavy chain 1) (Heat shock regulated protein 1) (HSRF-1) (hDHC7)	DNAH1 DHC7 DNAHC1 KIAA1410	Homo sapiens (Human)	4265
CFAP251	Q8TBY9	CF251_HUMAN	reviewed	Cilia- and flagella-associated protein 251 (WD repeat-containing protein 66)	CFAP251 WDR66	Homo sapiens (Human)	1149
DDX3Y	O15523	DDX3Y_HUMAN	reviewed	ATP-dependent RNA helicase DDX3Y (EC 3.6.4.13) (DEAD box protein 3, Y-chromosomal)	DDX3Y DBY	Homo sapiens (Human)	660
HSD17B3	P37058	DHB3_HUMAN	reviewed	Testosterone 17-beta-dehydrogenase 3 (EC 1.1.1.64) (17-beta-hydroxysteroid dehydrogenase type 3) (17-beta-HSD 3) (Short chain dehydrogenase/reductase family 12C member 2) (Testicular 17-beta-hydroxysteroid dehydrogenase)	HSD17B3 EDH17B3 SDR12C2	Homo sapiens (Human)	310
CATSPER2	Q96P56	CTSR2_HUMAN	reviewed	Cation channel sperm-associated protein 2 (CatSper2)	CATSPER2	Homo sapiens (Human)	530
FSHB	P01225	FSHB_HUMAN	reviewed	Follitropin subunit beta (Follicle-stimulating hormone beta subunit) (FSH-B) (FSH-beta) (Follitropin beta chain)	FSHB	Homo sapiens (Human)	129
LEP	P41159	LEP_HUMAN	reviewed	Leptin (Obese protein) (Obesity factor)	LEP OB OBS	Homo sapiens (Human)	167
AURKC	Q9UQB9	AURKC_HUMAN	reviewed	Aurora kinase C (EC 2.7.11.1) (Aurora 3) (Aurora/IPL1-related kinase 3) (ARK-3) (Aurora-related kinase 3) (Aurora/IPL1/Eg2 protein 2) (Serine/threonine-protein kinase 13) (Serine/threonine-protein kinase aurora-C)	AURKC AIE2 AIK3 AIRK3 ARK3 STK13	Homo sapiens (Human)	309
WT1	P19544	WT1_HUMAN	reviewed	Wilms tumor protein (WT33)	WT1	Homo sapiens (Human)	449
SPATA16	Q9BXB7	SPT16_HUMAN	reviewed	Spermatogenesis-associated protein 16 (Testis development protein NYD-SP12)	SPATA16	Homo sapiens (Human)	569
CYP21A2	P08686	CP21A_HUMAN	reviewed	Steroid 21-hydroxylase (EC 1.14.14.16) (21-OHase) (Cytochrome P-450c21) (Cytochrome P450 21) (Cytochrome P450 XXI) (Cytochrome P450-C21) (Cytochrome P450-C21B)	CYP21A2 CYP21 CYP21B	Homo sapiens (Human)	494
GNRHR	P30968	GNRHR_HUMAN	reviewed	Gonadotropin-releasing hormone receptor (GnRH receptor) (GnRH-R)	GNRHR GRHR	Homo sapiens (Human)	328
USP9Y	O00507	USP9Y_HUMAN	reviewed	Probable ubiquitin carboxyl-terminal hydrolase FAF-Y (EC 3.4.19.12) (Deubiquitinating enzyme FAF-Y) (Fat facets protein-related, Y-linked) (Ubiquitin thioesterase FAF-Y) (Ubiquitin-specific protease 9, Y chromosome) (Ubiquitin-specific-processing protease FAF-Y)	USP9Y DFFRY	Homo sapiens (Human)	2555
DAZ4	Q86SG3	DAZ4_HUMAN	reviewed	Deleted in azoospermia protein 4	DAZ4	Homo sapiens (Human)	579
DAZ2	Q13117	DAZ2_HUMAN	reviewed	Deleted in azoospermia protein 2	DAZ2	Homo sapiens (Human)	558
DPY19L2	Q6NUT2	D19L2_HUMAN	reviewed	Probable C-mannosyltransferase DPY19L2 (EC 2.4.1.-) (Dpy-19-like protein 2) (Protein dpy-19 homolog 2)	DPY19L2 UNQ3127/PRO10284	Homo sapiens (Human)	758
INSL3	P51460	INSL3_HUMAN	reviewed	Insulin-like 3 (Leydig insulin-like peptide) (Ley-I-L) (Relaxin-like factor) [Cleaved into: Insulin-like 3 B chain; Insulin-like 3 A chain]	INSL3 RLF RLNL	Homo sapiens (Human)	131
DAZ3	Q9NR90	DAZ3_HUMAN	reviewed	Deleted in azoospermia protein 3	DAZ3	Homo sapiens (Human)	486
DMRT1	Q9Y5R6	DMRT1_HUMAN	reviewed	Doublesex- and mab-3-related transcription factor 1 (DM domain expressed in testis protein 1)	DMRT1 DMT1	Homo sapiens (Human)	373
CYP17A1	P05093	CP17A_HUMAN	reviewed	Steroid 17-alpha-hydroxylase/17,20 lyase (EC 1.14.14.19) (17-alpha-hydroxyprogesterone aldolase) (EC 1.14.14.32) (CYPXVII) (Cytochrome P450 17A1) (Cytochrome P450-C17) (Cytochrome P450c17) (Steroid 17-alpha-monooxygenase)	CYP17A1 CYP17 S17AH	Homo sapiens (Human)	508
SRD5A2	P31213	S5A2_HUMAN	reviewed	3-oxo-5-alpha-steroid 4-dehydrogenase 2 (EC 1.3.1.22) (5 alpha-SR2) (SR type 2) (Steroid 5-alpha-reductase 2) (S5AR 2) (Type II 5-alpha reductase)	SRD5A2	Homo sapiens (Human)	254
SYCP3	Q8IZU3	SYCP3_HUMAN	reviewed	Synaptonemal complex protein 3 (SCP-3)	SYCP3 SCP3	Homo sapiens (Human)	236
STRC	Q7RTU9	STRC_HUMAN	reviewed	Stereocilin	STRC	Homo sapiens (Human)	1775
SOX3	P41225	SOX3_HUMAN	reviewed	Transcription factor SOX-3	SOX3	Homo sapiens (Human)	446
IGF2	P01344	IGF2_HUMAN	reviewed	Insulin-like growth factor II (IGF-II) (Somatomedin-A) (T3M-11-derived growth factor) [Cleaved into: Insulin-like growth factor II; Insulin-like growth factor II Ala-25 Del; Preptin]	IGF2 PP1446	Homo sapiens (Human)	180
KLHL10	Q6JEL2	KLH10_HUMAN	reviewed	Kelch-like protein 10	KLHL10	Homo sapiens (Human)	608
LHB	P01229	LSHB_HUMAN	reviewed	Lutropin subunit beta (Lutropin beta chain) (Luteinizing hormone subunit beta) (LH-B) (LSH-B) (LSH-beta)	LHB	Homo sapiens (Human)	141
RBMY1A1	P0DJD3	RBY1A_HUMAN	reviewed	RNA-binding motif protein, Y chromosome, family 1 member A1 (RNA-binding motif protein 1) (RNA-binding motif protein 2) (Y chromosome RNA recognition motif 1) (hRBMY)	RBMY1A1 RBM1 RBM2 YRRM1 YRRM2	Homo sapiens (Human)	496
TP53	P04637	P53_HUMAN	reviewed	Cellular tumor antigen p53 (Antigen NY-CO-13) (Phosphoprotein p53) (Tumor suppressor p53)	TP53 P53	Homo sapiens (Human)	393
KISS1	Q15726	KISS1_HUMAN	reviewed	Metastasis-suppressor KiSS-1 (Kisspeptin-1) [Cleaved into: Metastin (Kisspeptin-54); Kisspeptin-14; Kisspeptin-13; Kisspeptin-10]	KISS1 PP5098	Homo sapiens (Human)	138
ZMYND15	Q9H091	ZMY15_HUMAN	reviewed	Zinc finger MYND domain-containing protein 15	ZMYND15	Homo sapiens (Human)	742
AMHR2	Q16671	AMHR2_HUMAN	reviewed	Anti-Muellerian hormone type-2 receptor (EC 2.7.11.30) (Anti-Muellerian hormone type II receptor) (AMH type II receptor) (MIS type II receptor) (MISRII) (MRII)	AMHR2 AMHR MISR2	Homo sapiens (Human)	573
KITLG	P21583	SCF_HUMAN	reviewed	Kit ligand (Mast cell growth factor) (MGF) (Stem cell factor) (SCF) (c-Kit ligand) [Cleaved into: Soluble KIT ligand (sKITLG)]	KITLG MGF SCF	Homo sapiens (Human)	273
PLCZ1	Q86YW0	PLCZ1_HUMAN	reviewed	1-phosphatidylinositol 4,5-bisphosphate phosphodiesterase zeta-1 (EC 3.1.4.11) (Phosphoinositide phospholipase C-zeta-1) (Phospholipase C-zeta-1) (PLC-zeta-1) (Testis-development protein NYD-SP27)	PLCZ1	Homo sapiens (Human)	608
RPGR	Q92834	RPGR_HUMAN	reviewed	X-linked retinitis pigmentosa GTPase regulator	RPGR RP3 XLRP3	Homo sapiens (Human)	1020
PRL	P01236	PRL_HUMAN	reviewed	Prolactin (PRL)	PRL	Homo sapiens (Human)	227
PICK1	Q9NRD5	PICK1_HUMAN	reviewed	PRKCA-binding protein (Protein interacting with C kinase 1) (Protein kinase C-alpha-binding protein)	PICK1 PRKCABP	Homo sapiens (Human)	415
BMP15	O95972	BMP15_HUMAN	reviewed	Bone morphogenetic protein 15 (BMP-15) (Growth/differentiation factor 9B) (GDF-9B)	BMP15 GDF9B	Homo sapiens (Human)	392
ADGRG2	Q8IZP9	AGRG2_HUMAN	reviewed	Adhesion G-protein coupled receptor G2 (G-protein coupled receptor 64) (Human epididymis-specific protein 6) (He6)	ADGRG2 GPR64 HE6 TM7LN2	Homo sapiens (Human)	1017
INS	P01308	INS_HUMAN	reviewed	Insulin [Cleaved into: Insulin B chain; Insulin A chain]	INS	Homo sapiens (Human)	110
PGR	P06401	PRGR_HUMAN	reviewed	Progesterone receptor (PR) (Nuclear receptor subfamily 3 group C member 3)	PGR NR3C3	Homo sapiens (Human)	933
SHBG	P04278	SHBG_HUMAN	reviewed	Sex hormone-binding globulin (SHBG) (Sex steroid-binding protein) (SBP) (Testis-specific androgen-binding protein) (ABP) (Testosterone-estradiol-binding globulin) (TeBG) (Testosterone-estrogen-binding globulin)	SHBG	Homo sapiens (Human)	402
ARMC4	Q5T2S8	ARMC4_HUMAN	reviewed	Armadillo repeat-containing protein 4	ARMC4	Homo sapiens (Human)	1044
SEPTIN12	Q8IYM1	SEP12_HUMAN	reviewed	Septin-12	SEPTIN12 SEPT12	Homo sapiens (Human)	358
DNAJB13	P59910	DJB13_HUMAN	reviewed	DnaJ homolog subfamily B member 13 (Testis and spermatogenesis cell-related protein 6) (Testis spermatocyte apoptosis-related gene 6 protein) (Testis spermatogenesis apoptosis-related gene 3 protein) (Testis spermatogenesis apoptosis-related gene 6 protein)	DNAJB13 TSARG3 TSARG6	Homo sapiens (Human)	316
ARMC2	Q8NEN0	ARMC2_HUMAN	reviewed	Armadillo repeat-containing protein 2	ARMC2	Homo sapiens (Human)	867
FGFR1	P11362	FGFR1_HUMAN	reviewed	Fibroblast growth factor receptor 1 (FGFR-1) (EC 2.7.10.1) (Basic fibroblast growth factor receptor 1) (BFGFR) (bFGF-R-1) (Fms-like tyrosine kinase 2) (FLT-2) (N-sam) (Proto-oncogene c-Fgr) (CD antigen CD331)	FGFR1 BFGFR CEK FGFBR FLG FLT2 HBGFR	Homo sapiens (Human)	822
KISS1R	Q969F8	KISSR_HUMAN	reviewed	KiSS-1 receptor (KiSS-1R) (G-protein coupled receptor 54) (G-protein coupled receptor OT7T175) (hOT7T175) (Hypogonadotropin-1) (Kisspeptins receptor) (Metastin receptor)	KISS1R AXOR12 GPR54	Homo sapiens (Human)	398
SPRY4	Q9C004	SPY4_HUMAN	reviewed	Protein sprouty homolog 4 (Spry-4)	SPRY4	Homo sapiens (Human)	299
SOHLH1	Q5JUK2	SOLH1_HUMAN	reviewed	Spermatogenesis- and oogenesis-specific basic helix-loop-helix-containing protein 1	SOHLH1 C9orf157 NOHLH TEB2	Homo sapiens (Human)	328
WNT4	P56705	WNT4_HUMAN	reviewed	Protein Wnt-4	WNT4 UNQ426/PRO864	Homo sapiens (Human)	351
STAR	P49675	STAR_HUMAN	reviewed	Steroidogenic acute regulatory protein, mitochondrial (StAR) (START domain-containing protein 1) (StARD1)	STAR STARD1	Homo sapiens (Human)	285
FMR1	Q06787	FMR1_HUMAN	reviewed	Synaptic functional regulator FMR1 (Fragile X mental retardation protein 1) (FMRP) (Protein FMR-1)	FMR1	Homo sapiens (Human)	632
BPY2	O14599	VCY2_HUMAN	reviewed	Testis-specific basic protein Y 2 (Basic charge, Y-linked 2) (Variably charged protein Y 2)	BPY2 BPY2A VCY2 VCY2A; BPY2B VCY2B; BPY2C VCY2C	Homo sapiens (Human)	106
NPHP4	O75161	NPHP4_HUMAN	reviewed	Nephrocystin-4 (Nephroretinin)	NPHP4 KIAA0673	Homo sapiens (Human)	1426
DNAH11	Q96DT5	DYH11_HUMAN	reviewed	Dynein heavy chain 11, axonemal (Axonemal beta dynein heavy chain 11) (Ciliary dynein heavy chain 11)	DNAH11	Homo sapiens (Human)	4516
HSD3B2	P26439	3BHS2_HUMAN	reviewed	3 beta-hydroxysteroid dehydrogenase/Delta 5-->4-isomerase type 2 (3 beta-hydroxysteroid dehydrogenase/Delta 5-->4-isomerase type II) (3-beta-HSD II) (3-beta-HSD adrenal and gonadal type) [Includes: 3-beta-hydroxy-Delta(5)-steroid dehydrogenase (EC 1.1.1.145) (3-beta-hydroxy-5-ene steroid dehydrogenase) (Progesterone reductase); Steroid Delta-isomerase (EC 5.3.3.1) (Delta-5-3-ketosteroid isomerase…	HSD3B2 HSDB3B	Homo sapiens (Human)	372
MKRN3	Q13064	MKRN3_HUMAN	reviewed	Probable E3 ubiquitin-protein ligase makorin-3 (EC 2.3.2.27) (RING finger protein 63) (RING-type E3 ubiquitin transferase makorin-3) (Zinc finger protein 127)	MKRN3 D15S9 RNF63 ZNF127	Homo sapiens (Human)	507
FOXL2	P58012	FOXL2_HUMAN	reviewed	Forkhead box protein L2	FOXL2	Homo sapiens (Human)	376
CGA	P01215	GLHA_HUMAN	reviewed	Glycoprotein hormones alpha chain (Anterior pituitary glycoprotein hormones common subunit alpha) (Choriogonadotropin alpha chain) (Chorionic gonadotrophin subunit alpha) (CG-alpha) (Follicle-stimulating hormone alpha chain) (FSH-alpha) (Follitropin alpha chain) (Luteinizing hormone alpha chain) (LSH-alpha) (Lutropin alpha chain) (Thyroid-stimulating hormone alpha chain) (TSH-alpha) (Thyrotropin …	CGA	Homo sapiens (Human)	116
DNAH5	Q8TE73	DYH5_HUMAN	reviewed	Dynein heavy chain 5, axonemal (Axonemal beta dynein heavy chain 5) (Ciliary dynein heavy chain 5)	DNAH5 DNAHC5 HL1 KIAA1603	Homo sapiens (Human)	4624
RXFP2	Q8WXD0	RXFP2_HUMAN	reviewed	Relaxin receptor 2 (G-protein coupled receptor 106) (G-protein coupled receptor affecting testicular descent) (Leucine-rich repeat-containing G-protein coupled receptor 8) (Relaxin family peptide receptor 2)	RXFP2 GPR106 GREAT LGR8	Homo sapiens (Human)	754
TGFB1	P01137	TGFB1_HUMAN	reviewed	Transforming growth factor beta-1 proprotein [Cleaved into: Latency-associated peptide (LAP); Transforming growth factor beta-1 (TGF-beta-1)]	TGFB1 TGFB	Homo sapiens (Human)	390
CFAP43	Q8NDM7	CFA43_HUMAN	reviewed	Cilia- and flagella-associated protein 43 (WD repeat-containing protein 96)	CFAP43 C10orf79 WDR96	Homo sapiens (Human)	1665
LEPR	P48357	LEPR_HUMAN	reviewed	Leptin receptor (LEP-R) (HuB219) (OB receptor) (OB-R) (CD antigen CD295)	LEPR DB OBR	Homo sapiens (Human)	1165
FGF17	O60258	FGF17_HUMAN	reviewed	Fibroblast growth factor 17 (FGF-17)	FGF17 UNQ161/PRO187	Homo sapiens (Human)	216
CFAP44	Q96MT7	CFA44_HUMAN	reviewed	Cilia- and flagella-associated protein 44 (WD repeat-containing protein 52)	CFAP44 WDR52	Homo sapiens (Human)	1854
ANOS1	P23352	KALM_HUMAN	reviewed	Anosmin-1 (Adhesion molecule-like X-linked) (Kallmann syndrome protein)	ANOS1 ADMLX KAL KAL1 KALIG1	Homo sapiens (Human)	680
BRCA1	P38398	BRCA1_HUMAN	reviewed	Breast cancer type 1 susceptibility protein (EC 2.3.2.27) (RING finger protein 53) (RING-type E3 ubiquitin transferase BRCA1)	BRCA1 RNF53	Homo sapiens (Human)	1863
BRCA2	P51587	BRCA2_HUMAN	reviewed	Breast cancer type 2 susceptibility protein (Fanconi anemia group D1 protein)	BRCA2 FACD FANCD1	Homo sapiens (Human)	3418
CYP11A1	P05108	CP11A_HUMAN	reviewed	Cholesterol side-chain cleavage enzyme, mitochondrial (EC 1.14.15.6) (CYPXIA1) (Cholesterol desmolase) (Cytochrome P450 11A1) (Cytochrome P450(scc))	CYP11A1 CYP11A	Homo sapiens (Human)	521
PROP1	O75360	PROP1_HUMAN	reviewed	Homeobox protein prophet of Pit-1 (PROP-1) (Pituitary-specific homeodomain factor)	PROP1	Homo sapiens (Human)	226
TEX11	Q8IYF3	TEX11_HUMAN	reviewed	Testis-expressed protein 11	TEX11	Homo sapiens (Human)	940
DAZL	Q92904	DAZL_HUMAN	reviewed	Deleted in azoospermia-like (DAZ homolog) (DAZ-like autosomal) (Deleted in azoospermia-like 1) (SPGY-like-autosomal)	DAZL DAZH DAZL1 DAZLA SPGYLA	Homo sapiens (Human)	295
PRLR	P16471	PRLR_HUMAN	reviewed	Prolactin receptor (PRL-R)	PRLR	Homo sapiens (Human)	622
IGF1	P05019	IGF1_HUMAN	reviewed	Insulin-like growth factor I (IGF-I) (Mechano growth factor) (MGF) (Somatomedin-C)	IGF1 IBP1	Homo sapiens (Human)	195
OFD1	O75665	OFD1_HUMAN	reviewed	Oral-facial-digital syndrome 1 protein (Protein 71-7A)	OFD1 CXorf5	Homo sapiens (Human)	1012
BDNF	P23560	BDNF_HUMAN	reviewed	Brain-derived neurotrophic factor (BDNF) (Abrineurin) [Cleaved into: BDNF precursor form (ProBDNF)]	BDNF	Homo sapiens (Human)	247
FGF8	P55075	FGF8_HUMAN	reviewed	Fibroblast growth factor 8 (FGF-8) (Androgen-induced growth factor) (AIGF) (Heparin-binding growth factor 8) (HBGF-8)	FGF8 AIGF	Homo sapiens (Human)	233
PTEN	P60484	PTEN_HUMAN	reviewed	Phosphatidylinositol 3,4,5-trisphosphate 3-phosphatase and dual-specificity protein phosphatase PTEN (EC 3.1.3.16) (EC 3.1.3.48) (EC 3.1.3.67) (Mutated in multiple advanced cancers 1) (Phosphatase and tensin homolog)	PTEN MMAC1 TEP1	Homo sapiens (Human)	403
TEX15	Q9BXT5	TEX15_HUMAN	reviewed	Testis-expressed protein 15 (Cancer/testis antigen 42) (CT42)	TEX15	Homo sapiens (Human)	2789
HESX1	Q9UBX0	HESX1_HUMAN	reviewed	Homeobox expressed in ES cells 1 (Homeobox protein ANF) (hAnf)	HESX1 HANF	Homo sapiens (Human)	185
WDR11	Q9BZH6	WDR11_HUMAN	reviewed	WD repeat-containing protein 11 (Bromodomain and WD repeat-containing protein 2) (WD repeat-containing protein 15)	WDR11 BRWD2 KIAA1351 WDR15	Homo sapiens (Human)	1224
NSMF	Q6X4W1	NSMF_HUMAN	reviewed	NMDA receptor synaptonuclear signaling and neuronal migration factor (Nasal embryonic luteinizing hormone-releasing hormone factor) (Nasal embryonic LHRH factor)	NSMF NELF	Homo sapiens (Human)	530
DUSP6	Q16828	DUS6_HUMAN	reviewed	Dual specificity protein phosphatase 6 (EC 3.1.3.16) (EC 3.1.3.48) (Dual specificity protein phosphatase PYST1) (Mitogen-activated protein kinase phosphatase 3) (MAP kinase phosphatase 3) (MKP-3)	DUSP6 MKP3 PYST1	Homo sapiens (Human)	381
MTHFR	P42898	MTHR_HUMAN	reviewed	Methylenetetrahydrofolate reductase (EC 1.5.1.20)	MTHFR	Homo sapiens (Human)	656
BRAF	P15056	BRAF_HUMAN	reviewed	Serine/threonine-protein kinase B-raf (EC 2.7.11.1) (Proto-oncogene B-Raf) (p94) (v-Raf murine sarcoma viral oncogene homolog B1)	BRAF BRAF1 RAFB1	Homo sapiens (Human)	766
DNAI1	Q9UI46	DNAI1_HUMAN	reviewed	Dynein intermediate chain 1, axonemal (Axonemal dynein intermediate chain 1)	DNAI1	Homo sapiens (Human)	699
PROKR2	Q8NFJ6	PKR2_HUMAN	reviewed	Prokineticin receptor 2 (PK-R2) (G-protein coupled receptor 73-like 1) (G-protein coupled receptor I5E) (GPR73b) (GPRg2)	PROKR2 GPR73L1 PKR2	Homo sapiens (Human)	384
CHD7	Q9P2D1	CHD7_HUMAN	reviewed	Chromodomain-helicase-DNA-binding protein 7 (CHD-7) (EC 3.6.4.12) (ATP-dependent helicase CHD7)	CHD7 KIAA1416	Homo sapiens (Human)	2997
SPAG1	Q07617	SPAG1_HUMAN	reviewed	Sperm-associated antigen 1 (HSD-3.8) (Infertility-related sperm protein Spag-1)	SPAG1	Homo sapiens (Human)	926
SYCP2	Q9BX26	SYCP2_HUMAN	reviewed	Synaptonemal complex protein 2 (SCP-2) (Synaptonemal complex lateral element protein) (hsSCP2)	SYCP2 SCP2	Homo sapiens (Human)	1530
DHH	O43323	DHH_HUMAN	reviewed	Desert hedgehog protein (DHH) (HHG-3) [Cleaved into: Desert hedgehog protein N-product; Desert hedgehog protein C-product]	DHH	Homo sapiens (Human)	396
ATM	Q13315	ATM_HUMAN	reviewed	Serine-protein kinase ATM (EC 2.7.11.1) (Ataxia telangiectasia mutated) (A-T mutated)	ATM	Homo sapiens (Human)	3056
PTPN11	Q06124	PTN11_HUMAN	reviewed	Tyrosine-protein phosphatase non-receptor type 11 (EC 3.1.3.48) (Protein-tyrosine phosphatase 1D) (PTP-1D) (Protein-tyrosine phosphatase 2C) (PTP-2C) (SH-PTP2) (SHP-2) (Shp2) (SH-PTP3)	PTPN11 PTP2C SHPTP2	Homo sapiens (Human)	593
ESR2	Q92731	ESR2_HUMAN	reviewed	Estrogen receptor beta (ER-beta) (Nuclear receptor subfamily 3 group A member 2)	ESR2 ESTRB NR3A2	Homo sapiens (Human)	530
MECP2	P51608	MECP2_HUMAN	reviewed	Methyl-CpG-binding protein 2 (MeCp-2 protein) (MeCp2)	MECP2	Homo sapiens (Human)	486
TSPY1	Q01534	TSPY1_HUMAN	reviewed	Testis-specific Y-encoded protein 1 (Cancer/testis antigen 78) (CT78)	TSPY1 TSPY	Homo sapiens (Human)	308
EPPIN	O95925	EPPI_HUMAN	reviewed	Eppin (Cancer/testis antigen 71) (CT71) (Epididymal protease inhibitor) (Protease inhibitor WAP7) (Serine protease inhibitor-like with Kunitz and WAP domains 1) (WAP four-disulfide core domain protein 7)	EPPIN SPINLW1 WAP7 WFDC7	Homo sapiens (Human)	133
POR	P16435	NCPR_HUMAN	reviewed	NADPH--cytochrome P450 reductase (CPR) (P450R) (EC 1.6.2.4)	POR CYPOR	Homo sapiens (Human)	677
FEZF1	A0PJY2	FEZF1_HUMAN	reviewed	Fez family zinc finger protein 1 (Zinc finger protein 312B)	FEZF1 FEZ ZNF312B	Homo sapiens (Human)	475
POMC	P01189	COLI_HUMAN	reviewed	Pro-opiomelanocortin (POMC) (Corticotropin-lipotropin) [Cleaved into: NPP; Melanotropin gamma (Gamma-MSH); Potential peptide; Corticotropin (Adrenocorticotropic hormone) (ACTH); Melanocyte-stimulating hormone alpha (Alpha-MSH) (Melanotropin alpha); Corticotropin-like intermediary peptide (CLIP); Lipotropin beta (Beta-LPH); Lipotropin gamma (Gamma-LPH); Melanocyte-stimulating hormone beta (Beta-MS…	POMC	Homo sapiens (Human)	267
IL17RD	Q8NFM7	I17RD_HUMAN	reviewed	Interleukin-17 receptor D (IL-17 receptor D) (IL-17RD) (IL17Rhom) (Interleukin-17 receptor-like protein) (Sef homolog) (hSef)	IL17RD IL17RLM SEF UNQ6115/PRO20026	Homo sapiens (Human)	739
FLRT3	Q9NZU0	FLRT3_HUMAN	reviewed	Leucine-rich repeat transmembrane protein FLRT3 (Fibronectin-like domain-containing leucine-rich transmembrane protein 3)	FLRT3 KIAA1469 UNQ856/PRO1865	Homo sapiens (Human)	649
KIT	P10721	KIT_HUMAN	reviewed	Mast/stem cell growth factor receptor Kit (SCFR) (EC 2.7.10.1) (Piebald trait protein) (PBT) (Proto-oncogene c-Kit) (Tyrosine-protein kinase Kit) (p145 c-kit) (v-kit Hardy-Zuckerman 4 feline sarcoma viral oncogene homolog) (CD antigen CD117)	KIT SCFR	Homo sapiens (Human)	976
CCDC141	Q6ZP82	CC141_HUMAN	reviewed	Coiled-coil domain-containing protein 141 (Coiled-coil protein associated with myosin II and DISC1)	CCDC141 CAMDI	Homo sapiens (Human)	1450
DNAAF5	Q86Y56	DAAF5_HUMAN	reviewed	Dynein assembly factor 5, axonemal (HEAT repeat-containing protein 2)	DNAAF5 HEATR2	Homo sapiens (Human)	855
IL6	P05231	IL6_HUMAN	reviewed	Interleukin-6 (IL-6) (B-cell stimulatory factor 2) (BSF-2) (CTL differentiation factor) (CDF) (Hybridoma growth factor) (Interferon beta-2) (IFN-beta-2)	IL6 IFNB2	Homo sapiens (Human)	212
TEX14	Q8IWB6	TEX14_HUMAN	reviewed	Inactive serine/threonine-protein kinase TEX14 (Protein kinase-like protein SgK307) (Sugen kinase 307) (Testis-expressed sequence 14) (Testis-expressed sequence 14 protein)	TEX14 SGK307	Homo sapiens (Human)	1497
AKT1	P31749	AKT1_HUMAN	reviewed	RAC-alpha serine/threonine-protein kinase (EC 2.7.11.1) (Protein kinase B) (PKB) (Protein kinase B alpha) (PKB alpha) (Proto-oncogene c-Akt) (RAC-PK-alpha)	AKT1 PKB RAC	Homo sapiens (Human)	480
HFE	Q30201	HFE_HUMAN	reviewed	Hereditary hemochromatosis protein (HLA-H)	HFE HLAH	Homo sapiens (Human)	348
TAF4B	Q92750	TAF4B_HUMAN	reviewed	Transcription initiation factor TFIID subunit 4B (Transcription initiation factor TFIID 105 kDa subunit) (TAF(II)105) (TAFII-105) (TAFII105)	TAF4B TAF2C2 TAFII105	Homo sapiens (Human)	862
GATA4	P43694	GATA4_HUMAN	reviewed	Transcription factor GATA-4 (GATA-binding factor 4)	GATA4	Homo sapiens (Human)	442
FGFR3	P22607	FGFR3_HUMAN	reviewed	Fibroblast growth factor receptor 3 (FGFR-3) (EC 2.7.10.1) (CD antigen CD333)	FGFR3 JTK4	Homo sapiens (Human)	806
GOPC	Q9HD26	GOPC_HUMAN	reviewed	Golgi-associated PDZ and coiled-coil motif-containing protein (CFTR-associated ligand) (Fused in glioblastoma) (PDZ protein interacting specifically with TC10) (PIST)	GOPC CAL FIG	Homo sapiens (Human)	462
ZP3	P21754	ZP3_HUMAN	reviewed	Zona pellucida sperm-binding protein 3 (Sperm receptor) (ZP3A/ZP3B) (Zona pellucida glycoprotein 3) (Zp-3) (Zona pellucida protein C) [Cleaved into: Processed zona pellucida sperm-binding protein 3]	ZP3 ZP3A ZP3B ZPC	Homo sapiens (Human)	424
GNAS	Q5JWF2	GNAS1_HUMAN	reviewed	Guanine nucleotide-binding protein G(s) subunit alpha isoforms XLas (Adenylate cyclase-stimulating G alpha protein) (Extra large alphas protein) (XLalphas)	GNAS GNAS1	Homo sapiens (Human)	1037
INHA	P05111	INHA_HUMAN	reviewed	Inhibin alpha chain	INHA	Homo sapiens (Human)	366
HYDIN	Q4G0P3	HYDIN_HUMAN	reviewed	Hydrocephalus-inducing protein homolog	HYDIN HYDIN1 KIAA1864	Homo sapiens (Human)	5121
RSPO1	Q2MKA7	RSPO1_HUMAN	reviewed	R-spondin-1 (Roof plate-specific spondin-1) (hRspo1)	RSPO1	Homo sapiens (Human)	263
SEMA3A	Q14563	SEM3A_HUMAN	reviewed	Semaphorin-3A (Semaphorin III) (Sema III)	SEMA3A SEMAD	Homo sapiens (Human)	771
TNF	P01375	TNFA_HUMAN	reviewed	Tumor necrosis factor (Cachectin) (TNF-alpha) (Tumor necrosis factor ligand superfamily member 2) (TNF-a) [Cleaved into: Tumor necrosis factor, membrane form (N-terminal fragment) (NTF); Intracellular domain 1 (ICD1); Intracellular domain 2 (ICD2); C-domain 1; C-domain 2; Tumor necrosis factor, soluble form]	TNF TNFA TNFSF2	Homo sapiens (Human)	233
PPARG	P37231	PPARG_HUMAN	reviewed	Peroxisome proliferator-activated receptor gamma (PPAR-gamma) (Nuclear receptor subfamily 1 group C member 3)	PPARG NR1C3	Homo sapiens (Human)	505
SUN5	Q8TC36	SUN5_HUMAN	reviewed	SUN domain-containing protein 5 (Sad1 and UNC84 domain-containing protein 5) (Sperm-associated antigen 4-like protein) (Testis and spermatogenesis-related gene 4 protein)	SUN5 SPAG4L TSARG4	Homo sapiens (Human)	379
HS6ST1	O60243	H6ST1_HUMAN	reviewed	Heparan-sulfate 6-O-sulfotransferase 1 (HS6ST-1) (EC 2.8.2.-)	HS6ST1 HS6ST	Homo sapiens (Human)	411
KRAS	P01116	RASK_HUMAN	reviewed	GTPase KRas (EC 3.6.5.2) (K-Ras 2) (Ki-Ras) (c-K-ras) (c-Ki-ras) [Cleaved into: GTPase KRas, N-terminally processed]	KRAS KRAS2 RASK2	Homo sapiens (Human)	189
POLR3B	Q9NW08	RPC2_HUMAN	reviewed	DNA-directed RNA polymerase III subunit RPC2 (RNA polymerase III subunit C2) (EC 2.7.7.6) (C128) (DNA-directed RNA polymerase III 127.6 kDa polypeptide) (DNA-directed RNA polymerase III subunit B)	POLR3B	Homo sapiens (Human)	1133
BMPR1B	O00238	BMR1B_HUMAN	reviewed	Bone morphogenetic protein receptor type-1B (BMP type-1B receptor) (BMPR-1B) (EC 2.7.11.30) (CD antigen CDw293)	BMPR1B	Homo sapiens (Human)	502
NR3C1	P04150	GCR_HUMAN	reviewed	Glucocorticoid receptor (GR) (Nuclear receptor subfamily 3 group C member 1)	NR3C1 GRL	Homo sapiens (Human)	777
MAP3K1	Q13233	M3K1_HUMAN	reviewed	Mitogen-activated protein kinase kinase kinase 1 (EC 2.7.11.25) (MAPK/ERK kinase kinase 1) (MEK kinase 1) (MEKK 1)	MAP3K1 MAPKKK1 MEKK MEKK1	Homo sapiens (Human)	1512
NME8	Q8N427	TXND3_HUMAN	reviewed	Thioredoxin domain-containing protein 3 (NM23-H8) (NME/NM23 family member 8) (Spermatid-specific thioredoxin-2) (Sptrx-2)	NME8 SPTRX2 TXNDC3	Homo sapiens (Human)	588
SPEF2	Q9C093	SPEF2_HUMAN	reviewed	Sperm flagellar protein 2 (Protein KPL2)	SPEF2 KIAA1770 KPL2	Homo sapiens (Human)	1822
GHR	P10912	GHR_HUMAN	reviewed	Growth hormone receptor (GH receptor) (Somatotropin receptor) [Cleaved into: Growth hormone-binding protein (GH-binding protein) (GHBP) (Serum-binding protein)]	GHR	Homo sapiens (Human)	638
DNAI2	Q9GZS0	DNAI2_HUMAN	reviewed	Dynein intermediate chain 2, axonemal (Axonemal dynein intermediate chain 2)	DNAI2	Homo sapiens (Human)	605
TACR3	P29371	NK3R_HUMAN	reviewed	Neuromedin-K receptor (NKR) (NK-3 receptor) (NK-3R) (Neurokinin B receptor) (Tachykinin receptor 3)	TACR3 NK3R TAC3R	Homo sapiens (Human)	465
TP63	Q9H3D4	P63_HUMAN	reviewed	Tumor protein 63 (p63) (Chronic ulcerative stomatitis protein) (CUSP) (Keratinocyte transcription factor KET) (Transformation-related protein 63) (TP63) (Tumor protein p73-like) (p73L) (p40) (p51)	TP63 KET P63 P73H P73L TP73L	Homo sapiens (Human)	680
TAC3	Q9UHF0	TKNK_HUMAN	reviewed	Tachykinin-3 (ZNEUROK1) [Cleaved into: Neurokinin-B (NKB) (Neuromedin-K)]	TAC3 NKNB UNQ585/PRO1155	Homo sapiens (Human)	121
HSFY1	Q96LI6	HSFY1_HUMAN	reviewed	Heat shock transcription factor, Y-linked (Heat shock transcription factor 2-like protein) (HSF2-like)	HSFY1 HSF2L HSFY; HSFY2 HSF2L HSFY	Homo sapiens (Human)	401
STS	P08842	STS_HUMAN	reviewed	Steryl-sulfatase (EC 3.1.6.2) (Arylsulfatase C) (ASC) (Estrone sulfatase) (Steroid sulfatase) (Steryl-sulfate sulfohydrolase)	STS ARSC1	Homo sapiens (Human)	583
PROK2	Q9HC23	PROK2_HUMAN	reviewed	Prokineticin-2 (PK2) (Protein Bv8 homolog)	PROK2 BV8	Homo sapiens (Human)	129
RSPH4A	Q5TD94	RSH4A_HUMAN	reviewed	Radial spoke head protein 4 homolog A (Radial spoke head-like protein 3)	RSPH4A RSHL3	Homo sapiens (Human)	716
DNAAF2	Q9NVR5	KTU_HUMAN	reviewed	Protein kintoun (Dynein assembly factor 2, axonemal)	DNAAF2 C14orf104 KTU	Homo sapiens (Human)	837
RSPH9	Q9H1X1	RSPH9_HUMAN	reviewed	Radial spoke head protein 9 homolog	RSPH9 C6orf206 MRPS18AL1	Homo sapiens (Human)	276
CDH1	P12830	CADH1_HUMAN	reviewed	Cadherin-1 (CAM 120/80) (Epithelial cadherin) (E-cadherin) (Uvomorulin) (CD antigen CD324) [Cleaved into: E-Cad/CTF1; E-Cad/CTF2; E-Cad/CTF3]	CDH1 CDHE UVO	Homo sapiens (Human)	882
ZP2	Q05996	ZP2_HUMAN	reviewed	Zona pellucida sperm-binding protein 2 (Zona pellucida glycoprotein 2) (Zp-2) (Zona pellucida protein A) [Cleaved into: Processed zona pellucida sperm-binding protein 2]	ZP2 ZPA	Homo sapiens (Human)	745
RSPH1	Q8WYR4	RSPH1_HUMAN	reviewed	Radial spoke head 1 homolog (Cancer/testis antigen 79) (CT79) (Male meiotic metaphase chromosome-associated acidic protein) (Meichroacidin) (Testis-specific gene A2 protein)	RSPH1 TSA2 TSGA2	Homo sapiens (Human)	309
DNMT3B	Q9UBC3	DNM3B_HUMAN	reviewed	DNA (cytosine-5)-methyltransferase 3B (Dnmt3b) (EC 2.1.1.37) (DNA methyltransferase HsaIIIB) (DNA MTase HsaIIIB) (M.HsaIIIB)	DNMT3B	Homo sapiens (Human)	853
DMRT3	Q9NQL9	DMRT3_HUMAN	reviewed	Doublesex- and mab-3-related transcription factor 3	DMRT3 DMRTA3	Homo sapiens (Human)	472
TDRD9	Q8NDG6	TDRD9_HUMAN	reviewed	ATP-dependent RNA helicase TDRD9 (EC 3.6.4.13) (Tudor domain-containing protein 9)	TDRD9 C14orf75	Homo sapiens (Human)	1382
MAP2K1	Q02750	MP2K1_HUMAN	reviewed	Dual specificity mitogen-activated protein kinase kinase 1 (MAP kinase kinase 1) (MAPKK 1) (MKK1) (EC 2.7.12.2) (ERK activator kinase 1) (MAPK/ERK kinase 1) (MEK 1)	MAP2K1 MEK1 PRKMK1	Homo sapiens (Human)	393
GSTM1	P09488	GSTM1_HUMAN	reviewed	Glutathione S-transferase Mu 1 (EC 2.5.1.18) (GST HB subunit 4) (GST class-mu 1) (GSTM1-1) (GSTM1a-1a) (GSTM1b-1b) (GTH4)	GSTM1 GST1	Homo sapiens (Human)	218
LRRC6	Q86X45	TILB_HUMAN	reviewed	Protein tilB homolog (Leucine-rich repeat-containing protein 6) (Leucine-rich testis-specific protein) (Testis-specific leucine-rich repeat protein)	LRRC6 LRTP TSLRP	Homo sapiens (Human)	466
PMFBP1	Q8TBY8	PMFBP_HUMAN	reviewed	Polyamine-modulated factor 1-binding protein 1 (PMF-1-binding protein)	PMFBP1	Homo sapiens (Human)	1007
SYCE1	Q8N0S2	SYCE1_HUMAN	reviewed	Synaptonemal complex central element protein 1 (Cancer/testis antigen 76) (CT76)	SYCE1 C10orf94	Homo sapiens (Human)	351
CCDC40	Q4G0X9	CCD40_HUMAN	reviewed	Coiled-coil domain-containing protein 40	CCDC40 KIAA1640	Homo sapiens (Human)	1142
CD40LG	P29965	CD40L_HUMAN	reviewed	CD40 ligand (CD40-L) (T-cell antigen Gp39) (TNF-related activation protein) (TRAP) (Tumor necrosis factor ligand superfamily member 5) (CD antigen CD154) [Cleaved into: CD40 ligand, membrane form; CD40 ligand, soluble form (sCD40L)]	CD40LG CD40L TNFSF5 TRAP	Homo sapiens (Human)	261
SERPINA1	P01009	A1AT_HUMAN	reviewed	Alpha-1-antitrypsin (Alpha-1 protease inhibitor) (Alpha-1-antiproteinase) (Serpin A1) [Cleaved into: Short peptide from AAT (SPAAT)]	SERPINA1 AAT PI PRO0684 PRO2209	Homo sapiens (Human)	418
HRAS	P01112	RASH_HUMAN	reviewed	GTPase HRas (EC 3.6.5.2) (H-Ras-1) (Ha-Ras) (Transforming protein p21) (c-H-ras) (p21ras) [Cleaved into: GTPase HRas, N-terminally processed]	HRAS HRAS1	Homo sapiens (Human)	189
DNAL1	Q4LDG9	DNAL1_HUMAN	reviewed	Dynein light chain 1, axonemal (LC1)	DNAL1 C14orf168	Homo sapiens (Human)	190
MCIDAS	D6RGH6	MCIN_HUMAN	reviewed	Multicilin (Multiciliate differentiation and DNA synthesis-associated cell cycle protein) (McIdas protein) (Protein Idas)	MCIDAS IDAS MCI MCIN	Homo sapiens (Human)	385
NANOS1	Q8WY41	NANO1_HUMAN	reviewed	Nanos homolog 1 (NOS-1) (EC_Rep1a)	NANOS1 NOS1	Homo sapiens (Human)	292
MEIOB	Q8N635	MEIOB_HUMAN	reviewed	Meiosis-specific with OB domain-containing protein (EC 3.1.-.-)	MEIOB C16orf73	Homo sapiens (Human)	442
ZFPM2	Q8WW38	FOG2_HUMAN	reviewed	Zinc finger protein ZFPM2 (Friend of GATA protein 2) (FOG-2) (Friend of GATA 2) (hFOG-2) (Zinc finger protein 89B) (Zinc finger protein multitype 2)	ZFPM2 FOG2 ZNF89B	Homo sapiens (Human)	1151
GH1	P01241	SOMA_HUMAN	reviewed	Somatotropin (Growth hormone) (GH) (GH-N) (Growth hormone 1) (Pituitary growth hormone)	GH1	Homo sapiens (Human)	217
RAD51	Q06609	RAD51_HUMAN	reviewed	DNA repair protein RAD51 homolog 1 (HsRAD51) (hRAD51) (RAD51 homolog A)	RAD51 RAD51A RECA	Homo sapiens (Human)	339
KDM5D	Q9BY66	KDM5D_HUMAN	reviewed	Lysine-specific demethylase 5D (EC 1.14.11.67) (Histocompatibility Y antigen) (H-Y) (Histone demethylase JARID1D) (Jumonji/ARID domain-containing protein 1D) (Protein SmcY) ([histone H3]-trimethyl-L-lysine(4) demethylase 5D)	KDM5D HY HYA JARID1D KIAA0234 SMCY	Homo sapiens (Human)	1539
NPHP1	O15259	NPHP1_HUMAN	reviewed	Nephrocystin-1 (Juvenile nephronophthisis 1 protein)	NPHP1 NPH1	Homo sapiens (Human)	732
CLDN2	P57739	CLD2_HUMAN	reviewed	Claudin-2 (SP82)	CLDN2 PSEC0059 SP82 UNQ705/PRO1356	Homo sapiens (Human)	230
CDY1	Q9Y6F8	CDY1_HUMAN	reviewed	Testis-specific chromodomain protein Y 1 (EC 2.3.1.48)	CDY1 CDY1A; CDY1B	Homo sapiens (Human)	540
INSR	P06213	INSR_HUMAN	reviewed	Insulin receptor (IR) (EC 2.7.10.1) (CD antigen CD220) [Cleaved into: Insulin receptor subunit alpha; Insulin receptor subunit beta]	INSR	Homo sapiens (Human)	1382
IGFBP3	P17936	IBP3_HUMAN	reviewed	Insulin-like growth factor-binding protein 3 (IBP-3) (IGF-binding protein 3) (IGFBP-3)	IGFBP3 IBP3	Homo sapiens (Human)	291
PARK7	Q99497	PARK7_HUMAN	reviewed	Parkinson disease protein 7 (Maillard deglycase) (Oncogene DJ1) (Parkinsonism-associated deglycase) (Protein DJ-1) (DJ-1) (Protein/nucleic acid deglycase DJ-1) (EC 3.1.2.-) (EC 3.5.1.-) (EC 3.5.1.124)	PARK7	Homo sapiens (Human)	189
SRD5A1	P18405	S5A1_HUMAN	reviewed	3-oxo-5-alpha-steroid 4-dehydrogenase 1 (EC 1.3.1.22) (SR type 1) (Steroid 5-alpha-reductase 1) (S5AR 1)	SRD5A1	Homo sapiens (Human)	259
CCDC103	Q8IW40	CC103_HUMAN	reviewed	Coiled-coil domain-containing protein 103	CCDC103	Homo sapiens (Human)	242
BRDT	Q58F21	BRDT_HUMAN	reviewed	Bromodomain testis-specific protein (Cancer/testis antigen 9) (CT9) (RING3-like protein)	BRDT	Homo sapiens (Human)	947
DNAAF1	Q8NEP3	DAAF1_HUMAN	reviewed	Dynein assembly factor 1, axonemal (Leucine-rich repeat-containing protein 50)	DNAAF1 LRRC50	Homo sapiens (Human)	725
CCDC39	Q9UFE4	CCD39_HUMAN	reviewed	Coiled-coil domain-containing protein 39	CCDC39	Homo sapiens (Human)	941
HERC2	O95714	HERC2_HUMAN	reviewed	E3 ubiquitin-protein ligase HERC2 (EC 2.3.2.26) (HECT domain and RCC1-like domain-containing protein 2) (HECT-type E3 ubiquitin transferase HERC2)	HERC2	Homo sapiens (Human)	4834
TERT	O14746	TERT_HUMAN	reviewed	Telomerase reverse transcriptase (EC 2.7.7.49) (HEST2) (Telomerase catalytic subunit) (Telomerase-associated protein 2) (TP2)	TERT EST2 TCS1 TRT	Homo sapiens (Human)	1132
CTNNB1	P35222	CTNB1_HUMAN	reviewed	Catenin beta-1 (Beta-catenin)	CTNNB1 CTNNB OK/SW-cl.35 PRO2286	Homo sapiens (Human)	781
CCDC114	Q96M63	CC114_HUMAN	reviewed	Coiled-coil domain-containing protein 114	CCDC114	Homo sapiens (Human)	670
ATRX	P46100	ATRX_HUMAN	reviewed	Transcriptional regulator ATRX (EC 3.6.4.12) (ATP-dependent helicase ATRX) (X-linked helicase II) (X-linked nuclear protein) (XNP) (Znf-HX)	ATRX RAD54L XH2	Homo sapiens (Human)	2492
NBN	O60934	NBN_HUMAN	reviewed	Nibrin (Cell cycle regulatory protein p95) (Nijmegen breakage syndrome protein 1)	NBN NBS NBS1 P95	Homo sapiens (Human)	754

## Sheet: OMIM-uniprot
Gene name	Entry	Entry name	Status	Protein names	Gene names	Organism	Length
B3GALT6	Q96L58	B3GT6_HUMAN	reviewed	Beta-1,3-galactosyltransferase 6 (Beta-1,3-GalTase 6) (Beta3Gal-T6) (Beta3GalT6) (EC 2.4.1.134) (GAG GalTII) (Galactosyltransferase II) (Galactosylxylosylprotein 3-beta-galactosyltransferase) (UDP-Gal:betaGal beta 1,3-galactosyltransferase polypeptide 6)	B3GALT6	Homo sapiens (Human)	329
GNB1	P62873	GBB1_HUMAN	reviewed	Guanine nucleotide-binding protein G(I)/G(S)/G(T) subunit beta-1 (Transducin beta chain 1)	GNB1	Homo sapiens (Human)	340
PEX10	O60683	PEX10_HUMAN	reviewed	Peroxisome biogenesis factor 10 (Peroxin-10) (Peroxisomal biogenesis factor 10) (Peroxisome assembly protein 10) (RING finger protein 69)	PEX10 RNF69	Homo sapiens (Human)	326
MMEL1	Q495T6	MMEL1_HUMAN	reviewed	Membrane metallo-endopeptidase-like 1 (EC 3.4.24.11) (Membrane metallo-endopeptidase-like 2) (NEP2(m)) (Neprilysin II) (NEPII) (Neprilysin-2) (NEP2) (NL2) [Cleaved into: Membrane metallo-endopeptidase-like 1, soluble form (Neprilysin-2 secreted) (NEP2(s))]	MMEL1 MELL1 MMEL2 NEP2	Homo sapiens (Human)	779
PRDM16	Q9HAZ2	PRD16_HUMAN	reviewed	Histone-lysine N-methyltransferase PRDM16 (EC 2.1.1.-) (PR domain zinc finger protein 16) (PR domain-containing protein 16) (Transcription factor MEL1) (MDS1/EVI1-like gene 1)	PRDM16 KIAA1675 MEL1 PFM13	Homo sapiens (Human)	1276
TP73	O15350	P73_HUMAN	reviewed	Tumor protein p73 (p53-like transcription factor) (p53-related protein)	TP73 P73	Homo sapiens (Human)	636
SLC2A5	P22732	GTR5_HUMAN	reviewed	Solute carrier family 2, facilitated glucose transporter member 5 (Fructose transporter) (Glucose transporter type 5, small intestine) (GLUT-5)	SLC2A5 GLUT5	Homo sapiens (Human)	501
H6PD	O95479	G6PE_HUMAN	reviewed	GDH/6PGL endoplasmic bifunctional protein [Includes: Hexose-6-phosphate dehydrogenase (Glucose 1-dehydrogenase) (GDH) (EC 1.1.1.47) (Glucose-6-phosphate dehydrogenase) (EC 1.1.1.363); 6-phosphogluconolactonase (6PGL) (EC 3.1.1.31)]	H6PD GDH	Homo sapiens (Human)	791
KIF1B	O60333	KIF1B_HUMAN	reviewed	Kinesin-like protein KIF1B (Klp)	KIF1B KIAA0591 KIAA1448	Homo sapiens (Human)	1816
PGD	P52209	6PGD_HUMAN	reviewed	6-phosphogluconate dehydrogenase, decarboxylating (EC 1.1.1.44)	PGD PGDH	Homo sapiens (Human)	483
TARDBP	Q13148	TADBP_HUMAN	reviewed	TAR DNA-binding protein 43 (TDP-43)	TARDBP TDP43	Homo sapiens (Human)	414
MTOR	P42345	MTOR_HUMAN	reviewed	Serine/threonine-protein kinase mTOR (EC 2.7.11.1) (FK506-binding protein 12-rapamycin complex-associated protein 1) (FKBP12-rapamycin complex-associated protein) (Mammalian target of rapamycin) (mTOR) (Mechanistic target of rapamycin) (Rapamycin and FKBP12 target 1) (Rapamycin target protein 1)	MTOR FRAP FRAP1 FRAP2 RAFT1 RAPT1	Homo sapiens (Human)	2549
UBIAD1	Q9Y5Z9	UBIA1_HUMAN	reviewed	UbiA prenyltransferase domain-containing protein 1 (EC 2.5.1.-) (Transitional epithelial response protein 1)	UBIAD1 TERE1	Homo sapiens (Human)	338
MTHFR	P42898	MTHR_HUMAN	reviewed	Methylenetetrahydrofolate reductase (EC 1.5.1.20)	MTHFR	Homo sapiens (Human)	656
PLOD1	Q02809	PLOD1_HUMAN	reviewed	Procollagen-lysine,2-oxoglutarate 5-dioxygenase 1 (EC 1.14.11.4) (Lysyl hydroxylase 1) (LH1)	PLOD1 LLH PLOD	Homo sapiens (Human)	727
TNFRSF1B	P20333	TNR1B_HUMAN	reviewed	Tumor necrosis factor receptor superfamily member 1B (Tumor necrosis factor receptor 2) (TNF-R2) (Tumor necrosis factor receptor type II) (TNF-RII) (TNFR-II) (p75) (p80 TNF-alpha receptor) (CD antigen CD120b) (Etanercept) [Cleaved into: Tumor necrosis factor receptor superfamily member 1b, membrane form; Tumor necrosis factor-binding protein 2 (TBP-2) (TBPII)]	TNFRSF1B TNFBR TNFR2	Homo sapiens (Human)	461
CTRC	Q99895	CTRC_HUMAN	reviewed	Chymotrypsin-C (EC 3.4.21.2) (Caldecrin)	CTRC CLCR	Homo sapiens (Human)	268
MFAP2	P55001	MFAP2_HUMAN	reviewed	Microfibrillar-associated protein 2 (MFAP-2) (Microfibril-associated glycoprotein 1) (MAGP) (MAGP-1)	MFAP2 MAGP1	Homo sapiens (Human)	183
ATP13A2	Q9NQ11	AT132_HUMAN	reviewed	Polyamine-transporting ATPase 13A2 (EC 7.6.2.-)	ATP13A2 PARK9	Homo sapiens (Human)	1180
SDHB	P21912	SDHB_HUMAN	reviewed	Succinate dehydrogenase [ubiquinone] iron-sulfur subunit, mitochondrial (EC 1.3.5.1) (Iron-sulfur subunit of complex II) (Ip)	SDHB SDH SDH1	Homo sapiens (Human)	280
PADI4	Q9UM07	PADI4_HUMAN	reviewed	Protein-arginine deiminase type-4 (EC 3.5.3.15) (HL-60 PAD) (Peptidylarginine deiminase IV) (Protein-arginine deiminase type IV)	PADI4 PAD4 PADI5 PDI5	Homo sapiens (Human)	663
PADI6	Q6TGC4	PADI6_HUMAN	reviewed	Protein-arginine deiminase type-6 (EC 3.5.3.15) (Peptidyl arginine deiminase-like protein) (Peptidylarginine deiminase VI) (hPADVI) (Protein-arginine deiminase type VI)	PADI6 PAD6	Homo sapiens (Human)	694
PINK1	Q9BXM7	PINK1_HUMAN	reviewed	Serine/threonine-protein kinase PINK1, mitochondrial (EC 2.7.11.1) (BRPK) (PTEN-induced putative kinase protein 1)	PINK1	Homo sapiens (Human)	581
KIF17	Q9P2E2	KIF17_HUMAN	reviewed	Kinesin-like protein KIF17 (KIF3-related motor protein)	KIF17 KIAA1405 KIF3X	Homo sapiens (Human)	1029
ECE1	P42892	ECE1_HUMAN	reviewed	Endothelin-converting enzyme 1 (ECE-1) (EC 3.4.24.71)	ECE1	Homo sapiens (Human)	770
ALPL	P05186	PPBT_HUMAN	reviewed	Alkaline phosphatase, tissue-nonspecific isozyme (AP-TNAP) (TNSALP) (EC 3.1.3.1) (Alkaline phosphatase liver/bone/kidney isozyme)	ALPL	Homo sapiens (Human)	524
HSPG2	P98160	PGBM_HUMAN	reviewed	Basement membrane-specific heparan sulfate proteoglycan core protein (HSPG) (Perlecan) (PLC) [Cleaved into: Endorepellin; LG3 peptide]	HSPG2	Homo sapiens (Human)	4391
WNT4	P56705	WNT4_HUMAN	reviewed	Protein Wnt-4	WNT4 UNQ426/PRO864	Homo sapiens (Human)	351
EPHB2	P29323	EPHB2_HUMAN	reviewed	Ephrin type-B receptor 2 (EC 2.7.10.1) (Developmentally-regulated Eph-related tyrosine kinase) (ELK-related tyrosine kinase) (EPH tyrosine kinase 3) (EPH-like kinase 5) (EK5) (hEK5) (Renal carcinoma antigen NY-REN-47) (Tyrosine-protein kinase TYRO5) (Tyrosine-protein kinase receptor EPH-3) [Cleaved into: EphB2/CTF1; EphB2/CTF2]	EPHB2 DRT EPHT3 EPTH3 ERK HEK5 TYRO5	Homo sapiens (Human)	1055
KDM1A	O60341	KDM1A_HUMAN	reviewed	Lysine-specific histone demethylase 1A (EC 1.14.99.66) (BRAF35-HDAC complex protein BHC110) (Flavin-containing amine oxidase domain-containing protein 2) ([histone H3]-dimethyl-L-lysine(4) FAD-dependent demethylase 1A)	KDM1A AOF2 KDM1 KIAA0601 LSD1	Homo sapiens (Human)	852
RPL11	P62913	RL11_HUMAN	reviewed	60S ribosomal protein L11 (CLL-associated antigen KW-12) (Large ribosomal subunit protein uL5)	RPL11	Homo sapiens (Human)	178
PITHD1	Q9GZP4	PITH1_HUMAN	reviewed	PITH domain-containing protein 1	PITHD1 C1orf128 AD039 HT014 PP603	Homo sapiens (Human)	211
GALE	Q14376	GALE_HUMAN	reviewed	UDP-glucose 4-epimerase (EC 5.1.3.2) (Galactowaldenase) (UDP-N-acetylgalactosamine 4-epimerase) (UDP-GalNAc 4-epimerase) (UDP-N-acetylglucosamine 4-epimerase) (UDP-GlcNAc 4-epimerase) (EC 5.1.3.7) (UDP-galactose 4-epimerase)	GALE	Homo sapiens (Human)	348
HMGCL	P35914	HMGCL_HUMAN	reviewed	Hydroxymethylglutaryl-CoA lyase, mitochondrial (HL) (HMG-CoA lyase) (EC 4.1.3.4) (3-hydroxy-3-methylglutarate-CoA lyase)	HMGCL	Homo sapiens (Human)	325
FUCA1	P04066	FUCO_HUMAN	reviewed	Tissue alpha-L-fucosidase (EC 3.2.1.51) (Alpha-L-fucosidase I) (Alpha-L-fucoside fucohydrolase 1) (Alpha-L-fucosidase 1)	FUCA1 Nbla10230	Homo sapiens (Human)	466
CNR2	P34972	CNR2_HUMAN	reviewed	Cannabinoid receptor 2 (CB-2) (CB2) (hCB2) (CX5)	CNR2 CB2A CB2B	Homo sapiens (Human)	360
PNRC2	Q9NPJ4	PNRC2_HUMAN	reviewed	Proline-rich nuclear receptor coactivator 2	PNRC2 HSPC208	Homo sapiens (Human)	139
GRHL3	Q8TE85	GRHL3_HUMAN	reviewed	Grainyhead-like protein 3 homolog (Sister of mammalian grainyhead) (Transcription factor CP2-like 4)	GRHL3 SOM TFCP2L4	Homo sapiens (Human)	626
RHCE	P18577	RHCE_HUMAN	reviewed	Blood group Rh(CE) polypeptide (Rh polypeptide 1) (RhPI) (Rh30A) (RhIXB) (Rhesus C/E antigens) (CD antigen CD240CE)	RHCE RHC RHE	Homo sapiens (Human)	417
LDLRAP1	Q5SW96	ARH_HUMAN	reviewed	Low density lipoprotein receptor adapter protein 1 (Autosomal recessive hypercholesterolemia protein)	LDLRAP1 ARH	Homo sapiens (Human)	308
SELENON	Q9NZV5	SELN_HUMAN	reviewed	Selenoprotein N (SelN)	SELENON SELN SEPN1	Homo sapiens (Human)	590
CATSPER4	Q7RTX7	CTSR4_HUMAN	reviewed	Cation channel sperm-associated protein 4 (CatSper4)	CATSPER4	Homo sapiens (Human)	472
DHDDS	Q86SQ9	DHDDS_HUMAN	reviewed	Dehydrodolichyl diphosphate synthase complex subunit DHDDS (EC 2.5.1.87) (Cis-isoprenyltransferase) (CIT) (Cis-IPTase) (Cis-prenyltransferase subunit hCIT) (Epididymis tissue protein Li 189m)	DHDDS HDS	Homo sapiens (Human)	333
PIGV	Q9NUD9	PIGV_HUMAN	reviewed	GPI mannosyltransferase 2 (EC 2.4.1.-) (GPI mannosyltransferase II) (GPI-MT-II) (Phosphatidylinositol-glycan biosynthesis class V protein) (PIG-V)	PIGV	Homo sapiens (Human)	493
SFN	Q9Y3B8	ORN_HUMAN	reviewed	Oligoribonuclease, mitochondrial (EC 3.1.-.-) (RNA exonuclease 2 homolog) (Small fragment nuclease)	REXO2 SFN SMFN CGI-114	Homo sapiens (Human)	237
NR0B2	Q15466	NR0B2_HUMAN	reviewed	Nuclear receptor subfamily 0 group B member 2 (Orphan nuclear receptor SHP) (Small heterodimer partner)	NR0B2 SHP	Homo sapiens (Human)	257
SLC9A1	P19634	SL9A1_HUMAN	reviewed	Sodium/hydrogen exchanger 1 (APNH) (Na(+)/H(+) antiporter, amiloride-sensitive) (Na(+)/H(+) exchanger 1) (NHE-1) (Solute carrier family 9 member 1)	SLC9A1 APNH1 NHE1	Homo sapiens (Human)	815
FCN3	O75636	FCN3_HUMAN	reviewed	Ficolin-3 (Collagen/fibrinogen domain-containing lectin 3 p35) (Collagen/fibrinogen domain-containing protein 3) (Hakata antigen)	FCN3 FCNH HAKA1	Homo sapiens (Human)	299
OPRD1	P41143	OPRD_HUMAN	reviewed	Delta-type opioid receptor (D-OR-1) (DOR-1)	OPRD1 OPRD	Homo sapiens (Human)	372
EPB41	P11171	41_HUMAN	reviewed	Protein 4.1 (P4.1) (4.1R) (Band 4.1) (EPB4.1)	EPB41 E41P	Homo sapiens (Human)	864
MATN1	P21941	MATN1_HUMAN	reviewed	Cartilage matrix protein (Matrilin-1)	MATN1 CMP CRTM	Homo sapiens (Human)	496
SDC3	O75056	SDC3_HUMAN	reviewed	Syndecan-3 (SYND3)	SDC3 KIAA0468	Homo sapiens (Human)	442
PTP4A2	Q12974	TP4A2_HUMAN	reviewed	Protein tyrosine phosphatase type IVA 2 (EC 3.1.3.48) (HU-PP-1) (OV-1) (PTP(CAAXII)) (Protein-tyrosine phosphatase 4a2) (Protein-tyrosine phosphatase of regenerating liver 2) (PRL-2)	PTP4A2 PRL2 PTPCAAX2 BM-008	Homo sapiens (Human)	167
KHDRBS1	Q07666	KHDR1_HUMAN	reviewed	KH domain-containing, RNA-binding, signal transduction-associated protein 1 (GAP-associated tyrosine phosphoprotein p62) (Src-associated in mitosis 68 kDa protein) (Sam68) (p21 Ras GTPase-activating protein-associated p62) (p68)	KHDRBS1 SAM68	Homo sapiens (Human)	443
CCDC28B	Q9BUN5	CC28B_HUMAN	reviewed	Coiled-coil domain-containing protein 28B	CCDC28B	Homo sapiens (Human)	200
LCK	P06239	LCK_HUMAN	reviewed	Tyrosine-protein kinase Lck (EC 2.7.10.2) (Leukocyte C-terminal Src kinase) (LSK) (Lymphocyte cell-specific protein-tyrosine kinase) (Protein YT16) (Proto-oncogene Lck) (T cell-specific protein-tyrosine kinase) (p56-LCK)	LCK	Homo sapiens (Human)	509
HDAC1	Q13547	HDAC1_HUMAN	reviewed	Histone deacetylase 1 (HD1) (EC 3.5.1.98)	HDAC1 RPD3L1	Homo sapiens (Human)	482
YARS1	P54577	SYYC_HUMAN	reviewed	Tyrosine--tRNA ligase, cytoplasmic (EC 6.1.1.1) (Tyrosyl-tRNA synthetase) (TyrRS) [Cleaved into: Tyrosine--tRNA ligase, cytoplasmic, N-terminally processed]	YARS1 YARS	Homo sapiens (Human)	528
AK2	P54819	KAD2_HUMAN	reviewed	Adenylate kinase 2, mitochondrial (AK 2) (EC 2.7.4.3) (ATP-AMP transphosphorylase 2) (ATP:AMP phosphotransferase) (Adenylate monophosphate kinase) [Cleaved into: Adenylate kinase 2, mitochondrial, N-terminally processed]	AK2 ADK2	Homo sapiens (Human)	239
GJB3	O75712	CXB3_HUMAN	reviewed	Gap junction beta-3 protein (Connexin-31) (Cx31)	GJB3 CX31	Homo sapiens (Human)	270
TEKT2	Q9UIF3	TEKT2_HUMAN	reviewed	Tektin-2 (Tektin-t) (Testicular tektin) (Testicular tektin B1-like protein) (TEKTB1) (Tektin-B1)	TEKT2	Homo sapiens (Human)	430
COL8A2	P25067	CO8A2_HUMAN	reviewed	Collagen alpha-2(VIII) chain (Endothelial collagen)	COL8A2	Homo sapiens (Human)	703
CSF3R	Q99062	CSF3R_HUMAN	reviewed	Granulocyte colony-stimulating factor receptor (G-CSF receptor) (G-CSF-R) (CD antigen CD114)	CSF3R GCSFR	Homo sapiens (Human)	836
RSPO1	Q2MKA7	RSPO1_HUMAN	reviewed	R-spondin-1 (Roof plate-specific spondin-1) (hRspo1)	RSPO1	Homo sapiens (Human)	263
ZMPSTE24	O75844	FACE1_HUMAN	reviewed	CAAX prenyl protease 1 homolog (EC 3.4.24.84) (Farnesylated proteins-converting enzyme 1) (FACE-1) (Prenyl protein-specific endoprotease 1) (Zinc metalloproteinase Ste24 homolog)	ZMPSTE24 FACE1 STE24	Homo sapiens (Human)	475
COL9A2	Q14055	CO9A2_HUMAN	reviewed	Collagen alpha-2(IX) chain	COL9A2	Homo sapiens (Human)	689
SCMH1	Q96GD3	SCMH1_HUMAN	reviewed	Polycomb protein SCMH1 (Sex comb on midleg homolog 1)	SCMH1	Homo sapiens (Human)	660
P3H1	Q32P28	P3H1_HUMAN	reviewed	Prolyl 3-hydroxylase 1 (EC 1.14.11.7) (Growth suppressor 1) (Leucine- and proline-enriched proteoglycan 1) (Leprecan-1)	P3H1 GROS1 LEPRE1 PSEC0109	Homo sapiens (Human)	736
SLC2A1	P11166	GTR1_HUMAN	reviewed	Solute carrier family 2, facilitated glucose transporter member 1 (Glucose transporter type 1, erythrocyte/brain) (GLUT-1) (HepG2 glucose transporter)	SLC2A1 GLUT1	Homo sapiens (Human)	492
PTPRF	P10586	PTPRF_HUMAN	reviewed	Receptor-type tyrosine-protein phosphatase F (EC 3.1.3.48) (Leukocyte common antigen related) (LAR)	PTPRF LAR	Homo sapiens (Human)	1907
PTCH2	Q9Y6C5	PTC2_HUMAN	reviewed	Protein patched homolog 2 (PTC2)	PTCH2 UNQ560/PRO1121/PRO57079	Homo sapiens (Human)	1203
EIF2B3	Q9NR50	EI2BG_HUMAN	reviewed	Translation initiation factor eIF-2B subunit gamma (eIF-2B GDP-GTP exchange factor subunit gamma)	EIF2B3	Homo sapiens (Human)	452
TOE1	Q96GM8	TOE1_HUMAN	reviewed	Target of EGR1 protein 1	TOE1	Homo sapiens (Human)	510
MMACHC	Q9Y4U1	MMAC_HUMAN	reviewed	Cyanocobalamin reductase / alkylcobalamin dealkylase (Alkylcobalamin:glutathione S-alkyltransferase) (EC 2.5.1.151) (CblC) (Cyanocobalamin reductase (cyanide-eliminating)) (EC 1.16.1.6) (Methylmalonic aciduria and homocystinuria type C protein) (MMACHC)	MMACHC	Homo sapiens (Human)	282
PRDX1	Q06830	PRDX1_HUMAN	reviewed	Peroxiredoxin-1 (EC 1.11.1.24) (Natural killer cell-enhancing factor A) (NKEF-A) (Proliferation-associated gene protein) (PAG) (Thioredoxin peroxidase 2) (Thioredoxin-dependent peroxide reductase 2) (Thioredoxin-dependent peroxiredoxin 1)	PRDX1 PAGA PAGB TDPX2	Homo sapiens (Human)	199
RAD54L	Q92698	RAD54_HUMAN	reviewed	DNA repair and recombination protein RAD54-like (EC 3.6.4.-) (RAD54 homolog) (hHR54) (hRAD54)	RAD54L RAD54A	Homo sapiens (Human)	747
FAAH	O00519	FAAH1_HUMAN	reviewed	Fatty-acid amide hydrolase 1 (EC 3.5.1.99) (Anandamide amidohydrolase 1) (Fatty acid ester hydrolase) (EC 3.1.1.-) (Oleamide hydrolase 1)	FAAH FAAH1	Homo sapiens (Human)	579
CYP4A11	Q02928	CP4AB_HUMAN	reviewed	Cytochrome P450 4A11 (EC 1.14.14.1) (20-hydroxyeicosatetraenoic acid synthase) (20-HETE synthase) (CYP4AII) (CYPIVA11) (Cytochrome P-450HK-omega) (Cytochrome P450HL-omega) (Fatty acid omega-hydroxylase) (Lauric acid omega-hydroxylase) (Long-chain fatty acid omega-monooxygenase) (EC 1.14.14.80)	CYP4A11 CYP4A2	Homo sapiens (Human)	519
TAL1	P17542	TAL1_HUMAN	reviewed	T-cell acute lymphocytic leukemia protein 1 (TAL-1) (Class A basic helix-loop-helix protein 17) (bHLHa17) (Stem cell protein) (T-cell leukemia/lymphoma protein 5)	TAL1 BHLHA17 SCL TCL5	Homo sapiens (Human)	331
FOXE3	Q13461	FOXE3_HUMAN	reviewed	Forkhead box protein E3 (Forkhead-related protein FKHL12) (Forkhead-related transcription factor 8) (FREAC-8)	FOXE3 FKHL12 FREAC8	Homo sapiens (Human)	319
CDKN2C	P42773	CDN2C_HUMAN	reviewed	Cyclin-dependent kinase 4 inhibitor C (Cyclin-dependent kinase 6 inhibitor) (p18-INK4c) (p18-INK6)	CDKN2C CDKN6	Homo sapiens (Human)	168
ORC1	Q13415	ORC1_HUMAN	reviewed	Origin recognition complex subunit 1 (Replication control protein 1)	ORC1 ORC1L PARC1	Homo sapiens (Human)	861
CPT2	P23786	CPT2_HUMAN	reviewed	Carnitine O-palmitoyltransferase 2, mitochondrial (EC 2.3.1.21) (Carnitine palmitoyltransferase II) (CPT II)	CPT2 CPT1	Homo sapiens (Human)	658
NDC1	Q9BTX1	NDC1_HUMAN	reviewed	Nucleoporin NDC1 (hNDC1) (Transmembrane protein 48)	NDC1 TMEM48	Homo sapiens (Human)	674
DHCR24	Q15392	DHC24_HUMAN	reviewed	Delta(24)-sterol reductase (EC 1.3.1.72) (24-dehydrocholesterol reductase) (3-beta-hydroxysterol Delta-24-reductase) (Diminuto/dwarf1 homolog) (Seladin-1)	DHCR24 KIAA0018	Homo sapiens (Human)	516
C8A	P07357	CO8A_HUMAN	reviewed	Complement component C8 alpha chain (Complement component 8 subunit alpha)	C8A	Homo sapiens (Human)	584
C8B	P07358	CO8B_HUMAN	reviewed	Complement component C8 beta chain (Complement component 8 subunit beta)	C8B	Homo sapiens (Human)	591
DAB1	O75553	DAB1_HUMAN	reviewed	Disabled homolog 1	DAB1	Homo sapiens (Human)	588
HOOK1	Q9UJC3	HOOK1_HUMAN	reviewed	Protein Hook homolog 1 (h-hook1) (hHK1)	HOOK1	Homo sapiens (Human)	728
NFIA	Q12857	NFIA_HUMAN	reviewed	Nuclear factor 1 A-type (NF1-A) (Nuclear factor 1/A) (CCAAT-box-binding transcription factor) (CTF) (Nuclear factor I/A) (NF-I/A) (NFI-A) (TGGCA-binding protein)	NFIA KIAA1439	Homo sapiens (Human)	509
DOCK7	Q96N67	DOCK7_HUMAN	reviewed	Dedicator of cytokinesis protein 7	DOCK7 KIAA1771	Homo sapiens (Human)	2140
ANGPTL3	Q9Y5C1	ANGL3_HUMAN	reviewed	Angiopoietin-related protein 3 (Angiopoietin-5) (ANG-5) (Angiopoietin-like protein 3) [Cleaved into: ANGPTL3(17-221); ANGPTL3(17-224)]	ANGPTL3 ANGPT5 UNQ153/PRO179	Homo sapiens (Human)	460
ALG6	Q9Y672	ALG6_HUMAN	reviewed	Dolichyl pyrophosphate Man9GlcNAc2 alpha-1,3-glucosyltransferase (EC 2.4.1.267) (Asparagine-linked glycosylation protein 6 homolog) (Dol-P-Glc:Man(9)GlcNAc(2)-PP-Dol alpha-1,3-glucosyltransferase) (Dolichyl-P-Glc:Man9GlcNAc2-PP-dolichyl glucosyltransferase)	ALG6 My046	Homo sapiens (Human)	507
PGM1	P36871	PGM1_HUMAN	reviewed	Phosphoglucomutase-1 (PGM 1) (EC 5.4.2.2) (Glucose phosphomutase 1)	PGM1	Homo sapiens (Human)	562
LEPR	P48357	LEPR_HUMAN	reviewed	Leptin receptor (LEP-R) (HuB219) (OB receptor) (OB-R) (CD antigen CD295)	LEPR DB OBR	Homo sapiens (Human)	1165
SLC35D1	Q9NTN3	S35D1_HUMAN	reviewed	UDP-glucuronic acid/UDP-N-acetylgalactosamine transporter (UDP-GlcA/UDP-GalNAc transporter) (Solute carrier family 35 member D1) (UDP-galactose transporter-related protein 7) (UGTrel7)	SLC35D1 KIAA0260 UGTREL7	Homo sapiens (Human)	355
RPE65	Q16518	RPE65_HUMAN	reviewed	Retinoid isomerohydrolase (EC 3.1.1.64) (All-trans-retinyl-palmitate hydrolase) (Lutein isomerase) (Meso-zeaxanthin isomerase) (EC 5.3.3.22) (Retinal pigment epithelium-specific 65 kDa protein) (Retinol isomerase)	RPE65	Homo sapiens (Human)	533
CTH	P32929	CGL_HUMAN	reviewed	Cystathionine gamma-lyase (EC 4.4.1.1) (Cysteine-protein sulfhydrase) (Gamma-cystathionase)	CTH	Homo sapiens (Human)	405
TNNI3K	Q59H18	TNI3K_HUMAN	reviewed	Serine/threonine-protein kinase TNNI3K (EC 2.7.11.1) (Cardiac ankyrin repeat kinase) (Cardiac troponin I-interacting kinase) (TNNI3-interacting kinase)	TNNI3K CARK	Homo sapiens (Human)	835
ACADM	P11310	ACADM_HUMAN	reviewed	Medium-chain specific acyl-CoA dehydrogenase, mitochondrial (MCAD) (EC 1.3.8.7)	ACADM	Homo sapiens (Human)	421
MSH4	O15457	MSH4_HUMAN	reviewed	MutS protein homolog 4 (hMSH4)	MSH4	Homo sapiens (Human)	936
NEXN	Q0ZGT2	NEXN_HUMAN	reviewed	Nexilin (F-actin-binding protein) (Nelin)	NEXN	Homo sapiens (Human)	675
BCL10	O95999	BCL10_HUMAN	reviewed	B-cell lymphoma/leukemia 10 (B-cell CLL/lymphoma 10) (Bcl-10) (CARD-containing molecule enhancing NF-kappa-B) (CARD-like apoptotic protein) (hCLAP) (CED-3/ICH-1 prodomain homologous E10-like regulator) (CIPER) (Cellular homolog of vCARMEN) (cCARMEN) (Cellular-E10) (c-E10) (Mammalian CARD-containing adapter molecule E10) (mE10)	BCL10 CIPER CLAP	Homo sapiens (Human)	233
DDAH1	O94760	DDAH1_HUMAN	reviewed	N(G),N(G)-dimethylarginine dimethylaminohydrolase 1 (DDAH-1) (Dimethylarginine dimethylaminohydrolase 1) (EC 3.5.3.18) (DDAHI) (Dimethylargininase-1)	DDAH1 DDAH	Homo sapiens (Human)	285
HFM1	A2PYH4	HFM1_HUMAN	reviewed	Probable ATP-dependent DNA helicase HFM1 (EC 3.6.4.12) (SEC63 domain-containing protein 1)	HFM1 SEC3D1	Homo sapiens (Human)	1435
BRDT	Q58F21	BRDT_HUMAN	reviewed	Bromodomain testis-specific protein (Cancer/testis antigen 9) (CT9) (RING3-like protein)	BRDT	Homo sapiens (Human)	947
C1orf146	Q5VVC0	CA146_HUMAN	reviewed	Uncharacterized protein C1orf146	C1orf146	Homo sapiens (Human)	180
GLMN	Q92990	GLMN_HUMAN	reviewed	Glomulin (FK506-binding protein-associated protein) (FAP) (FKBP-associated protein)	GLMN FAP48 FAP68 VMGLOM	Homo sapiens (Human)	594
RPL5	P46777	RL5_HUMAN	reviewed	60S ribosomal protein L5 (Large ribosomal subunit protein uL18)	RPL5 MSTP030	Homo sapiens (Human)	297
ABCA4	P78363	ABCA4_HUMAN	reviewed	Retinal-specific phospholipid-transporting ATPase ABCA4 (EC 7.6.2.1) (ATP-binding cassette sub-family A member 4) (RIM ABC transporter) (RIM protein) (RmP) (Retinal-specific ATP-binding cassette transporter) (Stargardt disease protein)	ABCA4 ABCR	Homo sapiens (Human)	2273
CDC14A	Q9UNH5	CC14A_HUMAN	reviewed	Dual specificity protein phosphatase CDC14A (EC 3.1.3.16) (EC 3.1.3.48) (CDC14 cell division cycle 14 homolog A)	CDC14A	Homo sapiens (Human)	594
COL11A1	P12107	COBA1_HUMAN	reviewed	Collagen alpha-1(XI) chain	COL11A1 COLL6	Homo sapiens (Human)	1806
SLC25A24	Q6NUK1	SCMC1_HUMAN	reviewed	Calcium-binding mitochondrial carrier protein SCaMC-1 (Mitochondrial ATP-Mg/Pi carrier protein 1) (Mitochondrial Ca(2+)-dependent solute carrier protein 1) (Small calcium-binding mitochondrial carrier protein 1) (Solute carrier family 25 member 24)	SLC25A24 APC1 MCSC1 SCAMC1	Homo sapiens (Human)	477
WDR47	O94967	WDR47_HUMAN	reviewed	WD repeat-containing protein 47 (Neuronal enriched MAP-interacting protein) (Nemitin)	WDR47 KIAA0893	Homo sapiens (Human)	919
ALX3	O95076	ALX3_HUMAN	reviewed	Homeobox protein aristaless-like 3 (Proline-rich transcription factor ALX3)	ALX3	Homo sapiens (Human)	343
KCND3	Q9UK17	KCND3_HUMAN	reviewed	Potassium voltage-gated channel subfamily D member 3 (Voltage-gated potassium channel subunit Kv4.3)	KCND3	Homo sapiens (Human)	655
SLC16A1	P53985	MOT1_HUMAN	reviewed	Monocarboxylate transporter 1 (MCT 1) (Solute carrier family 16 member 1)	SLC16A1 MCT1	Homo sapiens (Human)	500
PTPN22	Q9Y2R2	PTN22_HUMAN	reviewed	Tyrosine-protein phosphatase non-receptor type 22 (EC 3.1.3.48) (Hematopoietic cell protein-tyrosine phosphatase 70Z-PEP) (Lymphoid phosphatase) (LyP) (PEST-domain phosphatase) (PEP)	PTPN22 PTPN8	Homo sapiens (Human)	807
NRAS	P01111	RASN_HUMAN	reviewed	GTPase NRas (EC 3.6.5.2) (Transforming protein N-Ras)	NRAS HRAS1	Homo sapiens (Human)	189
TSHB	P01222	TSHB_HUMAN	reviewed	Thyrotropin subunit beta (Thyroid-stimulating hormone subunit beta) (TSH-B) (TSH-beta) (Thyrotropin beta chain) (Thyrotropin alfa)	TSHB	Homo sapiens (Human)	138
NGF	P01138	NGF_HUMAN	reviewed	Beta-nerve growth factor (Beta-NGF)	NGF NGFB	Homo sapiens (Human)	241
VANGL1	Q8TAA9	VANG1_HUMAN	reviewed	Vang-like protein 1 (Loop-tail protein 2 homolog) (LPP2) (Strabismus 2) (Van Gogh-like protein 1)	VANGL1 STB2	Homo sapiens (Human)	524
NHLH2	Q02577	HEN2_HUMAN	reviewed	Helix-loop-helix protein 2 (HEN-2) (Class A basic helix-loop-helix protein 34) (bHLHa34) (Nescient helix loop helix 2) (NSCL-2)	NHLH2 BHLHA34 HEN2 KIAA0490	Homo sapiens (Human)	135
ATP1A1	P05023	AT1A1_HUMAN	reviewed	Sodium/potassium-transporting ATPase subunit alpha-1 (Na(+)/K(+) ATPase alpha-1 subunit) (EC 7.2.2.13) (Sodium pump subunit alpha-1)	ATP1A1	Homo sapiens (Human)	1023
HSD3B2	P26439	3BHS2_HUMAN	reviewed	3 beta-hydroxysteroid dehydrogenase/Delta 5-->4-isomerase type 2 (3 beta-hydroxysteroid dehydrogenase/Delta 5-->4-isomerase type II) (3-beta-HSD II) (3-beta-HSD adrenal and gonadal type) [Includes: 3-beta-hydroxy-Delta(5)-steroid dehydrogenase (EC 1.1.1.145) (3-beta-hydroxy-5-ene steroid dehydrogenase) (Progesterone reductase); Steroid Delta-isomerase (EC 5.3.3.1) (Delta-5-3-ketosteroid isomerase…	HSD3B2 HSDB3B	Homo sapiens (Human)	372
PHGDH	O43175	SERA_HUMAN	reviewed	D-3-phosphoglycerate dehydrogenase (3-PGDH) (EC 1.1.1.95) (2-oxoglutarate reductase) (EC 1.1.1.399) (Malate dehydrogenase) (EC 1.1.1.37)	PHGDH PGDH3	Homo sapiens (Human)	533
NOTCH2	Q04721	NOTC2_HUMAN	reviewed	Neurogenic locus notch homolog protein 2 (Notch 2) (hN2) [Cleaved into: Notch 2 extracellular truncation (N2ECD); Notch 2 intracellular domain (N2ICD)]	NOTCH2	Homo sapiens (Human)	2471
RBM8A	Q9Y5S9	RBM8A_HUMAN	reviewed	RNA-binding protein 8A (Binder of OVCA1-1) (BOV-1) (RNA-binding motif protein 8A) (RNA-binding protein Y14) (Ribonucleoprotein RBM8A)	RBM8A RBM8 HSPC114 MDS014	Homo sapiens (Human)	174
HJV	Q6ZVN8	RGMC_HUMAN	reviewed	Hemojuvelin (Hemochromatosis type 2 protein) (Hemojuvelin BMP coreceptor) (RGM domain family member C)	HJV HFE2 RGMC	Homo sapiens (Human)	426
GJA5	P36382	CXA5_HUMAN	reviewed	Gap junction alpha-5 protein (Connexin-40) (Cx40)	GJA5	Homo sapiens (Human)	358
GJA8	P48165	CXA8_HUMAN	reviewed	Gap junction alpha-8 protein (Connexin-50) (Cx50) (Lens fiber protein MP70)	GJA8	Homo sapiens (Human)	433
NOTCH2NLC	P0DPK4	NT2NC_HUMAN	reviewed	Notch homolog 2 N-terminal-like protein C	NOTCH2NLC	Homo sapiens (Human)	236
SF3B4	Q15427	SF3B4_HUMAN	reviewed	Splicing factor 3B subunit 4 (Pre-mRNA-splicing factor SF3b 49 kDa subunit) (Spliceosome-associated protein 49) (SAP 49)	SF3B4 SAP49	Homo sapiens (Human)	424
HORMAD1	Q86X24	HORM1_HUMAN	reviewed	HORMA domain-containing protein 1 (Cancer/testis antigen 46) (CT46) (Newborn ovary HORMA protein)	HORMAD1 NOHMA	Homo sapiens (Human)	394
CTSK	P43235	CATK_HUMAN	reviewed	Cathepsin K (EC 3.4.22.38) (Cathepsin O) (Cathepsin O2) (Cathepsin X)	CTSK CTSO CTSO2	Homo sapiens (Human)	329
PRUNE1	Q86TP1	PRUN1_HUMAN	reviewed	Exopolyphosphatase PRUNE1 (EC 3.6.1.1) (Drosophila-related expressed sequence 17) (DRES-17) (DRES17) (HTcD37) (Protein prune homolog 1) (hPrune)	PRUNE1 PRUNE	Homo sapiens (Human)	453
SELENBP1	Q13228	SBP1_HUMAN	reviewed	Methanethiol oxidase (MTO) (EC 1.8.3.4) (56 kDa selenium-binding protein) (SBP56) (SP56) (Selenium-binding protein 1)	SELENBP1 SBP	Homo sapiens (Human)	472
OAZ3	Q9UMX2	OAZ3_HUMAN	reviewed	Ornithine decarboxylase antizyme 3 (AZ3) (ODC-Az 3)	OAZ3	Homo sapiens (Human)	235
FLG	P20930	FILA_HUMAN	reviewed	Filaggrin	FLG	Homo sapiens (Human)	4061
SMCP	P49901	MCSP_HUMAN	reviewed	Sperm mitochondrial-associated cysteine-rich protein	SMCP MCS MCSP	Homo sapiens (Human)	116
LORICRIN	P23490	LORI_HUMAN	reviewed	Loricrin	LORICRIN LOR LRN	Homo sapiens (Human)	312
NPR1	P16066	ANPRA_HUMAN	reviewed	Atrial natriuretic peptide receptor 1 (EC 4.6.1.2) (Atrial natriuretic peptide receptor type A) (ANP-A) (ANPR-A) (NPR-A) (Guanylate cyclase A) (GC-A)	NPR1 ANPRA	Homo sapiens (Human)	1061
TPM3	P06753	TPM3_HUMAN	reviewed	Tropomyosin alpha-3 chain (Gamma-tropomyosin) (Tropomyosin-3) (Tropomyosin-5) (hTM5)	TPM3	Homo sapiens (Human)	285
HAX1	O00165	HAX1_HUMAN	reviewed	HCLS1-associated protein X-1 (HS1-associating protein X-1) (HAX-1) (HS1-binding protein 1) (HSP1BP-1)	HAX1 HS1BP1	Homo sapiens (Human)	279
ADAR	P55265	DSRAD_HUMAN	reviewed	Double-stranded RNA-specific adenosine deaminase (DRADA) (EC 3.5.4.37) (136 kDa double-stranded RNA-binding protein) (p136) (Interferon-inducible protein 4) (IFI-4) (K88DSRBP)	ADAR ADAR1 DSRAD G1P1 IFI4	Homo sapiens (Human)	1226
PMVK	Q15126	PMVK_HUMAN	reviewed	Phosphomevalonate kinase (PMKase) (hPMK) (EC 2.7.4.2)	PMVK PMKI	Homo sapiens (Human)	192
GBA	P04062	GLCM_HUMAN	reviewed	Lysosomal acid glucosylceramidase (Lysosomal acid GCase) (EC 3.2.1.45) (Acid beta-glucosidase) (Alglucerase) (Beta-glucocerebrosidase) (Beta-GC) (Cholesterol glucosyltransferase) (SGTase) (EC 2.4.1.-) (Cholesteryl-beta-glucosidase) (EC 3.2.1.104) (D-glucosyl-N-acylsphingosine glucohydrolase) (Imiglucerase)	GBA GC GLUC	Homo sapiens (Human)	536
PKLR	P30613	KPYR_HUMAN	reviewed	Pyruvate kinase PKLR (EC 2.7.1.40) (Pyruvate kinase 1) (Pyruvate kinase isozymes L/R) (R-type/L-type pyruvate kinase) (Red cell/liver pyruvate kinase)	PKLR PK1 PKL	Homo sapiens (Human)	574
ASH1L	Q9NR48	ASH1L_HUMAN	reviewed	Histone-lysine N-methyltransferase ASH1L (EC 2.1.1.-) (EC 2.1.1.359) (ASH1-like protein) (huASH1) (Absent small and homeotic disks protein 1 homolog) (Lysine N-methyltransferase 2H)	ASH1L KIAA1420 KMT2H	Homo sapiens (Human)	2969
LMNA	P02545	LMNA_HUMAN	reviewed	Prelamin-A/C [Cleaved into: Lamin-A/C (70 kDa lamin) (Renal carcinoma antigen NY-REN-32)]	LMNA LMN1	Homo sapiens (Human)	664
NAXE	Q8NCW5	NNRE_HUMAN	reviewed	NAD(P)H-hydrate epimerase (EC 5.1.99.6) (Apolipoprotein A-I-binding protein) (AI-BP) (NAD(P)HX epimerase) (YjeF N-terminal domain-containing protein 1) (YjeF_N1)	NAXE AIBP APOA1BP YJEFN1	Homo sapiens (Human)	288
PRCC	Q92733	PRCC_HUMAN	reviewed	Proline-rich protein PRCC (Papillary renal cell carcinoma translocation-associated gene protein)	PRCC TPRC	Homo sapiens (Human)	491
NTRK1	P04629	NTRK1_HUMAN	reviewed	High affinity nerve growth factor receptor (EC 2.7.10.1) (Neurotrophic tyrosine kinase receptor type 1) (TRK1-transforming tyrosine kinase protein) (Tropomyosin-related kinase A) (Tyrosine kinase receptor) (Tyrosine kinase receptor A) (Trk-A) (gp140trk) (p140-TrkA)	NTRK1 MTC TRK TRKA	Homo sapiens (Human)	796
INSRR	P14616	INSRR_HUMAN	reviewed	Insulin receptor-related protein (IRR) (EC 2.7.10.1) (IR-related receptor) [Cleaved into: Insulin receptor-related protein alpha chain; Insulin receptor-related protein beta chain]	INSRR IRR	Homo sapiens (Human)	1297
ACKR1	Q16570	ACKR1_HUMAN	reviewed	Atypical chemokine receptor 1 (Duffy antigen/chemokine receptor) (Fy glycoprotein) (GpFy) (Glycoprotein D) (Plasmodium vivax receptor) (CD antigen CD234)	ACKR1 DARC FY GPD	Homo sapiens (Human)	336
CRP	P02741	CRP_HUMAN	reviewed	C-reactive protein [Cleaved into: C-reactive protein(1-205)]	CRP PTX1	Homo sapiens (Human)	224
ATP1A4	Q13733	AT1A4_HUMAN	reviewed	Sodium/potassium-transporting ATPase subunit alpha-4 (Na(+)/K(+) ATPase alpha-4 subunit) (EC 7.2.2.13) (Sodium pump subunit alpha-4)	ATP1A4 ATP1AL2	Homo sapiens (Human)	1029
CASQ1	P31415	CASQ1_HUMAN	reviewed	Calsequestrin-1 (Calmitine) (Calsequestrin, skeletal muscle isoform)	CASQ1 CASQ	Homo sapiens (Human)	396
PEX19	P40855	PEX19_HUMAN	reviewed	Peroxisomal biogenesis factor 19 (33 kDa housekeeping protein) (Peroxin-19) (Peroxisomal farnesylated protein)	PEX19 HK33 PXF OK/SW-cl.22	Homo sapiens (Human)	299
NCSTN	Q92542	NICA_HUMAN	reviewed	Nicastrin	NCSTN KIAA0253 UNQ1874/PRO4317	Homo sapiens (Human)	709
VANGL2	Q9ULK5	VANG2_HUMAN	reviewed	Vang-like protein 2 (Loop-tail protein 1 homolog) (Strabismus 1) (Van Gogh-like protein 2)	VANGL2 KIAA1215 STB1	Homo sapiens (Human)	521
CD244	Q9BZW8	CD244_HUMAN	reviewed	Natural killer cell receptor 2B4 (NK cell activation-inducing ligand) (NAIL) (NK cell type I receptor protein 2B4) (NKR2B4) (h2B4) (SLAM family member 4) (SLAMF4) (Signaling lymphocytic activation molecule 4) (CD antigen CD244)	CD244 2B4	Homo sapiens (Human)	370
USF1	P22415	USF1_HUMAN	reviewed	Upstream stimulatory factor 1 (Class B basic helix-loop-helix protein 11) (bHLHb11) (Major late transcription factor 1)	USF1 BHLHB11 USF	Homo sapiens (Human)	310
NECTIN4	Q96NY8	NECT4_HUMAN	reviewed	Nectin-4 (Ig superfamily receptor LNIR) (Nectin cell adhesion molecule 4) (Poliovirus receptor-related protein 4) [Cleaved into: Processed poliovirus receptor-related protein 4]	NECTIN4 LNIR PRR4 PVRL4	Homo sapiens (Human)	510
DEDD	O75618	DEDD_HUMAN	reviewed	Death effector domain-containing protein (DEDPro1) (Death effector domain-containing testicular molecule) (FLDED-1)	DEDD DEDPRO1 DEFT KE05	Homo sapiens (Human)	318
PPOX	P50336	PPOX_HUMAN	reviewed	Protoporphyrinogen oxidase (PPO) (EC 1.3.3.4)	PPOX	Homo sapiens (Human)	477
NDUFS2	O75306	NDUS2_HUMAN	reviewed	NADH dehydrogenase [ubiquinone] iron-sulfur protein 2, mitochondrial (EC 7.1.1.2) (Complex I-49kD) (CI-49kD) (NADH-ubiquinone oxidoreductase 49 kDa subunit)	NDUFS2	Homo sapiens (Human)	463
APOA2	P02652	APOA2_HUMAN	reviewed	Apolipoprotein A-II (Apo-AII) (ApoA-II) (Apolipoprotein A2) [Cleaved into: Proapolipoprotein A-II (ProapoA-II); Truncated apolipoprotein A-II (Apolipoprotein A-II(1-76))]	APOA2	Homo sapiens (Human)	100
NR1I3	Q14994	NR1I3_HUMAN	reviewed	Nuclear receptor subfamily 1 group I member 3 (Constitutive activator of retinoid response) (Constitutive active response) (Constitutive androstane receptor) (CAR) (Orphan nuclear receptor MB67)	NR1I3 CAR	Homo sapiens (Human)	352
MPZ	P25189	MYP0_HUMAN	reviewed	Myelin protein P0 (Myelin peripheral protein) (MPP) (Myelin protein zero)	MPZ	Homo sapiens (Human)	248
SDHC	Q99643	C560_HUMAN	reviewed	Succinate dehydrogenase cytochrome b560 subunit, mitochondrial (Integral membrane protein CII-3) (QPs-1) (QPs1) (Succinate dehydrogenase complex subunit C) (Succinate-ubiquinone oxidoreductase cytochrome B large subunit) (CYBL)	SDHC CYB560 SDH3	Homo sapiens (Human)	169
FCGR2A	P12318	FCG2A_HUMAN	reviewed	Low affinity immunoglobulin gamma Fc region receptor II-a (IgG Fc receptor II-a) (CDw32) (Fc-gamma RII-a) (Fc-gamma-RIIa) (FcRII-a) (CD antigen CD32)	FCGR2A CD32 FCG2 FCGR2A1 IGFR2	Homo sapiens (Human)	317
FCGR2B	P31994	FCG2B_HUMAN	reviewed	Low affinity immunoglobulin gamma Fc region receptor II-b (IgG Fc receptor II-b) (CDw32) (Fc-gamma RII-b) (Fc-gamma-RIIb) (FcRII-b) (CD antigen CD32)	FCGR2B CD32 FCG2 IGFR2	Homo sapiens (Human)	310
SPATA46	Q5T0L3	SPT46_HUMAN	reviewed	Spermatogenesis-associated protein 46	SPATA46 C1orf111 HSD20	Homo sapiens (Human)	261
UAP1	Q16222	UAP1_HUMAN	reviewed	UDP-N-acetylhexosamine pyrophosphorylase (Antigen X) (AGX) (Sperm-associated antigen 2) [Includes: UDP-N-acetylgalactosamine pyrophosphorylase (EC 2.7.7.83) (AGX-1); UDP-N-acetylglucosamine pyrophosphorylase (EC 2.7.7.23) (AGX-2)]	UAP1 SPAG2	Homo sapiens (Human)	522
RGS5	O15539	RGS5_HUMAN	reviewed	Regulator of G-protein signaling 5 (RGS5)	RGS5	Homo sapiens (Human)	181
PBX1	P40424	PBX1_HUMAN	reviewed	Pre-B-cell leukemia transcription factor 1 (Homeobox protein PBX1) (Homeobox protein PRL)	PBX1 PRL	Homo sapiens (Human)	430
TMCO1	Q9UM00	TMCO1_HUMAN	reviewed	Calcium load-activated calcium channel (CLAC channel) (Transmembrane and coiled-coil domain-containing protein 1) (Transmembrane and coiled-coil domains protein 4) (Xenogeneic cross-immune protein PCIA3)	TMCO1 TMCC4 PNAS-10 PNAS-136 UNQ151/PRO177	Homo sapiens (Human)	239
MAEL	Q96JY0	MAEL_HUMAN	reviewed	Protein maelstrom homolog	MAEL	Homo sapiens (Human)	434
TBX19	O60806	TBX19_HUMAN	reviewed	T-box transcription factor TBX19 (T-box protein 19) (T-box factor, pituitary)	TBX19 TPIT	Homo sapiens (Human)	448
ATP1B1	P05026	AT1B1_HUMAN	reviewed	Sodium/potassium-transporting ATPase subunit beta-1 (Sodium/potassium-dependent ATPase subunit beta-1)	ATP1B1 ATP1B	Homo sapiens (Human)	303
