# Supplementary material for: An integrative approach to uncover the components, mechanisms, and functions of traditional Chinese medicine prescriptions on male infertility
Source: Front Pharmacol. 2022 Aug 11;13:794448. doi: 10.3389/fphar.2022.794448 (PMC9403420; doi:10.3389/fphar.2022.794448)
Supplement: Supplementary file 4 [file DataSheet3.xls]

## Sheet: Sheet1
Supplementary Table 3. Potential targets of bioactive components in CCMM
Gene ID	Gene name	Uniprot ID	Entry name	Status	Protein names	Gene names	Organism	Length
367	AR	P10275	ANDR_HUMAN	reviewed	Androgen receptor (Dihydrotestosterone receptor) (Nuclear receptor subfamily 3 group C member 4)	AR DHTR NR3C4	Homo sapiens (Human)	920
3156	HMGCR	P04035	HMDH_HUMAN	reviewed	3-hydroxy-3-methylglutaryl-coenzyme A reductase (HMG-CoA reductase) (EC 1.1.1.34)	HMGCR	Homo sapiens (Human)	888
1595	CYP51A1	Q16850	CP51A_HUMAN	reviewed	Lanosterol 14-alpha demethylase (LDM) (EC 1.14.14.154) (CYPLI) (Cytochrome P450 51A1) (Cytochrome P450-14DM) (Cytochrome P45014DM) (Cytochrome P450LI) (Sterol 14-alpha demethylase)	CYP51A1 CYP51	Homo sapiens (Human)	503
29881	NPC1L1	Q9UHC9	NPCL1_HUMAN	reviewed	NPC1-like intracellular cholesterol transporter 1 (Niemann-Pick C1-like protein 1)	NPC1L1	Homo sapiens (Human)	1359
10062	NR1H3	Q13133	NR1H3_HUMAN	reviewed	Oxysterols receptor LXR-alpha (Liver X receptor alpha) (Nuclear receptor subfamily 1 group H member 3)	NR1H3 LXRA	Homo sapiens (Human)	447
1588	CYP19A1	P11511	CP19A_HUMAN	reviewed	Aromatase (EC 1.14.14.14) (CYPXIX) (Cytochrome P-450AROM) (Cytochrome P450 19A1) (Estrogen synthase)	CYP19A1 ARO1 CYAR CYP19	Homo sapiens (Human)	503
1586	CYP17A1	P05093	CP17A_HUMAN	reviewed	Steroid 17-alpha-hydroxylase/17,20 lyase (EC 1.14.14.19) (17-alpha-hydroxyprogesterone aldolase) (EC 1.14.14.32) (CYPXVII) (Cytochrome P450 17A1) (Cytochrome P450-C17) (Cytochrome P450c17) (Steroid 17-alpha-monooxygenase)	CYP17A1 CYP17 S17AH	Homo sapiens (Human)	508
6097	RORC	P51449	RORG_HUMAN	reviewed	Nuclear receptor ROR-gamma (Nuclear receptor RZR-gamma) (Nuclear receptor subfamily 1 group F member 3) (RAR-related orphan receptor C) (Retinoid-related orphan receptor-gamma)	RORC NR1F3 RORG RZRG	Homo sapiens (Human)	518
2099	ESR1	P03372	ESR1_HUMAN	reviewed	Estrogen receptor (ER) (ER-alpha) (Estradiol receptor) (Nuclear receptor subfamily 3 group A member 1)	ESR1 ESR NR3A1	Homo sapiens (Human)	595
2100	ESR2	Q92731	ESR2_HUMAN	reviewed	Estrogen receptor beta (ER-beta) (Nuclear receptor subfamily 3 group A member 2)	ESR2 ESTRB NR3A2	Homo sapiens (Human)	530
6721	SREBF2	Q12772	SRBP2_HUMAN	reviewed	Sterol regulatory element-binding protein 2 (SREBP-2) (Class D basic helix-loop-helix protein 2) (bHLHd2) (Sterol regulatory element-binding transcription factor 2) [Cleaved into: Processed sterol regulatory element-binding protein 2 (Transcription factor SREBF2)]	SREBF2 BHLHD2 SREBP2	Homo sapiens (Human)	1141
6462	SHBG	P04278	SHBG_HUMAN	reviewed	Sex hormone-binding globulin (SHBG) (Sex steroid-binding protein) (SBP) (Testis-specific androgen-binding protein) (ABP) (Testosterone-estradiol-binding globulin) (TeBG) (Testosterone-estrogen-binding globulin)	SHBG	Homo sapiens (Human)	402
1557	CYP2C19	P33261	CP2CJ_HUMAN	reviewed	Cytochrome P450 2C19 (EC 1.14.14.1) ((R)-limonene 6-monooxygenase) (EC 1.14.14.53) ((S)-limonene 6-monooxygenase) (EC 1.14.14.51) ((S)-limonene 7-monooxygenase) (EC 1.14.14.52) (CYPIIC17) (CYPIIC19) (Cytochrome P450-11A) (Cytochrome P450-254C) (Fenbendazole monooxygenase (4'-hydroxylating)) (EC 1.14.14.75) (Mephenytoin 4-hydroxylase)	CYP2C19	Homo sapiens (Human)	490
6095	RORA	P35398	RORA_HUMAN	reviewed	Nuclear receptor ROR-alpha (Nuclear receptor RZR-alpha) (Nuclear receptor subfamily 1 group F member 1) (RAR-related orphan receptor A) (Retinoid-related orphan receptor-alpha)	RORA NR1F1 RZRA	Homo sapiens (Human)	523
5770	PTPN1	P18031	PTN1_HUMAN	reviewed	Tyrosine-protein phosphatase non-receptor type 1 (EC 3.1.3.48) (Protein-tyrosine phosphatase 1B) (PTP-1B)	PTPN1 PTP1B	Homo sapiens (Human)	435
590	BCHE	P06276	CHLE_HUMAN	reviewed	Cholinesterase (EC 3.1.1.8) (Acylcholine acylhydrolase) (Butyrylcholine esterase) (Choline esterase II) (Pseudocholinesterase)	BCHE CHE1	Homo sapiens (Human)	602
866	SERPINA6	P08185	CBG_HUMAN	reviewed	Corticosteroid-binding globulin (CBG) (Serpin A6) (Transcortin)	SERPINA6 CBG	Homo sapiens (Human)	405
1129	CHRM2	P08172	ACM2_HUMAN	reviewed	Muscarinic acetylcholine receptor M2	CHRM2	Homo sapiens (Human)	466
7421	VDR	P11473	VDR_HUMAN	reviewed	Vitamin D3 receptor (VDR) (1,25-dihydroxyvitamin D3 receptor) (Nuclear receptor subfamily 1 group I member 1)	VDR NR1I1	Homo sapiens (Human)	427
43	ACHE	P22303	ACES_HUMAN	reviewed	Acetylcholinesterase (AChE) (EC 3.1.1.7)	ACHE	Homo sapiens (Human)	614
2539	G6PD	P11413	G6PD_HUMAN	reviewed	Glucose-6-phosphate 1-dehydrogenase (G6PD) (EC 1.1.1.49)	G6PD	Homo sapiens (Human)	515
7376	NR1H2	P55055	NR1H2_HUMAN	reviewed	Oxysterols receptor LXR-beta (Liver X receptor beta) (Nuclear receptor NER) (Nuclear receptor subfamily 1 group H member 2) (Ubiquitously-expressed nuclear receptor)	NR1H2 LXRB NER UNR	Homo sapiens (Human)	460
2741	GLRA1	P23415	GLRA1_HUMAN	reviewed	Glycine receptor subunit alpha-1 (Glycine receptor 48 kDa subunit) (Glycine receptor strychnine-binding subunit)	GLRA1	Homo sapiens (Human)	457
8824	CES2	O00748	EST2_HUMAN	reviewed	Cocaine esterase (EC 3.1.1.84) (Carboxylesterase 2) (CE-2) (hCE-2) (EC 3.1.1.1) (Methylumbelliferyl-acetate deacetylase 2) (EC 3.1.1.56)	CES2 ICE	Homo sapiens (Human)	559
5731	PTGER1	P34995	PE2R1_HUMAN	reviewed	Prostaglandin E2 receptor EP1 subtype (PGE receptor EP1 subtype) (PGE2 receptor EP1 subtype) (Prostanoid EP1 receptor)	PTGER1	Homo sapiens (Human)	402
5732	PTGER2	P43116	PE2R2_HUMAN	reviewed	Prostaglandin E2 receptor EP2 subtype (PGE receptor EP2 subtype) (PGE2 receptor EP2 subtype) (Prostanoid EP2 receptor)	PTGER2	Homo sapiens (Human)	358
3290	HSD11B1	P28845	DHI1_HUMAN	reviewed	Corticosteroid 11-beta-dehydrogenase isozyme 1 (EC 1.1.1.146) (11-beta-hydroxysteroid dehydrogenase 1) (11-DH) (11-beta-HSD1) (Short chain dehydrogenase/reductase family 26C member 1)	HSD11B1 HSD11 HSD11L SDR26C1	Homo sapiens (Human)	292
9536	PTGES	O14684	PTGES_HUMAN	reviewed	Prostaglandin E synthase (EC 5.3.99.3) (Microsomal glutathione S-transferase 1-like 1) (MGST1-L1) (Microsomal prostaglandin E synthase 1) (MPGES-1) (p53-induced gene 12 protein)	PTGES MGST1L1 MPGES1 PGES PIG12	Homo sapiens (Human)	152
993	CDC25A	P30304	MPIP1_HUMAN	reviewed	M-phase inducer phosphatase 1 (EC 3.1.3.48) (Dual specificity phosphatase Cdc25A)	CDC25A	Homo sapiens (Human)	524
5465	PPARA	Q07869	PPARA_HUMAN	reviewed	Peroxisome proliferator-activated receptor alpha (PPAR-alpha) (Nuclear receptor subfamily 1 group C member 1)	PPARA NR1C1 PPAR	Homo sapiens (Human)	468
5467	PPARD	Q03181	PPARD_HUMAN	reviewed	Peroxisome proliferator-activated receptor delta (PPAR-delta) (NUCI) (Nuclear hormone receptor 1) (NUC1) (Nuclear receptor subfamily 1 group C member 2) (Peroxisome proliferator-activated receptor beta) (PPAR-beta)	PPARD NR1C2 PPARB	Homo sapiens (Human)	441
1717	DHCR7	Q9UBM7	DHCR7_HUMAN	reviewed	7-dehydrocholesterol reductase (7-DHC reductase) (EC 1.3.1.21) (Delta7-sterol reductase) (Sterol Delta(7)-reductase) (Sterol reductase SR-2)	DHCR7 D7SR	Homo sapiens (Human)	475
6713	SQLE	Q14534	ERG1_HUMAN	reviewed	Squalene monooxygenase (EC 1.14.14.17) (Squalene epoxidase) (SE)	SQLE ERG1	Homo sapiens (Human)	574
5777	PTPN6	P29350	PTN6_HUMAN	reviewed	Tyrosine-protein phosphatase non-receptor type 6 (EC 3.1.3.48) (Hematopoietic cell protein-tyrosine phosphatase) (Protein-tyrosine phosphatase 1C) (PTP-1C) (Protein-tyrosine phosphatase SHP-1) (SH-PTP1)	PTPN6 HCP PTP1C	Homo sapiens (Human)	595
9970	NR1I3	Q14994	NR1I3_HUMAN	reviewed	Nuclear receptor subfamily 1 group I member 3 (Constitutive activator of retinoid response) (Constitutive active response) (Constitutive androstane receptor) (CAR) (Orphan nuclear receptor MB67)	NR1I3 CAR	Homo sapiens (Human)	352
2222	FDFT1	P37268	FDFT_HUMAN	reviewed	Squalene synthase (SQS) (SS) (EC 2.5.1.21) (FPP:FPP farnesyltransferase) (Farnesyl-diphosphate farnesyltransferase) (Farnesyl-diphosphate farnesyltransferase 1)	FDFT1	Homo sapiens (Human)	417
10280	SIGMAR1	Q99720	SGMR1_HUMAN	reviewed	Sigma non-opioid intracellular receptor 1 (Aging-associated gene 8 protein) (SR31747-binding protein) (SR-BP) (Sigma 1-type opioid receptor) (SIG-1R) (Sigma1-receptor) (Sigma1R) (hSigmaR1)	SIGMAR1 OPRS1 SRBP AAG8	Homo sapiens (Human)	223
4843	NOS2	P35228	NOS2_HUMAN	reviewed	Nitric oxide synthase, inducible (EC 1.14.13.39) (Hepatocyte NOS) (HEP-NOS) (Inducible NO synthase) (Inducible NOS) (iNOS) (NOS type II) (Peptidyl-cysteine S-nitrosylase NOS2)	NOS2 NOS2A	Homo sapiens (Human)	1153
2908	NR3C1	P04150	GCR_HUMAN	reviewed	Glucocorticoid receptor (GR) (Nuclear receptor subfamily 3 group C member 1)	NR3C1 GRL	Homo sapiens (Human)	777
5468	PPARG	P37231	PPARG_HUMAN	reviewed	Peroxisome proliferator-activated receptor gamma (PPAR-gamma) (Nuclear receptor subfamily 1 group C member 3)	PPARG NR1C3	Homo sapiens (Human)	505
994	CDC25B	P30305	MPIP2_HUMAN	reviewed	M-phase inducer phosphatase 2 (EC 3.1.3.48) (Dual specificity phosphatase Cdc25B)	CDC25B CDC25HU2	Homo sapiens (Human)	580
7364	UGT2B7	P16662	UD2B7_HUMAN	reviewed	UDP-glucuronosyltransferase 2B7 (UDPGT 2B7) (UGT2B7) (EC 2.4.1.17) (3,4-catechol estrogen-specific UDPGT) (UDP-glucuronosyltransferase 2B9) (UDPGT 2B9) (UDPGTh-2)	UGT2B7 UGTB2B9	Homo sapiens (Human)	529
3291	HSD11B2	P80365	DHI2_HUMAN	reviewed	Corticosteroid 11-beta-dehydrogenase isozyme 2 (EC 1.1.1.-) (11-beta-hydroxysteroid dehydrogenase type 2) (11-DH2) (11-beta-HSD2) (11-beta-hydroxysteroid dehydrogenase type II) (11-HSD type II) (11-beta-HSD type II) (NAD-dependent 11-beta-hydroxysteroid dehydrogenase) (11-beta-HSD) (Short chain dehydrogenase/reductase family 9C member 3)	HSD11B2 HSD11K SDR9C3	Homo sapiens (Human)	405
5423	POLB	P06746	DPOLB_HUMAN	reviewed	DNA polymerase beta (EC 2.7.7.7) (EC 4.2.99.-)	POLB	Homo sapiens (Human)	335
1269	CNR2	P34972	CNR2_HUMAN	reviewed	Cannabinoid receptor 2 (CB-2) (CB2) (hCB2) (CX5)	CNR2 CB2A CB2B	Homo sapiens (Human)	360
23621	BACE1	P56817	BACE1_HUMAN	reviewed	Beta-secretase 1 (EC 3.4.23.46) (Aspartyl protease 2) (ASP2) (Asp 2) (Beta-site amyloid precursor protein cleaving enzyme 1) (Beta-site APP cleaving enzyme 1) (Memapsin-2) (Membrane-associated aspartic protease 2)	BACE1 BACE KIAA1149	Homo sapiens (Human)	501
5580	PRKCD	Q05655	KPCD_HUMAN	reviewed	Protein kinase C delta type (EC 2.7.11.13) (Tyrosine-protein kinase PRKCD) (EC 2.7.10.2) (nPKC-delta) [Cleaved into: Protein kinase C delta type regulatory subunit; Protein kinase C delta type catalytic subunit (Sphingosine-dependent protein kinase-1) (SDK1)]	PRKCD	Homo sapiens (Human)	676
5771	PTPN2	P17706	PTN2_HUMAN	reviewed	Tyrosine-protein phosphatase non-receptor type 2 (EC 3.1.3.48) (T-cell protein-tyrosine phosphatase) (TCPTP)	PTPN2 PTPT	Homo sapiens (Human)	415
3776	KCNK2	O95069	KCNK2_HUMAN	reviewed	Potassium channel subfamily K member 2 (Outward rectifying potassium channel protein TREK-1) (TREK-1 K(+) channel subunit) (Two pore domain potassium channel TREK-1) (Two pore potassium channel TPKC1)	KCNK2 TREK TREK1	Homo sapiens (Human)	426
2166	FAAH	O00519	FAAH1_HUMAN	reviewed	Fatty-acid amide hydrolase 1 (EC 3.5.1.99) (Anandamide amidohydrolase 1) (Fatty acid ester hydrolase) (EC 3.1.1.-) (Oleamide hydrolase 1)	FAAH FAAH1	Homo sapiens (Human)	579
2167	FABP4	P15090	FABP4_HUMAN	reviewed	Fatty acid-binding protein, adipocyte (Adipocyte lipid-binding protein) (ALBP) (Adipocyte-type fatty acid-binding protein) (A-FABP) (AFABP) (Fatty acid-binding protein 4)	FABP4	Homo sapiens (Human)	132
7015	TERT	O14746	TERT_HUMAN	reviewed	Telomerase reverse transcriptase (EC 2.7.7.49) (HEST2) (Telomerase catalytic subunit) (Telomerase-associated protein 2) (TP2)	TERT EST2 TCS1 TRT	Homo sapiens (Human)	1132
2170	FABP3	P05413	FABPH_HUMAN	reviewed	Fatty acid-binding protein, heart (Fatty acid-binding protein 3) (Heart-type fatty acid-binding protein) (H-FABP) (Mammary-derived growth inhibitor) (MDGI) (Muscle fatty acid-binding protein) (M-FABP)	FABP3 FABP11 MDGI	Homo sapiens (Human)	133
2171	FABP5	Q01469	FABP5_HUMAN	reviewed	Fatty acid-binding protein 5 (Epidermal-type fatty acid-binding protein) (E-FABP) (Fatty acid-binding protein, epidermal) (Psoriasis-associated fatty acid-binding protein homolog) (PA-FABP)	FABP5	Homo sapiens (Human)	135
2168	FABP1	P07148	FABPL_HUMAN	reviewed	Fatty acid-binding protein, liver (Fatty acid-binding protein 1) (Liver-type fatty acid-binding protein) (L-FABP)	FABP1 FABPL	Homo sapiens (Human)	127
5743	PTGS2	P35354	PGH2_HUMAN	reviewed	Prostaglandin G/H synthase 2 (EC 1.14.99.1) (Cyclooxygenase-2) (COX-2) (PHS II) (Prostaglandin H2 synthase 2) (PGH synthase 2) (PGHS-2) (Prostaglandin-endoperoxide synthase 2)	PTGS2 COX2	Homo sapiens (Human)	604
3294	HSD17B2	P37059	DHB2_HUMAN	reviewed	Estradiol 17-beta-dehydrogenase 2 (EC 1.1.1.62) (17-beta-hydroxysteroid dehydrogenase type 2) (17-beta-HSD 2) (20 alpha-hydroxysteroid dehydrogenase) (20-alpha-HSD) (E2DH) (Microsomal 17-beta-hydroxysteroid dehydrogenase) (Short chain dehydrogenase/reductase family 9C member 2) (Testosterone 17-beta-dehydrogenase) (EC 1.1.1.239)	HSD17B2 EDH17B2 SDR9C2	Homo sapiens (Human)	387
5588	PRKCQ	Q04759	KPCT_HUMAN	reviewed	Protein kinase C theta type (EC 2.7.11.13) (nPKC-theta)	PRKCQ PRKCT	Homo sapiens (Human)	706
8644	AKR1C3	P42330	AK1C3_HUMAN	reviewed	Aldo-keto reductase family 1 member C3 (EC 1.-.-.-) (17-beta-hydroxysteroid dehydrogenase type 5) (17-beta-HSD 5) (3-alpha-HSD type II, brain) (3-alpha-hydroxysteroid dehydrogenase type 2) (3-alpha-HSD type 2) (EC 1.1.1.357) (Chlordecone reductase homolog HAKRb) (Dihydrodiol dehydrogenase 3) (DD-3) (DD3) (Dihydrodiol dehydrogenase type I) (HA1753) (Indanol dehydrogenase) (EC 1.1.1.112) (Prostagla…	AKR1C3 DDH1 HSD17B5 KIAA0119 PGFS	Homo sapiens (Human)	323
1646	AKR1C2	P52895	AK1C2_HUMAN	reviewed	Aldo-keto reductase family 1 member C2 (EC 1.-.-.-) (3-alpha-HSD3) (Chlordecone reductase homolog HAKRD) (Dihydrodiol dehydrogenase 2) (DD-2) (DD2) (Dihydrodiol dehydrogenase/bile acid-binding protein) (DD/BABP) (Trans-1,2-dihydrobenzene-1,2-diol dehydrogenase) (EC 1.3.1.20) (Type III 3-alpha-hydroxysteroid dehydrogenase) (EC 1.1.1.357)	AKR1C2 DDH2	Homo sapiens (Human)	323
1645	AKR1C1	Q04828	AK1C1_HUMAN	reviewed	Aldo-keto reductase family 1 member C1 (EC 1.1.1.-) (20-alpha-hydroxysteroid dehydrogenase) (20-alpha-HSD) (EC 1.1.1.149) (Chlordecone reductase homolog HAKRC) (Dihydrodiol dehydrogenase 1/2) (DD1/DD2) (High-affinity hepatic bile acid-binding protein) (HBAB) (Indanol dehydrogenase) (EC 1.1.1.112) (Trans-1,2-dihydrobenzene-1,2-diol dehydrogenase) (EC 1.3.1.20)	AKR1C1 DDH DDH1	Homo sapiens (Human)	323
1268	CNR1	P21554	CNR1_HUMAN	reviewed	Cannabinoid receptor 1 (CB-R) (CB1) (CANN6)	CNR1 CNR	Homo sapiens (Human)	472
5739	PTGIR	P43119	PI2R_HUMAN	reviewed	Prostacyclin receptor (Prostaglandin I2 receptor) (PGI receptor) (PGI2 receptor) (Prostanoid IP receptor)	PTGIR PRIPR	Homo sapiens (Human)	386
240	ALOX5	P09917	LOX5_HUMAN	reviewed	Polyunsaturated fatty acid 5-lipoxygenase (EC 1.13.11.-) (Arachidonate 5-lipoxygenase) (5-LO) (5-lipoxygenase) (EC 1.13.11.34)	ALOX5 LOG5	Homo sapiens (Human)	674
114548	NLRP3	Q96P20	NLRP3_HUMAN	reviewed	NACHT, LRR and PYD domains-containing protein 3 (Angiotensin/vasopressin receptor AII/AVP-like) (Caterpiller protein 1.1) (CLR1.1) (Cold-induced autoinflammatory syndrome 1 protein) (Cryopyrin) (PYRIN-containing APAF1-like protein 1)	NLRP3 C1orf7 CIAS1 NALP3 PYPAF1	Homo sapiens (Human)	1036
5241	PGR	P06401	PRGR_HUMAN	reviewed	Progesterone receptor (PR) (Nuclear receptor subfamily 3 group C member 3)	PGR NR3C3	Homo sapiens (Human)	933
2864	FFAR1	O14842	FFAR1_HUMAN	reviewed	Free fatty acid receptor 1 (G-protein coupled receptor 40)	FFAR1 GPR40	Homo sapiens (Human)	300
11330	CTRC	Q99895	CTRC_HUMAN	reviewed	Chymotrypsin-C (EC 3.4.21.2) (Caldecrin)	CTRC CLCR	Homo sapiens (Human)	268
2034	EPAS1	Q99814	EPAS1_HUMAN	reviewed	Endothelial PAS domain-containing protein 1 (EPAS-1) (Basic-helix-loop-helix-PAS protein MOP2) (Class E basic helix-loop-helix protein 73) (bHLHe73) (HIF-1-alpha-like factor) (HLF) (Hypoxia-inducible factor 2-alpha) (HIF-2-alpha) (HIF2-alpha) (Member of PAS protein 2) (PAS domain-containing protein 2)	EPAS1 BHLHE73 HIF2A MOP2 PASD2	Homo sapiens (Human)	870
32	ACACB	O00763	ACACB_HUMAN	reviewed	Acetyl-CoA carboxylase 2 (EC 6.4.1.2) (ACC-beta)	ACACB ACC2 ACCB	Homo sapiens (Human)	2458
5783	PTPN13	Q12923	PTN13_HUMAN	reviewed	Tyrosine-protein phosphatase non-receptor type 13 (EC 3.1.3.48) (Fas-associated protein-tyrosine phosphatase 1) (FAP-1) (PTP-BAS) (Protein-tyrosine phosphatase 1E) (PTP-E1) (hPTPE1) (Protein-tyrosine phosphatase PTPL1)	PTPN13 PNP1 PTP1E PTPL1	Homo sapiens (Human)	2485
5788	PTPRC	P08575	PTPRC_HUMAN	reviewed	Receptor-type tyrosine-protein phosphatase C (EC 3.1.3.48) (Leukocyte common antigen) (L-CA) (T200) (CD antigen CD45)	PTPRC CD45	Homo sapiens (Human)	1306
2147	F2	P00734	THRB_HUMAN	reviewed	Prothrombin (EC 3.4.21.5) (Coagulation factor II) [Cleaved into: Activation peptide fragment 1; Activation peptide fragment 2; Thrombin light chain; Thrombin heavy chain]	F2	Homo sapiens (Human)	622
4502	CES1	P02795	MT2_HUMAN	reviewed	Metallothionein-2 (MT-2) (Metallothionein-2A) (Metallothionein-II) (MT-II)	MT2A CES1 MT2	Homo sapiens (Human)	61
259290	TAS2R31	P59538	T2R31_HUMAN	reviewed	Taste receptor type 2 member 31 (T2R31) (Taste receptor type 2 member 44) (T2R44) (Taste receptor type 2 member 53) (T2R53)	TAS2R31 TAS2R44	Homo sapiens (Human)	309
904	CCNT1	O60563	CCNT1_HUMAN	reviewed	Cyclin-T1 (CycT1) (Cyclin-T)	CCNT1	Homo sapiens (Human)	726
5792	PTPRF	P10586	PTPRF_HUMAN	reviewed	Receptor-type tyrosine-protein phosphatase F (EC 3.1.3.48) (Leukocyte common antigen related) (LAR)	PTPRF LAR	Homo sapiens (Human)	1907
5319	PLA2G1B	P04054	PA21B_HUMAN	reviewed	Phospholipase A2 (EC 3.1.1.4) (Group IB phospholipase A2) (Phosphatidylcholine 2-acylhydrolase 1B)	PLA2G1B PLA2 PLA2A PPLA2	Homo sapiens (Human)	148
57016	AKR1B10	O60218	AK1BA_HUMAN	reviewed	Aldo-keto reductase family 1 member B10 (EC 1.1.1.300) (EC 1.1.1.54) (ARL-1) (Aldose reductase-like) (Aldose reductase-related protein) (ARP) (hARP) (Small intestine reductase) (SI reductase)	AKR1B10 AKR1B11	Homo sapiens (Human)	316
2339	FNTA	P49354	FNTA_HUMAN	reviewed	Protein farnesyltransferase/geranylgeranyltransferase type-1 subunit alpha (EC 2.5.1.58) (EC 2.5.1.59) (CAAX farnesyltransferase subunit alpha) (FTase-alpha) (Ras proteins prenyltransferase subunit alpha) (Type I protein geranyl-geranyltransferase subunit alpha) (GGTase-I-alpha)	FNTA	Homo sapiens (Human)	379
100529261,2342	FNTB	P49356	FNTB_HUMAN	reviewed	Protein farnesyltransferase subunit beta (FTase-beta) (EC 2.5.1.58) (CAAX farnesyltransferase subunit beta) (Ras proteins prenyltransferase subunit beta)	FNTB	Homo sapiens (Human)	437
4233	MET	P08581	MET_HUMAN	reviewed	Hepatocyte growth factor receptor (HGF receptor) (EC 2.7.10.1) (HGF/SF receptor) (Proto-oncogene c-Met) (Scatter factor receptor) (SF receptor) (Tyrosine-protein kinase Met)	MET	Homo sapiens (Human)	1390
4170	MCL1	Q07820	MCL1_HUMAN	reviewed	Induced myeloid leukemia cell differentiation protein Mcl-1 (Bcl-2-like protein 3) (Bcl2-L-3) (Bcl-2-related protein EAT/mcl1) (mcl1/EAT)	MCL1 BCL2L3	Homo sapiens (Human)	350
1991	ELANE	P08246	ELNE_HUMAN	reviewed	Neutrophil elastase (EC 3.4.21.37) (Bone marrow serine protease) (Elastase-2) (Human leukocyte elastase) (HLE) (Medullasin) (PMN elastase)	ELANE ELA2	Homo sapiens (Human)	267
1956	EGFR	P00533	EGFR_HUMAN	reviewed	Epidermal growth factor receptor (EC 2.7.10.1) (Proto-oncogene c-ErbB-1) (Receptor tyrosine-protein kinase erbB-1)	EGFR ERBB ERBB1 HER1	Homo sapiens (Human)	1210
1845	DUSP3	P51452	DUS3_HUMAN	reviewed	Dual specificity protein phosphatase 3 (EC 3.1.3.16) (EC 3.1.3.48) (Dual specificity protein phosphatase VHR) (Vaccinia H1-related phosphatase) (VHR)	DUSP3 VHR	Homo sapiens (Human)	185
596	BCL2	P10415	BCL2_HUMAN	reviewed	Apoptosis regulator Bcl-2	BCL2	Homo sapiens (Human)	239
3984	LIMK1	P53667	LIMK1_HUMAN	reviewed	LIM domain kinase 1 (LIMK-1) (EC 2.7.11.1)	LIMK1 LIMK	Homo sapiens (Human)	647
3932	LCK	P06239	LCK_HUMAN	reviewed	Tyrosine-protein kinase Lck (EC 2.7.10.2) (Leukocyte C-terminal Src kinase) (LSK) (Lymphocyte cell-specific protein-tyrosine kinase) (Protein YT16) (Proto-oncogene Lck) (T cell-specific protein-tyrosine kinase) (p56-LCK)	LCK	Homo sapiens (Human)	509
135	ADORA2A	P29274	AA2AR_HUMAN	reviewed	Adenosine receptor A2a	ADORA2A ADORA2	Homo sapiens (Human)	412
5292	PIM1	P11309	PIM1_HUMAN	reviewed	Serine/threonine-protein kinase pim-1 (EC 2.7.11.1)	PIM1	Homo sapiens (Human)	313
2597	GAPDH	P04406	G3P_HUMAN	reviewed	Glyceraldehyde-3-phosphate dehydrogenase (GAPDH) (EC 1.2.1.12) (Peptidyl-cysteine S-nitrosylase GAPDH) (EC 2.6.99.-)	GAPDH GAPD CDABP0047 OK/SW-cl.12	Homo sapiens (Human)	335
25842	ASF1A	Q9Y294	ASF1A_HUMAN	reviewed	Histone chaperone ASF1A (Anti-silencing function protein 1 homolog A) (hAsf1) (hAsf1a) (CCG1-interacting factor A) (CIA) (hCIA)	ASF1A CGI-98 HSPC146	Homo sapiens (Human)	204
4128	MAOA	P21397	AOFA_HUMAN	reviewed	Amine oxidase [flavin-containing] A (EC 1.4.3.4) (Monoamine oxidase type A) (MAO-A)	MAOA	Homo sapiens (Human)	527
1610	DAO	P14920	OXDA_HUMAN	reviewed	D-amino-acid oxidase (DAAO) (DAMOX) (DAO) (EC 1.4.3.3)	DAO DAMOX	Homo sapiens (Human)	347
23411	SIRT1	Q96EB6	SIR1_HUMAN	reviewed	NAD-dependent protein deacetylase sirtuin-1 (hSIRT1) (EC 2.3.1.286) (NAD-dependent protein deacylase sirtuin-1) (EC 2.3.1.-) (Regulatory protein SIR2 homolog 1) (SIR2-like protein 1) (hSIR2) [Cleaved into: SirtT1 75 kDa fragment (75SirT1)]	SIRT1 SIR2L1	Homo sapiens (Human)	747
3738	KCNA3	P22001	KCNA3_HUMAN	reviewed	Potassium voltage-gated channel subfamily A member 3 (HGK5) (HLK3) (HPCN3) (Voltage-gated K(+) channel HuKIII) (Voltage-gated potassium channel subunit Kv1.3)	KCNA3 HGK5	Homo sapiens (Human)	575
1457	CSNK2A1	P68400	CSK21_HUMAN	reviewed	Casein kinase II subunit alpha (CK II alpha) (EC 2.7.11.1)	CSNK2A1 CK2A1	Homo sapiens (Human)	391
55847	CISD1	Q9NZ45	CISD1_HUMAN	reviewed	CDGSH iron-sulfur domain-containing protein 1 (MitoNEET)	CISD1 C10orf70 ZCD1 MDS029	Homo sapiens (Human)	108
2194	FASN	P49327	FAS_HUMAN	reviewed	Fatty acid synthase (EC 2.3.1.85) (Type I fatty acid synthase) [Includes: [Acyl-carrier-protein] S-acetyltransferase (EC 2.3.1.38); [Acyl-carrier-protein] S-malonyltransferase (EC 2.3.1.39); 3-oxoacyl-[acyl-carrier-protein] synthase (EC 2.3.1.41); 3-oxoacyl-[acyl-carrier-protein] reductase (EC 1.1.1.100); 3-hydroxyacyl-[acyl-carrier-protein] dehydratase (EC 4.2.1.59); Enoyl-[acyl-carrier-protein]…	FASN FAS	Homo sapiens (Human)	2511
4318	MMP9	P14780	MMP9_HUMAN	reviewed	Matrix metalloproteinase-9 (MMP-9) (EC 3.4.24.35) (92 kDa gelatinase) (92 kDa type IV collagenase) (Gelatinase B) (GELB) [Cleaved into: 67 kDa matrix metalloproteinase-9; 82 kDa matrix metalloproteinase-9]	MMP9 CLG4B	Homo sapiens (Human)	707
5290	PIK3CA	P42336	PK3CA_HUMAN	reviewed	Phosphatidylinositol 4,5-bisphosphate 3-kinase catalytic subunit alpha isoform (PI3-kinase subunit alpha) (PI3K-alpha) (PI3Kalpha) (PtdIns-3-kinase subunit alpha) (EC 2.7.1.153) (Phosphatidylinositol 4,5-bisphosphate 3-kinase 110 kDa catalytic subunit alpha) (PtdIns-3-kinase subunit p110-alpha) (p110alpha) (Phosphoinositide-3-kinase catalytic alpha polypeptide) (Serine/threonine protein kinase PI…	PIK3CA	Homo sapiens (Human)	1068
4317	MMP8	P22894	MMP8_HUMAN	reviewed	Neutrophil collagenase (EC 3.4.24.34) (Matrix metalloproteinase-8) (MMP-8) (PMNL collagenase) (PMNL-CL)	MMP8 CLG1	Homo sapiens (Human)	467
3579	CXCR2	P25025	CXCR2_HUMAN	reviewed	C-X-C chemokine receptor type 2 (CXC-R2) (CXCR-2) (CDw128b) (GRO/MGSA receptor) (High affinity interleukin-8 receptor B) (IL-8R B) (IL-8 receptor type 2) (CD antigen CD182)	CXCR2 IL8RB	Homo sapiens (Human)	360
3577	CXCR1	P25024	CXCR1_HUMAN	reviewed	C-X-C chemokine receptor type 1 (CXC-R1) (CXCR-1) (CDw128a) (High affinity interleukin-8 receptor A) (IL-8R A) (IL-8 receptor type 1) (CD antigen CD181)	CXCR1 CMKAR1 IL8RA	Homo sapiens (Human)	350
1973	EIF4A1	P60842	IF4A1_HUMAN	reviewed	Eukaryotic initiation factor 4A-I (eIF-4A-I) (eIF4A-I) (EC 3.6.4.13) (ATP-dependent RNA helicase eIF4A-1)	EIF4A1 DDX2A EIF4A	Homo sapiens (Human)	406
1515	CTSV	O60911	CATL2_HUMAN	reviewed	Cathepsin L2 (EC 3.4.22.43) (Cathepsin U) (Cathepsin V)	CTSV CATL2 CTSL2 CTSU UNQ268/PRO305	Homo sapiens (Human)	334
5286	PIK3C2A	O00443	P3C2A_HUMAN	reviewed	Phosphatidylinositol 4-phosphate 3-kinase C2 domain-containing subunit alpha (PI3K-C2-alpha) (PtdIns-3-kinase C2 subunit alpha) (EC 2.7.1.154) (Phosphoinositide 3-kinase-C2-alpha)	PIK3C2A	Homo sapiens (Human)	1686
5288	PIK3C2G	O75747	P3C2G_HUMAN	reviewed	Phosphatidylinositol 4-phosphate 3-kinase C2 domain-containing subunit gamma (PI3K-C2-gamma) (PtdIns-3-kinase C2 subunit gamma) (EC 2.7.1.154) (Phosphoinositide 3-kinase-C2-gamma)	PIK3C2G	Homo sapiens (Human)	1445
79837	PIP4K2C	Q8TBX8	PI42C_HUMAN	reviewed	Phosphatidylinositol 5-phosphate 4-kinase type-2 gamma (EC 2.7.1.149) (Phosphatidylinositol 5-phosphate 4-kinase type II gamma) (PI(5)P 4-kinase type II gamma) (PIP4KII-gamma)	PIP4K2C PIP5K2C	Homo sapiens (Human)	421
25	ABL1	P00519	ABL1_HUMAN	reviewed	Tyrosine-protein kinase ABL1 (EC 2.7.10.2) (Abelson murine leukemia viral oncogene homolog 1) (Abelson tyrosine-protein kinase 1) (Proto-oncogene c-Abl) (p150)	ABL1 ABL JTK7	Homo sapiens (Human)	1130
5894	RAF1	P04049	RAF1_HUMAN	reviewed	RAF proto-oncogene serine/threonine-protein kinase (EC 2.7.11.1) (Proto-oncogene c-RAF) (cRaf) (Raf-1)	RAF1 RAF	Homo sapiens (Human)	648
2322	FLT3	P36888	FLT3_HUMAN	reviewed	Receptor-type tyrosine-protein kinase FLT3 (EC 2.7.10.1) (FL cytokine receptor) (Fetal liver kinase-2) (FLK-2) (Fms-like tyrosine kinase 3) (FLT-3) (Stem cell tyrosine kinase 1) (STK-1) (CD antigen CD135)	FLT3 CD135 FLK2 STK1	Homo sapiens (Human)	993
5295	PIK3R1	P27986	P85A_HUMAN	reviewed	Phosphatidylinositol 3-kinase regulatory subunit alpha (PI3-kinase regulatory subunit alpha) (PI3K regulatory subunit alpha) (PtdIns-3-kinase regulatory subunit alpha) (Phosphatidylinositol 3-kinase 85 kDa regulatory subunit alpha) (PI3-kinase subunit p85-alpha) (PtdIns-3-kinase regulatory subunit p85-alpha)	PIK3R1 GRB1	Homo sapiens (Human)	724
2280	FKBP1A	P62942	FKB1A_HUMAN	reviewed	Peptidyl-prolyl cis-trans isomerase FKBP1A (PPIase FKBP1A) (EC 5.2.1.8) (12 kDa FK506-binding protein) (12 kDa FKBP) (FKBP-12) (Calstabin-1) (FK506-binding protein 1A) (FKBP-1A) (Immunophilin FKBP12) (Rotamase)	FKBP1A FKBP1 FKBP12	Homo sapiens (Human)	108
2475	MTOR	P42345	MTOR_HUMAN	reviewed	Serine/threonine-protein kinase mTOR (EC 2.7.11.1) (FK506-binding protein 12-rapamycin complex-associated protein 1) (FKBP12-rapamycin complex-associated protein) (Mammalian target of rapamycin) (mTOR) (Mechanistic target of rapamycin) (Rapamycin and FKBP12 target 1) (Rapamycin target protein 1)	MTOR FRAP FRAP1 FRAP2 RAFT1 RAPT1	Homo sapiens (Human)	2549
4638	MYLK	Q15746	MYLK_HUMAN	reviewed	Myosin light chain kinase, smooth muscle (MLCK) (smMLCK) (EC 2.7.11.18) (Kinase-related protein) (KRP) (Telokin) [Cleaved into: Myosin light chain kinase, smooth muscle, deglutamylated form]	MYLK MLCK MLCK1 MYLK1	Homo sapiens (Human)	1914
1613	DAPK3	O43293	DAPK3_HUMAN	reviewed	Death-associated protein kinase 3 (DAP kinase 3) (EC 2.7.11.1) (DAP-like kinase) (Dlk) (MYPT1 kinase) (Zipper-interacting protein kinase) (ZIP-kinase)	DAPK3 ZIPK	Homo sapiens (Human)	454
1612	DAPK1	P53355	DAPK1_HUMAN	reviewed	Death-associated protein kinase 1 (DAP kinase 1) (EC 2.7.11.1)	DAPK1 DAPK	Homo sapiens (Human)	1430
5836	PYGL	P06737	PYGL_HUMAN	reviewed	Glycogen phosphorylase, liver form (EC 2.4.1.1)	PYGL	Homo sapiens (Human)	847
3716	JAK1	P23458	JAK1_HUMAN	reviewed	Tyrosine-protein kinase JAK1 (EC 2.7.10.2) (Janus kinase 1) (JAK-1)	JAK1 JAK1A JAK1B	Homo sapiens (Human)	1154
1022	CDK7	P50613	CDK7_HUMAN	reviewed	Cyclin-dependent kinase 7 (EC 2.7.11.22) (EC 2.7.11.23) (39 kDa protein kinase) (p39 Mo15) (CDK-activating kinase 1) (Cell division protein kinase 7) (Serine/threonine-protein kinase 1) (TFIIH basal transcription factor complex kinase subunit)	CDK7 CAK CAK1 CDKN7 MO15 STK1	Homo sapiens (Human)	346
23604	DAPK2	Q9UIK4	DAPK2_HUMAN	reviewed	Death-associated protein kinase 2 (DAP kinase 2) (EC 2.7.11.1) (DAP-kinase-related protein 1) (DRP-1)	DAPK2	Homo sapiens (Human)	370
5293	PIK3CD	O00329	PK3CD_HUMAN	reviewed	Phosphatidylinositol 4,5-bisphosphate 3-kinase catalytic subunit delta isoform (PI3-kinase subunit delta) (PI3K-delta) (PI3Kdelta) (PtdIns-3-kinase subunit delta) (EC 2.7.1.153) (Phosphatidylinositol 4,5-bisphosphate 3-kinase 110 kDa catalytic subunit delta) (PtdIns-3-kinase subunit p110-delta) (p110delta)	PIK3CD	Homo sapiens (Human)	1044
5591	PRKDC	P78527	PRKDC_HUMAN	reviewed	DNA-dependent protein kinase catalytic subunit (DNA-PK catalytic subunit) (DNA-PKcs) (EC 2.7.11.1) (DNPK1) (p460)	PRKDC HYRC HYRC1	Homo sapiens (Human)	4128
5291	PIK3CB	P42338	PK3CB_HUMAN	reviewed	Phosphatidylinositol 4,5-bisphosphate 3-kinase catalytic subunit beta isoform (PI3-kinase subunit beta) (PI3K-beta) (PI3Kbeta) (PtdIns-3-kinase subunit beta) (EC 2.7.1.153) (Phosphatidylinositol 4,5-bisphosphate 3-kinase 110 kDa catalytic subunit beta) (PtdIns-3-kinase subunit p110-beta) (p110beta)	PIK3CB PIK3C1	Homo sapiens (Human)	1070
3055	HCK	P08631	HCK_HUMAN	reviewed	Tyrosine-protein kinase HCK (EC 2.7.10.2) (Hematopoietic cell kinase) (Hemopoietic cell kinase) (p59-HCK/p60-HCK) (p59Hck) (p61Hck)	HCK	Homo sapiens (Human)	526
5294	PIK3CG	P48736	PK3CG_HUMAN	reviewed	Phosphatidylinositol 4,5-bisphosphate 3-kinase catalytic subunit gamma isoform (PI3-kinase subunit gamma) (PI3K-gamma) (PI3Kgamma) (PtdIns-3-kinase subunit gamma) (EC 2.7.1.153) (Phosphatidylinositol 4,5-bisphosphate 3-kinase 110 kDa catalytic subunit gamma) (PtdIns-3-kinase subunit p110-gamma) (p110gamma) (Phosphoinositide-3-kinase catalytic gamma polypeptide) (Serine/threonine protein kinase PI…	PIK3CG	Homo sapiens (Human)	1102
5298	PI4KB	Q9UBF8	PI4KB_HUMAN	reviewed	Phosphatidylinositol 4-kinase beta (PI4K-beta) (PI4Kbeta) (PtdIns 4-kinase beta) (EC 2.7.1.67) (NPIK) (PI4K92) (PI4KIII)	PI4KB PIK4CB	Homo sapiens (Human)	816
1147	CHUK	O15111	IKKA_HUMAN	reviewed	Inhibitor of nuclear factor kappa-B kinase subunit alpha (I-kappa-B kinase alpha) (IKK-A) (IKK-alpha) (IkBKA) (IkappaB kinase) (EC 2.7.11.10) (Conserved helix-loop-helix ubiquitous kinase) (I-kappa-B kinase 1) (IKK1) (Nuclear factor NF-kappa-B inhibitor kinase alpha) (NFKBIKA) (Transcription factor 16) (TCF-16)	CHUK IKKA TCF16	Homo sapiens (Human)	745
7297	TYK2	P29597	TYK2_HUMAN	reviewed	Non-receptor tyrosine-protein kinase TYK2 (EC 2.7.10.2)	TYK2	Homo sapiens (Human)	1187
1459	CSNK2A2	P19784	CSK22_HUMAN	reviewed	Casein kinase II subunit alpha' (CK II alpha') (EC 2.7.11.1)	CSNK2A2 CK2A2	Homo sapiens (Human)	350
1195	CLK1	P49759	CLK1_HUMAN	reviewed	Dual specificity protein kinase CLK1 (EC 2.7.12.1) (CDC-like kinase 1)	CLK1 CLK	Homo sapiens (Human)	484
1196	CLK2	P49760	CLK2_HUMAN	reviewed	Dual specificity protein kinase CLK2 (EC 2.7.12.1) (CDC-like kinase 2)	CLK2	Homo sapiens (Human)	499
1198	CLK3	P49761	CLK3_HUMAN	reviewed	Dual specificity protein kinase CLK3 (EC 2.7.12.1) (CDC-like kinase 3)	CLK3	Homo sapiens (Human)	638
8445	DYRK2	Q92630	DYRK2_HUMAN	reviewed	Dual specificity tyrosine-phosphorylation-regulated kinase 2 (EC 2.7.12.1)	DYRK2	Homo sapiens (Human)	601
8476	CDC42BPA	Q5VT25	MRCKA_HUMAN	reviewed	Serine/threonine-protein kinase MRCK alpha (EC 2.7.11.1) (CDC42-binding protein kinase alpha) (DMPK-like alpha) (Myotonic dystrophy kinase-related CDC42-binding kinase alpha) (MRCK alpha) (Myotonic dystrophy protein kinase-like alpha)	CDC42BPA KIAA0451	Homo sapiens (Human)	1732
28996	HIPK2	Q9H2X6	HIPK2_HUMAN	reviewed	Homeodomain-interacting protein kinase 2 (hHIPk2) (EC 2.7.11.1)	HIPK2	Homo sapiens (Human)	1198
10114	HIPK3	Q9H422	HIPK3_HUMAN	reviewed	Homeodomain-interacting protein kinase 3 (EC 2.7.11.1) (Androgen receptor-interacting nuclear protein kinase) (ANPK) (Fas-interacting serine/threonine-protein kinase) (FIST) (Homolog of protein kinase YAK1)	HIPK3 DYRK6 FIST3 PKY	Homo sapiens (Human)	1215
673	BRAF	P15056	BRAF_HUMAN	reviewed	Serine/threonine-protein kinase B-raf (EC 2.7.11.1) (Proto-oncogene B-Raf) (p94) (v-Raf murine sarcoma viral oncogene homolog B1)	BRAF BRAF1 RAFB1	Homo sapiens (Human)	766
2050	EPHB4	P54760	EPHB4_HUMAN	reviewed	Ephrin type-B receptor 4 (EC 2.7.10.1) (Hepatoma transmembrane kinase) (Tyrosine-protein kinase TYRO11)	EPHB4 HTK MYK1 TYRO11	Homo sapiens (Human)	987
204851	HIPK1	Q86Z02	HIPK1_HUMAN	reviewed	Homeodomain-interacting protein kinase 1 (EC 2.7.11.1) (Nuclear body-associated kinase 2)	HIPK1 KIAA0630 MYAK NBAK2	Homo sapiens (Human)	1210
9149	DYRK1B	Q9Y463	DYR1B_HUMAN	reviewed	Dual specificity tyrosine-phosphorylation-regulated kinase 1B (EC 2.7.12.1) (Minibrain-related kinase) (Mirk protein kinase)	DYRK1B MIRK	Homo sapiens (Human)	629
5287	PIK3C2B	O00750	P3C2B_HUMAN	reviewed	Phosphatidylinositol 4-phosphate 3-kinase C2 domain-containing subunit beta (PI3K-C2-beta) (PtdIns-3-kinase C2 subunit beta) (EC 2.7.1.154) (C2-PI3K) (Phosphoinositide 3-kinase-C2-beta)	PIK3C2B	Homo sapiens (Human)	1634
3985	LIMK2	P53671	LIMK2_HUMAN	reviewed	LIM domain kinase 2 (LIMK-2) (EC 2.7.11.1)	LIMK2	Homo sapiens (Human)	638
55781	RIOK2	Q9BVS4	RIOK2_HUMAN	reviewed	Serine/threonine-protein kinase RIO2 (EC 2.7.11.1) (RIO kinase 2)	RIOK2 RIO2	Homo sapiens (Human)	552
80122	MAP3K19	Q56UN5	M3K19_HUMAN	reviewed	Mitogen-activated protein kinase kinase kinase 19 (EC 2.7.11.1) (Regulated in COPD, protein kinase) (SPS1/STE20-related protein kinase YSK4)	MAP3K19 RCK YSK4	Homo sapiens (Human)	1328
79068	FTO	Q9C0B1	FTO_HUMAN	reviewed	Alpha-ketoglutarate-dependent dioxygenase FTO (Fat mass and obesity-associated protein) (U6 small nuclear RNA (2'-O-methyladenosine-N(6)-)-demethylase FTO) (EC 1.14.11.-) (U6 small nuclear RNA N(6)-methyladenosine-demethylase FTO) (EC 1.14.11.-) (mRNA (2'-O-methyladenosine-N(6)-)-demethylase FTO) (m6A(m)-demethylase FTO) (EC 1.14.11.-) (mRNA N(6)-methyladenosine demethylase FTO) (EC 1.14.11.53) (…	FTO KIAA1752	Homo sapiens (Human)	505
4322	MMP13	P45452	MMP13_HUMAN	reviewed	Collagenase 3 (EC 3.4.24.-) (Matrix metalloproteinase-13) (MMP-13)	MMP13	Homo sapiens (Human)	471
4312	MMP1	P03956	MMP1_HUMAN	reviewed	Interstitial collagenase (EC 3.4.24.7) (Fibroblast collagenase) (Matrix metalloproteinase-1) (MMP-1) [Cleaved into: 22 kDa interstitial collagenase; 27 kDa interstitial collagenase]	MMP1 CLG	Homo sapiens (Human)	469
2208	FCER2	P06734	FCER2_HUMAN	reviewed	Low affinity immunoglobulin epsilon Fc receptor (BLAST-2) (C-type lectin domain family 4 member J) (Fc-epsilon-RII) (Immunoglobulin E-binding factor) (Lymphocyte IgE receptor) (CD antigen CD23) [Cleaved into: Low affinity immunoglobulin epsilon Fc receptor membrane-bound form; Low affinity immunoglobulin epsilon Fc receptor soluble form]	FCER2 CD23A CLEC4J FCE2 IGEBF	Homo sapiens (Human)	321
6868	ADAM17	P78536	ADA17_HUMAN	reviewed	Disintegrin and metalloproteinase domain-containing protein 17 (ADAM 17) (EC 3.4.24.86) (Snake venom-like protease) (TNF-alpha convertase) (TNF-alpha-converting enzyme) (CD antigen CD156b)	ADAM17 CSVP TACE	Homo sapiens (Human)	824
4323	MMP14	P50281	MMP14_HUMAN	reviewed	Matrix metalloproteinase-14 (MMP-14) (EC 3.4.24.80) (MMP-X1) (Membrane-type matrix metalloproteinase 1) (MT-MMP 1) (MTMMP1) (Membrane-type-1 matrix metalloproteinase) (MT1-MMP) (MT1MMP)	MMP14	Homo sapiens (Human)	582
4316	MMP7	P09237	MMP7_HUMAN	reviewed	Matrilysin (EC 3.4.24.23) (Matrin) (Matrix metalloproteinase-7) (MMP-7) (Pump-1 protease) (Uterine metalloproteinase)	MMP7 MPSL1 PUMP1	Homo sapiens (Human)	267
102	ADAM10	O14672	ADA10_HUMAN	reviewed	Disintegrin and metalloproteinase domain-containing protein 10 (ADAM 10) (EC 3.4.24.81) (CDw156) (Kuzbanian protein homolog) (Mammalian disintegrin-metalloprotease) (CD antigen CD156c)	ADAM10 KUZ MADM	Homo sapiens (Human)	748
836	CASP3	P42574	CASP3_HUMAN	reviewed	Caspase-3 (CASP-3) (EC 3.4.22.56) (Apopain) (Cysteine protease CPP32) (CPP-32) (Protein Yama) (SREBP cleavage activity 1) (SCA-1) [Cleaved into: Caspase-3 subunit p17; Caspase-3 subunit p12]	CASP3 CPP32	Homo sapiens (Human)	277
4314	MMP3	P08254	MMP3_HUMAN	reviewed	Stromelysin-1 (SL-1) (EC 3.4.24.17) (Matrix metalloproteinase-3) (MMP-3) (Transin-1)	MMP3 STMY1	Homo sapiens (Human)	477
51426	POLK	Q9UBT6	POLK_HUMAN	reviewed	DNA polymerase kappa (EC 2.7.7.7) (DINB protein) (DINP)	POLK DINB1	Homo sapiens (Human)	870
1017	CDK2	P24941	CDK2_HUMAN	reviewed	Cyclin-dependent kinase 2 (EC 2.7.11.22) (Cell division protein kinase 2) (p33 protein kinase)	CDK2 CDKN2	Homo sapiens (Human)	298
983	CDK1	P06493	CDK1_HUMAN	reviewed	Cyclin-dependent kinase 1 (CDK1) (EC 2.7.11.22) (EC 2.7.11.23) (Cell division control protein 2 homolog) (Cell division protein kinase 1) (p34 protein kinase)	CDK1 CDC2 CDC28A CDKN1 P34CDC2	Homo sapiens (Human)	297
3326	HSP90AB1	P08238	HS90B_HUMAN	reviewed	Heat shock protein HSP 90-beta (HSP 90) (Heat shock 84 kDa) (HSP 84) (HSP84)	HSP90AB1 HSP90B HSPC2 HSPCB	Homo sapiens (Human)	724
4860	PNP	P00491	PNPH_HUMAN	reviewed	Purine nucleoside phosphorylase (PNP) (EC 2.4.2.1) (Inosine phosphorylase) (Inosine-guanosine phosphorylase)	PNP NP	Homo sapiens (Human)	289
7150	TOP1	P11387	TOP1_HUMAN	reviewed	DNA topoisomerase 1 (EC 5.6.2.1) (DNA topoisomerase I)	TOP1	Homo sapiens (Human)	765
4012	LNPEP	Q9UIQ6	LCAP_HUMAN	reviewed	Leucyl-cystinyl aminopeptidase (Cystinyl aminopeptidase) (EC 3.4.11.3) (Insulin-regulated membrane aminopeptidase) (Insulin-responsive aminopeptidase) (IRAP) (Oxytocinase) (OTase) (Placental leucine aminopeptidase) (P-LAP) [Cleaved into: Leucyl-cystinyl aminopeptidase, pregnancy serum form]	LNPEP OTASE	Homo sapiens (Human)	1025
6897	TARS	P26639	SYTC_HUMAN	reviewed	Threonine--tRNA ligase 1, cytoplasmic (EC 6.1.1.3) (Threonyl-tRNA synthetase) (ThrRS) (Threonyl-tRNA synthetase 1)	TARS1 TARS	Homo sapiens (Human)	723
207	AKT1	P31749	AKT1_HUMAN	reviewed	RAC-alpha serine/threonine-protein kinase (EC 2.7.11.1) (Protein kinase B) (PKB) (Protein kinase B alpha) (PKB alpha) (Proto-oncogene c-Akt) (RAC-PK-alpha)	AKT1 PKB RAC	Homo sapiens (Human)	480
11156	PTP4A3	O75365	TP4A3_HUMAN	reviewed	Protein tyrosine phosphatase type IVA 3 (EC 3.1.3.48) (PRL-R) (Protein-tyrosine phosphatase 4a3) (Protein-tyrosine phosphatase of regenerating liver 3) (PRL-3)	PTP4A3 PRL3	Homo sapiens (Human)	173
9451	EIF2AK3	Q9NZJ5	E2AK3_HUMAN	reviewed	Eukaryotic translation initiation factor 2-alpha kinase 3 (EC 2.7.11.1) (PRKR-like endoplasmic reticulum kinase) (Pancreatic eIF2-alpha kinase) (HsPEK)	EIF2AK3 PEK PERK	Homo sapiens (Human)	1116
3099	HK2	P52789	HXK2_HUMAN	reviewed	Hexokinase-2 (EC 2.7.1.1) (Hexokinase type II) (HK II) (Hexokinase-B) (Muscle form hexokinase)	HK2	Homo sapiens (Human)	917
3098	HK1	P19367	HXK1_HUMAN	reviewed	Hexokinase-1 (EC 2.7.1.1) (Brain form hexokinase) (Hexokinase type I) (HK I) (Hexokinase-A)	HK1	Homo sapiens (Human)	917
7083	TK1	P04183	KITH_HUMAN	reviewed	Thymidine kinase, cytosolic (EC 2.7.1.21)	TK1	Homo sapiens (Human)	234
1111	CHEK1	O14757	CHK1_HUMAN	reviewed	Serine/threonine-protein kinase Chk1 (EC 2.7.11.1) (CHK1 checkpoint homolog) (Cell cycle checkpoint kinase) (Checkpoint kinase-1)	CHEK1 CHK1	Homo sapiens (Human)	476
7465	WEE1	P30291	WEE1_HUMAN	reviewed	Wee1-like protein kinase (WEE1hu) (EC 2.7.10.2) (Wee1A kinase)	WEE1	Homo sapiens (Human)	646
8654	PDE5A	O76074	PDE5A_HUMAN	reviewed	cGMP-specific 3',5'-cyclic phosphodiesterase (EC 3.1.4.35) (cGMP-binding cGMP-specific phosphodiesterase) (CGB-PDE)	PDE5A PDE5	Homo sapiens (Human)	875
760	CA2	P00918	CAH2_HUMAN	reviewed	Carbonic anhydrase 2 (EC 4.2.1.1) (Carbonate dehydratase II) (Carbonic anhydrase C) (CAC) (Carbonic anhydrase II) (CA-II)	CA2	Homo sapiens (Human)	260
762	CA4	P22748	CAH4_HUMAN	reviewed	Carbonic anhydrase 4 (EC 4.2.1.1) (Carbonate dehydratase IV) (Carbonic anhydrase IV) (CA-IV)	CA4	Homo sapiens (Human)	312
7084	TK2	O00142	KITM_HUMAN	reviewed	Thymidine kinase 2, mitochondrial (EC 2.7.1.21) (Mt-TK)	TK2	Homo sapiens (Human)	265
4914	NTRK1	P04629	NTRK1_HUMAN	reviewed	High affinity nerve growth factor receptor (EC 2.7.10.1) (Neurotrophic tyrosine kinase receptor type 1) (TRK1-transforming tyrosine kinase protein) (Tropomyosin-related kinase A) (Tyrosine kinase receptor) (Tyrosine kinase receptor A) (Trk-A) (gp140trk) (p140-TrkA)	NTRK1 MTC TRK TRKA	Homo sapiens (Human)	796
140	ADORA3	P0DMS8	AA3R_HUMAN	reviewed	Adenosine receptor A3	ADORA3	Homo sapiens (Human)	318
57413	TMIGD3	P0DMS9	TMIG3_HUMAN	reviewed	Transmembrane domain-containing protein TMIGD3	TMIGD3 UNQ1931/PRO4406	Homo sapiens (Human)	266
2321	FLT1	P17948	VGFR1_HUMAN	reviewed	Vascular endothelial growth factor receptor 1 (VEGFR-1) (EC 2.7.10.1) (Fms-like tyrosine kinase 1) (FLT-1) (Tyrosine-protein kinase FRT) (Tyrosine-protein kinase receptor FLT) (FLT) (Vascular permeability factor receptor)	FLT1 FLT FRT VEGFR1	Homo sapiens (Human)	1338
1910	EDNRB	P24530	EDNRB_HUMAN	reviewed	Endothelin receptor type B (ET-B) (ET-BR) (Endothelin receptor non-selective type)	EDNRB ETRB	Homo sapiens (Human)	442
1909	EDNRA	P25101	EDNRA_HUMAN	reviewed	Endothelin-1 receptor (Endothelin receptor type A) (ET-A) (ETA-R) (hET-AR)	EDNRA ETA ETRA	Homo sapiens (Human)	427
10013	HDAC6	Q9UBN7	HDAC6_HUMAN	reviewed	Histone deacetylase 6 (HD6) (EC 3.5.1.98) (Tubulin-lysine deacetylase HDAC6) (EC 3.5.1.-)	HDAC6 KIAA0901 JM21	Homo sapiens (Human)	1215
55869	HDAC8	Q9BY41	HDAC8_HUMAN	reviewed	Histone deacetylase 8 (HD8) (EC 3.5.1.98)	HDAC8 HDACL1 CDA07	Homo sapiens (Human)	377
3065	HDAC1	Q13547	HDAC1_HUMAN	reviewed	Histone deacetylase 1 (HD1) (EC 3.5.1.98)	HDAC1 RPD3L1	Homo sapiens (Human)	482
4325	MMP16	P51512	MMP16_HUMAN	reviewed	Matrix metalloproteinase-16 (MMP-16) (EC 3.4.24.-) (MMP-X2) (Membrane-type matrix metalloproteinase 3) (MT-MMP 3) (MTMMP3) (Membrane-type-3 matrix metalloproteinase) (MT3-MMP) (MT3MMP)	MMP16 C8orf57 MMPX2	Homo sapiens (Human)	607
4313	MMP2	P08253	MMP2_HUMAN	reviewed	72 kDa type IV collagenase (EC 3.4.24.24) (72 kDa gelatinase) (Gelatinase A) (Matrix metalloproteinase-2) (MMP-2) (TBE-1) [Cleaved into: PEX]	MMP2 CLG4A	Homo sapiens (Human)	660
4321	MMP12	P39900	MMP12_HUMAN	reviewed	Macrophage metalloelastase (MME) (EC 3.4.24.65) (Macrophage elastase) (ME) (hME) (Matrix metalloproteinase-12) (MMP-12)	MMP12 HME	Homo sapiens (Human)	470
5979	RET	P07949	RET_HUMAN	reviewed	Proto-oncogene tyrosine-protein kinase receptor Ret (EC 2.7.10.1) (Cadherin family member 12) (Proto-oncogene c-Ret) [Cleaved into: Soluble RET kinase fragment; Extracellular cell-membrane anchored RET cadherin 120 kDa fragment]	RET CDHF12 CDHR16 PTC RET51	Homo sapiens (Human)	1114
136	ADORA2B	P29275	AA2BR_HUMAN	reviewed	Adenosine receptor A2b	ADORA2B	Homo sapiens (Human)	332
3791	KDR	P35968	VGFR2_HUMAN	reviewed	Vascular endothelial growth factor receptor 2 (VEGFR-2) (EC 2.7.10.1) (Fetal liver kinase 1) (FLK-1) (Kinase insert domain receptor) (KDR) (Protein-tyrosine kinase receptor flk-1) (CD antigen CD309)	KDR FLK1 VEGFR2	Homo sapiens (Human)	1356
2260	FGFR1	P11362	FGFR1_HUMAN	reviewed	Fibroblast growth factor receptor 1 (FGFR-1) (EC 2.7.10.1) (Basic fibroblast growth factor receptor 1) (BFGFR) (bFGF-R-1) (Fms-like tyrosine kinase 2) (FLT-2) (N-sam) (Proto-oncogene c-Fgr) (CD antigen CD331)	FGFR1 BFGFR CEK FGFBR FLG FLT2 HBGFR	Homo sapiens (Human)	822
4311	MME	P08473	NEP_HUMAN	reviewed	Neprilysin (EC 3.4.24.11) (Atriopeptidase) (Common acute lymphocytic leukemia antigen) (CALLA) (Enkephalinase) (Neutral endopeptidase 24.11) (NEP) (Neutral endopeptidase) (Skin fibroblast elastase) (SFE) (CD antigen CD10)	MME EPN	Homo sapiens (Human)	750
50507	NOX4	Q9NPH5	NOX4_HUMAN	reviewed	NADPH oxidase 4 (EC 1.6.3.-) (Kidney oxidase-1) (KOX-1) (Kidney superoxide-producing NADPH oxidase) (Renal NAD(P)H-oxidase)	NOX4 RENOX	Homo sapiens (Human)	578
5604	MAP2K1	Q02750	MP2K1_HUMAN	reviewed	Dual specificity mitogen-activated protein kinase kinase 1 (MAP kinase kinase 1) (MAPKK 1) (MKK1) (EC 2.7.12.2) (ERK activator kinase 1) (MAPK/ERK kinase 1) (MEK 1)	MAP2K1 MEK1 PRKMK1	Homo sapiens (Human)	393
5610	EIF2AK2	P19525	E2AK2_HUMAN	reviewed	Interferon-induced, double-stranded RNA-activated protein kinase (EC 2.7.11.1) (Eukaryotic translation initiation factor 2-alpha kinase 2) (eIF-2A protein kinase 2) (Interferon-inducible RNA-dependent protein kinase) (P1/eIF-2A protein kinase) (Protein kinase RNA-activated) (PKR) (Protein kinase R) (Tyrosine-protein kinase EIF2AK2) (EC 2.7.10.2) (p68 kinase)	EIF2AK2 PKR PRKR	Homo sapiens (Human)	551
2990	GUSB	P08236	BGLR_HUMAN	reviewed	Beta-glucuronidase (EC 3.2.1.31) (Beta-G1)	GUSB	Homo sapiens (Human)	651
2915	GRM5	P41594	GRM5_HUMAN	reviewed	Metabotropic glutamate receptor 5 (mGluR5)	GRM5 GPRC1E MGLUR5	Homo sapiens (Human)	1212
6714	SRC	P12931	SRC_HUMAN	reviewed	Proto-oncogene tyrosine-protein kinase Src (EC 2.7.10.2) (Proto-oncogene c-Src) (pp60c-src) (p60-Src)	SRC SRC1	Homo sapiens (Human)	536
29904	EEF2K	O00418	EF2K_HUMAN	reviewed	Eukaryotic elongation factor 2 kinase (eEF-2 kinase) (eEF-2K) (EC 2.7.11.20) (Calcium/calmodulin-dependent eukaryotic elongation factor 2 kinase)	EEF2K	Homo sapiens (Human)	725
251	ALPG	P10696	PPBN_HUMAN	reviewed	Alkaline phosphatase, germ cell type (EC 3.1.3.1) (ALP-1) (Alkaline phosphatase Nagao isozyme) (Alkaline phosphatase, placental-like) (Germ cell alkaline phosphatase) (GCAP) (Placental alkaline phosphatase-like) (PLAP-like)	ALPG ALPPL ALPPL2	Homo sapiens (Human)	532
9373	PLAA	Q9Y263	PLAP_HUMAN	reviewed	Phospholipase A-2-activating protein (PLA2P) (PLAP)	PLAA PLAP	Homo sapiens (Human)	795
3357	HTR2B	P41595	5HT2B_HUMAN	reviewed	5-hydroxytryptamine receptor 2B (5-HT-2B) (5-HT2B) (Serotonin receptor 2B)	HTR2B	Homo sapiens (Human)	481
3066	HDAC2	Q92769	HDAC2_HUMAN	reviewed	Histone deacetylase 2 (HD2) (EC 3.5.1.98)	HDAC2	Homo sapiens (Human)	488
25797	QPCT	Q16769	QPCT_HUMAN	reviewed	Glutaminyl-peptide cyclotransferase (EC 2.3.2.5) (Glutaminyl cyclase) (QC) (sQC) (Glutaminyl-tRNA cyclotransferase) (Glutamyl cyclase) (EC)	QPCT	Homo sapiens (Human)	361
11040	PIM2	Q9P1W9	PIM2_HUMAN	reviewed	Serine/threonine-protein kinase pim-2 (EC 2.7.11.1) (Pim-2h)	PIM2	Homo sapiens (Human)	311
7941	PLA2G7	Q13093	PAFA_HUMAN	reviewed	Platelet-activating factor acetylhydrolase (PAF acetylhydrolase) (EC 3.1.1.47) (1-alkyl-2-acetylglycerophosphocholine esterase) (2-acetyl-1-alkylglycerophosphocholine esterase) (Group-VIIA phospholipase A2) (gVIIA-PLA2) (LDL-associated phospholipase A2) (LDL-PLA(2)) (PAF 2-acylhydrolase)	PLA2G7 PAFAH	Homo sapiens (Human)	441
249	ALPL	P05186	PPBT_HUMAN	reviewed	Alkaline phosphatase, tissue-nonspecific isozyme (AP-TNAP) (TNSALP) (EC 3.1.3.1) (Alkaline phosphatase liver/bone/kidney isozyme)	ALPL	Homo sapiens (Human)	524
23028	KDM1A	O60341	KDM1A_HUMAN	reviewed	Lysine-specific histone demethylase 1A (EC 1.14.99.66) (BRAF35-HDAC complex protein BHC110) (Flavin-containing amine oxidase domain-containing protein 2) ([histone H3]-dimethyl-L-lysine(4) FAD-dependent demethylase 1A)	KDM1A AOF2 KDM1 KIAA0601 LSD1	Homo sapiens (Human)	852
1636	ACE	P12821	ACE_HUMAN	reviewed	Angiotensin-converting enzyme (ACE) (EC 3.2.1.-) (EC 3.4.15.1) (Dipeptidyl carboxypeptidase I) (Kininase II) (CD antigen CD143) [Cleaved into: Angiotensin-converting enzyme, soluble form]	ACE DCP DCP1	Homo sapiens (Human)	1306
10014	HDAC5	Q9UQL6	HDAC5_HUMAN	reviewed	Histone deacetylase 5 (HD5) (EC 3.5.1.98) (Antigen NY-CO-9)	HDAC5 KIAA0600	Homo sapiens (Human)	1122
51564	HDAC7	Q8WUI4	HDAC7_HUMAN	reviewed	Histone deacetylase 7 (HD7) (EC 3.5.1.98) (Histone deacetylase 7A) (HD7a)	HDAC7 HDAC7A	Homo sapiens (Human)	952
9759	HDAC4	P56524	HDAC4_HUMAN	reviewed	Histone deacetylase 4 (HD4) (EC 3.5.1.98)	HDAC4 KIAA0288	Homo sapiens (Human)	1084
3778	KCNMA1	Q12791	KCMA1_HUMAN	reviewed	Calcium-activated potassium channel subunit alpha-1 (BK channel) (BKCA alpha) (Calcium-activated potassium channel, subfamily M subunit alpha-1) (K(VCA)alpha) (KCa1.1) (Maxi K channel) (MaxiK) (Slo-alpha) (Slo1) (Slowpoke homolog) (Slo homolog) (hSlo)	KCNMA1 KCNMA SLO	Homo sapiens (Human)	1236
2191	FAP	Q12884	SEPR_HUMAN	reviewed	Prolyl endopeptidase FAP (EC 3.4.21.26) (170 kDa melanoma membrane-bound gelatinase) (Dipeptidyl peptidase FAP) (EC 3.4.14.5) (Fibroblast activation protein alpha) (FAPalpha) (Gelatine degradation protease FAP) (EC 3.4.21.-) (Integral membrane serine protease) (Post-proline cleaving enzyme) (Serine integral membrane protease) (SIMP) (Surface-expressed protease) (Seprase) [Cleaved into: Antiplasmi…	FAP	Homo sapiens (Human)	760
8900	CCNA1	P78396	CCNA1_HUMAN	reviewed	Cyclin-A1	CCNA1	Homo sapiens (Human)	465
890	CCNA2	P20248	CCNA2_HUMAN	reviewed	Cyclin-A2 (Cyclin-A) (Cyclin A)	CCNA2 CCN1 CCNA	Homo sapiens (Human)	432
290	ANPEP	P15144	AMPN_HUMAN	reviewed	Aminopeptidase N (AP-N) (hAPN) (EC 3.4.11.2) (Alanyl aminopeptidase) (Aminopeptidase M) (AP-M) (Microsomal aminopeptidase) (Myeloid plasma membrane glycoprotein CD13) (gp150) (CD antigen CD13)	ANPEP APN CD13 PEPN	Homo sapiens (Human)	967
595	CCND1	P24385	CCND1_HUMAN	reviewed	G1/S-specific cyclin-D1 (B-cell lymphoma 1 protein) (BCL-1) (BCL-1 oncogene) (PRAD1 oncogene)	CCND1 BCL1 PRAD1	Homo sapiens (Human)	295
1019	CDK4	P11802	CDK4_HUMAN	reviewed	Cyclin-dependent kinase 4 (EC 2.7.11.22) (Cell division protein kinase 4) (PSK-J3)	CDK4	Homo sapiens (Human)	303
9134	CCNE2	O96020	CCNE2_HUMAN	reviewed	G1/S-specific cyclin-E2	CCNE2	Homo sapiens (Human)	404
898	CCNE1	P24864	CCNE1_HUMAN	reviewed	G1/S-specific cyclin-E1	CCNE1 CCNE	Homo sapiens (Human)	410
572	BAD	Q92934	BAD_HUMAN	reviewed	Bcl2-associated agonist of cell death (BAD) (Bcl-2-binding component 6) (Bcl-2-like protein 8) (Bcl2-L-8) (Bcl-xL/Bcl-2-associated death promoter) (Bcl2 antagonist of cell death)	BAD BBC6 BCL2L8	Homo sapiens (Human)	168
2914	GRM4	Q14833	GRM4_HUMAN	reviewed	Metabotropic glutamate receptor 4 (mGluR4)	GRM4 GPRC1D MGLUR4	Homo sapiens (Human)	912
120892	LRRK2	Q5S007	LRRK2_HUMAN	reviewed	Leucine-rich repeat serine/threonine-protein kinase 2 (EC 2.7.11.1) (EC 3.6.5.-) (Dardarin)	LRRK2 PARK8	Homo sapiens (Human)	2527
9	NAT1	P18440	ARY1_HUMAN	reviewed	Arylamine N-acetyltransferase 1 (EC 2.3.1.5) (Arylamide acetylase 1) (Monomorphic arylamine N-acetyltransferase) (MNAT) (N-acetyltransferase type 1) (NAT-1)	NAT1 AAC1	Homo sapiens (Human)	290
3718	JAK3	P52333	JAK3_HUMAN	reviewed	Tyrosine-protein kinase JAK3 (EC 2.7.10.2) (Janus kinase 3) (JAK-3) (Leukocyte janus kinase) (L-JAK)	JAK3	Homo sapiens (Human)	1124
5599	MAPK8	P45983	MK08_HUMAN	reviewed	Mitogen-activated protein kinase 8 (MAP kinase 8) (MAPK 8) (EC 2.7.11.24) (JNK-46) (Stress-activated protein kinase 1c) (SAPK1c) (Stress-activated protein kinase JNK1) (c-Jun N-terminal kinase 1)	MAPK8 JNK1 PRKM8 SAPK1 SAPK1C	Homo sapiens (Human)	427
4353	MPO	P05164	PERM_HUMAN	reviewed	Myeloperoxidase (MPO) (EC 1.11.2.2) [Cleaved into: Myeloperoxidase; 89 kDa myeloperoxidase; 84 kDa myeloperoxidase; Myeloperoxidase light chain; Myeloperoxidase heavy chain]	MPO	Homo sapiens (Human)	745
3717	JAK2	O60674	JAK2_HUMAN	reviewed	Tyrosine-protein kinase JAK2 (EC 2.7.10.2) (Janus kinase 2) (JAK-2)	JAK2	Homo sapiens (Human)	1132
5150	PDE7A	Q13946	PDE7A_HUMAN	reviewed	High affinity cAMP-specific 3',5'-cyclic phosphodiesterase 7A (EC 3.1.4.53) (HCP1) (TM22)	PDE7A	Homo sapiens (Human)	482
2542	SLC37A4	O43826	G6PT1_HUMAN	reviewed	Glucose-6-phosphate exchanger SLC37A4 (Glucose-5-phosphate transporter) (Glucose-6-phosphate translocase) (Solute carrier family 37 member 4) (Transformation-related gene 19 protein) (TRG-19)	SLC37A4 G6PT G6PT1 PRO0685 TRG19	Homo sapiens (Human)	429
5223	PGAM1	P18669	PGAM1_HUMAN	reviewed	Phosphoglycerate mutase 1 (EC 5.4.2.11) (EC 5.4.2.4) (BPG-dependent PGAM 1) (Phosphoglycerate mutase isozyme B) (PGAM-B)	PGAM1 PGAMA CDABP0006	Homo sapiens (Human)	254
4350	MPG	P29372	3MG_HUMAN	reviewed	DNA-3-methyladenine glycosylase (EC 3.2.2.21) (3-alkyladenine DNA glycosylase) (3-methyladenine DNA glycosidase) (ADPG) (N-methylpurine-DNA glycosylase)	MPG AAG ANPG MID1	Homo sapiens (Human)	298
23035	PHLPP2	Q6ZVD8	PHLP2_HUMAN	reviewed	PH domain leucine-rich repeat-containing protein phosphatase 2 (EC 3.1.3.16) (PH domain leucine-rich repeat-containing protein phosphatase-like) (PHLPP-like)	PHLPP2 KIAA0931 PHLPPL	Homo sapiens (Human)	1323
5335	PLCG1	P19174	PLCG1_HUMAN	reviewed	1-phosphatidylinositol 4,5-bisphosphate phosphodiesterase gamma-1 (EC 3.1.4.11) (PLC-148) (Phosphoinositide phospholipase C-gamma-1) (Phospholipase C-II) (PLC-II) (Phospholipase C-gamma-1) (PLC-gamma-1)	PLCG1 PLC1	Homo sapiens (Human)	1290
4088	SMAD3	P84022	SMAD3_HUMAN	reviewed	Mothers against decapentaplegic homolog 3 (MAD homolog 3) (Mad3) (Mothers against DPP homolog 3) (hMAD-3) (JV15-2) (SMAD family member 3) (SMAD 3) (Smad3) (hSMAD3)	SMAD3 MADH3	Homo sapiens (Human)	425
6925	TCF4	P15884	ITF2_HUMAN	reviewed	Transcription factor 4 (TCF-4) (Class B basic helix-loop-helix protein 19) (bHLHb19) (Immunoglobulin transcription factor 2) (ITF-2) (SL3-3 enhancer factor 2) (SEF-2)	TCF4 BHLHB19 ITF2 SEF2	Homo sapiens (Human)	667
2244	FGB	P02675	FIBB_HUMAN	reviewed	Fibrinogen beta chain [Cleaved into: Fibrinopeptide B; Fibrinogen beta chain]	FGB	Homo sapiens (Human)	491
6595	SMARCA2	P51531	SMCA2_HUMAN	reviewed	Probable global transcription activator SNF2L2 (EC 3.6.4.-) (ATP-dependent helicase SMARCA2) (BRG1-associated factor 190B) (BAF190B) (Protein brahma homolog) (hBRM) (SNF2-alpha) (SWI/SNF-related matrix-associated actin-dependent regulator of chromatin subfamily A member 2)	SMARCA2 BAF190B BRM SNF2A SNF2L2	Homo sapiens (Human)	1590
2936	GSR	P00390	GSHR_HUMAN	reviewed	Glutathione reductase, mitochondrial (GR) (GRase) (EC 1.8.1.7)	GSR GLUR GRD1	Homo sapiens (Human)	522
7468	NSD2	O96028	NSD2_HUMAN	reviewed	Histone-lysine N-methyltransferase NSD2 (EC 2.1.1.356) (Multiple myeloma SET domain-containing protein) (MMSET) (Nuclear SET domain-containing protein 2) (Protein trithorax-5) (Wolf-Hirschhorn syndrome candidate 1 protein)	NSD2 KIAA1090 MMSET TRX5 WHSC1	Homo sapiens (Human)	1365
873	CBR1	P16152	CBR1_HUMAN	reviewed	Carbonyl reductase [NADPH] 1 (EC 1.1.1.184) (15-hydroxyprostaglandin dehydrogenase [NADP(+)]) (EC 1.1.1.196) (EC 1.1.1.197) (20-beta-hydroxysteroid dehydrogenase) (NADPH-dependent carbonyl reductase 1) (Prostaglandin 9-ketoreductase) (PG-9-KR) (Prostaglandin-E(2) 9-reductase) (EC 1.1.1.189) (Short chain dehydrogenase/reductase family 21C member 1)	CBR1 CBR CRN SDR21C1	Homo sapiens (Human)	277
5030	P2RY4	P51582	P2RY4_HUMAN	reviewed	P2Y purinoceptor 4 (P2Y4) (P2P) (Uridine nucleotide receptor) (UNR)	P2RY4 NRU	Homo sapiens (Human)	365
146802	SLC47A2	Q86VL8	S47A2_HUMAN	reviewed	Multidrug and toxin extrusion protein 2 (MATE-2) (hMATE-2) (Kidney-specific H(+)/organic cation antiporter) (Solute carrier family 47 member 2)	SLC47A2 MATE2	Homo sapiens (Human)	602
23408	SIRT5	Q9NXA8	SIR5_HUMAN	reviewed	NAD-dependent protein deacylase sirtuin-5, mitochondrial (EC 2.3.1.-) (Regulatory protein SIR2 homolog 5) (SIR2-like protein 5)	SIRT5 SIR2L5	Homo sapiens (Human)	310
2782	GNB1	P62873	GBB1_HUMAN	reviewed	Guanine nucleotide-binding protein G(I)/G(S)/G(T) subunit beta-1 (Transducin beta chain 1)	GNB1	Homo sapiens (Human)	340
54331	GNG2	P59768	GBG2_HUMAN	reviewed	Guanine nucleotide-binding protein G(I)/G(S)/G(O) subunit gamma-2 (G gamma-I)	GNG2	Homo sapiens (Human)	71
1789	DNMT3B	Q9UBC3	DNM3B_HUMAN	reviewed	DNA (cytosine-5)-methyltransferase 3B (Dnmt3b) (EC 2.1.1.37) (DNA methyltransferase HsaIIIB) (DNA MTase HsaIIIB) (M.HsaIIIB)	DNMT3B	Homo sapiens (Human)	853
5243	ABCB1	P08183	MDR1_HUMAN	reviewed	ATP-dependent translocase ABCB1 (ATP-binding cassette sub-family B member 1) (Multidrug resistance protein 1) (EC 7.6.2.2) (P-glycoprotein 1) (Phospholipid transporter ABCB1) (EC 7.6.2.1) (CD antigen CD243)	ABCB1 MDR1 PGY1	Homo sapiens (Human)	1280
1545	CYP1B1	Q16678	CP1B1_HUMAN	reviewed	Cytochrome P450 1B1 (EC 1.14.14.1) (CYPIB1) (Hydroperoxy icosatetraenoate dehydratase) (EC 4.2.1.152)	CYP1B1	Homo sapiens (Human)	543
81027	TUBB1	Q9H4B7	TBB1_HUMAN	reviewed	Tubulin beta-1 chain	TUBB1	Homo sapiens (Human)	451
4953	ODC1	P11926	DCOR_HUMAN	reviewed	Ornithine decarboxylase (ODC) (EC 4.1.1.17)	ODC1	Homo sapiens (Human)	461
9429	ABCG2	Q9UNQ0	ABCG2_HUMAN	reviewed	Broad substrate specificity ATP-binding cassette transporter ABCG2 (EC 7.6.2.2) (ATP-binding cassette sub-family G member 2) (Breast cancer resistance protein) (CDw338) (Mitoxantrone resistance-associated protein) (Placenta-specific ATP-binding cassette transporter) (Urate exporter) (CD antigen CD338)	ABCG2 ABCP BCRP BCRP1 MXR	Homo sapiens (Human)	655
10381	TUBB3	Q13509	TBB3_HUMAN	reviewed	Tubulin beta-3 chain (Tubulin beta-4 chain) (Tubulin beta-III)	TUBB3 TUBB4	Homo sapiens (Human)	450
5226	PGD	P52209	6PGD_HUMAN	reviewed	6-phosphogluconate dehydrogenase, decarboxylating (EC 1.1.1.44)	PGD PGDH	Homo sapiens (Human)	483
6885	MAP3K7	O43318	M3K7_HUMAN	reviewed	Mitogen-activated protein kinase kinase kinase 7 (EC 2.7.11.25) (Transforming growth factor-beta-activated kinase 1) (TGF-beta-activated kinase 1)	MAP3K7 TAK1	Homo sapiens (Human)	606
3817	KLK2	P20151	KLK2_HUMAN	reviewed	Kallikrein-2 (EC 3.4.21.35) (Glandular kallikrein-1) (hGK-1) (Tissue kallikrein-2)	KLK2	Homo sapiens (Human)	261
3752	KCND3	Q9UK17	KCND3_HUMAN	reviewed	Potassium voltage-gated channel subfamily D member 3 (Voltage-gated potassium channel subunit Kv4.3)	KCND3	Homo sapiens (Human)	655
4363	ABCC1	P33527	MRP1_HUMAN	reviewed	Multidrug resistance-associated protein 1 (EC 7.6.2.2) (ATP-binding cassette sub-family C member 1) (Glutathione-S-conjugate-translocating ATPase ABCC1) (EC 7.6.2.3) (Leukotriene C(4) transporter) (LTC4 transporter)	ABCC1 MRP MRP1	Homo sapiens (Human)	1531
761	CA3	P07451	CAH3_HUMAN	reviewed	Carbonic anhydrase 3 (EC 4.2.1.1) (Carbonate dehydratase III) (Carbonic anhydrase III) (CA-III)	CA3	Homo sapiens (Human)	260
1244	ABCC2	Q92887	MRP2_HUMAN	reviewed	Canalicular multispecific organic anion transporter 1 (ATP-binding cassette sub-family C member 2) (Canalicular multidrug resistance protein) (Multidrug resistance-associated protein 2) (EC 7.6.2.2)	ABCC2 CMOAT CMOAT1 CMRP MRP2	Homo sapiens (Human)	1545
94	ACVRL1	P37023	ACVL1_HUMAN	reviewed	Serine/threonine-protein kinase receptor R3 (SKR3) (EC 2.7.11.30) (Activin receptor-like kinase 1) (ALK-1) (TGF-B superfamily receptor type I) (TSR-I)	ACVRL1 ACVRLK1 ALK1	Homo sapiens (Human)	503
766	CA7	P43166	CAH7_HUMAN	reviewed	Carbonic anhydrase 7 (EC 4.2.1.1) (Carbonate dehydratase VII) (Carbonic anhydrase VII) (CA-VII)	CA7	Homo sapiens (Human)	264
377677	CA13	Q8N1Q1	CAH13_HUMAN	reviewed	Carbonic anhydrase 13 (EC 4.2.1.1) (Carbonate dehydratase XIII) (Carbonic anhydrase XIII) (CA-XIII)	CA13	Homo sapiens (Human)	262
4790	NFKB1	P19838	NFKB1_HUMAN	reviewed	Nuclear factor NF-kappa-B p105 subunit (DNA-binding factor KBF1) (EBP-1) (Nuclear factor of kappa light polypeptide gene enhancer in B-cells 1) [Cleaved into: Nuclear factor NF-kappa-B p50 subunit]	NFKB1	Homo sapiens (Human)	968
5608	MAP2K6	P52564	MP2K6_HUMAN	reviewed	Dual specificity mitogen-activated protein kinase kinase 6 (MAP kinase kinase 6) (MAPKK 6) (EC 2.7.12.2) (MAPK/ERK kinase 6) (MEK 6) (Stress-activated protein kinase kinase 3) (SAPK kinase 3) (SAPKK-3) (SAPKK3)	MAP2K6 MEK6 MKK6 PRKMK6 SKK3	Homo sapiens (Human)	334
5156	PDGFRA	P16234	PGFRA_HUMAN	reviewed	Platelet-derived growth factor receptor alpha (PDGF-R-alpha) (PDGFR-alpha) (EC 2.7.10.1) (Alpha platelet-derived growth factor receptor) (Alpha-type platelet-derived growth factor receptor) (CD140 antigen-like family member A) (CD140a antigen) (Platelet-derived growth factor alpha receptor) (Platelet-derived growth factor receptor 2) (PDGFR-2) (CD antigen CD140a)	PDGFRA PDGFR2 RHEPDGFRA	Homo sapiens (Human)	1089
10531	PREP	Q5JRX3	PREP_HUMAN	reviewed	Presequence protease, mitochondrial (hPreP) (EC 3.4.24.-) (Pitrilysin metalloproteinase 1) (Metalloprotease 1) (hMP1)	PITRM1 KIAA1104 MP1 PREP	Homo sapiens (Human)	1037
9507	ADAMTS4	O75173	ATS4_HUMAN	reviewed	A disintegrin and metalloproteinase with thrombospondin motifs 4 (ADAM-TS 4) (ADAM-TS4) (ADAMTS-4) (EC 3.4.24.82) (ADMP-1) (Aggrecanase-1)	ADAMTS4 KIAA0688 UNQ769/PRO1563	Homo sapiens (Human)	837
2872	MKNK2	Q9HBH9	MKNK2_HUMAN	reviewed	MAP kinase-interacting serine/threonine-protein kinase 2 (EC 2.7.11.1) (MAP kinase signal-integrating kinase 2) (MAPK signal-integrating kinase 2) (Mnk2)	MKNK2 GPRK7 MNK2	Homo sapiens (Human)	465
5024	P2RX3	P56373	P2RX3_HUMAN	reviewed	P2X purinoceptor 3 (P2X3) (ATP receptor) (Purinergic receptor)	P2RX3	Homo sapiens (Human)	397
3293	HSD17B3	P37058	DHB3_HUMAN	reviewed	Testosterone 17-beta-dehydrogenase 3 (EC 1.1.1.64) (17-beta-hydroxysteroid dehydrogenase type 3) (17-beta-HSD 3) (Short chain dehydrogenase/reductase family 12C member 2) (Testicular 17-beta-hydroxysteroid dehydrogenase)	HSD17B3 EDH17B3 SDR12C2	Homo sapiens (Human)	310
4985	OPRD1	P41143	OPRD_HUMAN	reviewed	Delta-type opioid receptor (D-OR-1) (DOR-1)	OPRD1 OPRD	Homo sapiens (Human)	372
6850	SYK	P43405	KSYK_HUMAN	reviewed	Tyrosine-protein kinase SYK (EC 2.7.10.2) (Spleen tyrosine kinase) (p72-Syk)	SYK	Homo sapiens (Human)	635
3615	IMPDH2	P12268	IMDH2_HUMAN	reviewed	Inosine-5'-monophosphate dehydrogenase 2 (IMP dehydrogenase 2) (IMPD 2) (IMPDH 2) (EC 1.1.1.205) (IMPDH-II)	IMPDH2 IMPD2	Homo sapiens (Human)	514
231	AKR1B1	P15121	ALDR_HUMAN	reviewed	Aldo-keto reductase family 1 member B1 (EC 1.1.1.300) (EC 1.1.1.372) (EC 1.1.1.54) (Aldehyde reductase) (Aldose reductase) (AR) (EC 1.1.1.21)	AKR1B1 ALDR1 ALR2	Homo sapiens (Human)	316
6865	TACR2	P21452	NK2R_HUMAN	reviewed	Substance-K receptor (SKR) (NK-2 receptor) (NK-2R) (Neurokinin A receptor) (Tachykinin receptor 2)	TACR2 NK2R NKNAR TAC2R	Homo sapiens (Human)	398
2030	SLC29A1	Q99808	S29A1_HUMAN	reviewed	Equilibrative nucleoside transporter 1 (Equilibrative nitrobenzylmercaptopurine riboside-sensitive nucleoside transporter) (Equilibrative NBMPR-sensitive nucleoside transporter) (Nucleoside transporter, es-type) (Solute carrier family 29 member 1)	SLC29A1 ENT1	Homo sapiens (Human)	456
598	BCL2L1	Q07817	B2CL1_HUMAN	reviewed	Bcl-2-like protein 1 (Bcl2-L-1) (Apoptosis regulator Bcl-X)	BCL2L1 BCL2L BCLX	Homo sapiens (Human)	233
6523	SLC5A1	P13866	SC5A1_HUMAN	reviewed	Sodium/glucose cotransporter 1 (Na(+)/glucose cotransporter 1) (High affinity sodium-glucose cotransporter) (Solute carrier family 5 member 1)	SLC5A1 NAGT SGLT1	Homo sapiens (Human)	664
3091	HIF1A	Q16665	HIF1A_HUMAN	reviewed	Hypoxia-inducible factor 1-alpha (HIF-1-alpha) (HIF1-alpha) (ARNT-interacting protein) (Basic-helix-loop-helix-PAS protein MOP1) (Class E basic helix-loop-helix protein 78) (bHLHe78) (Member of PAS protein 1) (PAS domain-containing protein 8)	HIF1A BHLHE78 MOP1 PASD8	Homo sapiens (Human)	826
8435	SOAT2	O75908	SOAT2_HUMAN	reviewed	Sterol O-acyltransferase 2 (EC 2.3.1.26) (Acyl-coenzyme A:cholesterol acyltransferase 2) (ACAT-2) (Cholesterol acyltransferase 2)	SOAT2 ACACT2 ACAT2	Homo sapiens (Human)	522
6646	SOAT1	P35610	SOAT1_HUMAN	reviewed	Sterol O-acyltransferase 1 (EC 2.3.1.26) (Acyl-coenzyme A:cholesterol acyltransferase 1) (ACAT-1) (Cholesterol acyltransferase 1)	SOAT1 ACACT ACACT1 ACAT ACAT1 SOAT STAT	Homo sapiens (Human)	550
6524	SLC5A2	P31639	SC5A2_HUMAN	reviewed	Sodium/glucose cotransporter 2 (Na(+)/glucose cotransporter 2) (Low affinity sodium-glucose cotransporter) (Solute carrier family 5 member 2)	SLC5A2 SGLT2	Homo sapiens (Human)	672
5724	PTAFR	P25105	PTAFR_HUMAN	reviewed	Platelet-activating factor receptor (PAF-R) (PAFr)	PTAFR PAFR	Homo sapiens (Human)	342
23632	CA14	Q9ULX7	CAH14_HUMAN	reviewed	Carbonic anhydrase 14 (EC 4.2.1.1) (Carbonate dehydratase XIV) (Carbonic anhydrase XIV) (CA-XIV)	CA14 UNQ690/PRO1335	Homo sapiens (Human)	337
134	ADORA1	P30542	AA1R_HUMAN	reviewed	Adenosine receptor A1	ADORA1	Homo sapiens (Human)	326
2554	GABRA1	P14867	GBRA1_HUMAN	reviewed	Gamma-aminobutyric acid receptor subunit alpha-1 (GABA(A) receptor subunit alpha-1)	GABRA1	Homo sapiens (Human)	456
2561	GABRB2	P47870	GBRB2_HUMAN	reviewed	Gamma-aminobutyric acid receptor subunit beta-2 (GABA(A) receptor subunit beta-2)	GABRB2	Homo sapiens (Human)	512
2566	GABRG2	P18507	GBRG2_HUMAN	reviewed	Gamma-aminobutyric acid receptor subunit gamma-2 (GABA(A) receptor subunit gamma-2)	GABRG2	Homo sapiens (Human)	467
51135	IRAK4	Q9NWZ3	IRAK4_HUMAN	reviewed	Interleukin-1 receptor-associated kinase 4 (IRAK-4) (EC 2.7.11.1) (Renal carcinoma antigen NY-REN-64)	IRAK4	Homo sapiens (Human)	460
2938	GSTA1	P08263	GSTA1_HUMAN	reviewed	Glutathione S-transferase A1 (EC 2.5.1.18) (13-hydroperoxyoctadecadienoate peroxidase) (EC 1.11.1.-) (Androst-5-ene-3,17-dione isomerase) (EC 5.3.3.-) (GST HA subunit 1) (GST class-alpha member 1) (GST-epsilon) (GSTA1-1) (GTH1) [Cleaved into: Glutathione S-transferase A1, N-terminally processed]	GSTA1	Homo sapiens (Human)	222
6240	RRM1	P23921	RIR1_HUMAN	reviewed	Ribonucleoside-diphosphate reductase large subunit (EC 1.17.4.1) (Ribonucleoside-diphosphate reductase subunit M1) (Ribonucleotide reductase large subunit)	RRM1 RR1	Homo sapiens (Human)	792
5657	PRTN3	P24158	PRTN3_HUMAN	reviewed	Myeloblastin (EC 3.4.21.76) (AGP7) (C-ANCA antigen) (Leukocyte proteinase 3) (PR-3) (PR3) (Neutrophil proteinase 4) (NP-4) (P29) (Wegener autoantigen)	PRTN3 MBN	Homo sapiens (Human)	256
2642	GCGR	P47871	GLR_HUMAN	reviewed	Glucagon receptor (GL-R)	GCGR	Homo sapiens (Human)	477
1814	DRD3	P35462	DRD3_HUMAN	reviewed	D(3) dopamine receptor (Dopamine D3 receptor)	DRD3	Homo sapiens (Human)	400
4543	MTNR1A	P48039	MTR1A_HUMAN	reviewed	Melatonin receptor type 1A (Mel-1A-R) (Mel1a receptor)	MTNR1A	Homo sapiens (Human)	350
4544	MTNR1B	P49286	MTR1B_HUMAN	reviewed	Melatonin receptor type 1B (Mel-1B-R) (Mel1b receptor)	MTNR1B	Homo sapiens (Human)	362
823	CAPN1	P07384	CAN1_HUMAN	reviewed	Calpain-1 catalytic subunit (EC 3.4.22.52) (Calcium-activated neutral proteinase 1) (CANP 1) (Calpain mu-type) (Calpain-1 large subunit) (Cell proliferation-inducing gene 30 protein) (Micromolar-calpain) (muCANP)	CAPN1 CANPL1 PIG30	Homo sapiens (Human)	714
3832	KIF11	P52732	KIF11_HUMAN	reviewed	Kinesin-like protein KIF11 (Kinesin-like protein 1) (Kinesin-like spindle protein HKSP) (Kinesin-related motor protein Eg5) (Thyroid receptor-interacting protein 5) (TR-interacting protein 5) (TRIP-5)	KIF11 EG5 KNSL1 TRIP5	Homo sapiens (Human)	1056
238	ALK	Q9UM73	ALK_HUMAN	reviewed	ALK tyrosine kinase receptor (EC 2.7.10.1) (Anaplastic lymphoma kinase) (CD antigen CD246)	ALK	Homo sapiens (Human)	1620
6790	AURKA	O14965	AURKA_HUMAN	reviewed	Aurora kinase A (EC 2.7.11.1) (Aurora 2) (Aurora/IPL1-related kinase 1) (ARK-1) (Aurora-related kinase 1) (hARK1) (Breast tumor-amplified kinase) (Serine/threonine-protein kinase 15) (Serine/threonine-protein kinase 6) (Serine/threonine-protein kinase aurora-A)	AURKA AIK AIRK1 ARK1 AURA AYK1 BTAK IAK1 STK15 STK6	Homo sapiens (Human)	403
3480	IGF1R	P08069	IGF1R_HUMAN	reviewed	Insulin-like growth factor 1 receptor (EC 2.7.10.1) (Insulin-like growth factor I receptor) (IGF-I receptor) (CD antigen CD221) [Cleaved into: Insulin-like growth factor 1 receptor alpha chain; Insulin-like growth factor 1 receptor beta chain]	IGF1R	Homo sapiens (Human)	1367
3320	HSP90AA1	P07900	HS90A_HUMAN	reviewed	Heat shock protein HSP 90-alpha (Heat shock 86 kDa) (HSP 86) (HSP86) (Lipopolysaccharide-associated protein 2) (LAP-2) (LPS-associated protein 2) (Renal carcinoma antigen NY-REN-38)	HSP90AA1 HSP90A HSPC1 HSPCA	Homo sapiens (Human)	732
2932	GSK3B	P49841	GSK3B_HUMAN	reviewed	Glycogen synthase kinase-3 beta (GSK-3 beta) (EC 2.7.11.26) (Serine/threonine-protein kinase GSK3B) (EC 2.7.11.1)	GSK3B	Homo sapiens (Human)	420
7276	TTR	P02766	TTHY_HUMAN	reviewed	Transthyretin (ATTR) (Prealbumin) (TBPA)	TTR PALB	Homo sapiens (Human)	147
6093	ROCK1	Q13464	ROCK1_HUMAN	reviewed	Rho-associated protein kinase 1 (EC 2.7.11.1) (Renal carcinoma antigen NY-REN-35) (Rho-associated, coiled-coil-containing protein kinase 1) (Rho-associated, coiled-coil-containing protein kinase I) (ROCK-I) (p160 ROCK-1) (p160ROCK)	ROCK1	Homo sapiens (Human)	1354
5566	PRKACA	P17612	KAPCA_HUMAN	reviewed	cAMP-dependent protein kinase catalytic subunit alpha (PKA C-alpha) (EC 2.7.11.11)	PRKACA PKACA	Homo sapiens (Human)	351
9252	RPS6KA5	O75582	KS6A5_HUMAN	reviewed	Ribosomal protein S6 kinase alpha-5 (S6K-alpha-5) (EC 2.7.11.1) (90 kDa ribosomal protein S6 kinase 5) (Nuclear mitogen- and stress-activated protein kinase 1) (RSK-like protein kinase) (RSKL)	RPS6KA5 MSK1	Homo sapiens (Human)	802
2081	ERN1	O75460	ERN1_HUMAN	reviewed	Serine/threonine-protein kinase/endoribonuclease IRE1 (Endoplasmic reticulum-to-nucleus signaling 1) (Inositol-requiring protein 1) (hIRE1p) (Ire1-alpha) (IRE1a) [Includes: Serine/threonine-protein kinase (EC 2.7.11.1); Endoribonuclease (EC 3.1.26.-)]	ERN1 IRE1	Homo sapiens (Human)	977
6446	SGK1	O00141	SGK1_HUMAN	reviewed	Serine/threonine-protein kinase Sgk1 (EC 2.7.11.1) (Serum/glucocorticoid-regulated kinase 1)	SGK1 SGK	Homo sapiens (Human)	431
7299	TYR	P14679	TYRO_HUMAN	reviewed	Tyrosinase (EC 1.14.18.1) (LB24-AB) (Monophenol monooxygenase) (SK29-AB) (Tumor rejection antigen AB)	TYR	Homo sapiens (Human)	529
5347	PLK1	P53350	PLK1_HUMAN	reviewed	Serine/threonine-protein kinase PLK1 (EC 2.7.11.21) (Polo-like kinase 1) (PLK-1) (Serine/threonine-protein kinase 13) (STPK13)	PLK1 PLK	Homo sapiens (Human)	603
10298	PAK4	O96013	PAK4_HUMAN	reviewed	Serine/threonine-protein kinase PAK 4 (EC 2.7.11.1) (p21-activated kinase 4) (PAK-4)	PAK4 KIAA1142	Homo sapiens (Human)	591
1137	CHRNA4	P43681	ACHA4_HUMAN	reviewed	Neuronal acetylcholine receptor subunit alpha-4	CHRNA4 NACRA4	Homo sapiens (Human)	627
1141	CHRNB2	P17787	ACHB2_HUMAN	reviewed	Neuronal acetylcholine receptor subunit beta-2	CHRNB2	Homo sapiens (Human)	502
7298	TYMS	P04818	TYSY_HUMAN	reviewed	Thymidylate synthase (TS) (TSase) (EC 2.1.1.45)	TYMS TS OK/SW-cl.29	Homo sapiens (Human)	313
3643	INSR	P06213	INSR_HUMAN	reviewed	Insulin receptor (IR) (EC 2.7.10.1) (CD antigen CD220) [Cleaved into: Insulin receptor subunit alpha; Insulin receptor subunit beta]	INSR	Homo sapiens (Human)	1382
3350	HTR1A	P08908	5HT1A_HUMAN	reviewed	5-hydroxytryptamine receptor 1A (5-HT-1A) (5-HT1A) (G-21) (Serotonin receptor 1A)	HTR1A ADRB2RL1 ADRBRL1	Homo sapiens (Human)	422
8851	CDK5R1	Q15078	CD5R1_HUMAN	reviewed	Cyclin-dependent kinase 5 activator 1 (CDK5 activator 1) (Cyclin-dependent kinase 5 regulatory subunit 1) (TPKII regulatory subunit) [Cleaved into: Cyclin-dependent kinase 5 activator 1, p35 (p35); Cyclin-dependent kinase 5 activator 1, p25 (p25) (Tau protein kinase II 23 kDa subunit) (p23)]	CDK5R1 CDK5R NCK5A	Homo sapiens (Human)	307
1020	CDK5	Q00535	CDK5_HUMAN	reviewed	Cyclin-dependent-like kinase 5 (EC 2.7.11.1) (Cell division protein kinase 5) (Serine/threonine-protein kinase PSSALRE) (Tau protein kinase II catalytic subunit) (TPKII catalytic subunit)	CDK5 CDKN5	Homo sapiens (Human)	292
2101	ESRRA	P11474	ERR1_HUMAN	reviewed	Steroid hormone receptor ERR1 (Estrogen receptor-like 1) (Estrogen-related receptor alpha) (ERR-alpha) (Nuclear receptor subfamily 3 group B member 1)	ESRRA ERR1 ESRL1 NR3B1	Homo sapiens (Human)	423
2103	ESRRB	O95718	ERR2_HUMAN	reviewed	Steroid hormone receptor ERR2 (ERR beta-2) (Estrogen receptor-like 2) (Estrogen-related receptor beta) (ERR-beta) (Nuclear receptor subfamily 3 group B member 2)	ESRRB ERRB2 ESRL2 NR3B2	Homo sapiens (Human)	433
148	ADRA1A	P35348	ADA1A_HUMAN	reviewed	Alpha-1A adrenergic receptor (Alpha-1A adrenoreceptor) (Alpha-1A adrenoceptor) (Alpha-1C adrenergic receptor) (Alpha-adrenergic receptor 1c)	ADRA1A ADRA1C	Homo sapiens (Human)	466
5163	PDK1	Q15118	PDK1_HUMAN	reviewed	[Pyruvate dehydrogenase (acetyl-transferring)] kinase isozyme 1, mitochondrial (EC 2.7.11.2) (Pyruvate dehydrogenase kinase isoform 1) (PDH kinase 1)	PDK1 PDHK1	Homo sapiens (Human)	436
1759	DNM1	Q05193	DYN1_HUMAN	reviewed	Dynamin-1 (EC 3.6.5.5)	DNM1 DNM	Homo sapiens (Human)	864
4324	MMP15	P51511	MMP15_HUMAN	reviewed	Matrix metalloproteinase-15 (MMP-15) (EC 3.4.24.-) (Membrane-type matrix metalloproteinase 2) (MT-MMP 2) (MTMMP2) (Membrane-type-2 matrix metalloproteinase) (MT2-MMP) (MT2MMP) (SMCP-2)	MMP15	Homo sapiens (Human)	669
56547	MMP26	Q9NRE1	MMP26_HUMAN	reviewed	Matrix metalloproteinase-26 (MMP-26) (EC 3.4.24.-) (Endometase) (Matrilysin-2)	MMP26	Homo sapiens (Human)	261
5860	QDPR	P09417	DHPR_HUMAN	reviewed	Dihydropteridine reductase (EC 1.5.1.34) (HDHPR) (Quinoid dihydropteridine reductase) (Short chain dehydrogenase/reductase family 33C member 1)	QDPR DHPR SDR33C1	Homo sapiens (Human)	244
2534	FYN	P06241	FYN_HUMAN	reviewed	Tyrosine-protein kinase Fyn (EC 2.7.10.2) (Proto-oncogene Syn) (Proto-oncogene c-Fyn) (Src-like kinase) (SLK) (p59-Fyn)	FYN	Homo sapiens (Human)	537
1969	EPHA2	P29317	EPHA2_HUMAN	reviewed	Ephrin type-A receptor 2 (EC 2.7.10.1) (Epithelial cell kinase) (Tyrosine-protein kinase receptor ECK)	EPHA2 ECK	Homo sapiens (Human)	976
7525	YES1	P07947	YES_HUMAN	reviewed	Tyrosine-protein kinase Yes (EC 2.7.10.2) (Proto-oncogene c-Yes) (p61-Yes)	YES1 YES	Homo sapiens (Human)	543
640	BLK	P51451	BLK_HUMAN	reviewed	Tyrosine-protein kinase Blk (EC 2.7.10.2) (B lymphocyte kinase) (p55-Blk)	BLK	Homo sapiens (Human)	505
1445	CSK	P41240	CSK_HUMAN	reviewed	Tyrosine-protein kinase CSK (EC 2.7.10.2) (C-Src kinase) (Protein-tyrosine kinase CYL)	CSK	Homo sapiens (Human)	450
2048	EPHB2	P29323	EPHB2_HUMAN	reviewed	Ephrin type-B receptor 2 (EC 2.7.10.1) (Developmentally-regulated Eph-related tyrosine kinase) (ELK-related tyrosine kinase) (EPH tyrosine kinase 3) (EPH-like kinase 5) (EK5) (hEK5) (Renal carcinoma antigen NY-REN-47) (Tyrosine-protein kinase TYRO5) (Tyrosine-protein kinase receptor EPH-3) [Cleaved into: EphB2/CTF1; EphB2/CTF2]	EPHB2 DRT EPHT3 EPTH3 ERK HEK5 TYRO5	Homo sapiens (Human)	1055
660	BMX	P51813	BMX_HUMAN	reviewed	Cytoplasmic tyrosine-protein kinase BMX (EC 2.7.10.2) (Bone marrow tyrosine kinase gene in chromosome X protein) (Epithelial and endothelial tyrosine kinase) (ETK) (NTK38)	BMX	Homo sapiens (Human)	675
4067	LYN	P07948	LYN_HUMAN	reviewed	Tyrosine-protein kinase Lyn (EC 2.7.10.2) (Lck/Yes-related novel protein tyrosine kinase) (V-yes-1 Yamaguchi sarcoma viral related oncogene homolog) (p53Lyn) (p56Lyn)	LYN JTK8	Homo sapiens (Human)	512
2044	EPHA5	P54756	EPHA5_HUMAN	reviewed	Ephrin type-A receptor 5 (EC 2.7.10.1) (Brain-specific kinase) (EPH homology kinase 1) (EHK-1) (EPH-like kinase 7) (EK7) (hEK7)	EPHA5 BSK EHK1 HEK7 TYRO4	Homo sapiens (Human)	1037
2043	EPHA4	P54764	EPHA4_HUMAN	reviewed	Ephrin type-A receptor 4 (EC 2.7.10.1) (EPH-like kinase 8) (EK8) (hEK8) (Tyrosine-protein kinase TYRO1) (Tyrosine-protein kinase receptor SEK)	EPHA4 HEK8 SEK TYRO1	Homo sapiens (Human)	986
7294	TXK	P42681	TXK_HUMAN	reviewed	Tyrosine-protein kinase TXK (EC 2.7.10.2) (Protein-tyrosine kinase 4) (Resting lymphocyte kinase)	TXK PTK4 RLK	Homo sapiens (Human)	527
2268	FGR	P09769	FGR_HUMAN	reviewed	Tyrosine-protein kinase Fgr (EC 2.7.10.2) (Gardner-Rasheed feline sarcoma viral (v-fgr) oncogene homolog) (Proto-oncogene c-Fgr) (p55-Fgr) (p58-Fgr) (p58c-Fgr)	FGR SRC2	Homo sapiens (Human)	529
285220	EPHA6	Q9UF33	EPHA6_HUMAN	reviewed	Ephrin type-A receptor 6 (EC 2.7.10.1) (EPH homology kinase 2) (EHK-2) (EPH-like kinase 12) (EK12)	EPHA6 EHK2 HEK12	Homo sapiens (Human)	1036
5753	PTK6	Q13882	PTK6_HUMAN	reviewed	Protein-tyrosine kinase 6 (EC 2.7.10.2) (Breast tumor kinase) (Tyrosine-protein kinase BRK)	PTK6 BRK	Homo sapiens (Human)	451
2049	EPHB3	P54753	EPHB3_HUMAN	reviewed	Ephrin type-B receptor 3 (EC 2.7.10.1) (EPH-like tyrosine kinase 2) (EPH-like kinase 2) (Embryonic kinase 2) (EK2) (hEK2) (Tyrosine-protein kinase TYRO6)	EPHB3 ETK2 HEK2 TYRO6	Homo sapiens (Human)	998
2042	EPHA3	P29320	EPHA3_HUMAN	reviewed	Ephrin type-A receptor 3 (EC 2.7.10.1) (EPH-like kinase 4) (EK4) (hEK4) (HEK) (Human embryo kinase) (Tyrosine-protein kinase TYRO4) (Tyrosine-protein kinase receptor ETK1) (Eph-like tyrosine kinase 1)	EPHA3 ETK ETK1 HEK TYRO4	Homo sapiens (Human)	983
695	BTK	Q06187	BTK_HUMAN	reviewed	Tyrosine-protein kinase BTK (EC 2.7.10.2) (Agammaglobulinemia tyrosine kinase) (ATK) (B-cell progenitor kinase) (BPK) (Bruton tyrosine kinase)	BTK AGMX1 ATK BPK	Homo sapiens (Human)	659
7301	TYRO3	Q06418	TYRO3_HUMAN	reviewed	Tyrosine-protein kinase receptor TYRO3 (EC 2.7.10.1) (Tyrosine-protein kinase BYK) (Tyrosine-protein kinase DTK) (Tyrosine-protein kinase RSE) (Tyrosine-protein kinase SKY) (Tyrosine-protein kinase TIF)	TYRO3 BYK DTK RSE SKY TIF	Homo sapiens (Human)	890
79934	COQ8B	Q96D53	COQ8B_HUMAN	reviewed	Atypical kinase COQ8B, mitochondrial (EC 2.7.-.-) (AarF domain-containing protein kinase 4) (Coenzyme Q protein 8B)	COQ8B ADCK4	Homo sapiens (Human)	544
2041	EPHA1	P21709	EPHA1_HUMAN	reviewed	Ephrin type-A receptor 1 (hEpha1) (EC 2.7.10.1) (EPH tyrosine kinase) (EPH tyrosine kinase 1) (Erythropoietin-producing hepatoma receptor) (Tyrosine-protein kinase receptor EPH)	EPHA1 EPH EPHT EPHT1	Homo sapiens (Human)	976
7067	THRA	P10827	THA_HUMAN	reviewed	Thyroid hormone receptor alpha (Nuclear receptor subfamily 1 group A member 1) (V-erbA-related protein 7) (EAR-7) (c-erbA-1) (c-erbA-alpha)	THRA EAR7 ERBA1 NR1A1 THRA1 THRA2	Homo sapiens (Human)	490
7068	THRB	P10828	THB_HUMAN	reviewed	Thyroid hormone receptor beta (Nuclear receptor subfamily 1 group A member 2) (c-erbA-2) (c-erbA-beta)	THRB ERBA2 NR1A2 THR1	Homo sapiens (Human)	461
995	CDC25C	P30307	MPIP3_HUMAN	reviewed	M-phase inducer phosphatase 3 (EC 3.1.3.48) (Dual specificity phosphatase Cdc25C)	CDC25C	Homo sapiens (Human)	473
801,805,808	CALM1	P0DP23	CALM1_HUMAN	reviewed	Calmodulin-1	CALM1 CALM CAM CAM1	Homo sapiens (Human)	149
3363	HTR7	P34969	5HT7R_HUMAN	reviewed	5-hydroxytryptamine receptor 7 (5-HT-7) (5-HT7) (5-HT-X) (Serotonin receptor 7)	HTR7	Homo sapiens (Human)	479
554	AVPR2	P30518	V2R_HUMAN	reviewed	Vasopressin V2 receptor (V2R) (AVPR V2) (Antidiuretic hormone receptor) (Renal-type arginine vasopressin receptor)	AVPR2 ADHR DIR DIR3 V2R	Homo sapiens (Human)	371
7498	XDH	P47989	XDH_HUMAN	reviewed	Xanthine dehydrogenase/oxidase [Includes: Xanthine dehydrogenase (XD) (EC 1.17.1.4); Xanthine oxidase (XO) (EC 1.17.3.2) (Xanthine oxidoreductase) (XOR)]	XDH XDHA	Homo sapiens (Human)	1333
9212	AURKB	Q96GD4	AURKB_HUMAN	reviewed	Aurora kinase B (EC 2.7.11.1) (Aurora 1) (Aurora- and IPL1-like midbody-associated protein 1) (AIM-1) (Aurora/IPL1-related kinase 2) (ARK-2) (Aurora-related kinase 2) (STK-1) (Serine/threonine-protein kinase 12) (Serine/threonine-protein kinase 5) (Serine/threonine-protein kinase aurora-B)	AURKB AIK2 AIM1 AIRK2 ARK2 STK1 STK12 STK5	Homo sapiens (Human)	344
1815	DRD4	P21917	DRD4_HUMAN	reviewed	D(4) dopamine receptor (D(2C) dopamine receptor) (Dopamine D4 receptor)	DRD4	Homo sapiens (Human)	419
2739	GLO1	Q04760	LGUL_HUMAN	reviewed	Lactoylglutathione lyase (EC 4.4.1.5) (Aldoketomutase) (Glyoxalase I) (Glx I) (Ketone-aldehyde mutase) (Methylglyoxalase) (S-D-lactoylglutathione methylglyoxal lyase)	GLO1	Homo sapiens (Human)	184
759	CA1	P00915	CAH1_HUMAN	reviewed	Carbonic anhydrase 1 (EC 4.2.1.1) (Carbonate dehydratase I) (Carbonic anhydrase B) (CAB) (Carbonic anhydrase I) (CA-I)	CA1	Homo sapiens (Human)	261
5747	PTK2	Q05397	FAK1_HUMAN	reviewed	Focal adhesion kinase 1 (FADK 1) (EC 2.7.10.2) (Focal adhesion kinase-related nonkinase) (FRNK) (Protein phosphatase 1 regulatory subunit 71) (PPP1R71) (Protein-tyrosine kinase 2) (p125FAK) (pp125FAK)	PTK2 FAK FAK1	Homo sapiens (Human)	1052
246	ALOX15	P16050	LOX15_HUMAN	reviewed	Polyunsaturated fatty acid lipoxygenase ALOX15 (12/15-lipoxygenase) (Arachidonate 12-lipoxygenase, leukocyte-type) (12-LOX) (EC 1.13.11.31) (Arachidonate 15-lipoxygenase) (15-LOX) (15-LOX-1) (EC 1.13.11.33) (Arachidonate omega-6 lipoxygenase) (Hepoxilin A3 synthase Alox15) (EC 1.13.11.-) (Linoleate 13S-lipoxygenase) (EC 1.13.11.12)	ALOX15 LOG15	Homo sapiens (Human)	662
765	CA6	P23280	CAH6_HUMAN	reviewed	Carbonic anhydrase 6 (EC 4.2.1.1) (Carbonate dehydratase VI) (Carbonic anhydrase VI) (CA-VI) (Salivary carbonic anhydrase) (Secreted carbonic anhydrase)	CA6	Homo sapiens (Human)	308
771	CA12	O43570	CAH12_HUMAN	reviewed	Carbonic anhydrase 12 (EC 4.2.1.1) (Carbonate dehydratase XII) (Carbonic anhydrase XII) (CA-XII) (Tumor antigen HOM-RCC-3.1.3)	CA12	Homo sapiens (Human)	354
5585	PKN1	Q16512	PKN1_HUMAN	reviewed	Serine/threonine-protein kinase N1 (EC 2.7.11.13) (Protease-activated kinase 1) (PAK-1) (Protein kinase C-like 1) (Protein kinase C-like PKN) (Protein kinase PKN-alpha) (Protein-kinase C-related kinase 1) (Serine-threonine protein kinase N)	PKN1 PAK1 PKN PRK1 PRKCL1	Homo sapiens (Human)	942
768	CA9	Q16790	CAH9_HUMAN	reviewed	Carbonic anhydrase 9 (EC 4.2.1.1) (Carbonate dehydratase IX) (Carbonic anhydrase IX) (CA-IX) (CAIX) (Membrane antigen MN) (P54/58N) (Renal cell carcinoma-associated antigen G250) (RCC-associated antigen G250) (pMW1)	CA9 G250 MN	Homo sapiens (Human)	459
239	ALOX12	P18054	LOX12_HUMAN	reviewed	Polyunsaturated fatty acid lipoxygenase ALOX12 (EC 1.13.11.-) (Arachidonate (12S)-lipoxygenase) (12S-LOX) (12S-lipoxygenase) (EC 1.13.11.31) (Arachidonate (15S)-lipoxygenase) (EC 1.13.11.33) (Linoleate (13S)-lipoxygenase) (Lipoxin synthase 12-LO) (EC 3.3.2.-) (Platelet-type lipoxygenase 12)	ALOX12 12LO LOG12	Homo sapiens (Human)	663
4751	NEK2	P51955	NEK2_HUMAN	reviewed	Serine/threonine-protein kinase Nek2 (EC 2.7.11.1) (HSPK 21) (Never in mitosis A-related kinase 2) (NimA-related protein kinase 2) (NimA-like protein kinase 1)	NEK2 NEK2A NLK1	Homo sapiens (Human)	445
816	CAMK2B	Q13554	KCC2B_HUMAN	reviewed	Calcium/calmodulin-dependent protein kinase type II subunit beta (CaM kinase II subunit beta) (CaMK-II subunit beta) (EC 2.7.11.17)	CAMK2B CAM2 CAMK2 CAMKB	Homo sapiens (Human)	666
10783	NEK6	Q9HC98	NEK6_HUMAN	reviewed	Serine/threonine-protein kinase Nek6 (EC 2.7.11.1) (Never in mitosis A-related kinase 6) (NimA-related protein kinase 6) (Protein kinase SID6-1512)	NEK6	Homo sapiens (Human)	313
763	CA5A	P35218	CAH5A_HUMAN	reviewed	Carbonic anhydrase 5A, mitochondrial (EC 4.2.1.1) (Carbonate dehydratase VA) (Carbonic anhydrase VA) (CA-VA)	CA5A CA5	Homo sapiens (Human)	305
558	AXL	P30530	UFO_HUMAN	reviewed	Tyrosine-protein kinase receptor UFO (EC 2.7.10.1) (AXL oncogene)	AXL UFO	Homo sapiens (Human)	894
9891	NUAK1	O60285	NUAK1_HUMAN	reviewed	NUAK family SNF1-like kinase 1 (EC 2.7.11.1) (AMPK-related protein kinase 5) (ARK5) (Omphalocele kinase 1)	NUAK1 ARK5 KIAA0537 OMPHK1	Homo sapiens (Human)	661
1109	AKR1C4	P17516	AK1C4_HUMAN	reviewed	Aldo-keto reductase family 1 member C4 (EC 1.1.1.-) (3-alpha-HSD1) (3-alpha-hydroxysteroid dehydrogenase type I) (EC 1.1.1.357) (Chlordecone reductase) (CDR) (EC 1.1.1.225) (Dihydrodiol dehydrogenase 4) (DD-4) (DD4) (HAKRA)	AKR1C4 CHDR	Homo sapiens (Human)	323
10327	AKR1A1	P14550	AK1A1_HUMAN	reviewed	Aldo-keto reductase family 1 member A1 (EC 1.1.1.2) (EC 1.1.1.372) (EC 1.1.1.54) (Alcohol dehydrogenase [NADP(+)]) (Aldehyde reductase) (Glucuronate reductase) (EC 1.1.1.19) (Glucuronolactone reductase) (EC 1.1.1.20)	AKR1A1 ALDR1 ALR	Homo sapiens (Human)	325
2859	GPR35	Q9HC97	GPR35_HUMAN	reviewed	G-protein coupled receptor 35 (Kynurenic acid receptor) (KYNA receptor)	GPR35	Homo sapiens (Human)	309
4137	MAPT	P10636	TAU_HUMAN	reviewed	Microtubule-associated protein tau (Neurofibrillary tangle protein) (Paired helical filament-tau) (PHF-tau)	MAPT MAPTL MTBT1 TAU	Homo sapiens (Human)	758
390245	KDM4E	B2RXH2	KDM4E_HUMAN	reviewed	Lysine-specific demethylase 4E (EC 1.14.11.66) (KDM4D-like protein) (Lysine-specific demethylase 4D-like) ([histone H3]-trimethyl-L-lysine(9) demethylase 4E)	KDM4E KDM4DL	Homo sapiens (Human)	506
7153	TOP2A	P11388	TOP2A_HUMAN	reviewed	DNA topoisomerase 2-alpha (EC 5.6.2.2) (DNA topoisomerase II, alpha isozyme)	TOP2A TOP2	Homo sapiens (Human)	1531
328	APEX1	P27695	APEX1_HUMAN	reviewed	DNA-(apurinic or apyrimidinic site) endonuclease (EC 3.1.-.-) (APEX nuclease) (APEN) (Apurinic-apyrimidinic endonuclease 1) (AP endonuclease 1) (APE-1) (REF-1) (Redox factor-1) [Cleaved into: DNA-(apurinic or apyrimidinic site) endonuclease, mitochondrial]	APEX1 APE APE1 APEX APX HAP1 REF1	Homo sapiens (Human)	318
85417	CCNB3	Q8WWL7	CCNB3_HUMAN	reviewed	G2/mitotic-specific cyclin-B3	CCNB3 CYCB3	Homo sapiens (Human)	1395
891	CCNB1	P14635	CCNB1_HUMAN	reviewed	G2/mitotic-specific cyclin-B1	CCNB1 CCNB	Homo sapiens (Human)	433
9133	CCNB2	O95067	CCNB2_HUMAN	reviewed	G2/mitotic-specific cyclin-B2	CCNB2	Homo sapiens (Human)	398
383	ARG1	P05089	ARGI1_HUMAN	reviewed	Arginase-1 (EC 3.5.3.1) (Liver-type arginase) (Type I arginase)	ARG1	Homo sapiens (Human)	322
5802	PTPRS	Q13332	PTPRS_HUMAN	reviewed	Receptor-type tyrosine-protein phosphatase S (R-PTP-S) (EC 3.1.3.48) (Receptor-type tyrosine-protein phosphatase sigma) (R-PTP-sigma)	PTPRS	Homo sapiens (Human)	1948
116085	SLC22A12	Q96S37	S22AC_HUMAN	reviewed	Solute carrier family 22 member 12 (Organic anion transporter 4-like protein) (Renal-specific transporter) (RST) (Urate anion exchanger 1)	SLC22A12 OATL4 URAT1 UNQ6453/PRO34004	Homo sapiens (Human)	553
1021	CDK6	Q00534	CDK6_HUMAN	reviewed	Cyclin-dependent kinase 6 (EC 2.7.11.22) (Cell division protein kinase 6) (Serine/threonine-protein kinase PLSTIRE)	CDK6 CDKN6	Homo sapiens (Human)	326
3292	HSD17B1	P14061	DHB1_HUMAN	reviewed	Estradiol 17-beta-dehydrogenase 1 (EC 1.1.1.62) (17-beta-hydroxysteroid dehydrogenase type 1) (17-beta-HSD 1) (20 alpha-hydroxysteroid dehydrogenase) (20-alpha-HSD) (E2DH) (Placental 17-beta-hydroxysteroid dehydrogenase) (Short chain dehydrogenase/reductase family 28C member 1)	HSD17B1 E17KSR EDH17B1 EDH17B2 EDHB17 SDR28C1	Homo sapiens (Human)	328
196	AHR	P35869	AHR_HUMAN	reviewed	Aryl hydrocarbon receptor (Ah receptor) (AhR) (Class E basic helix-loop-helix protein 76) (bHLHe76)	AHR BHLHE76	Homo sapiens (Human)	848
351	APP	P05067	A4_HUMAN	reviewed	Amyloid-beta precursor protein (APP) (ABPP) (APPI) (Alzheimer disease amyloid protein) (Amyloid precursor protein) (Amyloid-beta A4 protein) (Cerebral vascular amyloid peptide) (CVAP) (PreA4) (Protease nexin-II) (PN-II) [Cleaved into: N-APP; Soluble APP-alpha (S-APP-alpha); Soluble APP-beta (S-APP-beta); C99 (Beta-secretase C-terminal fragment) (Beta-CTF); Amyloid-beta protein 42 (Abeta42) (Beta-…	APP A4 AD1	Homo sapiens (Human)	770
142	PARP1	P09874	PARP1_HUMAN	reviewed	Poly [ADP-ribose] polymerase 1 (PARP-1) (EC 2.4.2.30) (ADP-ribosyltransferase diphtheria toxin-like 1) (ARTD1) (DNA ADP-ribosyltransferase PARP1) (EC 2.4.2.-) (NAD(+) ADP-ribosyltransferase 1) (ADPRT 1) (Poly[ADP-ribose] synthase 1) (Protein poly-ADP-ribosyltransferase PARP1) (EC 2.4.2.-)	PARP1 ADPRT PPOL	Homo sapiens (Human)	1014
952	CD38	P28907	CD38_HUMAN	reviewed	ADP-ribosyl cyclase/cyclic ADP-ribose hydrolase 1 (EC 3.2.2.6) (2'-phospho-ADP-ribosyl cyclase) (2'-phospho-ADP-ribosyl cyclase/2'-phospho-cyclic-ADP-ribose transferase) (EC 2.4.99.20) (2'-phospho-cyclic-ADP-ribose transferase) (ADP-ribosyl cyclase 1) (ADPRC 1) (Cyclic ADP-ribose hydrolase 1) (cADPr hydrolase 1) (T10) (CD antigen CD38)	CD38	Homo sapiens (Human)	300
80351	TNKS2	Q9H2K2	TNKS2_HUMAN	reviewed	Poly [ADP-ribose] polymerase tankyrase-2 (EC 2.4.2.30) (ADP-ribosyltransferase diphtheria toxin-like 6) (ARTD6) (Poly [ADP-ribose] polymerase 5B) (Protein poly-ADP-ribosyltransferase tankyrase-2) (EC 2.4.2.-) (TNKS-2) (TRF1-interacting ankyrin-related ADP-ribose polymerase 2) (Tankyrase II) (Tankyrase-2) (TANK2) (Tankyrase-like protein) (Tankyrase-related protein)	TNKS2 PARP5B TANK2 TNKL	Homo sapiens (Human)	1166
8658	TNKS	O95271	TNKS1_HUMAN	reviewed	Poly [ADP-ribose] polymerase tankyrase-1 (EC 2.4.2.30) (ADP-ribosyltransferase diphtheria toxin-like 5) (ARTD5) (Poly [ADP-ribose] polymerase 5A) (Protein poly-ADP-ribosyltransferase tankyrase-1) (EC 2.4.2.-) (TNKS-1) (TRF1-interacting ankyrin-related ADP-ribose polymerase) (Tankyrase I) (Tankyrase-1) (TANK1)	TNKS PARP5A PARPL TIN1 TINF1 TNKS1	Homo sapiens (Human)	1327
1080	CFTR	P13569	CFTR_HUMAN	reviewed	Cystic fibrosis transmembrane conductance regulator (CFTR) (ATP-binding cassette sub-family C member 7) (Channel conductance-controlling ATPase) (EC 5.6.1.6) (cAMP-dependent chloride channel)	CFTR ABCC7	Homo sapiens (Human)	1480
5209	PFKFB3	Q16875	F263_HUMAN	reviewed	6-phosphofructo-2-kinase/fructose-2,6-bisphosphatase 3 (6PF-2-K/Fru-2,6-P2ase 3) (PFK/FBPase 3) (6PF-2-K/Fru-2,6-P2ase brain/placenta-type isozyme) (Renal carcinoma antigen NY-REN-56) (iPFK-2) [Includes: 6-phosphofructo-2-kinase (EC 2.7.1.105); Fructose-2,6-bisphosphatase (EC 3.1.3.46)]	PFKFB3	Homo sapiens (Human)	520
276,277,278	AMY1A	P04745	AMY1_HUMAN	reviewed	Alpha-amylase 1 (EC 3.2.1.1) (1,4-alpha-D-glucan glucanohydrolase 1) (Salivary alpha-amylase)	AMY1A AMY1; AMY1B AMY1; AMY1C AMY1	Homo sapiens (Human)	511
2870	GRK6	P43250	GRK6_HUMAN	reviewed	G protein-coupled receptor kinase 6 (EC 2.7.11.16) (G protein-coupled receptor kinase GRK6)	GRK6 GPRK6	Homo sapiens (Human)	576
1509	CTSD	P07339	CATD_HUMAN	reviewed	Cathepsin D (EC 3.4.23.5) [Cleaved into: Cathepsin D light chain; Cathepsin D heavy chain]	CTSD CPSD	Homo sapiens (Human)	412
7442	TRPV1	Q8NER1	TRPV1_HUMAN	reviewed	Transient receptor potential cation channel subfamily V member 1 (TrpV1) (Capsaicin receptor) (Osm-9-like TRP channel 1) (OTRPC1) (Vanilloid receptor 1)	TRPV1 VR1	Homo sapiens (Human)	839
6715	SRD5A1	P18405	S5A1_HUMAN	reviewed	3-oxo-5-alpha-steroid 4-dehydrogenase 1 (EC 1.3.1.22) (SR type 1) (Steroid 5-alpha-reductase 1) (S5AR 1)	SRD5A1	Homo sapiens (Human)	259
6716	SRD5A2	P31213	S5A2_HUMAN	reviewed	3-oxo-5-alpha-steroid 4-dehydrogenase 2 (EC 1.3.1.22) (5 alpha-SR2) (SR type 2) (Steroid 5-alpha-reductase 2) (S5AR 2) (Type II 5-alpha reductase)	SRD5A2	Homo sapiens (Human)	254
5742	PTGS1	P23219	PGH1_HUMAN	reviewed	Prostaglandin G/H synthase 1 (EC 1.14.99.1) (Cyclooxygenase-1) (COX-1) (Prostaglandin H2 synthase 1) (PGH synthase 1) (PGHS-1) (PHS 1) (Prostaglandin-endoperoxide synthase 1)	PTGS1 COX1	Homo sapiens (Human)	599
1234	CCR5	P51681	CCR5_HUMAN	reviewed	C-C chemokine receptor type 5 (C-C CKR-5) (CC-CKR-5) (CCR-5) (CCR5) (CHEMR13) (HIV-1 fusion coreceptor) (CD antigen CD195)	CCR5 CMKBR5	Homo sapiens (Human)	352
8856	NR1I2	O75469	NR1I2_HUMAN	reviewed	Nuclear receptor subfamily 1 group I member 2 (Orphan nuclear receptor PAR1) (Orphan nuclear receptor PXR) (Pregnane X receptor) (Steroid and xenobiotic receptor) (SXR)	NR1I2 PXR	Homo sapiens (Human)	434
4306	NR3C2	P08235	MCR_HUMAN	reviewed	Mineralocorticoid receptor (MR) (Nuclear receptor subfamily 3 group C member 2)	NR3C2 MCR MLR	Homo sapiens (Human)	984
8989	TRPA1	O75762	TRPA1_HUMAN	reviewed	Transient receptor potential cation channel subfamily A member 1 (Ankyrin-like with transmembrane domains protein 1) (Transformation-sensitive protein p120) (Wasabi receptor)	TRPA1 ANKTM1	Homo sapiens (Human)	1119
3283	HSD3B1	P14060	3BHS1_HUMAN	reviewed	3 beta-hydroxysteroid dehydrogenase/Delta 5-->4-isomerase type 1 (3 beta-hydroxysteroid dehydrogenase/Delta 5-->4-isomerase type I) (3-beta-HSD I) (3-beta-hydroxy-5-ene steroid dehydrogenase) (3-beta-hydroxy-Delta(5)-steroid dehydrogenase) (EC 1.1.1.145) (3-beta-hydroxysteroid 3-dehydrogenase) (EC 1.1.1.270) (Delta-5-3-ketosteroid isomerase) (Dihydrotestosterone oxidoreductase) (EC 1.1.1.210) (St…	HSD3B1 3BH HSDB3A	Homo sapiens (Human)	373
5595	MAPK3	P27361	MK03_HUMAN	reviewed	Mitogen-activated protein kinase 3 (MAP kinase 3) (MAPK 3) (EC 2.7.11.24) (ERT2) (Extracellular signal-regulated kinase 1) (ERK-1) (Insulin-stimulated MAP2 kinase) (MAP kinase isoform p44) (p44-MAPK) (Microtubule-associated protein 2 kinase) (p44-ERK1)	MAPK3 ERK1 PRKM3	Homo sapiens (Human)	379
6319	SCD	O00767	ACOD_HUMAN	reviewed	Acyl-CoA desaturase (EC 1.14.19.1) (Delta(9)-desaturase) (Delta-9 desaturase) (Fatty acid desaturase) (Stearoyl-CoA desaturase) (hSCD1)	SCD	Homo sapiens (Human)	359
51478	HSD17B7	P56937	DHB7_HUMAN	reviewed	3-keto-steroid reductase/17-beta-hydroxysteroid dehydrogenase 7 (17-beta-hydroxysteroid dehydrogenase 7) (17-beta-HSD 7) (3-keto-steroid reductase) (EC 1.1.1.270) (Dihydrotestosterone oxidoreductase) (EC 1.1.1.210) (Estradiol 17-beta-dehydrogenase 7) (EC 1.1.1.62) (Short chain dehydrogenase/reductase family 37C member 1)	HSD17B7 17HSD7 SDR37C1 UNQ2563/PRO6243	Homo sapiens (Human)	341
52	ACP1	P24666	PPAC_HUMAN	reviewed	Low molecular weight phosphotyrosine protein phosphatase (LMW-PTP) (LMW-PTPase) (EC 3.1.3.48) (Adipocyte acid phosphatase) (Low molecular weight cytosolic acid phosphatase) (EC 3.1.3.2) (Red cell acid phosphatase 1)	ACP1	Homo sapiens (Human)	158
104909134,1394	CRHR1	P34998	CRFR1_HUMAN	reviewed	Corticotropin-releasing factor receptor 1 (CRF-R-1) (CRF-R1) (CRFR-1) (Corticotropin-releasing hormone receptor 1) (CRH-R-1) (CRH-R1)	CRHR1 CRFR CRFR1 CRHR	Homo sapiens (Human)	444
5340	PLG	P00747	PLMN_HUMAN	reviewed	Plasminogen (EC 3.4.21.7) [Cleaved into: Plasmin heavy chain A; Activation peptide; Angiostatin; Plasmin heavy chain A, short form; Plasmin light chain B]	PLG	Homo sapiens (Human)	810
1813	DRD2	P14416	DRD2_HUMAN	reviewed	D(2) dopamine receptor (Dopamine D2 receptor)	DRD2	Homo sapiens (Human)	443
6469	SHH	Q15465	SHH_HUMAN	reviewed	Sonic hedgehog protein (SHH) (HHG-1) (Shh unprocessed N-terminal signaling and C-terminal autoprocessing domains) (ShhNC) [Cleaved into: Sonic hedgehog protein N-product (ShhN) (Shh N-terminal processed signaling domains) (ShhNp)]	SHH	Homo sapiens (Human)	462
5601	MAPK9	P45984	MK09_HUMAN	reviewed	Mitogen-activated protein kinase 9 (MAP kinase 9) (MAPK 9) (EC 2.7.11.24) (JNK-55) (Stress-activated protein kinase 1a) (SAPK1a) (Stress-activated protein kinase JNK2) (c-Jun N-terminal kinase 2)	MAPK9 JNK2 PRKM9 SAPK1A	Homo sapiens (Human)	424
6531	SLC6A3	Q01959	SC6A3_HUMAN	reviewed	Sodium-dependent dopamine transporter (DA transporter) (DAT) (Solute carrier family 6 member 3)	SLC6A3 DAT1	Homo sapiens (Human)	620
6916	TBXAS1	P24557	THAS_HUMAN	reviewed	Thromboxane-A synthase (TXA synthase) (TXS) (EC 5.3.99.5) (Cytochrome P450 5A1)	TBXAS1 CYP5 CYP5A1	Homo sapiens (Human)	533
1139,89832	CHRNA7	P36544	ACHA7_HUMAN	reviewed	Neuronal acetylcholine receptor subunit alpha-7	CHRNA7 NACHRA7	Homo sapiens (Human)	502
1136	CHRNA3	P32297	ACHA3_HUMAN	reviewed	Neuronal acetylcholine receptor subunit alpha-3	CHRNA3 NACHRA3	Homo sapiens (Human)	505
1143	CHRNB4	P30926	ACHB4_HUMAN	reviewed	Neuronal acetylcholine receptor subunit beta-4	CHRNB4	Homo sapiens (Human)	498
2052	EPHX1	P07099	HYEP_HUMAN	reviewed	Epoxide hydrolase 1 (EC 3.3.2.9) (Epoxide hydratase) (Microsomal epoxide hydrolase) (mEH)	EPHX1 EPHX EPOX	Homo sapiens (Human)	455
27163	NAAA	Q02083	NAAA_HUMAN	reviewed	N-acylethanolamine-hydrolyzing acid amidase (EC 3.5.1.60) (Acid ceramidase-like protein) (N-acylsphingosine amidohydrolase-like) (ASAH-like protein) [Cleaved into: N-acylethanolamine-hydrolyzing acid amidase subunit alpha; N-acylethanolamine-hydrolyzing acid amidase subunit beta]	NAAA ASAHL PLT	Homo sapiens (Human)	359
196743	PAOX	Q6QHF9	PAOX_HUMAN	reviewed	Peroxisomal N(1)-acetyl-spermine/spermidine oxidase (EC 1.5.3.13) (Polyamine oxidase)	PAOX PAO UNQ1923/PRO4398	Homo sapiens (Human)	511
3674	ITGA2B	P08514	ITA2B_HUMAN	reviewed	Integrin alpha-IIb (GPalpha IIb) (GPIIb) (Platelet membrane glycoprotein IIb) (CD antigen CD41) [Cleaved into: Integrin alpha-IIb heavy chain; Integrin alpha-IIb light chain, form 1; Integrin alpha-IIb light chain, form 2]	ITGA2B GP2B ITGAB	Homo sapiens (Human)	1039
3690	ITGB3	P05106	ITB3_HUMAN	reviewed	Integrin beta-3 (Platelet membrane glycoprotein IIIa) (GPIIIa) (CD antigen CD61)	ITGB3 GP3A	Homo sapiens (Human)	788
1514	CTSL	P07711	CATL1_HUMAN	reviewed	Cathepsin L1 (EC 3.4.22.15) (Cathepsin L) (Major excreted protein) (MEP) [Cleaved into: Cathepsin L1 heavy chain; Cathepsin L1 light chain]	CTSL CTSL1	Homo sapiens (Human)	333
1508	CTSB	P07858	CATB_HUMAN	reviewed	Cathepsin B (EC 3.4.22.1) (APP secretase) (APPS) (Cathepsin B1) [Cleaved into: Cathepsin B light chain; Cathepsin B heavy chain]	CTSB CPSB	Homo sapiens (Human)	339
6051	RNPEP	Q9H4A4	AMPB_HUMAN	reviewed	Aminopeptidase B (AP-B) (EC 3.4.11.6) (Arginine aminopeptidase) (Arginyl aminopeptidase)	RNPEP APB	Homo sapiens (Human)	650
23549	DNPEP	Q9ULA0	DNPEP_HUMAN	reviewed	Aspartyl aminopeptidase (EC 3.4.11.21)	DNPEP ASPEP DAP	Homo sapiens (Human)	475
1128	CHRM1	P11229	ACM1_HUMAN	reviewed	Muscarinic acetylcholine receptor M1	CHRM1	Homo sapiens (Human)	460
2053	EPHX2	P34913	HYES_HUMAN	reviewed	Bifunctional epoxide hydrolase 2 [Includes: Cytosolic epoxide hydrolase 2 (CEH) (EC 3.3.2.10) (Epoxide hydratase) (Soluble epoxide hydrolase) (SEH); Lipid-phosphate phosphatase (EC 3.1.3.76)]	EPHX2	Homo sapiens (Human)	555
29952	DPP7	Q9UHL4	DPP2_HUMAN	reviewed	Dipeptidyl peptidase 2 (EC 3.4.14.2) (Dipeptidyl aminopeptidase II) (Dipeptidyl peptidase 7) (Dipeptidyl peptidase II) (DPP II) (Quiescent cell proline dipeptidase)	DPP7 DPP2 QPP	Homo sapiens (Human)	492
3359	HTR3A	P46098	5HT3A_HUMAN	reviewed	5-hydroxytryptamine receptor 3A (5-HT3-A) (5-HT3A) (5-hydroxytryptamine receptor 3) (5-HT-3) (5-HT3R) (Serotonin receptor 3A) (Serotonin-gated ion channel receptor)	HTR3A 5HT3R HTR3	Homo sapiens (Human)	478
3351	HTR1B	P28222	5HT1B_HUMAN	reviewed	5-hydroxytryptamine receptor 1B (5-HT-1B) (5-HT1B) (S12) (Serotonin 1D beta receptor) (5-HT-1D-beta) (Serotonin receptor 1B)	HTR1B HTR1DB	Homo sapiens (Human)	390
3352	HTR1D	P28221	5HT1D_HUMAN	reviewed	5-hydroxytryptamine receptor 1D (5-HT-1D) (5-HT1D) (Serotonin 1D alpha receptor) (5-HT-1D-alpha) (Serotonin receptor 1D)	HTR1D HTR1DA HTRL	Homo sapiens (Human)	377
1803	DPP4	P27487	DPP4_HUMAN	reviewed	Dipeptidyl peptidase 4 (EC 3.4.14.5) (ADABP) (Adenosine deaminase complexing protein 2) (ADCP-2) (Dipeptidyl peptidase IV) (DPP IV) (T-cell activation antigen CD26) (TP103) (CD antigen CD26) [Cleaved into: Dipeptidyl peptidase 4 membrane form (Dipeptidyl peptidase IV membrane form); Dipeptidyl peptidase 4 soluble form (Dipeptidyl peptidase IV soluble form)]	DPP4 ADCP2 CD26	Homo sapiens (Human)	766
54878	DPP8	Q6V1X1	DPP8_HUMAN	reviewed	Dipeptidyl peptidase 8 (DP8) (EC 3.4.14.5) (Dipeptidyl peptidase IV-related protein 1) (DPRP-1) (Dipeptidyl peptidase VIII) (DPP VIII) (Prolyl dipeptidase DPP8)	DPP8 DPRP1 MSTP097 MSTP135 MSTP141	Homo sapiens (Human)	898
91039	DPP9	Q86TI2	DPP9_HUMAN	reviewed	Dipeptidyl peptidase 9 (DP9) (EC 3.4.14.5) (Dipeptidyl peptidase IV-related protein 2) (DPRP-2) (Dipeptidyl peptidase IX) (DPP IX) (Dipeptidyl peptidase-like protein 9) (DPLP9)	DPP9 DPRP2	Homo sapiens (Human)	863
1132	CHRM4	P08173	ACM4_HUMAN	reviewed	Muscarinic acetylcholine receptor M4	CHRM4	Homo sapiens (Human)	479
1133	CHRM5	P08912	ACM5_HUMAN	reviewed	Muscarinic acetylcholine receptor M5	CHRM5	Homo sapiens (Human)	532
1131	CHRM3	P20309	ACM3_HUMAN	reviewed	Muscarinic acetylcholine receptor M3	CHRM3	Homo sapiens (Human)	590
8841	HDAC3	O15379	HDAC3_HUMAN	reviewed	Histone deacetylase 3 (HD3) (EC 3.5.1.98) (RPD3-2) (SMAP45)	HDAC3	Homo sapiens (Human)	428
9612	NCOR2	Q9Y618	NCOR2_HUMAN	reviewed	Nuclear receptor corepressor 2 (N-CoR2) (CTG repeat protein 26) (SMAP270) (Silencing mediator of retinoic acid and thyroid hormone receptor) (SMRT) (T3 receptor-associating factor) (TRAC) (Thyroid-, retinoic-acid-receptor-associated corepressor)	NCOR2 CTG26	Homo sapiens (Human)	2514
23173	METAP1	P53582	MAP11_HUMAN	reviewed	Methionine aminopeptidase 1 (MAP 1) (MetAP 1) (EC 3.4.11.18) (Peptidase M 1)	METAP1 KIAA0094	Homo sapiens (Human)	386
79885	HDAC11	Q96DB2	HDA11_HUMAN	reviewed	Histone deacetylase 11 (HD11) (EC 3.5.1.98)	HDAC11	Homo sapiens (Human)	347
83933	HDAC10	Q969S8	HDA10_HUMAN	reviewed	Polyamine deacetylase HDAC10 (EC 3.5.1.48) (EC 3.5.1.62) (Histone deacetylase 10) (HD10)	HDAC10	Homo sapiens (Human)	669
1812	DRD1	P21728	DRD1_HUMAN	reviewed	D(1A) dopamine receptor (Dopamine D1 receptor)	DRD1	Homo sapiens (Human)	446
124	ADH1A	P07327	ADH1A_HUMAN	reviewed	Alcohol dehydrogenase 1A (EC 1.1.1.1) (Alcohol dehydrogenase subunit alpha)	ADH1A ADH1	Homo sapiens (Human)	375
126	ADH1C	P00326	ADH1G_HUMAN	reviewed	Alcohol dehydrogenase 1C (EC 1.1.1.1) (Alcohol dehydrogenase subunit gamma)	ADH1C ADH3	Homo sapiens (Human)	375
949	SCARB1	Q8WTV0	SCRB1_HUMAN	reviewed	Scavenger receptor class B member 1 (SRB1) (CD36 and LIMPII analogous 1) (CLA-1) (CD36 antigen-like 1) (Collagen type I receptor, thrombospondin receptor-like 1) (SR-BI) (CD antigen CD36)	SCARB1 CD36L1 CLA1	Homo sapiens (Human)	552
1513	CTSK	P43235	CATK_HUMAN	reviewed	Cathepsin K (EC 3.4.22.38) (Cathepsin O) (Cathepsin O2) (Cathepsin X)	CTSK CTSO CTSO2	Homo sapiens (Human)	329
10196	PRMT3	O60678	ANM3_HUMAN	reviewed	Protein arginine N-methyltransferase 3 (EC 2.1.1.-) (Heterogeneous nuclear ribonucleoprotein methyltransferase-like protein 3)	PRMT3 HRMT1L3	Homo sapiens (Human)	531
6582	SLC22A2	O15244	S22A2_HUMAN	reviewed	Solute carrier family 22 member 2 (Organic cation transporter 2) (hOCT2)	SLC22A2 OCT2	Homo sapiens (Human)	555
55244	SLC47A1	Q96FL8	S47A1_HUMAN	reviewed	Multidrug and toxin extrusion protein 1 (MATE-1) (hMATE-1) (Solute carrier family 47 member 1)	SLC47A1 MATE1	Homo sapiens (Human)	570
9177	HTR3B	O95264	5HT3B_HUMAN	reviewed	5-hydroxytryptamine receptor 3B (5-HT3-B) (5-HT3B) (Serotonin receptor 3B)	HTR3B	Homo sapiens (Human)	441
2517	FUCA1	P04066	FUCO_HUMAN	reviewed	Tissue alpha-L-fucosidase (EC 3.2.1.51) (Alpha-L-fucosidase I) (Alpha-L-fucoside fucohydrolase 1) (Alpha-L-fucosidase 1)	FUCA1 Nbla10230	Homo sapiens (Human)	466
5972	REN	P00797	RENI_HUMAN	reviewed	Renin (EC 3.4.23.15) (Angiotensinogenase)	REN	Homo sapiens (Human)	406
1138	CHRNA5	P30532	ACHA5_HUMAN	reviewed	Neuronal acetylcholine receptor subunit alpha-5	CHRNA5 NACHRA5	Homo sapiens (Human)	468
1135	CHRNA2	Q15822	ACHA2_HUMAN	reviewed	Neuronal acetylcholine receptor subunit alpha-2	CHRNA2	Homo sapiens (Human)	529
6331	SCN5A	Q14524	SCN5A_HUMAN	reviewed	Sodium channel protein type 5 subunit alpha (HH1) (Sodium channel protein cardiac muscle subunit alpha) (Sodium channel protein type V subunit alpha) (Voltage-gated sodium channel subunit alpha Nav1.5)	SCN5A	Homo sapiens (Human)	2016
3757	KCNH2	Q12809	KCNH2_HUMAN	reviewed	Potassium voltage-gated channel subfamily H member 2 (Eag homolog) (Ether-a-go-go-related gene potassium channel 1) (ERG-1) (Eag-related protein 1) (Ether-a-go-go-related protein 1) (H-ERG) (hERG-1) (hERG1) (Voltage-gated potassium channel subunit Kv11.1)	KCNH2 ERG ERG1 HERG	Homo sapiens (Human)	1159
3741	KCNA5	P22460	KCNA5_HUMAN	reviewed	Potassium voltage-gated channel subfamily A member 5 (HPCN1) (Voltage-gated potassium channel HK2) (Voltage-gated potassium channel subunit Kv1.5)	KCNA5	Homo sapiens (Human)	613
7357	UGCG	Q16739	CEGT_HUMAN	reviewed	Ceramide glucosyltransferase (EC 2.4.1.80) (GLCT-1) (Glucosylceramide synthase) (GCS) (UDP-glucose ceramide glucosyltransferase) (UDP-glucose:N-acylsphingosine D-glucosyltransferase)	UGCG	Homo sapiens (Human)	394
57704	GBA2	Q9HCG7	GBA2_HUMAN	reviewed	Non-lysosomal glucosylceramidase (NLGase) (EC 3.2.1.45) (Beta-glucocerebrosidase 2) (Beta-glucosidase 2) (Bile acid beta-glucosidase GBA2) (Bile acid glucosyl transferase GBA2) (Cholesterol glucosyltransferase GBA2) (EC 2.4.1.-) (Cholesteryl-beta-glucosidase GBA2) (EC 3.2.1.104) (Glucosylceramidase 2)	GBA2 KIAA1605 SPG46 AD035	Homo sapiens (Human)	927
	PLA2G2C	Q5R387	PA2GC_HUMAN	reviewed	Putative inactive group IIC secretory phospholipase A2 (Phosphatidylcholine 2-acylhydrolase-like protein GIIC)	PLA2G2C	Homo sapiens (Human)	149
8399	PLA2G10	O15496	PA2GX_HUMAN	reviewed	Group 10 secretory phospholipase A2 (EC 3.1.1.4) (Group X secretory phospholipase A2) (GX sPLA2) (sPLA2-X) (Phosphatidylcholine 2-acylhydrolase 10)	PLA2G10	Homo sapiens (Human)	165
2913	GRM3	Q14832	GRM3_HUMAN	reviewed	Metabotropic glutamate receptor 3 (mGluR3)	GRM3 GPRC1C MGLUR3	Homo sapiens (Human)	879
2918	GRM8	O00222	GRM8_HUMAN	reviewed	Metabotropic glutamate receptor 8 (mGluR8)	GRM8 GPRC1H MGLUR8	Homo sapiens (Human)	908
2916	GRM6	O15303	GRM6_HUMAN	reviewed	Metabotropic glutamate receptor 6 (mGluR6)	GRM6 GPRC1F MGLUR6	Homo sapiens (Human)	877
2912	GRM2	Q14416	GRM2_HUMAN	reviewed	Metabotropic glutamate receptor 2 (mGluR2)	GRM2 GPRC1B MGLUR2	Homo sapiens (Human)	872
9475	ROCK2	O75116	ROCK2_HUMAN	reviewed	Rho-associated protein kinase 2 (EC 2.7.11.1) (Rho kinase 2) (Rho-associated, coiled-coil-containing protein kinase 2) (Rho-associated, coiled-coil-containing protein kinase II) (ROCK-II) (p164 ROCK-2)	ROCK2 KIAA0619	Homo sapiens (Human)	1388
2837	UTS2R	Q9UKP6	UR2R_HUMAN	reviewed	Urotensin-2 receptor (UR-2-R) (G-protein coupled receptor 14) (Urotensin II receptor) (UR-II-R)	UTS2R GPR14	Homo sapiens (Human)	389
1142	CHRNB3	Q05901	ACHB3_HUMAN	reviewed	Neuronal acetylcholine receptor subunit beta-3	CHRNB3	Homo sapiens (Human)	458
8973	CHRNA6	Q15825	ACHA6_HUMAN	reviewed	Neuronal acetylcholine receptor subunit alpha-6	CHRNA6	Homo sapiens (Human)	494
10846	PDE10A	Q9Y233	PDE10_HUMAN	reviewed	cAMP and cAMP-inhibited cGMP 3',5'-cyclic phosphodiesterase 10A (EC 3.1.4.17) (EC 3.1.4.35)	PDE10A	Homo sapiens (Human)	779
154	ADRB2	P07550	ADRB2_HUMAN	reviewed	Beta-2 adrenergic receptor (Beta-2 adrenoreceptor) (Beta-2 adrenoceptor)	ADRB2 ADRB2R B2AR	Homo sapiens (Human)	413
5322	PLA2G5	P39877	PA2G5_HUMAN	reviewed	Phospholipase A2 group V (EC 3.1.1.4) (PLA2-10) (Phosphatidylcholine 2-acylhydrolase 5)	PLA2G5	Homo sapiens (Human)	138
1075	CTSC	P53634	CATC_HUMAN	reviewed	Dipeptidyl peptidase 1 (EC 3.4.14.1) (Cathepsin C) (Cathepsin J) (Dipeptidyl peptidase I) (DPP-I) (DPPI) (Dipeptidyl transferase) [Cleaved into: Dipeptidyl peptidase 1 exclusion domain chain (Dipeptidyl peptidase I exclusion domain chain); Dipeptidyl peptidase 1 heavy chain (Dipeptidyl peptidase I heavy chain); Dipeptidyl peptidase 1 light chain (Dipeptidyl peptidase I light chain)]	CTSC CPPI	Homo sapiens (Human)	463
29994	BAZ2B	Q9UIF8	BAZ2B_HUMAN	reviewed	Bromodomain adjacent to zinc finger domain protein 2B (hWALp4)	BAZ2B KIAA1476	Homo sapiens (Human)	2168
11176	BAZ2A	Q9UIF9	BAZ2A_HUMAN	reviewed	Bromodomain adjacent to zinc finger domain protein 2A (Transcription termination factor I-interacting protein 5) (TTF-I-interacting protein 5) (Tip5) (hWALp3)	BAZ2A KIAA0314 TIP5	Homo sapiens (Human)	1905
6536	SLC6A9	P48067	SC6A9_HUMAN	reviewed	Sodium- and chloride-dependent glycine transporter 1 (GlyT-1) (GlyT1) (Solute carrier family 6 member 9)	SLC6A9	Homo sapiens (Human)	706
6869	TACR1	P25103	NK1R_HUMAN	reviewed	Substance-P receptor (SPR) (NK-1 receptor) (NK-1R) (Tachykinin receptor 1)	TACR1 NK1R TAC1R	Homo sapiens (Human)	407
6572	SLC18A3	Q16572	VACHT_HUMAN	reviewed	Vesicular acetylcholine transporter (VAChT) (Solute carrier family 18 member 3)	SLC18A3 VACHT	Homo sapiens (Human)	532
5225	PGC	P20142	PEPC_HUMAN	reviewed	Gastricsin (EC 3.4.23.3) (Pepsinogen C)	PGC	Homo sapiens (Human)	388
3358	HTR2C	P28335	5HT2C_HUMAN	reviewed	5-hydroxytryptamine receptor 2C (5-HT-2C) (5-HT2C) (5-HTR2C) (5-hydroxytryptamine receptor 1C) (5-HT-1C) (5-HT1C) (Serotonin receptor 2C)	HTR2C HTR1C	Homo sapiens (Human)	458
3269	HRH1	P35367	HRH1_HUMAN	reviewed	Histamine H1 receptor (H1R) (HH1R)	HRH1	Homo sapiens (Human)	487
50940	PDE11A	Q9HCR9	PDE11_HUMAN	reviewed	Dual 3',5'-cyclic-AMP and -GMP phosphodiesterase 11A (EC 3.1.4.35) (EC 3.1.4.53) (cAMP and cGMP phosphodiesterase 11A)	PDE11A	Homo sapiens (Human)	933
1565	CYP2D6	P10635	CP2D6_HUMAN	reviewed	Cytochrome P450 2D6 (EC 1.14.14.-) (CYPIID6) (Cholesterol 25-hydroxylase) (Cytochrome P450-DB1) (Debrisoquine 4-hydroxylase)	CYP2D6 CYP2DL1	Homo sapiens (Human)	497
51056	LAP3	P28838	AMPL_HUMAN	reviewed	Cytosol aminopeptidase (EC 3.4.11.1) (Leucine aminopeptidase 3) (LAP-3) (Leucyl aminopeptidase) (Peptidase S) (Proline aminopeptidase) (EC 3.4.11.5) (Prolyl aminopeptidase)	LAP3 LAPEP PEPS	Homo sapiens (Human)	519
59340	HRH4	Q9H3N8	HRH4_HUMAN	reviewed	Histamine H4 receptor (H4R) (HH4R) (AXOR35) (G-protein coupled receptor 105) (GPRv53) (Pfi-013) (SP9144)	HRH4 GPCR105	Homo sapiens (Human)	390
3960	LGALS4	P56470	LEG4_HUMAN	reviewed	Galectin-4 (Gal-4) (Antigen NY-CO-27) (L-36 lactose-binding protein) (L36LBP) (Lactose-binding lectin 4)	LGALS4	Homo sapiens (Human)	323
3958	LGALS3	P17931	LEG3_HUMAN	reviewed	Galectin-3 (Gal-3) (35 kDa lectin) (Carbohydrate-binding protein 35) (CBP 35) (Galactose-specific lectin 3) (Galactoside-binding protein) (GALBP) (IgE-binding protein) (L-31) (Laminin-binding protein) (Lectin L-29) (Mac-2 antigen)	LGALS3 MAC2	Homo sapiens (Human)	250
3964	LGALS8	O00214	LEG8_HUMAN	reviewed	Galectin-8 (Gal-8) (Po66 carbohydrate-binding protein) (Po66-CBP) (Prostate carcinoma tumor antigen 1) (PCTA-1)	LGALS8	Homo sapiens (Human)	317
27159	CHIA	Q9BZP6	CHIA_HUMAN	reviewed	Acidic mammalian chitinase (AMCase) (EC 3.2.1.14) (Lung-specific protein TSA1902)	CHIA	Homo sapiens (Human)	476
3965	LGALS9	O00182	LEG9_HUMAN	reviewed	Galectin-9 (Gal-9) (Ecalectin) (Tumor antigen HOM-HD-21)	LGALS9	Homo sapiens (Human)	355
3614	IMPDH1	P20839	IMDH1_HUMAN	reviewed	Inosine-5'-monophosphate dehydrogenase 1 (IMP dehydrogenase 1) (IMPD 1) (IMPDH 1) (EC 1.1.1.205) (IMPDH-I)	IMPDH1 IMPD1	Homo sapiens (Human)	514
1889	ECE1	P42892	ECE1_HUMAN	reviewed	Endothelin-converting enzyme 1 (ECE-1) (EC 3.4.24.71)	ECE1	Homo sapiens (Human)	770
3558	IL2	P60568	IL2_HUMAN	reviewed	Interleukin-2 (IL-2) (T-cell growth factor) (TCGF) (Aldesleukin)	IL2	Homo sapiens (Human)	153
479	ATP12A	P54707	AT12A_HUMAN	reviewed	Potassium-transporting ATPase alpha chain 2 (EC 7.2.2.19) (Non-gastric H(+)/K(+) ATPase subunit alpha) (Proton pump)	ATP12A ATP1AL1	Homo sapiens (Human)	1039
5781	PTPN11	Q06124	PTN11_HUMAN	reviewed	Tyrosine-protein phosphatase non-receptor type 11 (EC 3.1.3.48) (Protein-tyrosine phosphatase 1D) (PTP-1D) (Protein-tyrosine phosphatase 2C) (PTP-2C) (SH-PTP2) (SHP-2) (Shp2) (SH-PTP3)	PTPN11 PTP2C SHPTP2	Homo sapiens (Human)	593
5144	PDE4D	Q08499	PDE4D_HUMAN	reviewed	cAMP-specific 3',5'-cyclic phosphodiesterase 4D (EC 3.1.4.53) (DPDE3) (PDE43)	PDE4D DPDE3	Homo sapiens (Human)	809
5583	PRKCH	P24723	KPCL_HUMAN	reviewed	Protein kinase C eta type (EC 2.7.11.13) (PKC-L) (nPKC-eta)	PRKCH PKCL PRKCL	Homo sapiens (Human)	683
728	C5AR1	P21730	C5AR1_HUMAN	reviewed	C5a anaphylatoxin chemotactic receptor 1 (C5a anaphylatoxin chemotactic receptor) (C5a-R) (C5aR) (CD antigen CD88)	C5AR1 C5AR C5R1	Homo sapiens (Human)	350
2149	F2R	P25116	PAR1_HUMAN	reviewed	Proteinase-activated receptor 1 (PAR-1) (Coagulation factor II receptor) (Thrombin receptor)	F2R CF2R PAR1 TR	Homo sapiens (Human)	425
5159	PDGFRB	P09619	PGFRB_HUMAN	reviewed	Platelet-derived growth factor receptor beta (PDGF-R-beta) (PDGFR-beta) (EC 2.7.10.1) (Beta platelet-derived growth factor receptor) (Beta-type platelet-derived growth factor receptor) (CD140 antigen-like family member B) (Platelet-derived growth factor receptor 1) (PDGFR-1) (CD antigen CD140b)	PDGFRB PDGFR PDGFR1	Homo sapiens (Human)	1106
3815	KIT	P10721	KIT_HUMAN	reviewed	Mast/stem cell growth factor receptor Kit (SCFR) (EC 2.7.10.1) (Piebald trait protein) (PBT) (Proto-oncogene c-Kit) (Tyrosine-protein kinase Kit) (p145 c-kit) (v-kit Hardy-Zuckerman 4 feline sarcoma viral oncogene homolog) (CD antigen CD117)	KIT SCFR	Homo sapiens (Human)	976
241	ALOX5AP	P20292	AL5AP_HUMAN	reviewed	Arachidonate 5-lipoxygenase-activating protein (FLAP) (MK-886-binding protein)	ALOX5AP FLAP	Homo sapiens (Human)	161
8317	CDC7	O00311	CDC7_HUMAN	reviewed	Cell division cycle 7-related protein kinase (CDC7-related kinase) (HsCdc7) (huCdc7) (EC 2.7.11.1)	CDC7 CDC7L1	Homo sapiens (Human)	574
2562	GABRB3	P28472	GBRB3_HUMAN	reviewed	Gamma-aminobutyric acid receptor subunit beta-3 (GABA(A) receptor subunit beta-3)	GABRB3	Homo sapiens (Human)	473
2556	GABRA3	P34903	GBRA3_HUMAN	reviewed	Gamma-aminobutyric acid receptor subunit alpha-3 (GABA(A) receptor subunit alpha-3)	GABRA3	Homo sapiens (Human)	492
2558	GABRA5	P31644	GBRA5_HUMAN	reviewed	Gamma-aminobutyric acid receptor subunit alpha-5 (GABA(A) receptor subunit alpha-5)	GABRA5	Homo sapiens (Human)	462
2555	GABRA2	P47869	GBRA2_HUMAN	reviewed	Gamma-aminobutyric acid receptor subunit alpha-2 (GABA(A) receptor subunit alpha-2)	GABRA2	Homo sapiens (Human)	451
11255	HRH3	Q9Y5N1	HRH3_HUMAN	reviewed	Histamine H3 receptor (H3R) (HH3R) (G-protein coupled receptor 97)	HRH3 GPCR97	Homo sapiens (Human)	445
5916	RARG	P13631	RARG_HUMAN	reviewed	Retinoic acid receptor gamma (RAR-gamma) (Nuclear receptor subfamily 1 group B member 3)	RARG NR1B3	Homo sapiens (Human)	454
5915	RARB	P10826	RARB_HUMAN	reviewed	Retinoic acid receptor beta (RAR-beta) (HBV-activated protein) (Nuclear receptor subfamily 1 group B member 2) (RAR-epsilon)	RARB HAP NR1B2	Homo sapiens (Human)	455
5914	RARA	P10276	RARA_HUMAN	reviewed	Retinoic acid receptor alpha (RAR-alpha) (Nuclear receptor subfamily 1 group B member 1)	RARA NR1B1	Homo sapiens (Human)	462
6256	RXRA	P19793	RXRA_HUMAN	reviewed	Retinoic acid receptor RXR-alpha (Nuclear receptor subfamily 2 group B member 1) (Retinoid X receptor alpha)	RXRA NR2B1	Homo sapiens (Human)	462
6258	RXRG	P48443	RXRG_HUMAN	reviewed	Retinoic acid receptor RXR-gamma (Nuclear receptor subfamily 2 group B member 3) (Retinoid X receptor gamma)	RXRG NR2B3	Homo sapiens (Human)	463
5147	PDE6D	O43924	PDE6D_HUMAN	reviewed	Retinal rod rhodopsin-sensitive cGMP 3',5'-cyclic phosphodiesterase subunit delta (GMP-PDE delta) (Protein p17)	PDE6D PDED	Homo sapiens (Human)	150
4887	NPY2R	P49146	NPY2R_HUMAN	reviewed	Neuropeptide Y receptor type 2 (NPY2-R) (NPY-Y2 receptor) (Y2 receptor)	NPY2R	Homo sapiens (Human)	381
2904	GRIN2B	Q13224	NMDE2_HUMAN	reviewed	Glutamate receptor ionotropic, NMDA 2B (GluN2B) (Glutamate [NMDA] receptor subunit epsilon-2) (N-methyl D-aspartate receptor subtype 2B) (NMDAR2B) (NR2B) (N-methyl-D-aspartate receptor subunit 3) (NR3) (hNR3)	GRIN2B NMDAR2B	Homo sapiens (Human)	1484
4247	MGAT2	Q10469	MGAT2_HUMAN	reviewed	Alpha-1,6-mannosyl-glycoprotein 2-beta-N-acetylglucosaminyltransferase (EC 2.4.1.143) (Beta-1,2-N-acetylglucosaminyltransferase II) (GlcNAc-T II) (GNT-II) (Mannoside acetylglucosaminyltransferase 2) (N-glycosyl-oligosaccharide-glycoprotein N-acetylglucosaminyltransferase II)	MGAT2	Homo sapiens (Human)	447
2645	GCK	P35557	HXK4_HUMAN	reviewed	Hexokinase-4 (HK4) (EC 2.7.1.1) (Glucokinase) (Hexokinase type IV) (HK IV) (Hexokinase-D)	GCK	Homo sapiens (Human)	465
4889	NPY5R	Q15761	NPY5R_HUMAN	reviewed	Neuropeptide Y receptor type 5 (NPY5-R) (NPY-Y5 receptor) (NPYY5-R) (Y5 receptor)	NPY5R NPYR5	Homo sapiens (Human)	445
427	ASAH1	Q13510	ASAH1_HUMAN	reviewed	Acid ceramidase (AC) (ACDase) (Acid CDase) (EC 3.5.1.23) (Acylsphingosine deacylase) (N-acylethanolamine hydrolase ASAH1) (EC 3.5.1.-) (N-acylsphingosine amidohydrolase) (Putative 32 kDa heart protein) (PHP32) [Cleaved into: Acid ceramidase subunit alpha; Acid ceramidase subunit beta]	ASAH1 ASAH HSD-33 HSD33	Homo sapiens (Human)	395
3777	KCNK3	O14649	KCNK3_HUMAN	reviewed	Potassium channel subfamily K member 3 (Acid-sensitive potassium channel protein TASK-1) (TWIK-related acid-sensitive K(+) channel 1) (Two pore potassium channel KT3.1) (Two pore K(+) channel KT3.1)	KCNK3 TASK TASK1	Homo sapiens (Human)	394
4217	MAP3K5	Q99683	M3K5_HUMAN	reviewed	Mitogen-activated protein kinase kinase kinase 5 (EC 2.7.11.25) (Apoptosis signal-regulating kinase 1) (ASK-1) (MAPK/ERK kinase kinase 5) (MEK kinase 5) (MEKK 5)	MAP3K5 ASK1 MAPKKK5 MEKK5	Homo sapiens (Human)	1374
3786	KCNQ3	O43525	KCNQ3_HUMAN	reviewed	Potassium voltage-gated channel subfamily KQT member 3 (KQT-like 3) (Potassium channel subunit alpha KvLQT3) (Voltage-gated potassium channel subunit Kv7.3)	KCNQ3	Homo sapiens (Human)	872
3785	KCNQ2	O43526	KCNQ2_HUMAN	reviewed	Potassium voltage-gated channel subfamily KQT member 2 (KQT-like 2) (Neuroblastoma-specific potassium channel subunit alpha KvLQT2) (Voltage-gated potassium channel subunit Kv7.2)	KCNQ2	Homo sapiens (Human)	872
5950	RBP4	P02753	RET4_HUMAN	reviewed	Retinol-binding protein 4 (Plasma retinol-binding protein) (PRBP) (RBP) [Cleaved into: Plasma retinol-binding protein(1-182); Plasma retinol-binding protein(1-181); Plasma retinol-binding protein(1-179); Plasma retinol-binding protein(1-176)]	RBP4 PRO2222	Homo sapiens (Human)	201
6915	TBXA2R	P21731	TA2R_HUMAN	reviewed	Thromboxane A2 receptor (TXA2-R) (Prostanoid TP receptor)	TBXA2R	Homo sapiens (Human)	343
1071	CETP	P11597	CETP_HUMAN	reviewed	Cholesteryl ester transfer protein (Lipid transfer protein I)	CETP	Homo sapiens (Human)	493
3991	LIPE	Q05469	LIPS_HUMAN	reviewed	Hormone-sensitive lipase (HSL) (EC 3.1.1.79) (Monoacylglycerol lipase LIPE) (EC 3.1.1.23) (Retinyl ester hydrolase) (REH)	LIPE	Homo sapiens (Human)	1076
10038	PARP2	Q9UGN5	PARP2_HUMAN	reviewed	Poly [ADP-ribose] polymerase 2 (PARP-2) (hPARP-2) (EC 2.4.2.30) (ADP-ribosyltransferase diphtheria toxin-like 2) (ARTD2) (DNA ADP-ribosyltransferase PARP2) (EC 2.4.2.-) (NAD(+) ADP-ribosyltransferase 2) (ADPRT-2) (Poly[ADP-ribose] synthase 2) (pADPRT-2) (Protein poly-ADP-ribosyltransferase PARP2) (EC 2.4.2.-)	PARP2 ADPRT2 ADPRTL2	Homo sapiens (Human)	583
5664	PSEN2	P49810	PSN2_HUMAN	reviewed	Presenilin-2 (PS-2) (EC 3.4.23.-) (AD3LP) (AD5) (E5-1) (STM-2) [Cleaved into: Presenilin-2 NTF subunit; Presenilin-2 CTF subunit]	PSEN2 AD4 PS2 PSNL2 STM2	Homo sapiens (Human)	448
55851	PSENEN	Q9NZ42	PEN2_HUMAN	reviewed	Gamma-secretase subunit PEN-2 (Presenilin enhancer protein 2)	PSENEN PEN2 MDS033	Homo sapiens (Human)	101
23385	NCSTN	Q92542	NICA_HUMAN	reviewed	Nicastrin	NCSTN KIAA0253 UNQ1874/PRO4317	Homo sapiens (Human)	709
51107	APH1A	Q96BI3	APH1A_HUMAN	reviewed	Gamma-secretase subunit APH-1A (APH-1a) (Aph-1alpha) (Presenilin-stabilization factor)	APH1A PSF CGI-78 UNQ579/PRO1141	Homo sapiens (Human)	265
5663	PSEN1	P49768	PSN1_HUMAN	reviewed	Presenilin-1 (PS-1) (EC 3.4.23.-) (Protein S182) [Cleaved into: Presenilin-1 NTF subunit; Presenilin-1 CTF subunit; Presenilin-1 CTF12 (PS1-CTF12)]	PSEN1 AD3 PS1 PSNL1	Homo sapiens (Human)	467
83464	APH1B	Q8WW43	APH1B_HUMAN	reviewed	Gamma-secretase subunit APH-1B (APH-1b) (Aph-1beta) (Presenilin-stabilization factor-like)	APH1B PSFL UNQ688/PRO1328	Homo sapiens (Human)	257
3702	ITK	Q08881	ITK_HUMAN	reviewed	Tyrosine-protein kinase ITK/TSK (EC 2.7.10.2) (Interleukin-2-inducible T-cell kinase) (IL-2-inducible T-cell kinase) (Kinase EMT) (T-cell-specific kinase) (Tyrosine-protein kinase Lyk)	ITK EMT LYK	Homo sapiens (Human)	620
8639	AOC3	Q16853	AOC3_HUMAN	reviewed	Membrane primary amine oxidase (EC 1.4.3.21) (Copper amine oxidase) (HPAO) (Semicarbazide-sensitive amine oxidase) (SSAO) (Vascular adhesion protein 1) (VAP-1)	AOC3 VAP1	Homo sapiens (Human)	763
846	CASR	P41180	CASR_HUMAN	reviewed	Extracellular calcium-sensing receptor (CaR) (CaSR) (hCasR) (Parathyroid cell calcium-sensing receptor 1) (PCaR1)	CASR GPRC2A PCAR1	Homo sapiens (Human)	1078
1326	MAP3K8	P41279	M3K8_HUMAN	reviewed	Mitogen-activated protein kinase kinase kinase 8 (EC 2.7.11.25) (Cancer Osaka thyroid oncogene) (Proto-oncogene c-Cot) (Serine/threonine-protein kinase cot) (Tumor progression locus 2) (TPL-2)	MAP3K8 COT ESTF	Homo sapiens (Human)	467
3417	IDH1	O75874	IDHC_HUMAN	reviewed	Isocitrate dehydrogenase [NADP] cytoplasmic (IDH) (EC 1.1.1.42) (Cytosolic NADP-isocitrate dehydrogenase) (IDP) (NADP(+)-specific ICDH) (Oxalosuccinate decarboxylase)	IDH1 PICD	Homo sapiens (Human)	414
9002	F2RL3	Q96RI0	PAR4_HUMAN	reviewed	Proteinase-activated receptor 4 (PAR-4) (Coagulation factor II receptor-like 3) (Thrombin receptor-like 3)	F2RL3 PAR4	Homo sapiens (Human)	385
7052	TGM2	P21980	TGM2_HUMAN	reviewed	Protein-glutamine gamma-glutamyltransferase 2 (EC 2.3.2.13) (Tissue transglutaminase) (Transglutaminase C) (TG(C)) (TGC) (TGase C) (Transglutaminase H) (TGase H) (Transglutaminase-2) (TGase-2)	TGM2	Homo sapiens (Human)	687
7051	TGM1	P22735	TGM1_HUMAN	reviewed	Protein-glutamine gamma-glutamyltransferase K (EC 2.3.2.13) (Epidermal TGase) (Transglutaminase K) (TG(K)) (TGK) (TGase K) (Transglutaminase-1) (TGase-1)	TGM1 KTG	Homo sapiens (Human)	817
5328	PLAU	P00749	UROK_HUMAN	reviewed	Urokinase-type plasminogen activator (U-plasminogen activator) (uPA) (EC 3.4.21.73) [Cleaved into: Urokinase-type plasminogen activator long chain A; Urokinase-type plasminogen activator short chain A; Urokinase-type plasminogen activator chain B]	PLAU	Homo sapiens (Human)	431
5337	PLD1	Q13393	PLD1_HUMAN	reviewed	Phospholipase D1 (PLD 1) (hPLD1) (EC 3.1.4.4) (Choline phosphatase 1) (Phosphatidylcholine-hydrolyzing phospholipase D1)	PLD1	Homo sapiens (Human)	1074
3619	INCENP	Q9NQS7	INCE_HUMAN	reviewed	Inner centromere protein	INCENP	Homo sapiens (Human)	918
5837	PYGM	P11217	PYGM_HUMAN	reviewed	Glycogen phosphorylase, muscle form (EC 2.4.1.1) (Myophosphorylase)	PYGM	Homo sapiens (Human)	842
2911	GRM1	Q13255	GRM1_HUMAN	reviewed	Metabotropic glutamate receptor 1 (mGluR1)	GRM1 GPRC1A MGLUR1	Homo sapiens (Human)	1194
7415	VCP	P55072	TERA_HUMAN	reviewed	Transitional endoplasmic reticulum ATPase (TER ATPase) (EC 3.6.4.6) (15S Mg(2+)-ATPase p97 subunit) (Valosin-containing protein) (VCP)	VCP	Homo sapiens (Human)	806
6608	SMO	Q99835	SMO_HUMAN	reviewed	Smoothened homolog (SMO) (Protein Gx)	SMO SMOH	Homo sapiens (Human)	787
26986	PABPC1	P11940	PABP1_HUMAN	reviewed	Polyadenylate-binding protein 1 (PABP-1) (Poly(A)-binding protein 1)	PABPC1 PAB1 PABP1 PABPC2	Homo sapiens (Human)	636
3620	IDO1	P14902	I23O1_HUMAN	reviewed	Indoleamine 2,3-dioxygenase 1 (IDO-1) (EC 1.13.11.52) (Indoleamine-pyrrole 2,3-dioxygenase)	IDO1 IDO INDO	Homo sapiens (Human)	403
3355	HTR1F	P30939	5HT1F_HUMAN	reviewed	5-hydroxytryptamine receptor 1F (5-HT-1F) (5-HT1F) (Serotonin receptor 1F)	HTR1F HTR1EL	Homo sapiens (Human)	366
4507	MTAP	Q13126	MTAP_HUMAN	reviewed	S-methyl-5'-thioadenosine phosphorylase (EC 2.4.2.28) (5'-methylthioadenosine phosphorylase) (MTA phosphorylase) (MTAP) (MTAPase)	MTAP MSAP	Homo sapiens (Human)	283
150	ADRA2A	P08913	ADA2A_HUMAN	reviewed	Alpha-2A adrenergic receptor (Alpha-2 adrenergic receptor subtype C10) (Alpha-2A adrenoreceptor) (Alpha-2A adrenoceptor) (Alpha-2AAR)	ADRA2A ADRA2R ADRAR	Homo sapiens (Human)	465
151	ADRA2B	P18089	ADA2B_HUMAN	reviewed	Alpha-2B adrenergic receptor (Alpha-2 adrenergic receptor subtype C2) (Alpha-2B adrenoreceptor) (Alpha-2B adrenoceptor) (Alpha-2BAR)	ADRA2B ADRA2L1 ADRA2RL1	Homo sapiens (Human)	450
3356	HTR2A	P28223	5HT2A_HUMAN	reviewed	5-hydroxytryptamine receptor 2A (5-HT-2) (5-HT-2A) (Serotonin receptor 2A)	HTR2A HTR2	Homo sapiens (Human)	471
3362	HTR6	P50406	5HT6R_HUMAN	reviewed	5-hydroxytryptamine receptor 6 (5-HT-6) (5-HT6) (Serotonin receptor 6)	HTR6	Homo sapiens (Human)	440
55170	PRMT6	Q96LA8	ANM6_HUMAN	reviewed	Protein arginine N-methyltransferase 6 (EC 2.1.1.319) (Heterogeneous nuclear ribonucleoprotein methyltransferase-like protein 6) (Histone-arginine N-methyltransferase PRMT6)	PRMT6 HRMT1L6	Homo sapiens (Human)	375
56341	PRMT8	Q9NR22	ANM8_HUMAN	reviewed	Protein arginine N-methyltransferase 8 (EC 2.1.1.319) (EC 2.1.1.321) (Heterogeneous nuclear ribonucleoprotein methyltransferase-like protein 4)	PRMT8 HRMT1L3 HRMT1L4	Homo sapiens (Human)	394
3276	PRMT1	Q99873	ANM1_HUMAN	reviewed	Protein arginine N-methyltransferase 1 (EC 2.1.1.319) (Histone-arginine N-methyltransferase PRMT1) (Interferon receptor 1-bound protein 4)	PRMT1 HMT2 HRMT1L2 IR1B4	Homo sapiens (Human)	371
162514	TRPV3	Q8NET8	TRPV3_HUMAN	reviewed	Transient receptor potential cation channel subfamily V member 3 (TrpV3) (Vanilloid receptor-like 3) (VRL-3)	TRPV3	Homo sapiens (Human)	790
4988	OPRM1	P35372	OPRM_HUMAN	reviewed	Mu-type opioid receptor (M-OR-1) (MOR-1) (Mu opiate receptor) (Mu opioid receptor) (MOP) (hMOP)	OPRM1 MOR1	Homo sapiens (Human)	400
4986	OPRK1	P41145	OPRK_HUMAN	reviewed	Kappa-type opioid receptor (K-OR-1) (KOR-1)	OPRK1 OPRK	Homo sapiens (Human)	380
3611	ILK	Q13418	ILK_HUMAN	reviewed	Integrin-linked protein kinase (EC 2.7.11.1) (59 kDa serine/threonine-protein kinase) (ILK-1) (ILK-2) (p59ILK)	ILK ILK1 ILK2	Homo sapiens (Human)	452
5152	PDE9A	O76083	PDE9A_HUMAN	reviewed	High affinity cGMP-specific 3',5'-cyclic phosphodiesterase 9A (EC 3.1.4.35)	PDE9A	Homo sapiens (Human)	593
5137	PDE1C	Q14123	PDE1C_HUMAN	reviewed	Calcium/calmodulin-dependent 3',5'-cyclic nucleotide phosphodiesterase 1C (Cam-PDE 1C) (3',5'-cyclic-AMP phosphodiesterase) (EC 3.1.4.-) (3',5'-cyclic-GMP phosphodiesterase) (EC 3.1.4.35) (Hcam3)	PDE1C	Homo sapiens (Human)	709
1544	CYP1A2	P05177	CP1A2_HUMAN	reviewed	Cytochrome P450 1A2 (EC 1.14.14.1) (CYPIA2) (Cholesterol 25-hydroxylase) (Cytochrome P(3)450) (Cytochrome P450 4) (Cytochrome P450-P3) (Hydroperoxy icosatetraenoate dehydratase) (EC 4.2.1.152)	CYP1A2	Homo sapiens (Human)	516
54583	EGLN1	Q9GZT9	EGLN1_HUMAN	reviewed	Egl nine homolog 1 (EC 1.14.11.29) (Hypoxia-inducible factor prolyl hydroxylase 2) (HIF-PH2) (HIF-prolyl hydroxylase 2) (HPH-2) (Prolyl hydroxylase domain-containing protein 2) (PHD2) (SM-20)	EGLN1 C1orf12 PNAS-118 PNAS-137	Homo sapiens (Human)	426
1432	MAPK14	Q16539	MK14_HUMAN	reviewed	Mitogen-activated protein kinase 14 (MAP kinase 14) (MAPK 14) (EC 2.7.11.24) (Cytokine suppressive anti-inflammatory drug-binding protein) (CSAID-binding protein) (CSBP) (MAP kinase MXI2) (MAX-interacting protein 2) (Mitogen-activated protein kinase p38 alpha) (MAP kinase p38 alpha) (Stress-activated protein kinase 2a) (SAPK2a)	MAPK14 CSBP CSBP1 CSBP2 CSPB1 MXI2 SAPK2A	Homo sapiens (Human)	360
1025	CDK9	P50750	CDK9_HUMAN	reviewed	Cyclin-dependent kinase 9 (EC 2.7.11.22) (EC 2.7.11.23) (C-2K) (Cell division cycle 2-like protein kinase 4) (Cell division protein kinase 9) (Serine/threonine-protein kinase PITALRE) (Tat-associated kinase complex catalytic subunit)	CDK9 CDC2L4 TAK	Homo sapiens (Human)	372
5409	PNMT	P11086	PNMT_HUMAN	reviewed	Phenylethanolamine N-methyltransferase (PNMTase) (EC 2.1.1.28) (Noradrenaline N-methyltransferase)	PNMT PENT	Homo sapiens (Human)	282
4886	NPY1R	P25929	NPY1R_HUMAN	reviewed	Neuropeptide Y receptor type 1 (NPY1-R)	NPY1R NPYR NPYY1	Homo sapiens (Human)	384
5579	PRKCB	P05771	KPCB_HUMAN	reviewed	Protein kinase C beta type (PKC-B) (PKC-beta) (EC 2.7.11.13)	PRKCB PKCB PRKCB1	Homo sapiens (Human)	671
5027	P2RX7	Q99572	P2RX7_HUMAN	reviewed	P2X purinoceptor 7 (P2X7) (ATP receptor) (P2Z receptor) (Purinergic receptor)	P2RX7	Homo sapiens (Human)	595
5600	MAPK11	Q15759	MK11_HUMAN	reviewed	Mitogen-activated protein kinase 11 (MAP kinase 11) (MAPK 11) (EC 2.7.11.24) (Mitogen-activated protein kinase p38 beta) (MAP kinase p38 beta) (p38b) (Stress-activated protein kinase 2b) (SAPK2b) (p38-2)	MAPK11 PRKM11 SAPK2 SAPK2B	Homo sapiens (Human)	364
10988	METAP2	P50579	MAP2_HUMAN	reviewed	Methionine aminopeptidase 2 (MAP 2) (MetAP 2) (EC 3.4.11.18) (Initiation factor 2-associated 67 kDa glycoprotein) (p67) (p67eIF2) (Peptidase M)	METAP2 MNPEP P67EIF2	Homo sapiens (Human)	478
2931	GSK3A	P49840	GSK3A_HUMAN	reviewed	Glycogen synthase kinase-3 alpha (GSK-3 alpha) (EC 2.7.11.26) (Serine/threonine-protein kinase GSK3A) (EC 2.7.11.1)	GSK3A	Homo sapiens (Human)	483
4846	NOS3	P29474	NOS3_HUMAN	reviewed	Nitric oxide synthase, endothelial (EC 1.14.13.39) (Constitutive NOS) (cNOS) (EC-NOS) (Endothelial NOS) (eNOS) (NOS type III) (NOSIII)	NOS3	Homo sapiens (Human)	1203
415116	PIM3	Q86V86	PIM3_HUMAN	reviewed	Serine/threonine-protein kinase pim-3 (EC 2.7.11.1)	PIM3	Homo sapiens (Human)	326
1232	CCR3	P51677	CCR3_HUMAN	reviewed	C-C chemokine receptor type 3 (C C CKR3) (C-C CKR-3) (CC-CKR-3) (CCR-3) (CCR3) (CKR 3) (CKR3) (Eosinophil eotaxin receptor) (CD antigen CD193)	CCR3 CMKBR3	Homo sapiens (Human)	355
6198	RPS6KB1	P23443	KS6B1_HUMAN	reviewed	Ribosomal protein S6 kinase beta-1 (S6K-beta-1) (S6K1) (EC 2.7.11.1) (70 kDa ribosomal protein S6 kinase 1) (P70S6K1) (p70-S6K 1) (Ribosomal protein S6 kinase I) (Serine/threonine-protein kinase 14A) (p70 ribosomal S6 kinase alpha) (p70 S6 kinase alpha) (p70 S6K-alpha) (p70 S6KA)	RPS6KB1 STK14A	Homo sapiens (Human)	525
217	ALDH2	P05091	ALDH2_HUMAN	reviewed	Aldehyde dehydrogenase, mitochondrial (EC 1.2.1.3) (ALDH class 2) (ALDH-E2) (ALDHI)	ALDH2 ALDM	Homo sapiens (Human)	517
8972	MGAM	O43451	MGA_HUMAN	reviewed	Maltase-glucoamylase, intestinal [Includes: Maltase (EC 3.2.1.20) (Alpha-glucosidase); Glucoamylase (EC 3.2.1.3) (Glucan 1,4-alpha-glucosidase)]	MGAM MGA MGAML	Homo sapiens (Human)	1857
4282	MIF	P14174	MIF_HUMAN	reviewed	Macrophage migration inhibitory factor (MIF) (EC 5.3.2.1) (Glycosylation-inhibiting factor) (GIF) (L-dopachrome isomerase) (L-dopachrome tautomerase) (EC 5.3.3.12) (Phenylpyruvate tautomerase)	MIF GLIF MMIF	Homo sapiens (Human)	115
54106	TLR9	Q9NR96	TLR9_HUMAN	reviewed	Toll-like receptor 9 (CD antigen CD289)	TLR9 UNQ5798/PRO19605	Homo sapiens (Human)	1032
5444	PON1	P27169	PON1_HUMAN	reviewed	Serum paraoxonase/arylesterase 1 (PON 1) (EC 3.1.1.2) (EC 3.1.1.81) (EC 3.1.8.1) (Aromatic esterase 1) (A-esterase 1) (K-45) (Serum aryldialkylphosphatase 1)	PON1 PON	Homo sapiens (Human)	355
6622	SNCA	P37840	SYUA_HUMAN	reviewed	Alpha-synuclein (Non-A beta component of AD amyloid) (Non-A4 component of amyloid precursor) (NACP)	SNCA NACP PARK1	Homo sapiens (Human)	140
412	STS	P08842	STS_HUMAN	reviewed	Steryl-sulfatase (EC 3.1.6.2) (Arylsulfatase C) (ASC) (Estrone sulfatase) (Steroid sulfatase) (Steryl-sulfate sulfohydrolase)	STS ARSC1	Homo sapiens (Human)	583
3486	IGFBP3	P17936	IBP3_HUMAN	reviewed	Insulin-like growth factor-binding protein 3 (IBP-3) (IGF-binding protein 3) (IGFBP-3)	IGFBP3 IBP3	Homo sapiens (Human)	291
4129	MAOB	P27338	AOFB_HUMAN	reviewed	Amine oxidase [flavin-containing] B (EC 1.4.3.4) (Monoamine oxidase type B) (MAO-B)	MAOB	Homo sapiens (Human)	520
11238	CA5B	Q9Y2D0	CAH5B_HUMAN	reviewed	Carbonic anhydrase 5B, mitochondrial (EC 4.2.1.1) (Carbonate dehydratase VB) (Carbonic anhydrase VB) (CA-VB)	CA5B	Homo sapiens (Human)	317
7184	HSP90B1	P14625	ENPL_HUMAN	reviewed	Endoplasmin (94 kDa glucose-regulated protein) (GRP-94) (Heat shock protein 90 kDa beta member 1) (Tumor rejection antigen 1) (gp96 homolog)	HSP90B1 GRP94 TRA1	Homo sapiens (Human)	803
7134	TNNC1	P63316	TNNC1_HUMAN	reviewed	Troponin C, slow skeletal and cardiac muscles (TN-C)	TNNC1 TNNC	Homo sapiens (Human)	161
7139	TNNT2	P45379	TNNT2_HUMAN	reviewed	Troponin T, cardiac muscle (TnTc) (Cardiac muscle troponin T) (cTnT)	TNNT2	Homo sapiens (Human)	298
3489	IGFBP6	P24592	IBP6_HUMAN	reviewed	Insulin-like growth factor-binding protein 6 (IBP-6) (IGF-binding protein 6) (IGFBP-6)	IGFBP6 IBP6	Homo sapiens (Human)	240
3487	IGFBP4	P22692	IBP4_HUMAN	reviewed	Insulin-like growth factor-binding protein 4 (IBP-4) (IGF-binding protein 4) (IGFBP-4)	IGFBP4 IBP4	Homo sapiens (Human)	258
3488	IGFBP5	P24593	IBP5_HUMAN	reviewed	Insulin-like growth factor-binding protein 5 (IBP-5) (IGF-binding protein 5) (IGFBP-5)	IGFBP5 IBP5	Homo sapiens (Human)	272
3485	IGFBP2	P18065	IBP2_HUMAN	reviewed	Insulin-like growth factor-binding protein 2 (IBP-2) (IGF-binding protein 2) (IGFBP-2)	IGFBP2 BP2 IBP2	Homo sapiens (Human)	325
3484	IGFBP1	P08833	IBP1_HUMAN	reviewed	Insulin-like growth factor-binding protein 1 (IBP-1) (IGF-binding protein 1) (IGFBP-1) (Placental protein 12) (PP12)	IGFBP1 IBP1	Homo sapiens (Human)	259
151306	GPBAR1	Q8TDU6	GPBAR_HUMAN	reviewed	G-protein coupled bile acid receptor 1 (G-protein coupled receptor GPCR19) (hGPCR19) (Membrane-type receptor for bile acids) (M-BAR) (hBG37) (BG37)	GPBAR1 TGR5	Homo sapiens (Human)	330
2905	GRIN2C	Q14957	NMDE3_HUMAN	reviewed	Glutamate receptor ionotropic, NMDA 2C (GluN2C) (Glutamate [NMDA] receptor subunit epsilon-3) (N-methyl D-aspartate receptor subtype 2C) (NMDAR2C) (NR2C)	GRIN2C NMDAR2C	Homo sapiens (Human)	1233
2906	GRIN2D	O15399	NMDE4_HUMAN	reviewed	Glutamate receptor ionotropic, NMDA 2D (GluN2D) (EB11) (Glutamate [NMDA] receptor subunit epsilon-4) (N-methyl D-aspartate receptor subtype 2D) (NMDAR2D) (NR2D)	GRIN2D GluN2D NMDAR2D	Homo sapiens (Human)	1336
10257	ABCC4	O15439	MRP4_HUMAN	reviewed	Multidrug resistance-associated protein 4 (ATP-binding cassette sub-family C member 4) (MRP/cMOAT-related ABC transporter) (Multi-specific organic anion transporter B) (MOAT-B)	ABCC4 MRP4	Homo sapiens (Human)	1325
2902	GRIN1	Q05586	NMDZ1_HUMAN	reviewed	Glutamate receptor ionotropic, NMDA 1 (GluN1) (Glutamate [NMDA] receptor subunit zeta-1) (N-methyl-D-aspartate receptor subunit NR1) (NMD-R1)	GRIN1 NMDAR1	Homo sapiens (Human)	938
2563	GABRD	O14764	GBRD_HUMAN	reviewed	Gamma-aminobutyric acid receptor subunit delta (GABA(A) receptor subunit delta)	GABRD	Homo sapiens (Human)	452
3988	LIPA	P38571	LICH_HUMAN	reviewed	Lysosomal acid lipase/cholesteryl ester hydrolase (Acid cholesteryl ester hydrolase) (LAL) (EC 3.1.1.13) (Cholesteryl esterase) (Lipase A) (Sterol esterase)	LIPA	Homo sapiens (Human)	399
5422	POLA1	P09884	DPOLA_HUMAN	reviewed	DNA polymerase alpha catalytic subunit (EC 2.7.7.7) (DNA polymerase alpha catalytic subunit p180)	POLA1 POLA	Homo sapiens (Human)	1462
5021	OXTR	P30559	OXYR_HUMAN	reviewed	Oxytocin receptor (OT-R)	OXTR	Homo sapiens (Human)	389
7010	TEK	Q02763	TIE2_HUMAN	reviewed	Angiopoietin-1 receptor (EC 2.7.10.1) (Endothelial tyrosine kinase) (Tunica interna endothelial cell kinase) (Tyrosine kinase with Ig and EGF homology domains-2) (Tyrosine-protein kinase receptor TEK) (Tyrosine-protein kinase receptor TIE-2) (hTIE2) (p140 TEK) (CD antigen CD202b)	TEK TIE2 VMCM VMCM1	Homo sapiens (Human)	1124
781	CACNA2D1	P54289	CA2D1_HUMAN	reviewed	Voltage-dependent calcium channel subunit alpha-2/delta-1 (Voltage-gated calcium channel subunit alpha-2/delta-1) [Cleaved into: Voltage-dependent calcium channel subunit alpha-2-1; Voltage-dependent calcium channel subunit delta-1]	CACNA2D1 CACNL2A CCHL2A MHS3	Homo sapiens (Human)	1103
2646	GCKR	Q14397	GCKR_HUMAN	reviewed	Glucokinase regulatory protein (GKRP) (Glucokinase regulator)	GCKR	Homo sapiens (Human)	625
6335	SCN9A	Q15858	SCN9A_HUMAN	reviewed	Sodium channel protein type 9 subunit alpha (Neuroendocrine sodium channel) (hNE-Na) (Peripheral sodium channel 1) (PN1) (Sodium channel protein type IX subunit alpha) (Voltage-gated sodium channel subunit alpha Nav1.7)	SCN9A NENA	Homo sapiens (Human)	1988
5141	PDE4A	P27815	PDE4A_HUMAN	reviewed	cAMP-specific 3',5'-cyclic phosphodiesterase 4A (EC 3.1.4.53) (DPDE2) (PDE46)	PDE4A DPDE2	Homo sapiens (Human)	886
1436	CSF1R	P07333	CSF1R_HUMAN	reviewed	Macrophage colony-stimulating factor 1 receptor (CSF-1 receptor) (CSF-1-R) (CSF-1R) (M-CSF-R) (EC 2.7.10.1) (Proto-oncogene c-Fms) (CD antigen CD115)	CSF1R FMS	Homo sapiens (Human)	972
10203	CALCRL	Q16602	CALRL_HUMAN	reviewed	Calcitonin gene-related peptide type 1 receptor (CGRP type 1 receptor) (Calcitonin receptor-like receptor)	CALCRL CGRPR	Homo sapiens (Human)	461
4193	MDM2	Q00987	MDM2_HUMAN	reviewed	E3 ubiquitin-protein ligase Mdm2 (EC 2.3.2.27) (Double minute 2 protein) (Hdm2) (Oncoprotein Mdm2) (RING-type E3 ubiquitin transferase Mdm2) (p53-binding protein Mdm2)	MDM2	Homo sapiens (Human)	491
2798	GNRHR	P30968	GNRHR_HUMAN	reviewed	Gonadotropin-releasing hormone receptor (GnRH receptor) (GnRH-R)	GNRHR GRHR	Homo sapiens (Human)	328
10055	SAE1	Q9UBE0	SAE1_HUMAN	reviewed	SUMO-activating enzyme subunit 1 (Ubiquitin-like 1-activating enzyme E1A) [Cleaved into: SUMO-activating enzyme subunit 1, N-terminally processed]	SAE1 AOS1 SUA1 UBLE1A	Homo sapiens (Human)	346
10054	UBA2	Q9UBT2	SAE2_HUMAN	reviewed	SUMO-activating enzyme subunit 2 (EC 2.3.2.-) (Anthracycline-associated resistance ARX) (Ubiquitin-like 1-activating enzyme E1B) (Ubiquitin-like modifier-activating enzyme 2)	UBA2 SAE2 UBLE1B HRIHFB2115	Homo sapiens (Human)	640
1591	CYP24A1	Q07973	CP24A_HUMAN	reviewed	1,25-dihydroxyvitamin D(3) 24-hydroxylase, mitochondrial (24-OHase) (Vitamin D(3) 24-hydroxylase) (EC 1.14.15.16) (Cytochrome P450 24A1) (Cytochrome P450-CC24)	CYP24A1 CYP24	Homo sapiens (Human)	514
4047	LSS	P48449	LSS_HUMAN	reviewed	Lanosterol synthase (EC 5.4.99.7) (2,3-epoxysqualene--lanosterol cyclase) (Oxidosqualene--lanosterol cyclase) (OSC) (hOSC)	LSS OSC	Homo sapiens (Human)	732
1559	CYP2C9	P11712	CP2C9_HUMAN	reviewed	Cytochrome P450 2C9 (EC 1.14.14.1) ((R)-limonene 6-monooxygenase) (EC 1.14.14.53) ((S)-limonene 6-monooxygenase) (EC 1.14.14.51) ((S)-limonene 7-monooxygenase) (EC 1.14.14.52) (CYPIIC9) (Cholesterol 25-hydroxylase) (Cytochrome P-450MP) (Cytochrome P450 MP-4) (Cytochrome P450 MP-8) (Cytochrome P450 PB-1) (S-mephenytoin 4-hydroxylase)	CYP2C9 CYP2C10	Homo sapiens (Human)	490
1576	CYP3A4	P08684	CP3A4_HUMAN	reviewed	Cytochrome P450 3A4 (EC 1.14.14.1) (1,4-cineole 2-exo-monooxygenase) (1,8-cineole 2-exo-monooxygenase) (EC 1.14.14.56) (Albendazole monooxygenase (sulfoxide-forming)) (EC 1.14.14.73) (Albendazole sulfoxidase) (CYPIIIA3) (CYPIIIA4) (Cholesterol 25-hydroxylase) (Cytochrome P450 3A3) (Cytochrome P450 HLp) (Cytochrome P450 NF-25) (Cytochrome P450-PCN1) (Nifedipine oxidase) (Quinine 3-monooxygenase) (…	CYP3A4 CYP3A3	Homo sapiens (Human)	503
1230	CCR1	P32246	CCR1_HUMAN	reviewed	C-C chemokine receptor type 1 (C-C CKR-1) (CC-CKR-1) (CCR-1) (CCR1) (HM145) (LD78 receptor) (Macrophage inflammatory protein 1-alpha receptor) (MIP-1alpha-R) (RANTES-R) (CD antigen CD191)	CCR1 CMKBR1 CMKR1 SCYAR1	Homo sapiens (Human)	355
4194	MDM4	O15151	MDM4_HUMAN	reviewed	Protein Mdm4 (Double minute 4 protein) (Mdm2-like p53-binding protein) (Protein Mdmx) (p53-binding protein Mdm4)	MDM4 MDMX	Homo sapiens (Human)	490
3062	HCRTR2	O43614	OX2R_HUMAN	reviewed	Orexin receptor type 2 (Ox-2-R) (Ox2-R) (Ox2R) (Hypocretin receptor type 2)	HCRTR2	Homo sapiens (Human)	444
3061	HCRTR1	O43613	OX1R_HUMAN	reviewed	Orexin receptor type 1 (Ox-1-R) (Ox1-R) (Ox1R) (Hypocretin receptor type 1)	HCRTR1	Homo sapiens (Human)	425
1903	S1PR3	Q99500	S1PR3_HUMAN	reviewed	Sphingosine 1-phosphate receptor 3 (S1P receptor 3) (S1P3) (Endothelial differentiation G-protein coupled receptor 3) (Sphingosine 1-phosphate receptor Edg-3) (S1P receptor Edg-3)	S1PR3 EDG3	Homo sapiens (Human)	378
2638	GC	P02774	VTDB_HUMAN	reviewed	Vitamin D-binding protein (DBP) (VDB) (Gc protein-derived macrophage activating factor) (Gc-MAF) (GcMAF) (Gc-globulin) (Group-specific component) (Gc) (Vitamin D-binding protein-macrophage activating factor) (DBP-maf)	GC	Homo sapiens (Human)	474
8318	CDC45	O75419	CDC45_HUMAN	reviewed	Cell division control protein 45 homolog (PORC-PI-1)	CDC45 CDC45L CDC45L2 UNQ374/PRO710	Homo sapiens (Human)	566
920	CD4	P01730	CD4_HUMAN	reviewed	T-cell surface glycoprotein CD4 (T-cell surface antigen T4/Leu-3) (CD antigen CD4)	CD4	Homo sapiens (Human)	458
6482	ST3GAL1	Q11201	SIA4A_HUMAN	reviewed	CMP-N-acetylneuraminate-beta-galactosamide-alpha-2,3-sialyltransferase 1 (Alpha 2,3-ST 1) (Beta-galactoside alpha-2,3-sialyltransferase 1) (EC 2.4.99.4) (Gal-NAc6S) (Gal-beta-1,3-GalNAc-alpha-2,3-sialyltransferase) (SIATFL) (ST3Gal I) (ST3GalI) (ST3GalA.1) (ST3O) (Sialyltransferase 4A) (SIAT4-A)	ST3GAL1 SIAT4 SIAT4A	Homo sapiens (Human)	340
9971	NR1H4	Q96RI1	NR1H4_HUMAN	reviewed	Bile acid receptor (Farnesoid X-activated receptor) (Farnesol receptor HRR-1) (Nuclear receptor subfamily 1 group H member 4) (Retinoid X receptor-interacting protein 14) (RXR-interacting protein 14)	NR1H4 BAR FXR HRR1 RIP14	Homo sapiens (Human)	486
8647	ABCB11	O95342	ABCBB_HUMAN	reviewed	Bile salt export pump (EC 7.6.2.-) (ATP-binding cassette sub-family B member 11)	ABCB11 BSEP	Homo sapiens (Human)	1321
1594	CYP27B1	O15528	CP27B_HUMAN	reviewed	25-hydroxyvitamin D-1 alpha hydroxylase, mitochondrial (EC 1.14.15.18) (25-OHD-1 alpha-hydroxylase) (25-hydroxyvitamin D(3) 1-alpha-hydroxylase) (VD3 1A hydroxylase) (Calcidiol 1-monooxygenase) (Cytochrome P450 subfamily XXVIIB polypeptide 1) (Cytochrome P450C1 alpha) (Cytochrome P450VD1-alpha) (Cytochrome p450 27B1)	CYP27B1 CYP1ALPHA CYP27B	Homo sapiens (Human)	508
6554	SLC10A1	Q14973	NTCP_HUMAN	reviewed	Sodium/bile acid cotransporter (Cell growth-inhibiting gene 29 protein) (Na(+)/bile acid cotransporter) (Na(+)/taurocholate transport protein) (Sodium/taurocholate cotransporting polypeptide) (Solute carrier family 10 member 1)	SLC10A1 NTCP GIG29	Homo sapiens (Human)	349
3816	KLK1	P06870	KLK1_HUMAN	reviewed	Kallikrein-1 (EC 3.4.21.35) (Kidney/pancreas/salivary gland kallikrein) (Tissue kallikrein)	KLK1	Homo sapiens (Human)	262
5054	SERPINE1	P05121	PAI1_HUMAN	reviewed	Plasminogen activator inhibitor 1 (PAI) (PAI-1) (Endothelial plasminogen activator inhibitor) (Serpin E1)	SERPINE1 PAI1 PLANH1	Homo sapiens (Human)	402
27306	HPGDS	O60760	HPGDS_HUMAN	reviewed	Hematopoietic prostaglandin D synthase (H-PGDS) (EC 5.3.99.2) (GST class-sigma) (Glutathione S-transferase) (EC 2.5.1.18) (Glutathione-dependent PGD synthase) (Glutathione-requiring prostaglandin D synthase) (Prostaglandin-H2 D-isomerase)	HPGDS GSTS PGDS PTGDS2	Homo sapiens (Human)	199
1859	DYRK1A	Q13627	DYR1A_HUMAN	reviewed	Dual specificity tyrosine-phosphorylation-regulated kinase 1A (EC 2.7.12.1) (Dual specificity YAK1-related kinase) (HP86) (Protein kinase minibrain homolog) (MNBH) (hMNB)	DYRK1A DYRK MNB MNBH	Homo sapiens (Human)	763
6487	ST3GAL3	Q11203	SIAT6_HUMAN	reviewed	CMP-N-acetylneuraminate-beta-1,4-galactoside alpha-2,3-sialyltransferase (EC 2.4.99.6) (Beta-galactoside alpha-2,3-sialyltransferase 3) (Alpha 2,3-ST 3) (Gal beta-1,3(4) GlcNAc alpha-2,3 sialyltransferase) (N-acetyllactosaminide alpha-2,3-sialyltransferase) (ST3Gal III) (ST3GalIII) (ST3N) (Sialyltransferase 6)	ST3GAL3 SIAT6	Homo sapiens (Human)	375
2529	FUT7	Q11130	FUT7_HUMAN	reviewed	Alpha-(1,3)-fucosyltransferase 7 (EC 2.4.1.-) (Fucosyltransferase 7) (Fucosyltransferase VII) (Fuc-TVII) (FucT-VII) (Galactoside 3-L-fucosyltransferase) (Selectin ligand synthase)	FUT7	Homo sapiens (Human)	342
2526	FUT4	P22083	FUT4_HUMAN	reviewed	Alpha-(1,3)-fucosyltransferase 4 (EC 2.4.1.-) (ELAM-1 ligand fucosyltransferase) (Fucosyltransferase 4) (Fucosyltransferase IV) (Fuc-TIV) (FucT-IV) (Galactoside 3-L-fucosyltransferase)	FUT4 ELFT FCT3A	Homo sapiens (Human)	530
100	ADA	P00813	ADA_HUMAN	reviewed	Adenosine deaminase (EC 3.5.4.4) (Adenosine aminohydrolase)	ADA ADA1	Homo sapiens (Human)	363
6476	SI	P14410	SUIS_HUMAN	reviewed	Sucrase-isomaltase, intestinal [Cleaved into: Sucrase (EC 3.2.1.48); Isomaltase (EC 3.2.1.10)]	SI	Homo sapiens (Human)	1827
2346	FOLH1	Q04609	FOLH1_HUMAN	reviewed	Glutamate carboxypeptidase 2 (EC 3.4.17.21) (Cell growth-inhibiting gene 27 protein) (Folate hydrolase 1) (Folylpoly-gamma-glutamate carboxypeptidase) (FGCP) (Glutamate carboxypeptidase II) (GCPII) (Membrane glutamate carboxypeptidase) (mGCP) (N-acetylated-alpha-linked acidic dipeptidase I) (NAALADase I) (Prostate-specific membrane antigen) (PSM) (PSMA) (Pteroylpoly-gamma-glutamate carboxypeptida…	FOLH1 FOLH NAALAD1 PSM PSMA GIG27	Homo sapiens (Human)	750
1890	TYMP	P19971	TYPH_HUMAN	reviewed	Thymidine phosphorylase (TP) (EC 2.4.2.4) (Gliostatin) (Platelet-derived endothelial cell growth factor) (PD-ECGF) (TdRPase)	TYMP ECGF1	Homo sapiens (Human)	482
132	ADK	P55263	ADK_HUMAN	reviewed	Adenosine kinase (AK) (EC 2.7.1.20) (Adenosine 5'-phosphotransferase)	ADK	Homo sapiens (Human)	362
4099	MAG	P20916	MAG_HUMAN	reviewed	Myelin-associated glycoprotein (Siglec-4a)	MAG GMA	Homo sapiens (Human)	626
10724	OGA	O60502	OGA_HUMAN	reviewed	Protein O-GlcNAcase (OGA) (EC 3.2.1.169) (Beta-N-acetylglucosaminidase) (Beta-N-acetylhexosaminidase) (Beta-hexosaminidase) (Meningioma-expressed antigen 5) (N-acetyl-beta-D-glucosaminidase) (N-acetyl-beta-glucosaminidase) (Nuclear cytoplasmic O-GlcNAcase and acetyltransferase) (NCOAT)	OGA HEXC KIAA0679 MEA5 MGEA5	Homo sapiens (Human)	916
3251	HPRT1	P00492	HPRT_HUMAN	reviewed	Hypoxanthine-guanine phosphoribosyltransferase (HGPRT) (HGPRTase) (EC 2.4.2.8)	HPRT1 HPRT	Homo sapiens (Human)	218
3551	IKBKB	O14920	IKKB_HUMAN	reviewed	Inhibitor of nuclear factor kappa-B kinase subunit beta (I-kappa-B-kinase beta) (IKK-B) (IKK-beta) (IkBKB) (EC 2.7.11.10) (I-kappa-B kinase 2) (IKK2) (Nuclear factor NF-kappa-B inhibitor kinase beta) (NFKBIKB)	IKBKB IKKB	Homo sapiens (Human)	756
4255	MGMT	P16455	MGMT_HUMAN	reviewed	Methylated-DNA--protein-cysteine methyltransferase (EC 2.1.1.63) (6-O-methylguanine-DNA methyltransferase) (MGMT) (O-6-methylguanine-DNA-alkyltransferase)	MGMT	Homo sapiens (Human)	207
6527	SLC5A4	Q9NY91	SC5A4_HUMAN	reviewed	Solute carrier family 5 member 4	SLC5A4 SAAT1 SGLT3	Homo sapiens (Human)	659
279	AMY2A	P04746	AMYP_HUMAN	reviewed	Pancreatic alpha-amylase (PA) (EC 3.2.1.1) (1,4-alpha-D-glucan glucanohydrolase)	AMY2A	Homo sapiens (Human)	511
1788	DNMT3A	Q9Y6K1	DNM3A_HUMAN	reviewed	DNA (cytosine-5)-methyltransferase 3A (Dnmt3a) (EC 2.1.1.37) (DNA methyltransferase HsaIIIA) (DNA MTase HsaIIIA) (M.HsaIIIA)	DNMT3A	Homo sapiens (Human)	912
2203	FBP1	P09467	F16P1_HUMAN	reviewed	Fructose-1,6-bisphosphatase 1 (FBPase 1) (EC 3.1.3.11) (D-fructose-1,6-bisphosphate 1-phosphohydrolase 1) (Liver FBPase)	FBP1 FBP	Homo sapiens (Human)	338
10803	CCR9	P51686	CCR9_HUMAN	reviewed	C-C chemokine receptor type 9 (C-C CKR-9) (CC-CKR-9) (CCR-9) (G-protein coupled receptor 28) (GPR-9-6) (CD antigen CDw199)	CCR9 GPR28	Homo sapiens (Human)	369
887	CCKBR	P32239	GASR_HUMAN	reviewed	Gastrin/cholecystokinin type B receptor (CCK-B receptor) (CCK-BR) (Cholecystokinin-2 receptor) (CCK2-R)	CCKBR CCKRB	Homo sapiens (Human)	447
2847	MCHR1	Q99705	MCHR1_HUMAN	reviewed	Melanin-concentrating hormone receptor 1 (MCH receptor 1) (MCH-R1) (MCHR-1) (G-protein coupled receptor 24) (MCH-1R) (MCH1R) (MCHR) (SLC-1) (Somatostatin receptor-like protein)	MCHR1 GPR24 SLC1	Homo sapiens (Human)	422
1854	DUT	P33316	DUT_HUMAN	reviewed	Deoxyuridine 5'-triphosphate nucleotidohydrolase, mitochondrial (dUTPase) (EC 3.6.1.23) (dUTP pyrophosphatase)	DUT	Homo sapiens (Human)	252
57396	CLK4	Q9HAZ1	CLK4_HUMAN	reviewed	Dual specificity protein kinase CLK4 (EC 2.7.12.1) (CDC-like kinase 4)	CLK4	Homo sapiens (Human)	481
8622	PDE8B	O95263	PDE8B_HUMAN	reviewed	High affinity cAMP-specific and IBMX-insensitive 3',5'-cyclic phosphodiesterase 8B (HsPDE8B) (EC 3.1.4.53) (Cell proliferation-inducing gene 22 protein)	PDE8B PIG22	Homo sapiens (Human)	885
1719	DHFR	P00374	DYR_HUMAN	reviewed	Dihydrofolate reductase (EC 1.5.1.3)	DHFR	Homo sapiens (Human)	187
1452	CSNK1A1	P48729	KC1A_HUMAN	reviewed	Casein kinase I isoform alpha (CKI-alpha) (EC 2.7.11.1) (CK1)	CSNK1A1	Homo sapiens (Human)	337
896	CCND3	P30281	CCND3_HUMAN	reviewed	G1/S-specific cyclin-D3	CCND3	Homo sapiens (Human)	292
894	CCND2	P30279	CCND2_HUMAN	reviewed	G1/S-specific cyclin-D2	CCND2	Homo sapiens (Human)	289
5737	PTGFR	P43088	PF2R_HUMAN	reviewed	Prostaglandin F2-alpha receptor (PGF receptor) (PGF2-alpha receptor) (Prostanoid FP receptor)	PTGFR	Homo sapiens (Human)	359
5582	PRKCG	P05129	KPCG_HUMAN	reviewed	Protein kinase C gamma type (PKC-gamma) (EC 2.7.11.13)	PRKCG PKCG	Homo sapiens (Human)	697
51284	TLR7	Q9NYK1	TLR7_HUMAN	reviewed	Toll-like receptor 7	TLR7 UNQ248/PRO285	Homo sapiens (Human)	1049
3248	HPGD	P15428	PGDH_HUMAN	reviewed	15-hydroxyprostaglandin dehydrogenase [NAD(+)] (15-PGDH) (EC 1.1.1.141) (Prostaglandin dehydrogenase 1) (Short chain dehydrogenase/reductase family 36C member 1)	HPGD PGDH1 SDR36C1	Homo sapiens (Human)	266
338442	HCAR2	Q8TDS4	HCAR2_HUMAN	reviewed	Hydroxycarboxylic acid receptor 2 (G-protein coupled receptor 109A) (G-protein coupled receptor HM74A) (Niacin receptor 1) (Nicotinic acid receptor)	HCAR2 GPR109A HCA2 HM74A NIACR1	Homo sapiens (Human)	363
5602	MAPK10	P53779	MK10_HUMAN	reviewed	Mitogen-activated protein kinase 10 (MAP kinase 10) (MAPK 10) (EC 2.7.11.24) (MAP kinase p49 3F12) (Stress-activated protein kinase 1b) (SAPK1b) (Stress-activated protein kinase JNK3) (c-Jun N-terminal kinase 3)	MAPK10 JNK3 JNK3A PRKM10 SAPK1B	Homo sapiens (Human)	464
840	CASP7	P55210	CASP7_HUMAN	reviewed	Caspase-7 (CASP-7) (EC 3.4.22.60) (Apoptotic protease Mch-3) (CMH-1) (ICE-like apoptotic protease 3) (ICE-LAP3) [Cleaved into: Caspase-7 subunit p20; Caspase-7 subunit p11]	CASP7 MCH3	Homo sapiens (Human)	303
1215	CMA1	P23946	CMA1_HUMAN	reviewed	Chymase (EC 3.4.21.39) (Alpha-chymase) (Mast cell protease I)	CMA1 CYH CYM	Homo sapiens (Human)	247
10769	PLK2	Q9NYY3	PLK2_HUMAN	reviewed	Serine/threonine-protein kinase PLK2 (EC 2.7.11.21) (Polo-like kinase 2) (PLK-2) (hPlk2) (Serine/threonine-protein kinase SNK) (hSNK) (Serum-inducible kinase)	PLK2 SNK	Homo sapiens (Human)	685
8569	MKNK1	Q9BUB5	MKNK1_HUMAN	reviewed	MAP kinase-interacting serine/threonine-protein kinase 1 (EC 2.7.11.1) (MAP kinase signal-integrating kinase 1) (MAPK signal-integrating kinase 1) (Mnk1)	MKNK1 MNK1	Homo sapiens (Human)	465
472	ATM	Q13315	ATM_HUMAN	reviewed	Serine-protein kinase ATM (EC 2.7.11.1) (Ataxia telangiectasia mutated) (A-T mutated)	ATM	Homo sapiens (Human)	3056
23476	BRD4	O60885	BRD4_HUMAN	reviewed	Bromodomain-containing protein 4 (Protein HUNK1)	BRD4 HUNK1	Homo sapiens (Human)	1362
10434	LYPLA1	O75608	LYPA1_HUMAN	reviewed	Acyl-protein thioesterase 1 (APT-1) (hAPT1) (EC 3.1.2.-) (Lysophospholipase 1) (Lysophospholipase I) (LPL-I) (LysoPLA I)	LYPLA1 APT1 LPL1	Homo sapiens (Human)	230
11313	LYPLA2	O95372	LYPA2_HUMAN	reviewed	Acyl-protein thioesterase 2 (APT-2) (EC 3.1.2.-) (Lysophospholipase II) (LPL-II) (LysoPLA II)	LYPLA2 APT2	Homo sapiens (Human)	231
5138	PDE2A	O00408	PDE2A_HUMAN	reviewed	cGMP-dependent 3',5'-cyclic phosphodiesterase (EC 3.1.4.17) (Cyclic GMP-stimulated phosphodiesterase) (CGS-PDE) (cGSPDE)	PDE2A	Homo sapiens (Human)	941
892	CCNC	P24863	CCNC_HUMAN	reviewed	Cyclin-C (SRB11 homolog) (hSRB11)	CCNC	Homo sapiens (Human)	283
1024	CDK8	P49336	CDK8_HUMAN	reviewed	Cyclin-dependent kinase 8 (EC 2.7.11.22) (EC 2.7.11.23) (Cell division protein kinase 8) (Mediator complex subunit CDK8) (Mediator of RNA polymerase II transcription subunit CDK8) (Protein kinase K35)	CDK8	Homo sapiens (Human)	464
6098	ROS1	P08922	ROS1_HUMAN	reviewed	Proto-oncogene tyrosine-protein kinase ROS (EC 2.7.10.1) (Proto-oncogene c-Ros) (Proto-oncogene c-Ros-1) (Receptor tyrosine kinase c-ros oncogene 1) (c-Ros receptor tyrosine kinase)	ROS1 MCF3 ROS	Homo sapiens (Human)	2347
5139	PDE3A	Q14432	PDE3A_HUMAN	reviewed	cGMP-inhibited 3',5'-cyclic phosphodiesterase A (EC 3.1.4.17) (Cyclic GMP-inhibited phosphodiesterase A) (CGI-PDE A)	PDE3A	Homo sapiens (Human)	1141
5140	PDE3B	Q13370	PDE3B_HUMAN	reviewed	cGMP-inhibited 3',5'-cyclic phosphodiesterase B (EC 3.1.4.17) (CGIPDE1) (CGIP1) (Cyclic GMP-inhibited phosphodiesterase B) (CGI-PDE B)	PDE3B	Homo sapiens (Human)	1112
2064	ERBB2	P04626	ERBB2_HUMAN	reviewed	Receptor tyrosine-protein kinase erbB-2 (EC 2.7.10.1) (Metastatic lymph node gene 19 protein) (MLN 19) (Proto-oncogene Neu) (Proto-oncogene c-ErbB-2) (Tyrosine kinase-type cell surface receptor HER2) (p185erbB2) (CD antigen CD340)	ERBB2 HER2 MLN19 NEU NGL	Homo sapiens (Human)	1255
10188	TNK2	Q07912	ACK1_HUMAN	reviewed	Activated CDC42 kinase 1 (ACK-1) (EC 2.7.10.2) (EC 2.7.11.1) (Tyrosine kinase non-receptor protein 2)	TNK2 ACK1	Homo sapiens (Human)	1038
5142	PDE4B	Q07343	PDE4B_HUMAN	reviewed	cAMP-specific 3',5'-cyclic phosphodiesterase 4B (EC 3.1.4.53) (DPDE4) (PDE32)	PDE4B DPDE4	Homo sapiens (Human)	736
7786	MAP3K12	Q12852	M3K12_HUMAN	reviewed	Mitogen-activated protein kinase kinase kinase 12 (EC 2.7.11.25) (Dual leucine zipper bearing kinase) (DLK) (Leucine-zipper protein kinase) (ZPK) (MAPK-upstream kinase) (MUK) (Mixed lineage kinase)	MAP3K12 ZPK	Homo sapiens (Human)	859
2289	FKBP5	Q13451	FKBP5_HUMAN	reviewed	Peptidyl-prolyl cis-trans isomerase FKBP5 (PPIase FKBP5) (EC 5.2.1.8) (51 kDa FK506-binding protein) (51 kDa FKBP) (FKBP-51) (54 kDa progesterone receptor-associated immunophilin) (Androgen-regulated protein 6) (FF1 antigen) (FK506-binding protein 5) (FKBP-5) (FKBP54) (p54) (HSP90-binding immunophilin) (Rotamase)	FKBP5 AIG6 FKBP51	Homo sapiens (Human)	457
7132	TNFRSF1A	P19438	TNR1A_HUMAN	reviewed	Tumor necrosis factor receptor superfamily member 1A (Tumor necrosis factor receptor 1) (TNF-R1) (Tumor necrosis factor receptor type I) (TNF-RI) (TNFR-I) (p55) (p60) (CD antigen CD120a) [Cleaved into: Tumor necrosis factor receptor superfamily member 1A, membrane form; Tumor necrosis factor-binding protein 1 (TBPI)]	TNFRSF1A TNFAR TNFR1	Homo sapiens (Human)	455
553	AVPR1B	P47901	V1BR_HUMAN	reviewed	Vasopressin V1b receptor (V1bR) (AVPR V1b) (AVPR V3) (Antidiuretic hormone receptor 1b) (Vasopressin V3 receptor)	AVPR1B AVPR3 VPR3	Homo sapiens (Human)	424
8444	DYRK3	O43781	DYRK3_HUMAN	reviewed	Dual specificity tyrosine-phosphorylation-regulated kinase 3 (EC 2.7.12.1) (Regulatory erythroid kinase) (REDK)	DYRK3	Homo sapiens (Human)	588
1675	CFD	P00746	CFAD_HUMAN	reviewed	Complement factor D (EC 3.4.21.46) (Adipsin) (C3 convertase activator) (Properdin factor D)	CFD DF PFD	Homo sapiens (Human)	253
139760	GPR119	Q8TDV5	GP119_HUMAN	reviewed	Glucose-dependent insulinotropic receptor (G-protein coupled receptor 119)	GPR119	Homo sapiens (Human)	335
9152	SLC6A5	Q9Y345	SC6A5_HUMAN	reviewed	Sodium- and chloride-dependent glycine transporter 2 (GlyT-2) (GlyT2) (Solute carrier family 6 member 5)	SLC6A5 GLYT2 NET1	Homo sapiens (Human)	797
5733	PTGER3	P43115	PE2R3_HUMAN	reviewed	Prostaglandin E2 receptor EP3 subtype (PGE receptor EP3 subtype) (PGE2 receptor EP3 subtype) (PGE2-R) (Prostanoid EP3 receptor)	PTGER3	Homo sapiens (Human)	390
7046	TGFBR1	P36897	TGFR1_HUMAN	reviewed	TGF-beta receptor type-1 (TGFR-1) (EC 2.7.11.30) (Activin A receptor type II-like protein kinase of 53kD) (Activin receptor-like kinase 5) (ALK-5) (ALK5) (Serine/threonine-protein kinase receptor R4) (SKR4) (TGF-beta type I receptor) (Transforming growth factor-beta receptor type I) (TGF-beta receptor type I) (TbetaR-I)	TGFBR1 ALK5 SKR4	Homo sapiens (Human)	503
57007	ACKR3	P25106	ACKR3_HUMAN	reviewed	Atypical chemokine receptor 3 (C-X-C chemokine receptor type 7) (CXC-R7) (CXCR-7) (Chemokine orphan receptor 1) (G-protein coupled receptor 159) (G-protein coupled receptor RDC1 homolog) (RDC-1)	ACKR3 CMKOR1 CXCR7 GPR159 RDC1	Homo sapiens (Human)	362
134864	TAAR1	Q96RJ0	TAAR1_HUMAN	reviewed	Trace amine-associated receptor 1 (TaR-1) (Trace amine receptor 1)	TAAR1 TA1 TAR1 TRAR1	Homo sapiens (Human)	339
5478	PPIA	P62937	PPIA_HUMAN	reviewed	Peptidyl-prolyl cis-trans isomerase A (PPIase A) (EC 5.2.1.8) (Cyclophilin A) (Cyclosporin A-binding protein) (Rotamase A) [Cleaved into: Peptidyl-prolyl cis-trans isomerase A, N-terminally processed]	PPIA CYPA	Homo sapiens (Human)	165
79054	TRPM8	Q7Z2W7	TRPM8_HUMAN	reviewed	Transient receptor potential cation channel subfamily M member 8 (Long transient receptor potential channel 6) (LTrpC-6) (LTrpC6) (Transient receptor potential p8) (Trp-p8)	TRPM8 LTRPC6 TRPP8	Homo sapiens (Human)	1104
25825	BACE2	Q9Y5Z0	BACE2_HUMAN	reviewed	Beta-secretase 2 (EC 3.4.23.45) (Aspartic-like protease 56 kDa) (Aspartyl protease 1) (ASP1) (Asp 1) (Beta-site amyloid precursor protein cleaving enzyme 2) (Beta-site APP cleaving enzyme 2) (Down region aspartic protease) (DRAP) (Memapsin-1) (Membrane-associated aspartic protease 1) (Theta-secretase)	BACE2 AEPLC ALP56 ASP21 CDA13 UNQ418/PRO852	Homo sapiens (Human)	518
6197	RPS6KA3	P51812	KS6A3_HUMAN	reviewed	Ribosomal protein S6 kinase alpha-3 (S6K-alpha-3) (EC 2.7.11.1) (90 kDa ribosomal protein S6 kinase 3) (p90-RSK 3) (p90RSK3) (Insulin-stimulated protein kinase 1) (ISPK-1) (MAP kinase-activated protein kinase 1b) (MAPK-activated protein kinase 1b) (MAPKAP kinase 1b) (MAPKAPK-1b) (Ribosomal S6 kinase 2) (RSK-2) (pp90RSK2)	RPS6KA3 ISPK1 MAPKAPK1B RSK2	Homo sapiens (Human)	740
6548	SLC9A1	P19634	SL9A1_HUMAN	reviewed	Sodium/hydrogen exchanger 1 (APNH) (Na(+)/H(+) antiporter, amiloride-sensitive) (Na(+)/H(+) exchanger 1) (NHE-1) (Solute carrier family 9 member 1)	SLC9A1 APNH1 NHE1	Homo sapiens (Human)	815
7272	TTK	P33981	TTK_HUMAN	reviewed	Dual specificity protein kinase TTK (EC 2.7.12.1) (Phosphotyrosine picked threonine-protein kinase) (PYT)	TTK MPS1 MPS1L1	Homo sapiens (Human)	857
1584	CYP11B1	P15538	C11B1_HUMAN	reviewed	Cytochrome P450 11B1, mitochondrial (CYPXIB1) (Cytochrome P-450c11) (Cytochrome P450C11) (Steroid 11-beta-hydroxylase, CYP11B1) (EC 1.14.15.4)	CYP11B1 S11BH	Homo sapiens (Human)	503
9261	MAPKAPK2	P49137	MAPK2_HUMAN	reviewed	MAP kinase-activated protein kinase 2 (MAPK-activated protein kinase 2) (MAPKAP kinase 2) (MAPKAP-K2) (MAPKAPK-2) (MK-2) (MK2) (EC 2.7.11.1)	MAPKAPK2	Homo sapiens (Human)	400
1018	CDK3	Q00526	CDK3_HUMAN	reviewed	Cyclin-dependent kinase 3 (EC 2.7.11.22) (Cell division protein kinase 3)	CDK3 CDKN3	Homo sapiens (Human)	305
2324	FLT4	P35916	VGFR3_HUMAN	reviewed	Vascular endothelial growth factor receptor 3 (VEGFR-3) (EC 2.7.10.1) (Fms-like tyrosine kinase 4) (FLT-4) (Tyrosine-protein kinase receptor FLT4)	FLT4 VEGFR3	Homo sapiens (Human)	1363
100526835,51086	TNNI3K	Q59H18	TNI3K_HUMAN	reviewed	Serine/threonine-protein kinase TNNI3K (EC 2.7.11.1) (Cardiac ankyrin repeat kinase) (Cardiac troponin I-interacting kinase) (TNNI3-interacting kinase)	TNNI3K CARK	Homo sapiens (Human)	835
706	TSPO	P30536	TSPO_HUMAN	reviewed	Translocator protein (Mitochondrial benzodiazepine receptor) (PKBS) (Peripheral-type benzodiazepine receptor) (PBR)	TSPO BZRP MBR	Homo sapiens (Human)	169
7225	TRPC6	Q9Y210	TRPC6_HUMAN	reviewed	Short transient receptor potential channel 6 (TrpC6) (Transient receptor protein 6) (TRP-6)	TRPC6 TRP6	Homo sapiens (Human)	931
29110	TBK1	Q9UHD2	TBK1_HUMAN	reviewed	Serine/threonine-protein kinase TBK1 (EC 2.7.11.1) (NF-kappa-B-activating kinase) (T2K) (TANK-binding kinase 1)	TBK1 NAK	Homo sapiens (Human)	729
7040	TGFB1	P01137	TGFB1_HUMAN	reviewed	Transforming growth factor beta-1 proprotein [Cleaved into: Latency-associated peptide (LAP); Transforming growth factor beta-1 (TGF-beta-1)]	TGFB1 TGFB	Homo sapiens (Human)	390
157	GRK3	P35626	ARBK2_HUMAN	reviewed	Beta-adrenergic receptor kinase 2 (Beta-ARK-2) (EC 2.7.11.15) (G-protein-coupled receptor kinase 3)	GRK3 ADRBK2 BARK2	Homo sapiens (Human)	688
156	GRK2	P25098	ARBK1_HUMAN	reviewed	Beta-adrenergic receptor kinase 1 (Beta-ARK-1) (EC 2.7.11.15) (G-protein coupled receptor kinase 2)	GRK2 ADRBK1 BARK BARK1	Homo sapiens (Human)	689
2869	GRK5	P34947	GRK5_HUMAN	reviewed	G protein-coupled receptor kinase 5 (EC 2.7.11.16) (G protein-coupled receptor kinase GRK5)	GRK5 GPRK5	Homo sapiens (Human)	590
4842	NOS1	P29475	NOS1_HUMAN	reviewed	Nitric oxide synthase, brain (EC 1.14.13.39) (Constitutive NOS) (NC-NOS) (NOS type I) (Neuronal NOS) (N-NOS) (nNOS) (Peptidyl-cysteine S-nitrosylase NOS1) (bNOS)	NOS1	Homo sapiens (Human)	1434
22933	SIRT2	Q8IXJ6	SIR2_HUMAN	reviewed	NAD-dependent protein deacetylase sirtuin-2 (EC 2.3.1.286) (Regulatory protein SIR2 homolog 2) (SIR2-like protein 2)	SIRT2 SIR2L SIR2L2	Homo sapiens (Human)	389
57406	ABHD6	Q9BV23	ABHD6_HUMAN	reviewed	Monoacylglycerol lipase ABHD6 (EC 3.1.1.23) (2-arachidonoylglycerol hydrolase) (Abhydrolase domain-containing protein 6)	ABHD6	Homo sapiens (Human)	337
11343	MGLL	Q99685	MGLL_HUMAN	reviewed	Monoglyceride lipase (MGL) (EC 3.1.1.23) (HU-K5) (Lysophospholipase homolog) (Lysophospholipase-like) (Monoacylglycerol lipase) (MAGL)	MGLL	Homo sapiens (Human)	303
2185	PTK2B	Q14289	FAK2_HUMAN	reviewed	Protein-tyrosine kinase 2-beta (EC 2.7.10.2) (Calcium-dependent tyrosine kinase) (CADTK) (Calcium-regulated non-receptor proline-rich tyrosine kinase) (Cell adhesion kinase beta) (CAK-beta) (CAKB) (Focal adhesion kinase 2) (FADK 2) (Proline-rich tyrosine kinase 2) (Related adhesion focal tyrosine kinase) (RAFTK)	PTK2B FAK2 PYK2 RAFTK	Homo sapiens (Human)	1009
2550	GABBR1	Q9UBS5	GABR1_HUMAN	reviewed	Gamma-aminobutyric acid type B receptor subunit 1 (GABA-B receptor 1) (GABA-B-R1) (GABA-BR1) (GABABR1) (Gb1)	GABBR1 GPRC3A	Homo sapiens (Human)	961
2169	FABP2	P12104	FABPI_HUMAN	reviewed	Fatty acid-binding protein, intestinal (Fatty acid-binding protein 2) (Intestinal-type fatty acid-binding protein) (I-FABP)	FABP2 FABPI	Homo sapiens (Human)	132
975	CD81	P60033	CD81_HUMAN	reviewed	CD81 antigen (26 kDa cell surface protein TAPA-1) (Target of the antiproliferative antibody 1) (Tetraspanin-28) (Tspan-28) (CD antigen CD81)	CD81 TAPA1 TSPAN28	Homo sapiens (Human)	236
8883	NAE1	Q13564	ULA1_HUMAN	reviewed	NEDD8-activating enzyme E1 regulatory subunit (Amyloid beta precursor protein-binding protein 1, 59 kDa) (APP-BP1) (Amyloid protein-binding protein 1) (Proto-oncogene protein 1)	NAE1 APPBP1 HPP1	Homo sapiens (Human)	534
5143	PDE4C	Q08493	PDE4C_HUMAN	reviewed	cAMP-specific 3',5'-cyclic phosphodiesterase 4C (EC 3.1.4.53) (DPDE1) (PDE21)	PDE4C DPDE1	Homo sapiens (Human)	712
5581	PRKCE	Q02156	KPCE_HUMAN	reviewed	Protein kinase C epsilon type (EC 2.7.11.13) (nPKC-epsilon)	PRKCE PKCE	Homo sapiens (Human)	737
6196	RPS6KA2	Q15349	KS6A2_HUMAN	reviewed	Ribosomal protein S6 kinase alpha-2 (S6K-alpha-2) (EC 2.7.11.1) (90 kDa ribosomal protein S6 kinase 2) (p90-RSK 2) (p90RSK2) (MAP kinase-activated protein kinase 1c) (MAPK-activated protein kinase 1c) (MAPKAP kinase 1c) (MAPKAPK-1c) (Ribosomal S6 kinase 3) (RSK-3) (pp90RSK3)	RPS6KA2 MAPKAPK1C RSK3	Homo sapiens (Human)	733
3383	ICAM1	P05362	ICAM1_HUMAN	reviewed	Intercellular adhesion molecule 1 (ICAM-1) (Major group rhinovirus receptor) (CD antigen CD54)	ICAM1	Homo sapiens (Human)	532
6401	SELE	P16581	LYAM2_HUMAN	reviewed	E-selectin (CD62 antigen-like family member E) (Endothelial leukocyte adhesion molecule 1) (ELAM-1) (Leukocyte-endothelial cell adhesion molecule 2) (LECAM2) (CD antigen CD62E)	SELE ELAM1	Homo sapiens (Human)	610
2831	NPBWR1	P48145	NPBW1_HUMAN	reviewed	Neuropeptides B/W receptor type 1 (G-protein coupled receptor 7)	NPBWR1 GPR7	Homo sapiens (Human)	328
1585	CYP11B2	P19099	C11B2_HUMAN	reviewed	Cytochrome P450 11B2, mitochondrial (Aldosterone synthase) (ALDOS) (Aldosterone-synthesizing enzyme) (CYPXIB2) (Corticosterone 18-monooxygenase, CYP11B2) (EC 1.14.15.5) (Cytochrome P-450Aldo) (Cytochrome P-450C18) (Steroid 11-beta-hydroxylase, CYP11B2) (EC 1.14.15.4) (Steroid 18-hydroxylase)	CYP11B2	Homo sapiens (Human)	503
6336	SCN10A	Q9Y5Y9	SCNAA_HUMAN	reviewed	Sodium channel protein type 10 subunit alpha (Peripheral nerve sodium channel 3) (PN3) (hPN3) (Sodium channel protein type X subunit alpha) (Voltage-gated sodium channel subunit alpha Nav1.8)	SCN10A	Homo sapiens (Human)	1956
5499	PPP1CA	P62136	PP1A_HUMAN	reviewed	Serine/threonine-protein phosphatase PP1-alpha catalytic subunit (PP-1A) (EC 3.1.3.16)	PPP1CA PPP1A	Homo sapiens (Human)	330
9388	LIPG	Q9Y5X9	LIPE_HUMAN	reviewed	Endothelial lipase (EC 3.1.1.3) (Endothelial cell-derived lipase) (EDL) (EL) (Phospholipase A1) (EC 3.1.1.32)	LIPG UNQ387/PRO719	Homo sapiens (Human)	500
10135	NAMPT	P43490	NAMPT_HUMAN	reviewed	Nicotinamide phosphoribosyltransferase (NAmPRTase) (Nampt) (EC 2.4.2.12) (Pre-B-cell colony-enhancing factor 1) (Pre-B cell-enhancing factor) (Visfatin)	NAMPT PBEF PBEF1	Homo sapiens (Human)	491
2357	FPR1	P21462	FPR1_HUMAN	reviewed	fMet-Leu-Phe receptor (fMLP receptor) (N-formyl peptide receptor) (FPR) (N-formylpeptide chemoattractant receptor)	FPR1	Homo sapiens (Human)	350
2358	FPR2	P25090	FPR2_HUMAN	reviewed	N-formyl peptide receptor 2 (FMLP-related receptor I) (FMLP-R-I) (Formyl peptide receptor-like 1) (HM63) (Lipoxin A4 receptor) (LXA4 receptor) (RFP)	FPR2 FPRH1 FPRL1 LXA4R	Homo sapiens (Human)	351
5327	PLAT	P00750	TPA_HUMAN	reviewed	Tissue-type plasminogen activator (t-PA) (t-plasminogen activator) (tPA) (EC 3.4.21.68) (Alteplase) (Reteplase) [Cleaved into: Tissue-type plasminogen activator chain A; Tissue-type plasminogen activator chain B]	PLAT	Homo sapiens (Human)	562
5229	PGGT1B	P53609	PGTB1_HUMAN	reviewed	Geranylgeranyl transferase type-1 subunit beta (EC 2.5.1.59) (Geranylgeranyl transferase type I subunit beta) (GGTase-I-beta) (Type I protein geranyl-geranyltransferase subunit beta)	PGGT1B	Homo sapiens (Human)	377
5644	PRSS1	P07477	TRY1_HUMAN	reviewed	Trypsin-1 (EC 3.4.21.4) (Beta-trypsin) (Cationic trypsinogen) (Serine protease 1) (Trypsin I) [Cleaved into: Alpha-trypsin chain 1; Alpha-trypsin chain 2]	PRSS1 TRP1 TRY1 TRYP1	Homo sapiens (Human)	247
5594	MAPK1	P28482	MK01_HUMAN	reviewed	Mitogen-activated protein kinase 1 (MAP kinase 1) (MAPK 1) (EC 2.7.11.24) (ERT1) (Extracellular signal-regulated kinase 2) (ERK-2) (MAP kinase isoform p42) (p42-MAPK) (Mitogen-activated protein kinase 2) (MAP kinase 2) (MAPK 2)	MAPK1 ERK2 PRKM1 PRKM2	Homo sapiens (Human)	360
624	BDKRB2	P30411	BKRB2_HUMAN	reviewed	B2 bradykinin receptor (B2R) (BK-2 receptor)	BDKRB2 BKR2	Homo sapiens (Human)	391
597	BCL2A1	Q16548	B2LA1_HUMAN	reviewed	Bcl-2-related protein A1 (Bcl-2-like protein 5) (Bcl2-L-5) (Hemopoietic-specific early response protein) (Protein BFL-1) (Protein GRS)	BCL2A1 BCL2L5 BFL1 GRS HBPA1	Homo sapiens (Human)	175
247	ALOX15B	O15296	LX15B_HUMAN	reviewed	Polyunsaturated fatty acid lipoxygenase ALOX15B (15-lipoxygenase 2) (15-LOX-2) (Arachidonate 15-lipoxygenase B) (15-LOX-B) (EC 1.13.11.33) (Arachidonate 15-lipoxygenase type II) (Linoleate 13-lipoxygenase 15-LOb) (EC 1.13.11.-)	ALOX15B	Homo sapiens (Human)	676
2152	F3	P13726	TF_HUMAN	reviewed	Tissue factor (TF) (Coagulation factor III) (Thromboplastin) (CD antigen CD142)	F3	Homo sapiens (Human)	295
11096	ADAMTS5	Q9UNA0	ATS5_HUMAN	reviewed	A disintegrin and metalloproteinase with thrombospondin motifs 5 (ADAM-TS 5) (ADAM-TS5) (ADAMTS-5) (EC 3.4.24.-) (A disintegrin and metalloproteinase with thrombospondin motifs 11) (ADAM-TS 11) (ADAMTS-11) (ADMP-2) (Aggrecanase-2)	ADAMTS5 ADAMTS11 ADMP2	Homo sapiens (Human)	930
4750	NEK1	Q96PY6	NEK1_HUMAN	reviewed	Serine/threonine-protein kinase Nek1 (EC 2.7.11.1) (Never in mitosis A-related kinase 1) (NimA-related protein kinase 1) (Renal carcinoma antigen NY-REN-55)	NEK1 KIAA1901	Homo sapiens (Human)	1258
4697	NDUFA4	O00483	NDUA4_HUMAN	reviewed	Cytochrome c oxidase subunit NDUFA4 (Complex I-MLRQ) (CI-MLRQ) (NADH-ubiquinone oxidoreductase MLRQ subunit)	NDUFA4	Homo sapiens (Human)	81
3945	LDHB	P07195	LDHB_HUMAN	reviewed	L-lactate dehydrogenase B chain (LDH-B) (EC 1.1.1.27) (LDH heart subunit) (LDH-H) (Renal carcinoma antigen NY-REN-46)	LDHB	Homo sapiens (Human)	334
496	ATP4B	P51164	ATP4B_HUMAN	reviewed	Potassium-transporting ATPase subunit beta (Gastric H(+)/K(+) ATPase subunit beta) (Proton pump beta chain)	ATP4B	Homo sapiens (Human)	291
495	ATP4A	P20648	ATP4A_HUMAN	reviewed	Potassium-transporting ATPase alpha chain 1 (EC 7.2.2.19) (Gastric H(+)/K(+) ATPase subunit alpha) (Proton pump)	ATP4A	Homo sapiens (Human)	1035
64146	PDF	Q9HBH1	DEFM_HUMAN	reviewed	Peptide deformylase, mitochondrial (EC 3.5.1.88) (Polypeptide deformylase)	PDF PDF1A	Homo sapiens (Human)	243
54814	QPCTL	Q9NXS2	QPCTL_HUMAN	reviewed	Glutaminyl-peptide cyclotransferase-like protein (EC 2.3.2.5) (Golgi-resident glutaminyl-peptide cyclotransferase) (isoQC) (gQC)	QPCTL	Homo sapiens (Human)	382
9153	SLC28A2	O43868	S28A2_HUMAN	reviewed	Sodium/nucleoside cotransporter 2 (Concentrative nucleoside transporter 2) (CNT 2) (hCNT2) (Na(+)/nucleoside cotransporter 2) (Sodium-coupled nucleoside transporter 2) (Sodium/purine nucleoside co-transporter) (SPNT) (Solute carrier family 28 member 2)	SLC28A2 CNT2	Homo sapiens (Human)	658
6513	SLC2A1	P11166	GTR1_HUMAN	reviewed	Solute carrier family 2, facilitated glucose transporter member 1 (Glucose transporter type 1, erythrocyte/brain) (GLUT-1) (HepG2 glucose transporter)	SLC2A1 GLUT1	Homo sapiens (Human)	492
3309	HSPA5	P11021	BIP_HUMAN	reviewed	Endoplasmic reticulum chaperone BiP (EC 3.6.4.10) (78 kDa glucose-regulated protein) (GRP-78) (Binding-immunoglobulin protein) (BiP) (Heat shock protein 70 family protein 5) (HSP70 family protein 5) (Heat shock protein family A member 5) (Immunoglobulin heavy chain-binding protein)	HSPA5 GRP78	Homo sapiens (Human)	654
3956	LGALS1	P09382	LEG1_HUMAN	reviewed	Galectin-1 (Gal-1) (14 kDa laminin-binding protein) (HLBP14) (14 kDa lectin) (Beta-galactoside-binding lectin L-14-I) (Galaptin) (HBL) (HPL) (Lactose-binding lectin 1) (Lectin galactoside-binding soluble 1) (Putative MAPK-activating protein PM12) (S-Lac lectin 1)	LGALS1	Homo sapiens (Human)	135
3963,653499	LGALS7	P47929	LEG7_HUMAN	reviewed	Galectin-7 (Gal-7) (HKL-14) (PI7) (p53-induced gene 1 protein)	LGALS7 PIG1; LGALS7B	Homo sapiens (Human)	136
1723	DHODH	Q02127	PYRD_HUMAN	reviewed	Dihydroorotate dehydrogenase (quinone), mitochondrial (DHOdehase) (EC 1.3.5.2) (Dihydroorotate oxidase)	DHODH	Homo sapiens (Human)	395
1312	COMT	P21964	COMT_HUMAN	reviewed	Catechol O-methyltransferase (EC 2.1.1.6)	COMT	Homo sapiens (Human)	271
3064	HTT	P42858	HD_HUMAN	reviewed	Huntingtin (Huntington disease protein) (HD protein) [Cleaved into: Huntingtin, myristoylated N-terminal fragment]	HTT HD IT15	Homo sapiens (Human)	3142
7430	EZR	P15311	EZRI_HUMAN	reviewed	Ezrin (Cytovillin) (Villin-2) (p81)	EZR VIL2	Homo sapiens (Human)	586
649	BMP1	P13497	BMP1_HUMAN	reviewed	Bone morphogenetic protein 1 (BMP-1) (EC 3.4.24.19) (Mammalian tolloid protein) (mTld) (Procollagen C-proteinase) (PCP)	BMP1 PCOLC	Homo sapiens (Human)	986
64386	MMP25	Q9NPA2	MMP25_HUMAN	reviewed	Matrix metalloproteinase-25 (MMP-25) (EC 3.4.24.-) (Leukolysin) (Membrane-type matrix metalloproteinase 6) (MT-MMP 6) (MTMMP6) (Membrane-type-6 matrix metalloproteinase) (MT6-MMP) (MT6MMP)	MMP25 MMP20 MMPL1 MT6MMP	Homo sapiens (Human)	562
1520	CTSS	P25774	CATS_HUMAN	reviewed	Cathepsin S (EC 3.4.22.27)	CTSS	Homo sapiens (Human)	331
3164	NR4A1	P22736	NR4A1_HUMAN	reviewed	Nuclear receptor subfamily 4 group A member 1 (Early response protein NAK1) (Nuclear hormone receptor NUR/77) (Nur77) (Orphan nuclear receptor HMR) (Orphan nuclear receptor TR3) (ST-59) (Testicular receptor 3)	NR4A1 GFRP1 HMR NAK1	Homo sapiens (Human)	598
10926	DBF4	Q9UBU7	DBF4A_HUMAN	reviewed	Protein DBF4 homolog A (Activator of S phase kinase) (Chiffon homolog A) (DBF4-type zinc finger-containing protein 1)	DBF4 ASK DBF4A ZDBF1	Homo sapiens (Human)	674
9611	NCOR1	O75376	NCOR1_HUMAN	reviewed	Nuclear receptor corepressor 1 (N-CoR) (N-CoR1)	NCOR1 KIAA1047	Homo sapiens (Human)	2440
9734	HDAC9	Q9UKV0	HDAC9_HUMAN	reviewed	Histone deacetylase 9 (HD9) (EC 3.5.1.98) (Histone deacetylase 7B) (HD7) (HD7b) (Histone deacetylase-related protein) (MEF2-interacting transcription repressor MITR)	HDAC9 HDAC7 HDAC7B HDRP KIAA0744 MITR	Homo sapiens (Human)	1011
8932	MBD2	Q9UBB5	MBD2_HUMAN	reviewed	Methyl-CpG-binding domain protein 2 (Demethylase) (DMTase) (Methyl-CpG-binding protein MBD2)	MBD2	Homo sapiens (Human)	411
552	AVPR1A	P37288	V1AR_HUMAN	reviewed	Vasopressin V1a receptor (V1aR) (AVPR V1a) (Antidiuretic hormone receptor 1a) (Vascular/hepatic-type arginine vasopressin receptor)	AVPR1A AVPR1	Homo sapiens (Human)	418
1511	CTSG	P08311	CATG_HUMAN	reviewed	Cathepsin G (CG) (EC 3.4.21.20)	CTSG	Homo sapiens (Human)	255
3725	JUN	P05412	JUN_HUMAN	reviewed	Transcription factor AP-1 (Activator protein 1) (AP1) (Proto-oncogene c-Jun) (V-jun avian sarcoma virus 17 oncogene homolog) (p39)	JUN	Homo sapiens (Human)	331
2073	ERCC5	P28715	ERCC5_HUMAN	reviewed	DNA repair protein complementing XP-G cells (EC 3.1.-.-) (DNA excision repair protein ERCC-5) (Xeroderma pigmentosum group G-complementing protein)	ERCC5 ERCM2 XPG XPGC	Homo sapiens (Human)	1186
2237	FEN1	P39748	FEN1_HUMAN	reviewed	Flap endonuclease 1 (FEN-1) (EC 3.1.-.-) (DNase IV) (Flap structure-specific endonuclease 1) (Maturation factor 1) (MF1) (hFEN-1)	FEN1 RAD2	Homo sapiens (Human)	380
4538	MT-ND4	P03905	NU4M_HUMAN	reviewed	NADH-ubiquinone oxidoreductase chain 4 (EC 7.1.1.2) (NADH dehydrogenase subunit 4)	MT-ND4 MTND4 NADH4 ND4	Homo sapiens (Human)	459
53944	CSNK1G1	Q9HCP0	KC1G1_HUMAN	reviewed	Casein kinase I isoform gamma-1 (CKI-gamma 1) (EC 2.7.11.1)	CSNK1G1	Homo sapiens (Human)	422
6195	RPS6KA1	Q15418	KS6A1_HUMAN	reviewed	Ribosomal protein S6 kinase alpha-1 (S6K-alpha-1) (EC 2.7.11.1) (90 kDa ribosomal protein S6 kinase 1) (p90-RSK 1) (p90RSK1) (p90S6K) (MAP kinase-activated protein kinase 1a) (MAPK-activated protein kinase 1a) (MAPKAP kinase 1a) (MAPKAPK-1a) (Ribosomal S6 kinase 1) (RSK-1)	RPS6KA1 MAPKAPK1A RSK1	Homo sapiens (Human)	735
7124	TNF	P01375	TNFA_HUMAN	reviewed	Tumor necrosis factor (Cachectin) (TNF-alpha) (Tumor necrosis factor ligand superfamily member 2) (TNF-a) [Cleaved into: Tumor necrosis factor, membrane form (N-terminal fragment) (NTF); Intracellular domain 1 (ICD1); Intracellular domain 2 (ICD2); C-domain 1; C-domain 2; Tumor necrosis factor, soluble form]	TNF TNFA TNFSF2	Homo sapiens (Human)	233
4351	MPI	P34949	MPI_HUMAN	reviewed	Mannose-6-phosphate isomerase (EC 5.3.1.8) (Phosphohexomutase) (Phosphomannose isomerase) (PMI)	MPI PMI1	Homo sapiens (Human)	423
56848	SPHK2	Q9NRA0	SPHK2_HUMAN	reviewed	Sphingosine kinase 2 (SK 2) (SPK 2) (EC 2.7.1.91)	SPHK2 SK2	Homo sapiens (Human)	654
8877	SPHK1	Q9NYA1	SPHK1_HUMAN	reviewed	Sphingosine kinase 1 (SK 1) (SPK 1) (EC 2.7.1.91) (Acetyltransferase SPHK1) (EC 2.3.1.-)	SPHK1 SK1 SPHK SPK	Homo sapiens (Human)	384
2159	F10	P00742	FA10_HUMAN	reviewed	Coagulation factor X (EC 3.4.21.6) (Stuart factor) (Stuart-Prower factor) [Cleaved into: Factor X light chain; Factor X heavy chain; Activated factor Xa heavy chain]	F10	Homo sapiens (Human)	488
6573	SLC19A1	P41440	S19A1_HUMAN	reviewed	Reduced folate transporter (FOLT) (Intestinal folate carrier 1) (IFC-1) (Placental folate transporter) (Reduced folate carrier protein) (RFC) (hRFC) (Reduced folate transporter 1) (RFT-1) (Solute carrier family 19 member 1) (hSLC19A1)	SLC19A1 FLOT1 RFC1	Homo sapiens (Human)	591
113235	SLC46A1	Q96NT5	PCFT_HUMAN	reviewed	Proton-coupled folate transporter (G21) (Heme carrier protein 1) (PCFT/HCP1) (Solute carrier family 46 member 1)	SLC46A1 HCP1 PCFT	Homo sapiens (Human)	459
2348	FOLR1	P15328	FOLR1_HUMAN	reviewed	Folate receptor alpha (FR-alpha) (Adult folate-binding protein) (FBP) (Folate receptor 1) (Folate receptor, adult) (KB cells FBP) (Ovarian tumor-associated antigen MOv18)	FOLR1 FOLR	Homo sapiens (Human)	257
2356	FPGS	Q05932	FOLC_HUMAN	reviewed	Folylpolyglutamate synthase, mitochondrial (EC 6.3.2.17) (Folylpoly-gamma-glutamate synthetase) (FPGS) (Tetrahydrofolylpolyglutamate synthase) (Tetrahydrofolate synthase)	FPGS	Homo sapiens (Human)	587
2350	FOLR2	P14207	FOLR2_HUMAN	reviewed	Folate receptor beta (FR-beta) (Folate receptor 2) (Folate receptor, fetal/placental) (Placental folate-binding protein) (FBP)	FOLR2	Homo sapiens (Human)	255
2618	GART	P22102	PUR2_HUMAN	reviewed	Trifunctional purine biosynthetic protein adenosine-3 [Includes: Phosphoribosylamine--glycine ligase (EC 6.3.4.13) (Glycinamide ribonucleotide synthetase) (GARS) (Phosphoribosylglycinamide synthetase); Phosphoribosylformylglycinamidine cyclo-ligase (EC 6.3.3.1) (AIR synthase) (AIRS) (Phosphoribosyl-aminoimidazole synthetase); Phosphoribosylglycinamide formyltransferase (EC 2.1.2.2) (5'-phosphorib…	GART PGFT PRGS	Homo sapiens (Human)	1010
471	ATIC	P31939	PUR9_HUMAN	reviewed	Bifunctional purine biosynthesis protein ATIC (AICAR transformylase/inosine monophosphate cyclohydrolase) (ATIC) [Cleaved into: Bifunctional purine biosynthesis protein ATIC, N-terminally processed] [Includes: Phosphoribosylaminoimidazolecarboxamide formyltransferase (EC 2.1.2.3) (5-aminoimidazole-4-carboxamide ribonucleotide formyltransferase) (AICAR formyltransferase) (AICAR transformylase); In…	ATIC PURH OK/SW-cl.86	Homo sapiens (Human)	592
5551	PRF1	P14222	PERF_HUMAN	reviewed	Perforin-1 (P1) (Cytolysin) (Lymphocyte pore-forming protein) (PFP)	PRF1 PFP	Homo sapiens (Human)	555
2033	EP300	Q09472	EP300_HUMAN	reviewed	Histone acetyltransferase p300 (p300 HAT) (EC 2.3.1.48) (E1A-associated protein p300) (Histone butyryltransferase p300) (EC 2.3.1.-) (Histone crotonyltransferase p300) (EC 2.3.1.-) (Protein 2-hydroxyisobutyryltransferase p300) (EC 2.3.1.-) (Protein propionyltransferase p300) (EC 2.3.1.-)	EP300 P300	Homo sapiens (Human)	2414
3265	HRAS	P01112	RASH_HUMAN	reviewed	GTPase HRas (EC 3.6.5.2) (H-Ras-1) (Ha-Ras) (Transforming protein p21) (c-H-ras) (p21ras) [Cleaved into: GTPase HRas, N-terminally processed]	HRAS HRAS1	Homo sapiens (Human)	189
5578	PRKCA	P17252	KPCA_HUMAN	reviewed	Protein kinase C alpha type (PKC-A) (PKC-alpha) (EC 2.7.11.13)	PRKCA PKCA PRKACA	Homo sapiens (Human)	672
146	ADRA1D	P25100	ADA1D_HUMAN	reviewed	Alpha-1D adrenergic receptor (Alpha-1A adrenergic receptor) (Alpha-1D adrenoreceptor) (Alpha-1D adrenoceptor) (Alpha-adrenergic receptor 1a)	ADRA1D ADRA1A	Homo sapiens (Human)	572
5734	PTGER4	P35408	PE2R4_HUMAN	reviewed	Prostaglandin E2 receptor EP4 subtype (PGE receptor EP4 subtype) (PGE2 receptor EP4 subtype) (Prostanoid EP4 receptor)	PTGER4 PTGER2	Homo sapiens (Human)	488
2629	GBA	P04062	GLCM_HUMAN	reviewed	Lysosomal acid glucosylceramidase (Lysosomal acid GCase) (EC 3.2.1.45) (Acid beta-glucosidase) (Alglucerase) (Beta-glucocerebrosidase) (Beta-GC) (Cholesterol glucosyltransferase) (SGTase) (EC 2.4.1.-) (Cholesteryl-beta-glucosidase) (EC 3.2.1.104) (D-glucosyl-N-acylsphingosine glucohydrolase) (Imiglucerase)	GBA GC GLUC	Homo sapiens (Human)	536
7137	TNNI3	P19429	TNNI3_HUMAN	reviewed	Troponin I, cardiac muscle (Cardiac troponin I)	TNNI3 TNNC1	Homo sapiens (Human)	210
5170	PDPK1	O15530	PDPK1_HUMAN	reviewed	3-phosphoinositide-dependent protein kinase 1 (hPDK1) (EC 2.7.11.1)	PDPK1 PDK1	Homo sapiens (Human)	556
6530	SLC6A2	P23975	SC6A2_HUMAN	reviewed	Sodium-dependent noradrenaline transporter (Norepinephrine transporter) (NET) (Solute carrier family 6 member 2)	SLC6A2 NAT1 NET1 SLC6A5	Homo sapiens (Human)	617
6532	SLC6A4	P31645	SC6A4_HUMAN	reviewed	Sodium-dependent serotonin transporter (SERT) (5HT transporter) (5HTT) (Solute carrier family 6 member 4)	SLC6A4 HTT SERT	Homo sapiens (Human)	630

## Sheet: Gynochthodes officinalis (20)
Bioactive components of Herba Morinda officinalis and their potential targets
Herb_name	Mol ID	Molecule Name	Uniprot ID	Protein names	Gene name	Gene ID
Gynochthodes officinalis (F.C.How) Razafim. & B.Bremer	MOL000358	beta-sitosterol	P10275	Androgen receptor (Dihydrotestosterone receptor) (Nuclear receptor subfamily 3 group C member 4)	AR	367
Gynochthodes officinalis (F.C.How) Razafim. & B.Bremer	MOL000358	beta-sitosterol	P04035	3-hydroxy-3-methylglutaryl-coenzyme A reductase (HMG-CoA reductase) (EC 1.1.1.34)	HMGCR	3156
Gynochthodes officinalis (F.C.How) Razafim. & B.Bremer	MOL000358	beta-sitosterol	Q16850	Lanosterol 14-alpha demethylase (LDM) (EC 1.14.14.154) (CYPLI) (Cytochrome P450 51A1) (Cytochrome P450-14DM) (Cytochrome P45014DM) (Cytochrome P450LI) (Sterol 14-alpha demethylase)	CYP51A1	1595
Gynochthodes officinalis (F.C.How) Razafim. & B.Bremer	MOL000358	beta-sitosterol	Q9UHC9	NPC1-like intracellular cholesterol transporter 1 (Niemann-Pick C1-like protein 1)	NPC1L1	29881
Gynochthodes officinalis (F.C.How) Razafim. & B.Bremer	MOL000358	beta-sitosterol	Q13133	Oxysterols receptor LXR-alpha (Liver X receptor alpha) (Nuclear receptor subfamily 1 group H member 3)	NR1H3	10062
Gynochthodes officinalis (F.C.How) Razafim. & B.Bremer	MOL000358	beta-sitosterol	P11511	Aromatase (EC 1.14.14.14) (CYPXIX) (Cytochrome P-450AROM) (Cytochrome P450 19A1) (Estrogen synthase)	CYP19A1	1588
Gynochthodes officinalis (F.C.How) Razafim. & B.Bremer	MOL000358	beta-sitosterol	P05093	Steroid 17-alpha-hydroxylase/17,20 lyase (EC 1.14.14.19) (17-alpha-hydroxyprogesterone aldolase) (EC 1.14.14.32) (CYPXVII) (Cytochrome P450 17A1) (Cytochrome P450-C17) (Cytochrome P450c17) (Steroid 17-alpha-monooxygenase)	CYP17A1	1586
Gynochthodes officinalis (F.C.How) Razafim. & B.Bremer	MOL000358	beta-sitosterol	P51449	Nuclear receptor ROR-gamma (Nuclear receptor RZR-gamma) (Nuclear receptor subfamily 1 group F member 3) (RAR-related orphan receptor C) (Retinoid-related orphan receptor-gamma)	RORC	6097
Gynochthodes officinalis (F.C.How) Razafim. & B.Bremer	MOL000358	beta-sitosterol	P03372	Estrogen receptor (ER) (ER-alpha) (Estradiol receptor) (Nuclear receptor subfamily 3 group A member 1)	ESR1	2099
Gynochthodes officinalis (F.C.How) Razafim. & B.Bremer	MOL000358	beta-sitosterol	Q92731	Estrogen receptor beta (ER-beta) (Nuclear receptor subfamily 3 group A member 2)	ESR2	2100
Gynochthodes officinalis (F.C.How) Razafim. & B.Bremer	MOL000358	beta-sitosterol	Q12772	Sterol regulatory element-binding protein 2 (SREBP-2) (Class D basic helix-loop-helix protein 2) (bHLHd2) (Sterol regulatory element-binding transcription factor 2) [Cleaved into: Processed sterol regulatory element-binding protein 2]	SREBF2	6721
Gynochthodes officinalis (F.C.How) Razafim. & B.Bremer	MOL000358	beta-sitosterol	P04278	Sex hormone-binding globulin (SHBG) (Sex steroid-binding protein) (SBP) (Testis-specific androgen-binding protein) (ABP) (Testosterone-estradiol-binding globulin) (TeBG) (Testosterone-estrogen-binding globulin)	SHBG	6462
Gynochthodes officinalis (F.C.How) Razafim. & B.Bremer	MOL000358	beta-sitosterol	P23975	Sodium-dependent noradrenaline transporter (Norepinephrine transporter) (NET) (Solute carrier family 6 member 2)	SLC6A2	6530
Gynochthodes officinalis (F.C.How) Razafim. & B.Bremer	MOL000358	beta-sitosterol	P33261	Cytochrome P450 2C19 (EC 1.14.14.1) ((R)-limonene 6-monooxygenase) (EC 1.14.14.53) ((S)-limonene 6-monooxygenase) (EC 1.14.14.51) ((S)-limonene 7-monooxygenase) (EC 1.14.14.52) (CYPIIC17) (CYPIIC19) (Cytochrome P450-11A) (Cytochrome P450-254C) (Fenbendazole monooxygenase (4'-hydroxylating)) (EC 1.14.14.75) (Mephenytoin 4-hydroxylase)	CYP2C19	1557
Gynochthodes officinalis (F.C.How) Razafim. & B.Bremer	MOL000358	beta-sitosterol	P35398	Nuclear receptor ROR-alpha (Nuclear receptor RZR-alpha) (Nuclear receptor subfamily 1 group F member 1) (RAR-related orphan receptor A) (Retinoid-related orphan receptor-alpha)	RORA	6095
Gynochthodes officinalis (F.C.How) Razafim. & B.Bremer	MOL000358	beta-sitosterol	P18031	Tyrosine-protein phosphatase non-receptor type 1 (EC 3.1.3.48) (Protein-tyrosine phosphatase 1B) (PTP-1B)	PTPN1	5770
Gynochthodes officinalis (F.C.How) Razafim. & B.Bremer	MOL000358	beta-sitosterol	P06276	Cholinesterase (EC 3.1.1.8) (Acylcholine acylhydrolase) (Butyrylcholine esterase) (Choline esterase II) (Pseudocholinesterase)	BCHE	590
Gynochthodes officinalis (F.C.How) Razafim. & B.Bremer	MOL000358	beta-sitosterol	P08185	Corticosteroid-binding globulin (CBG) (Serpin A6) (Transcortin)	SERPINA6	866
Gynochthodes officinalis (F.C.How) Razafim. & B.Bremer	MOL000358	beta-sitosterol	P31645	Sodium-dependent serotonin transporter (SERT) (5HT transporter) (5HTT) (Solute carrier family 6 member 4)	SLC6A4	6532
Gynochthodes officinalis (F.C.How) Razafim. & B.Bremer	MOL000358	beta-sitosterol	P08172	Muscarinic acetylcholine receptor M2	CHRM2	1129
Gynochthodes officinalis (F.C.How) Razafim. & B.Bremer	MOL000358	beta-sitosterol	P11473	Vitamin D3 receptor (VDR) (1,25-dihydroxyvitamin D3 receptor) (Nuclear receptor subfamily 1 group I member 1)	VDR	7421
Gynochthodes officinalis (F.C.How) Razafim. & B.Bremer	MOL000358	beta-sitosterol	P22303	Acetylcholinesterase (AChE) (EC 3.1.1.7)	ACHE	43
Gynochthodes officinalis (F.C.How) Razafim. & B.Bremer	MOL000358	beta-sitosterol	P11413	Glucose-6-phosphate 1-dehydrogenase (G6PD) (EC 1.1.1.49)	G6PD	2539
Gynochthodes officinalis (F.C.How) Razafim. & B.Bremer	MOL000358	beta-sitosterol	P55055	Oxysterols receptor LXR-beta (Liver X receptor beta) (Nuclear receptor NER) (Nuclear receptor subfamily 1 group H member 2) (Ubiquitously-expressed nuclear receptor)	NR1H2	7376
Gynochthodes officinalis (F.C.How) Razafim. & B.Bremer	MOL000358	beta-sitosterol	P23415	Glycine receptor subunit alpha-1 (Glycine receptor 48 kDa subunit) (Glycine receptor strychnine-binding subunit)	GLRA1	2741
Gynochthodes officinalis (F.C.How) Razafim. & B.Bremer	MOL000358	beta-sitosterol	O00748	Cocaine esterase (EC 3.1.1.84) (Carboxylesterase 2) (CE-2) (hCE-2) (EC 3.1.1.1) (Methylumbelliferyl-acetate deacetylase 2) (EC 3.1.1.56)	CES2	8824
Gynochthodes officinalis (F.C.How) Razafim. & B.Bremer	MOL000358	beta-sitosterol	P34995	Prostaglandin E2 receptor EP1 subtype (PGE receptor EP1 subtype) (PGE2 receptor EP1 subtype) (Prostanoid EP1 receptor)	PTGER1	5731
Gynochthodes officinalis (F.C.How) Razafim. & B.Bremer	MOL000358	beta-sitosterol	P43116	Prostaglandin E2 receptor EP2 subtype (PGE receptor EP2 subtype) (PGE2 receptor EP2 subtype) (Prostanoid EP2 receptor)	PTGER2	5732
Gynochthodes officinalis (F.C.How) Razafim. & B.Bremer	MOL000358	beta-sitosterol	P28845	Corticosteroid 11-beta-dehydrogenase isozyme 1 (EC 1.1.1.146) (11-beta-hydroxysteroid dehydrogenase 1) (11-DH) (11-beta-HSD1) (Short chain dehydrogenase/reductase family 26C member 1)	HSD11B1	3290
Gynochthodes officinalis (F.C.How) Razafim. & B.Bremer	MOL000358	beta-sitosterol	O14684	Prostaglandin E synthase (EC 5.3.99.3) (Microsomal glutathione S-transferase 1-like 1) (MGST1-L1) (Microsomal prostaglandin E synthase 1) (MPGES-1) (p53-induced gene 12 protein)	PTGES	9536
Gynochthodes officinalis (F.C.How) Razafim. & B.Bremer	MOL000358	beta-sitosterol	P30304	M-phase inducer phosphatase 1 (EC 3.1.3.48) (Dual specificity phosphatase Cdc25A)	CDC25A	993
Gynochthodes officinalis (F.C.How) Razafim. & B.Bremer	MOL000358	beta-sitosterol	Q07869	Peroxisome proliferator-activated receptor alpha (PPAR-alpha) (Nuclear receptor subfamily 1 group C member 1)	PPARA	5465
Gynochthodes officinalis (F.C.How) Razafim. & B.Bremer	MOL000358	beta-sitosterol	Q03181	Peroxisome proliferator-activated receptor delta (PPAR-delta) (NUCI) (Nuclear hormone receptor 1) (NUC1) (Nuclear receptor subfamily 1 group C member 2) (Peroxisome proliferator-activated receptor beta) (PPAR-beta)	PPARD	5467
Gynochthodes officinalis (F.C.How) Razafim. & B.Bremer	MOL000358	beta-sitosterol	Q9UBM7	7-dehydrocholesterol reductase (7-DHC reductase) (EC 1.3.1.21) (Delta7-sterol reductase) (Sterol Delta(7)-reductase) (Sterol reductase SR-2)	DHCR7	1717
Gynochthodes officinalis (F.C.How) Razafim. & B.Bremer	MOL000358	beta-sitosterol	Q14534	Squalene monooxygenase (EC 1.14.14.17) (Squalene epoxidase) (SE)	SQLE	6713
Gynochthodes officinalis (F.C.How) Razafim. & B.Bremer	MOL000358	beta-sitosterol	P29350	Tyrosine-protein phosphatase non-receptor type 6 (EC 3.1.3.48) (Hematopoietic cell protein-tyrosine phosphatase) (Protein-tyrosine phosphatase 1C) (PTP-1C) (Protein-tyrosine phosphatase SHP-1) (SH-PTP1)	PTPN6	5777
Gynochthodes officinalis (F.C.How) Razafim. & B.Bremer	MOL000358	beta-sitosterol	Q14994	Nuclear receptor subfamily 1 group I member 3 (Constitutive activator of retinoid response) (Constitutive active response) (Constitutive androstane receptor) (CAR) (Orphan nuclear receptor MB67)	NR1I3	9970
Gynochthodes officinalis (F.C.How) Razafim. & B.Bremer	MOL000358	beta-sitosterol	P37268	Squalene synthase (SQS) (SS) (EC 2.5.1.21) (FPP:FPP farnesyltransferase) (Farnesyl-diphosphate farnesyltransferase)	FDFT1	2222
Gynochthodes officinalis (F.C.How) Razafim. & B.Bremer	MOL000358	beta-sitosterol	Q99720	Sigma non-opioid intracellular receptor 1 (Aging-associated gene 8 protein) (SR31747-binding protein) (SR-BP) (Sigma 1-type opioid receptor) (SIG-1R) (Sigma1-receptor) (Sigma1R) (hSigmaR1)	SIGMAR1	10280
Gynochthodes officinalis (F.C.How) Razafim. & B.Bremer	MOL000358	beta-sitosterol	P35228	Nitric oxide synthase, inducible (EC 1.14.13.39) (Hepatocyte NOS) (HEP-NOS) (Inducible NO synthase) (Inducible NOS) (iNOS) (NOS type II) (Peptidyl-cysteine S-nitrosylase NOS2)	NOS2	4843
Gynochthodes officinalis (F.C.How) Razafim. & B.Bremer	MOL000358	beta-sitosterol	P04150	Glucocorticoid receptor (GR) (Nuclear receptor subfamily 3 group C member 1)	NR3C1	2908
Gynochthodes officinalis (F.C.How) Razafim. & B.Bremer	MOL000358	beta-sitosterol	P37231	Peroxisome proliferator-activated receptor gamma (PPAR-gamma) (Nuclear receptor subfamily 1 group C member 3)	PPARG	5468
Gynochthodes officinalis (F.C.How) Razafim. & B.Bremer	MOL000358	beta-sitosterol	P30305	M-phase inducer phosphatase 2 (EC 3.1.3.48) (Dual specificity phosphatase Cdc25B)	CDC25B	994
Gynochthodes officinalis (F.C.How) Razafim. & B.Bremer	MOL000358	beta-sitosterol	P16662	UDP-glucuronosyltransferase 2B7 (UDPGT 2B7) (EC 2.4.1.17) (3,4-catechol estrogen-specific UDPGT) (UDP-glucuronosyltransferase 2B9) (UDPGT 2B9) (UDPGTh-2)	UGT2B7	7364
Gynochthodes officinalis (F.C.How) Razafim. & B.Bremer	MOL000358	beta-sitosterol	P80365	Corticosteroid 11-beta-dehydrogenase isozyme 2 (EC 1.1.1.-) (11-beta-hydroxysteroid dehydrogenase type 2) (11-DH2) (11-beta-HSD2) (11-beta-hydroxysteroid dehydrogenase type II) (11-HSD type II) (11-beta-HSD type II) (NAD-dependent 11-beta-hydroxysteroid dehydrogenase) (11-beta-HSD) (Short chain dehydrogenase/reductase family 9C member 3)	HSD11B2	3291
Gynochthodes officinalis (F.C.How) Razafim. & B.Bremer	MOL000358	beta-sitosterol	P06746	DNA polymerase beta (EC 2.7.7.7) (EC 4.2.99.-)	POLB	5423
Gynochthodes officinalis (F.C.How) Razafim. & B.Bremer	MOL000359	sitosterol	P10275	Androgen receptor (Dihydrotestosterone receptor) (Nuclear receptor subfamily 3 group C member 4)	AR	367
Gynochthodes officinalis (F.C.How) Razafim. & B.Bremer	MOL000359	sitosterol	P04035	3-hydroxy-3-methylglutaryl-coenzyme A reductase (HMG-CoA reductase) (EC 1.1.1.34)	HMGCR	3156
Gynochthodes officinalis (F.C.How) Razafim. & B.Bremer	MOL000359	sitosterol	Q16850	Lanosterol 14-alpha demethylase (LDM) (EC 1.14.14.154) (CYPLI) (Cytochrome P450 51A1) (Cytochrome P450-14DM) (Cytochrome P45014DM) (Cytochrome P450LI) (Sterol 14-alpha demethylase)	CYP51A1	1595
Gynochthodes officinalis (F.C.How) Razafim. & B.Bremer	MOL000359	sitosterol	Q9UHC9	NPC1-like intracellular cholesterol transporter 1 (Niemann-Pick C1-like protein 1)	NPC1L1	29881
Gynochthodes officinalis (F.C.How) Razafim. & B.Bremer	MOL000359	sitosterol	Q13133	Oxysterols receptor LXR-alpha (Liver X receptor alpha) (Nuclear receptor subfamily 1 group H member 3)	NR1H3	10062
Gynochthodes officinalis (F.C.How) Razafim. & B.Bremer	MOL000359	sitosterol	P11511	Aromatase (EC 1.14.14.14) (CYPXIX) (Cytochrome P-450AROM) (Cytochrome P450 19A1) (Estrogen synthase)	CYP19A1	1588
Gynochthodes officinalis (F.C.How) Razafim. & B.Bremer	MOL000359	sitosterol	P05093	Steroid 17-alpha-hydroxylase/17,20 lyase (EC 1.14.14.19) (17-alpha-hydroxyprogesterone aldolase) (EC 1.14.14.32) (CYPXVII) (Cytochrome P450 17A1) (Cytochrome P450-C17) (Cytochrome P450c17) (Steroid 17-alpha-monooxygenase)	CYP17A1	1586
Gynochthodes officinalis (F.C.How) Razafim. & B.Bremer	MOL000359	sitosterol	P51449	Nuclear receptor ROR-gamma (Nuclear receptor RZR-gamma) (Nuclear receptor subfamily 1 group F member 3) (RAR-related orphan receptor C) (Retinoid-related orphan receptor-gamma)	RORC	6097
Gynochthodes officinalis (F.C.How) Razafim. & B.Bremer	MOL000359	sitosterol	P03372	Estrogen receptor (ER) (ER-alpha) (Estradiol receptor) (Nuclear receptor subfamily 3 group A member 1)	ESR1	2099
Gynochthodes officinalis (F.C.How) Razafim. & B.Bremer	MOL000359	sitosterol	Q92731	Estrogen receptor beta (ER-beta) (Nuclear receptor subfamily 3 group A member 2)	ESR2	2100
Gynochthodes officinalis (F.C.How) Razafim. & B.Bremer	MOL000359	sitosterol	Q12772	Sterol regulatory element-binding protein 2 (SREBP-2) (Class D basic helix-loop-helix protein 2) (bHLHd2) (Sterol regulatory element-binding transcription factor 2) [Cleaved into: Processed sterol regulatory element-binding protein 2]	SREBF2	6721
Gynochthodes officinalis (F.C.How) Razafim. & B.Bremer	MOL000359	sitosterol	P04278	Sex hormone-binding globulin (SHBG) (Sex steroid-binding protein) (SBP) (Testis-specific androgen-binding protein) (ABP) (Testosterone-estradiol-binding globulin) (TeBG) (Testosterone-estrogen-binding globulin)	SHBG	6462
Gynochthodes officinalis (F.C.How) Razafim. & B.Bremer	MOL000359	sitosterol	P23975	Sodium-dependent noradrenaline transporter (Norepinephrine transporter) (NET) (Solute carrier family 6 member 2)	SLC6A2	6530
Gynochthodes officinalis (F.C.How) Razafim. & B.Bremer	MOL000359	sitosterol	P33261	Cytochrome P450 2C19 (EC 1.14.14.1) ((R)-limonene 6-monooxygenase) (EC 1.14.14.53) ((S)-limonene 6-monooxygenase) (EC 1.14.14.51) ((S)-limonene 7-monooxygenase) (EC 1.14.14.52) (CYPIIC17) (CYPIIC19) (Cytochrome P450-11A) (Cytochrome P450-254C) (Fenbendazole monooxygenase (4'-hydroxylating)) (EC 1.14.14.75) (Mephenytoin 4-hydroxylase)	CYP2C19	1557
Gynochthodes officinalis (F.C.How) Razafim. & B.Bremer	MOL000359	sitosterol	P35398	Nuclear receptor ROR-alpha (Nuclear receptor RZR-alpha) (Nuclear receptor subfamily 1 group F member 1) (RAR-related orphan receptor A) (Retinoid-related orphan receptor-alpha)	RORA	6095
Gynochthodes officinalis (F.C.How) Razafim. & B.Bremer	MOL000359	sitosterol	P18031	Tyrosine-protein phosphatase non-receptor type 1 (EC 3.1.3.48) (Protein-tyrosine phosphatase 1B) (PTP-1B)	PTPN1	5770
Gynochthodes officinalis (F.C.How) Razafim. & B.Bremer	MOL000359	sitosterol	P06276	Cholinesterase (EC 3.1.1.8) (Acylcholine acylhydrolase) (Butyrylcholine esterase) (Choline esterase II) (Pseudocholinesterase)	BCHE	590
Gynochthodes officinalis (F.C.How) Razafim. & B.Bremer	MOL000359	sitosterol	P08185	Corticosteroid-binding globulin (CBG) (Serpin A6) (Transcortin)	SERPINA6	866
Gynochthodes officinalis (F.C.How) Razafim. & B.Bremer	MOL000359	sitosterol	P31645	Sodium-dependent serotonin transporter (SERT) (5HT transporter) (5HTT) (Solute carrier family 6 member 4)	SLC6A4	6532
Gynochthodes officinalis (F.C.How) Razafim. & B.Bremer	MOL000359	sitosterol	P08172	Muscarinic acetylcholine receptor M2	CHRM2	1129
Gynochthodes officinalis (F.C.How) Razafim. & B.Bremer	MOL000359	sitosterol	P11473	Vitamin D3 receptor (VDR) (1,25-dihydroxyvitamin D3 receptor) (Nuclear receptor subfamily 1 group I member 1)	VDR	7421
Gynochthodes officinalis (F.C.How) Razafim. & B.Bremer	MOL000359	sitosterol	P22303	Acetylcholinesterase (AChE) (EC 3.1.1.7)	ACHE	43
Gynochthodes officinalis (F.C.How) Razafim. & B.Bremer	MOL000359	sitosterol	P11413	Glucose-6-phosphate 1-dehydrogenase (G6PD) (EC 1.1.1.49)	G6PD	2539
Gynochthodes officinalis (F.C.How) Razafim. & B.Bremer	MOL000359	sitosterol	P55055	Oxysterols receptor LXR-beta (Liver X receptor beta) (Nuclear receptor NER) (Nuclear receptor subfamily 1 group H member 2) (Ubiquitously-expressed nuclear receptor)	NR1H2	7376
Gynochthodes officinalis (F.C.How) Razafim. & B.Bremer	MOL000359	sitosterol	P23415	Glycine receptor subunit alpha-1 (Glycine receptor 48 kDa subunit) (Glycine receptor strychnine-binding subunit)	GLRA1	2741
Gynochthodes officinalis (F.C.How) Razafim. & B.Bremer	MOL000359	sitosterol	O00748	Cocaine esterase (EC 3.1.1.84) (Carboxylesterase 2) (CE-2) (hCE-2) (EC 3.1.1.1) (Methylumbelliferyl-acetate deacetylase 2) (EC 3.1.1.56)	CES2	8824
Gynochthodes officinalis (F.C.How) Razafim. & B.Bremer	MOL000359	sitosterol	P34995	Prostaglandin E2 receptor EP1 subtype (PGE receptor EP1 subtype) (PGE2 receptor EP1 subtype) (Prostanoid EP1 receptor)	PTGER1	5731
Gynochthodes officinalis (F.C.How) Razafim. & B.Bremer	MOL000359	sitosterol	P43116	Prostaglandin E2 receptor EP2 subtype (PGE receptor EP2 subtype) (PGE2 receptor EP2 subtype) (Prostanoid EP2 receptor)	PTGER2	5732
Gynochthodes officinalis (F.C.How) Razafim. & B.Bremer	MOL000359	sitosterol	P28845	Corticosteroid 11-beta-dehydrogenase isozyme 1 (EC 1.1.1.146) (11-beta-hydroxysteroid dehydrogenase 1) (11-DH) (11-beta-HSD1) (Short chain dehydrogenase/reductase family 26C member 1)	HSD11B1	3290
Gynochthodes officinalis (F.C.How) Razafim. & B.Bremer	MOL000359	sitosterol	O14684	Prostaglandin E synthase (EC 5.3.99.3) (Microsomal glutathione S-transferase 1-like 1) (MGST1-L1) (Microsomal prostaglandin E synthase 1) (MPGES-1) (p53-induced gene 12 protein)	PTGES	9536
Gynochthodes officinalis (F.C.How) Razafim. & B.Bremer	MOL000359	sitosterol	P30304	M-phase inducer phosphatase 1 (EC 3.1.3.48) (Dual specificity phosphatase Cdc25A)	CDC25A	993
Gynochthodes officinalis (F.C.How) Razafim. & B.Bremer	MOL000359	sitosterol	Q07869	Peroxisome proliferator-activated receptor alpha (PPAR-alpha) (Nuclear receptor subfamily 1 group C member 1)	PPARA	5465
Gynochthodes officinalis (F.C.How) Razafim. & B.Bremer	MOL000359	sitosterol	Q03181	Peroxisome proliferator-activated receptor delta (PPAR-delta) (NUCI) (Nuclear hormone receptor 1) (NUC1) (Nuclear receptor subfamily 1 group C member 2) (Peroxisome proliferator-activated receptor beta) (PPAR-beta)	PPARD	5467
Gynochthodes officinalis (F.C.How) Razafim. & B.Bremer	MOL000359	sitosterol	Q9UBM7	7-dehydrocholesterol reductase (7-DHC reductase) (EC 1.3.1.21) (Delta7-sterol reductase) (Sterol Delta(7)-reductase) (Sterol reductase SR-2)	DHCR7	1717
Gynochthodes officinalis (F.C.How) Razafim. & B.Bremer	MOL000359	sitosterol	Q14534	Squalene monooxygenase (EC 1.14.14.17) (Squalene epoxidase) (SE)	SQLE	6713
Gynochthodes officinalis (F.C.How) Razafim. & B.Bremer	MOL000359	sitosterol	P29350	Tyrosine-protein phosphatase non-receptor type 6 (EC 3.1.3.48) (Hematopoietic cell protein-tyrosine phosphatase) (Protein-tyrosine phosphatase 1C) (PTP-1C) (Protein-tyrosine phosphatase SHP-1) (SH-PTP1)	PTPN6	5777
Gynochthodes officinalis (F.C.How) Razafim. & B.Bremer	MOL000359	sitosterol	Q14994	Nuclear receptor subfamily 1 group I member 3 (Constitutive activator of retinoid response) (Constitutive active response) (Constitutive androstane receptor) (CAR) (Orphan nuclear receptor MB67)	NR1I3	9970
Gynochthodes officinalis (F.C.How) Razafim. & B.Bremer	MOL000359	sitosterol	P37268	Squalene synthase (SQS) (SS) (EC 2.5.1.21) (FPP:FPP farnesyltransferase) (Farnesyl-diphosphate farnesyltransferase)	FDFT1	2222
Gynochthodes officinalis (F.C.How) Razafim. & B.Bremer	MOL000359	sitosterol	Q99720	Sigma non-opioid intracellular receptor 1 (Aging-associated gene 8 protein) (SR31747-binding protein) (SR-BP) (Sigma 1-type opioid receptor) (SIG-1R) (Sigma1-receptor) (Sigma1R) (hSigmaR1)	SIGMAR1	10280
Gynochthodes officinalis (F.C.How) Razafim. & B.Bremer	MOL000359	sitosterol	P35228	Nitric oxide synthase, inducible (EC 1.14.13.39) (Hepatocyte NOS) (HEP-NOS) (Inducible NO synthase) (Inducible NOS) (iNOS) (NOS type II) (Peptidyl-cysteine S-nitrosylase NOS2)	NOS2	4843
Gynochthodes officinalis (F.C.How) Razafim. & B.Bremer	MOL000359	sitosterol	P04150	Glucocorticoid receptor (GR) (Nuclear receptor subfamily 3 group C member 1)	NR3C1	2908
Gynochthodes officinalis (F.C.How) Razafim. & B.Bremer	MOL000359	sitosterol	P37231	Peroxisome proliferator-activated receptor gamma (PPAR-gamma) (Nuclear receptor subfamily 1 group C member 3)	PPARG	5468
Gynochthodes officinalis (F.C.How) Razafim. & B.Bremer	MOL000359	sitosterol	P30305	M-phase inducer phosphatase 2 (EC 3.1.3.48) (Dual specificity phosphatase Cdc25B)	CDC25B	994
Gynochthodes officinalis (F.C.How) Razafim. & B.Bremer	MOL000359	sitosterol	P16662	UDP-glucuronosyltransferase 2B7 (UDPGT 2B7) (EC 2.4.1.17) (3,4-catechol estrogen-specific UDPGT) (UDP-glucuronosyltransferase 2B9) (UDPGT 2B9) (UDPGTh-2)	UGT2B7	7364
Gynochthodes officinalis (F.C.How) Razafim. & B.Bremer	MOL000359	sitosterol	P80365	Corticosteroid 11-beta-dehydrogenase isozyme 2 (EC 1.1.1.-) (11-beta-hydroxysteroid dehydrogenase type 2) (11-DH2) (11-beta-HSD2) (11-beta-hydroxysteroid dehydrogenase type II) (11-HSD type II) (11-beta-HSD type II) (NAD-dependent 11-beta-hydroxysteroid dehydrogenase) (11-beta-HSD) (Short chain dehydrogenase/reductase family 9C member 3)	HSD11B2	3291
Gynochthodes officinalis (F.C.How) Razafim. & B.Bremer	MOL000359	sitosterol	P06746	DNA polymerase beta (EC 2.7.7.7) (EC 4.2.99.-)	POLB	5423
Gynochthodes officinalis (F.C.How) Razafim. & B.Bremer	MOL001506	Supraene	P34972	Cannabinoid receptor 2 (CB-2) (CB2) (hCB2) (CX5)	CNR2	1269
Gynochthodes officinalis (F.C.How) Razafim. & B.Bremer	MOL001506	Supraene	Q07869	Peroxisome proliferator-activated receptor alpha (PPAR-alpha) (Nuclear receptor subfamily 1 group C member 1)	PPARA	5465
Gynochthodes officinalis (F.C.How) Razafim. & B.Bremer	MOL001506	Supraene	Q14534	Squalene monooxygenase (EC 1.14.14.17) (Squalene epoxidase) (SE)	SQLE	6713
Gynochthodes officinalis (F.C.How) Razafim. & B.Bremer	MOL001506	Supraene	P56817	Beta-secretase 1 (EC 3.4.23.46) (Aspartyl protease 2) (ASP2) (Asp 2) (Beta-site amyloid precursor protein cleaving enzyme 1) (Beta-site APP cleaving enzyme 1) (Memapsin-2) (Membrane-associated aspartic protease 2)	BACE1	23621
Gynochthodes officinalis (F.C.How) Razafim. & B.Bremer	MOL002879	Diop	Q05655	Protein kinase C delta type (EC 2.7.11.13) (Tyrosine-protein kinase PRKCD) (EC 2.7.10.2) (nPKC-delta) [Cleaved into: Protein kinase C delta type regulatory subunit; Protein kinase C delta type catalytic subunit (Sphingosine-dependent protein kinase-1) (SDK1)]	PRKCD	5580
Gynochthodes officinalis (F.C.How) Razafim. & B.Bremer	MOL002879	Diop	P17252	Protein kinase C alpha type (PKC-A) (PKC-alpha) (EC 2.7.11.13)	PRKCA	5578
Gynochthodes officinalis (F.C.How) Razafim. & B.Bremer	MOL002879	Diop	P17706	Tyrosine-protein phosphatase non-receptor type 2 (EC 3.1.3.48) (T-cell protein-tyrosine phosphatase) (TCPTP)	PTPN2	5771
Gynochthodes officinalis (F.C.How) Razafim. & B.Bremer	MOL002879	Diop	P10275	Androgen receptor (Dihydrotestosterone receptor) (Nuclear receptor subfamily 3 group C member 4)	AR	367
Gynochthodes officinalis (F.C.How) Razafim. & B.Bremer	MOL002879	Diop	O95069	Potassium channel subfamily K member 2 (Outward rectifying potassium channel protein TREK-1) (TREK-1 K(+) channel subunit) (Two pore domain potassium channel TREK-1) (Two pore potassium channel TPKC1)	KCNK2	3776
Gynochthodes officinalis (F.C.How) Razafim. & B.Bremer	MOL002879	Diop	P18031	Tyrosine-protein phosphatase non-receptor type 1 (EC 3.1.3.48) (Protein-tyrosine phosphatase 1B) (PTP-1B)	PTPN1	5770
Gynochthodes officinalis (F.C.How) Razafim. & B.Bremer	MOL002883	Ethyl oleate (NF)	O00519	Fatty-acid amide hydrolase 1 (EC 3.5.1.99) (Anandamide amidohydrolase 1) (Oleamide hydrolase 1)	FAAH	2166
Gynochthodes officinalis (F.C.How) Razafim. & B.Bremer	MOL002883	Ethyl oleate (NF)	P80365	Corticosteroid 11-beta-dehydrogenase isozyme 2 (EC 1.1.1.-) (11-beta-hydroxysteroid dehydrogenase type 2) (11-DH2) (11-beta-HSD2) (11-beta-hydroxysteroid dehydrogenase type II) (11-HSD type II) (11-beta-HSD type II) (NAD-dependent 11-beta-hydroxysteroid dehydrogenase) (11-beta-HSD) (Short chain dehydrogenase/reductase family 9C member 3)	HSD11B2	3291
Gynochthodes officinalis (F.C.How) Razafim. & B.Bremer	MOL002883	Ethyl oleate (NF)	P18031	Tyrosine-protein phosphatase non-receptor type 1, EC 3.1.3.48 (Protein-tyrosine phosphatase 1B, PTP-1B)	PTPN1	5770
Gynochthodes officinalis (F.C.How) Razafim. & B.Bremer	MOL002883	Ethyl oleate (NF)	O14684	Prostaglandin E synthase (EC 5.3.99.3) (Microsomal glutathione S-transferase 1-like 1) (MGST1-L1) (Microsomal prostaglandin E synthase 1) (MPGES-1) (p53-induced gene 12 protein)	PTGES	9536
Gynochthodes officinalis (F.C.How) Razafim. & B.Bremer	MOL002883	Ethyl oleate (NF)	P05093	Steroid 17-alpha-hydroxylase/17,20 lyase (EC 1.14.14.19) (17-alpha-hydroxyprogesterone aldolase) (EC 1.14.14.32) (CYPXVII) (Cytochrome P450 17A1) (Cytochrome P450-C17) (Cytochrome P450c17) (Steroid 17-alpha-monooxygenase)	CYP17A1	1586
Gynochthodes officinalis (F.C.How) Razafim. & B.Bremer	MOL002883	Ethyl oleate (NF)	O00748	Cocaine esterase (EC 3.1.1.84) (Carboxylesterase 2) (CE-2) (hCE-2) (EC 3.1.1.1) (Methylumbelliferyl-acetate deacetylase 2) (EC 3.1.1.56)	CES2	8824
Gynochthodes officinalis (F.C.How) Razafim. & B.Bremer	MOL002883	Ethyl oleate (NF)	Q13133	Oxysterols receptor LXR-alpha (Liver X receptor alpha) (Nuclear receptor subfamily 1 group H member 3)	NR1H3	10062
Gynochthodes officinalis (F.C.How) Razafim. & B.Bremer	MOL002883	Ethyl oleate (NF)	P11511	Aromatase (EC 1.14.14.14) (CYPXIX) (Cytochrome P-450AROM) (Cytochrome P450 19A1) (Estrogen synthase)	CYP19A1	1588
Gynochthodes officinalis (F.C.How) Razafim. & B.Bremer	MOL002883	Ethyl oleate (NF)	P04035	3-hydroxy-3-methylglutaryl-coenzyme A reductase (HMG-CoA reductase) (EC 1.1.1.34)	HMGCR	3156
Gynochthodes officinalis (F.C.How) Razafim. & B.Bremer	MOL002883	Ethyl oleate (NF)	P15090	Fatty acid-binding protein, adipocyte (Adipocyte lipid-binding protein) (ALBP) (Adipocyte-type fatty acid-binding protein) (A-FABP) (AFABP) (Fatty acid-binding protein 4)	FABP4	2167
Gynochthodes officinalis (F.C.How) Razafim. & B.Bremer	MOL002883	Ethyl oleate (NF)	Q07869	Telomerase reverse transcriptase (EC 2.7.7.49) (HEST2) (Telomerase catalytic subunit) (Telomerase-associated protein 2) (TP2)	PPARA	5465
Gynochthodes officinalis (F.C.How) Razafim. & B.Bremer	MOL002883	Ethyl oleate (NF)	O14746	Fatty acid-binding protein, heart (Fatty acid-binding protein 3) (Heart-type fatty acid-binding protein) (H-FABP) (Mammary-derived growth inhibitor) (MDGI) (Muscle fatty acid-binding protein) (M-FABP)	TERT	7015
Gynochthodes officinalis (F.C.How) Razafim. & B.Bremer	MOL002883	Ethyl oleate (NF)	P05413	Fatty acid-binding protein 5 (Epidermal-type fatty acid-binding protein) (E-FABP) (Fatty acid-binding protein, epidermal) (Psoriasis-associated fatty acid-binding protein homolog) (PA-FABP)	FABP3	2170
Gynochthodes officinalis (F.C.How) Razafim. & B.Bremer	MOL002883	Ethyl oleate (NF)	Q01469	Fatty acid-binding protein, liver (Fatty acid-binding protein 1) (Liver-type fatty acid-binding protein) (L-FABP)	FABP5	2171
Gynochthodes officinalis (F.C.How) Razafim. & B.Bremer	MOL002883	Ethyl oleate (NF)	P07148	Prostaglandin G/H synthase 2 (EC 1.14.99.1) (Cyclooxygenase-2) (COX-2) (PHS II) (Prostaglandin H2 synthase 2) (PGH synthase 2) (PGHS-2) (Prostaglandin-endoperoxide synthase 2)	FABP1	2168
Gynochthodes officinalis (F.C.How) Razafim. & B.Bremer	MOL002883	Ethyl oleate (NF)	P35354	Prostaglandin G/H synthase 2 (EC 1.14.99.1) (Cyclooxygenase-2) (COX-2) (PHS II) (Prostaglandin H2 synthase 2) (PGH synthase 2) (PGHS-2) (Prostaglandin-endoperoxide synthase 2)	PTGS2	5743
Gynochthodes officinalis (F.C.How) Razafim. & B.Bremer	MOL002883	Ethyl oleate (NF)	P37059	Estradiol 17-beta-dehydrogenase 2 (EC 1.1.1.62) (17-beta-hydroxysteroid dehydrogenase type 2) (17-beta-HSD 2) (20 alpha-hydroxysteroid dehydrogenase) (20-alpha-HSD) (E2DH) (Microsomal 17-beta-hydroxysteroid dehydrogenase) (Short chain dehydrogenase/reductase family 9C member 2) (Testosterone 17-beta-dehydrogenase) (EC 1.1.1.239)	HSD17B2	3294
Gynochthodes officinalis (F.C.How) Razafim. & B.Bremer	MOL002883	Ethyl oleate (NF)	Q05655	Protein kinase C delta type (EC 2.7.11.13) (Tyrosine-protein kinase PRKCD) (EC 2.7.10.2) (nPKC-delta) [Cleaved into: Protein kinase C delta type regulatory subunit; Protein kinase C delta type catalytic subunit (Sphingosine-dependent protein kinase-1) (SDK1)]	PRKCD	5580
Gynochthodes officinalis (F.C.How) Razafim. & B.Bremer	MOL002883	Ethyl oleate (NF)	P04278	Sex hormone-binding globulin (SHBG) (Sex steroid-binding protein) (SBP) (Testis-specific androgen-binding protein) (ABP) (Testosterone-estradiol-binding globulin) (TeBG) (Testosterone-estrogen-binding globulin)	SHBG	6462
Gynochthodes officinalis (F.C.How) Razafim. & B.Bremer	MOL002883	Ethyl oleate (NF)	P33261	Cytochrome P450 2C19 (EC 1.14.14.1) ((R)-limonene 6-monooxygenase) (EC 1.14.14.53) ((S)-limonene 6-monooxygenase) (EC 1.14.14.51) ((S)-limonene 7-monooxygenase) (EC 1.14.14.52) (CYPIIC17) (CYPIIC19) (Cytochrome P450-11A) (Cytochrome P450-254C) (Fenbendazole monooxygenase (4'-hydroxylating)) (EC 1.14.14.75) (Mephenytoin 4-hydroxylase)	CYP2C19	1557
Gynochthodes officinalis (F.C.How) Razafim. & B.Bremer	MOL002883	Ethyl oleate (NF)	Q04759	Protein kinase C theta type (EC 2.7.11.13) (nPKC-theta)	PRKCQ	5588
Gynochthodes officinalis (F.C.How) Razafim. & B.Bremer	MOL002883	Ethyl oleate (NF)	P42330	Aldo-keto reductase family 1 member C3 (EC 1.-.-.-) (17-beta-hydroxysteroid dehydrogenase type 5) (17-beta-HSD 5) (3-alpha-HSD type II, brain) (3-alpha-hydroxysteroid dehydrogenase type 2) (3-alpha-HSD type 2) (EC 1.1.1.357) (Chlordecone reductase homolog HAKRb) (Dihydrodiol dehydrogenase 3) (DD-3) (DD3) (Dihydrodiol dehydrogenase type I) (HA1753) (Indanol dehydrogenase) (EC 1.1.1.112) (Prostagla…	AKR1C3	8644
Gynochthodes officinalis (F.C.How) Razafim. & B.Bremer	MOL002883	Ethyl oleate (NF)	P52895	Aldo-keto reductase family 1 member C2 (EC 1.-.-.-) (3-alpha-HSD3) (Chlordecone reductase homolog HAKRD) (Dihydrodiol dehydrogenase 2) (DD-2) (DD2) (Dihydrodiol dehydrogenase/bile acid-binding protein) (DD/BABP) (Trans-1,2-dihydrobenzene-1,2-diol dehydrogenase) (EC 1.3.1.20) (Type III 3-alpha-hydroxysteroid dehydrogenase) (EC 1.1.1.357)	AKR1C2	1646
Gynochthodes officinalis (F.C.How) Razafim. & B.Bremer	MOL002883	Ethyl oleate (NF)	Q04828	Aldo-keto reductase family 1 member C1 (EC 1.1.1.-) (20-alpha-hydroxysteroid dehydrogenase) (20-alpha-HSD) (EC 1.1.1.149) (Chlordecone reductase homolog HAKRC) (Dihydrodiol dehydrogenase 1/2) (DD1/DD2) (High-affinity hepatic bile acid-binding protein) (HBAB) (Indanol dehydrogenase) (EC 1.1.1.112) (Trans-1,2-dihydrobenzene-1,2-diol dehydrogenase) (EC 1.3.1.20)	AKR1C1	1645
Gynochthodes officinalis (F.C.How) Razafim. & B.Bremer	MOL002883	Ethyl oleate (NF)	Q03181	Peroxisome proliferator-activated receptor delta (PPAR-delta) (NUCI) (Nuclear hormone receptor 1) (NUC1) (Nuclear receptor subfamily 1 group C member 2) (Peroxisome proliferator-activated receptor beta) (PPAR-beta)	PPARD	5467
Gynochthodes officinalis (F.C.How) Razafim. & B.Bremer	MOL002883	Ethyl oleate (NF)	P21554	Cannabinoid receptor 1 (CB-R) (CB1) (CANN6)	CNR1	1268
Gynochthodes officinalis (F.C.How) Razafim. & B.Bremer	MOL002883	Ethyl oleate (NF)	P43116	Prostaglandin E2 receptor EP2 subtype (PGE receptor EP2 subtype) (PGE2 receptor EP2 subtype) (Prostanoid EP2 receptor)	PTGER2	5732
Gynochthodes officinalis (F.C.How) Razafim. & B.Bremer	MOL002883	Ethyl oleate (NF)	P43119	Prostacyclin receptor (Prostaglandin I2 receptor) (PGI receptor) (PGI2 receptor) (Prostanoid IP receptor)	PTGIR	5739
Gynochthodes officinalis (F.C.How) Razafim. & B.Bremer	MOL002883	Ethyl oleate (NF)	P09917	Arachidonate 5-lipoxygenase (5-LO) (5-lipoxygenase) (EC 1.13.11.34)	ALOX5	240
Gynochthodes officinalis (F.C.How) Razafim. & B.Bremer	MOL002883	Ethyl oleate (NF)	P17706	Tyrosine-protein phosphatase non-receptor type 2 (EC 3.1.3.48) (T-cell protein-tyrosine phosphatase) (TCPTP)	PTPN2	5771
Gynochthodes officinalis (F.C.How) Razafim. & B.Bremer	MOL002883	Ethyl oleate (NF)	Q96P20	NACHT, LRR and PYD domains-containing protein 3 (Angiotensin/vasopressin receptor AII/AVP-like) (Caterpiller protein 1.1) (CLR1.1) (Cold-induced autoinflammatory syndrome 1 protein) (Cryopyrin) (PYRIN-containing APAF1-like protein 1)	NLRP3	114548
Gynochthodes officinalis (F.C.How) Razafim. & B.Bremer	MOL002883	Ethyl oleate (NF)	P28845	Corticosteroid 11-beta-dehydrogenase isozyme 1 (EC 1.1.1.146) (11-beta-hydroxysteroid dehydrogenase 1) (11-DH) (11-beta-HSD1) (Short chain dehydrogenase/reductase family 26C member 1)	HSD11B1	3290
Gynochthodes officinalis (F.C.How) Razafim. & B.Bremer	MOL002883	Ethyl oleate (NF)	P06401	Progesterone receptor (PR) (Nuclear receptor subfamily 3 group C member 3)	PGR	5241
Gynochthodes officinalis (F.C.How) Razafim. & B.Bremer	MOL002883	Ethyl oleate (NF)	P34972	Cannabinoid receptor 2 (CB-2) (CB2) (hCB2) (CX5)	CNR2	1269
Gynochthodes officinalis (F.C.How) Razafim. & B.Bremer	MOL002883	Ethyl oleate (NF)	O14842	Free fatty acid receptor 1 (G-protein coupled receptor 40)	FFAR1	2864
Gynochthodes officinalis (F.C.How) Razafim. & B.Bremer	MOL002883	Ethyl oleate (NF)	Q99895	Chymotrypsin-C (EC 3.4.21.2) (Caldecrin)	CTRC	11330
Gynochthodes officinalis (F.C.How) Razafim. & B.Bremer	MOL002883	Ethyl oleate (NF)	Q99814	Endothelial PAS domain-containing protein 1 (EPAS-1) (Basic-helix-loop-helix-PAS protein MOP2) (Class E basic helix-loop-helix protein 73) (bHLHe73) (HIF-1-alpha-like factor) (HLF) (Hypoxia-inducible factor 2-alpha) (HIF-2-alpha) (HIF2-alpha) (Member of PAS protein 2) (PAS domain-containing protein 2)	EPAS1	2034
Gynochthodes officinalis (F.C.How) Razafim. & B.Bremer	MOL002883	Ethyl oleate (NF)	P29350	Tyrosine-protein phosphatase non-receptor type 6 (EC 3.1.3.48) (Hematopoietic cell protein-tyrosine phosphatase) (Protein-tyrosine phosphatase 1C) (PTP-1C) (Protein-tyrosine phosphatase SHP-1) (SH-PTP1)	PTPN6	5777
Gynochthodes officinalis (F.C.How) Razafim. & B.Bremer	MOL002883	Ethyl oleate (NF)	P37231	Peroxisome proliferator-activated receptor gamma (PPAR-gamma) (Nuclear receptor subfamily 1 group C member 3)	PPARG	5468
Gynochthodes officinalis (F.C.How) Razafim. & B.Bremer	MOL002883	Ethyl oleate (NF)	P04150	Glucocorticoid receptor (GR) (Nuclear receptor subfamily 3 group C member 1)	NR3C1	2908
Gynochthodes officinalis (F.C.How) Razafim. & B.Bremer	MOL002883	Ethyl oleate (NF)	O00763	Acetyl-CoA carboxylase 2 (EC 6.4.1.2) (ACC-beta)	ACACB	32
Gynochthodes officinalis (F.C.How) Razafim. & B.Bremer	MOL002883	Ethyl oleate (NF)	Q12923	Tyrosine-protein phosphatase non-receptor type 13 (EC 3.1.3.48) (Fas-associated protein-tyrosine phosphatase 1) (FAP-1) (PTP-BAS) (Protein-tyrosine phosphatase 1E) (PTP-E1) (hPTPE1) (Protein-tyrosine phosphatase PTPL1)	PTPN13	5783
Gynochthodes officinalis (F.C.How) Razafim. & B.Bremer	MOL002883	Ethyl oleate (NF)	P08575	Receptor-type tyrosine-protein phosphatase C (EC 3.1.3.48) (Leukocyte common antigen) (L-CA) (T200) (CD antigen CD45)	PTPRC	5788
Gynochthodes officinalis (F.C.How) Razafim. & B.Bremer	MOL002883	Ethyl oleate (NF)	P00734	Prothrombin (EC 3.4.21.5) (Coagulation factor II) [Cleaved into: Activation peptide fragment 1; Activation peptide fragment 2; Thrombin light chain; Thrombin heavy chain]	F2	2147
Gynochthodes officinalis (F.C.How) Razafim. & B.Bremer	MOL002883	Ethyl oleate (NF)	P10275	Androgen receptor (Dihydrotestosterone receptor) (Nuclear receptor subfamily 3 group C member 4)	AR	367
Gynochthodes officinalis (F.C.How) Razafim. & B.Bremer	MOL002883	Ethyl oleate (NF)	P23141	Liver carboxylesterase 1 (Acyl-coenzyme A:cholesterol acyltransferase) (ACAT) (Brain carboxylesterase hBr1) (Carboxylesterase 1) (CE-1) (hCE-1) (EC 3.1.1.1) (Cocaine carboxylesterase) (Egasyn) (HMSE) (Methylumbelliferyl-acetate deacetylase 1) (EC 3.1.1.56) (Monocyte/macrophage serine esterase) (Retinyl ester hydrolase) (REH) (Serine esterase 1) (Triacylglycerol hydrolase) (TGH)	CES1	1066
Gynochthodes officinalis (F.C.How) Razafim. & B.Bremer	MOL002883	Ethyl oleate (NF)	P59538	Taste receptor type 2 member 31 (T2R31) (Taste receptor type 2 member 44) (T2R44) (Taste receptor type 2 member 53) (T2R53)	TAS2R31	259290
Gynochthodes officinalis (F.C.How) Razafim. & B.Bremer	MOL002883	Ethyl oleate (NF)	O60563	Cyclin-T1 (CycT1) (Cyclin-T)	CCNT1	904
Gynochthodes officinalis (F.C.How) Razafim. & B.Bremer	MOL002883	Ethyl oleate (NF)	P10586	Receptor-type tyrosine-protein phosphatase F (EC 3.1.3.48) (Leukocyte common antigen related) (LAR)	PTPRF	5792
Gynochthodes officinalis (F.C.How) Razafim. & B.Bremer	MOL002883	Ethyl oleate (NF)	P04054	Phospholipase A2 (EC 3.1.1.4) (Group IB phospholipase A2) (Phosphatidylcholine 2-acylhydrolase 1B)	PLA2G1B	5319
Gynochthodes officinalis (F.C.How) Razafim. & B.Bremer	MOL002883	Ethyl oleate (NF)	O60218	Aldo-keto reductase family 1 member B10 (EC 1.1.1.300) (EC 1.1.1.54) (ARL-1) (Aldose reductase-like) (Aldose reductase-related protein) (ARP) (hARP) (Small intestine reductase) (SI reductase)	AKR1B10	57016
Gynochthodes officinalis (F.C.How) Razafim. & B.Bremer	MOL002883	Ethyl oleate (NF)	P49354	Protein farnesyltransferase/geranylgeranyltransferase type-1 subunit alpha (EC 2.5.1.58) (EC 2.5.1.59) (CAAX farnesyltransferase subunit alpha) (FTase-alpha) (Ras proteins prenyltransferase subunit alpha) (Type I protein geranyl-geranyltransferase subunit alpha) (GGTase-I-alpha)	FNTA	2339
Gynochthodes officinalis (F.C.How) Razafim. & B.Bremer	MOL002883	Ethyl oleate (NF)	P49356	Protein farnesyltransferase subunit beta (FTase-beta) (EC 2.5.1.58) (CAAX farnesyltransferase subunit beta) (Ras proteins prenyltransferase subunit beta)	FNTB	100529261, 2342
Gynochthodes officinalis (F.C.How) Razafim. & B.Bremer	MOL002883	Ethyl oleate (NF)	P17252	Protein kinase C alpha type (PKC-A) (PKC-alpha) (EC 2.7.11.13)	PRKCA	5578
Gynochthodes officinalis (F.C.How) Razafim. & B.Bremer	MOL002883	Ethyl oleate (NF)	P55055	Oxysterols receptor LXR-beta (Liver X receptor beta) (Nuclear receptor NER) (Nuclear receptor subfamily 1 group H member 2) (Ubiquitously-expressed nuclear receptor)	NR1H2	7376
Gynochthodes officinalis (F.C.How) Razafim. & B.Bremer	MOL002883	Ethyl oleate (NF)	P08581	Hepatocyte growth factor receptor (HGF receptor) (EC 2.7.10.1) (HGF/SF receptor) (Proto-oncogene c-Met) (Scatter factor receptor) (SF receptor) (Tyrosine-protein kinase Met)	MET	4233
Gynochthodes officinalis (F.C.How) Razafim. & B.Bremer	MOL002883	Ethyl oleate (NF)	P08185	Corticosteroid-binding globulin (CBG) (Serpin A6) (Transcortin)	SERPINA6	866
Gynochthodes officinalis (F.C.How) Razafim. & B.Bremer	MOL006147	Alizarin-2-methylether	Q07820	Induced myeloid leukemia cell differentiation protein Mcl-1 (Bcl-2-like protein 3) (Bcl2-L-3) (Bcl-2-related protein EAT/mcl1) (mcl1/EAT)	MCL1	4170
Gynochthodes officinalis (F.C.How) Razafim. & B.Bremer	MOL006147	Alizarin-2-methylether	P08246	Neutrophil elastase (EC 3.4.21.37) (Bone marrow serine protease) (Elastase-2) (Human leukocyte elastase) (HLE) (Medullasin) (PMN elastase)	ELANE	1991
Gynochthodes officinalis (F.C.How) Razafim. & B.Bremer	MOL006147	Alizarin-2-methylether	P00533	Epidermal growth factor receptor (EC 2.7.10.1) (Proto-oncogene c-ErbB-1) (Receptor tyrosine-protein kinase erbB-1)	EGFR	1956
Gynochthodes officinalis (F.C.How) Razafim. & B.Bremer	MOL006147	Alizarin-2-methylether	P51452	Dual specificity protein phosphatase 3 (EC 3.1.3.16) (EC 3.1.3.48) (Dual specificity protein phosphatase VHR) (Vaccinia H1-related phosphatase) (VHR)	DUSP3	1845
Gynochthodes officinalis (F.C.How) Razafim. & B.Bremer	MOL006147	Alizarin-2-methylether	P10415	Apoptosis regulator Bcl-2	BCL2	596
Gynochthodes officinalis (F.C.How) Razafim. & B.Bremer	MOL006147	Alizarin-2-methylether	P53667	LIM domain kinase 1 (LIMK-1) (EC 2.7.11.1)	LIMK1	3984
Gynochthodes officinalis (F.C.How) Razafim. & B.Bremer	MOL006147	Alizarin-2-methylether	P06239	Tyrosine-protein kinase Lck (EC 2.7.10.2) (Leukocyte C-terminal Src kinase) (LSK) (Lymphocyte cell-specific protein-tyrosine kinase) (Protein YT16) (Proto-oncogene Lck) (T cell-specific protein-tyrosine kinase) (p56-LCK)	LCK	3932
Gynochthodes officinalis (F.C.How) Razafim. & B.Bremer	MOL006147	Alizarin-2-methylether	Q92731	Estrogen receptor beta (ER-beta) (Nuclear receptor subfamily 3 group A member 2)	ESR2	2100
Gynochthodes officinalis (F.C.How) Razafim. & B.Bremer	MOL006147	Alizarin-2-methylether	P29274	Adenosine receptor A2a	ADORA2A	135
Gynochthodes officinalis (F.C.How) Razafim. & B.Bremer	MOL006147	Alizarin-2-methylether	P11309	Serine/threonine-protein kinase pim-1 (EC 2.7.11.1)	PIM1	5292
Gynochthodes officinalis (F.C.How) Razafim. & B.Bremer	MOL006147	Alizarin-2-methylether	P04406	Glyceraldehyde-3-phosphate dehydrogenase (GAPDH) (EC 1.2.1.12) (Peptidyl-cysteine S-nitrosylase GAPDH) (EC 2.6.99.-)	GAPDH	2597
Gynochthodes officinalis (F.C.How) Razafim. & B.Bremer	MOL006147	Alizarin-2-methylether	P03372	Estrogen receptor (ER) (ER-alpha) (Estradiol receptor) (Nuclear receptor subfamily 3 group A member 1)	ESR1	2099
Gynochthodes officinalis (F.C.How) Razafim. & B.Bremer	MOL006147	Alizarin-2-methylether	Q9Y294	Histone chaperone ASF1A (Anti-silencing function protein 1 homolog A) (hAsf1) (hAsf1a) (CCG1-interacting factor A) (CIA) (hCIA)	ASF1A	25842
Gynochthodes officinalis (F.C.How) Razafim. & B.Bremer	MOL006147	Alizarin-2-methylether	P21397	Amine oxidase [flavin-containing] A (EC 1.4.3.4) (Monoamine oxidase type A) (MAO-A)	MAOA	4128
Gynochthodes officinalis (F.C.How) Razafim. & B.Bremer	MOL006147	Alizarin-2-methylether	P14920	D-amino-acid oxidase (DAAO) (DAMOX) (DAO) (EC 1.4.3.3)	DAO	1610
Gynochthodes officinalis (F.C.How) Razafim. & B.Bremer	MOL006147	Alizarin-2-methylether	Q96EB6	NAD-dependent protein deacetylase sirtuin-1 (hSIRT1) (EC 2.3.1.286) (NAD-dependent protein deacylase sirtuin-1) (EC 2.3.1.-) (Regulatory protein SIR2 homolog 1) (SIR2-like protein 1) (hSIR2) [Cleaved into: SirtT1 75 kDa fragment (75SirT1)]	SIRT1	23411
Gynochthodes officinalis (F.C.How) Razafim. & B.Bremer	MOL006147	Alizarin-2-methylether	P22001	Potassium voltage-gated channel subfamily A member 3 (HGK5) (HLK3) (HPCN3) (Voltage-gated K(+) channel HuKIII) (Voltage-gated potassium channel subunit Kv1.3)	KCNA3	3738
Gynochthodes officinalis (F.C.How) Razafim. & B.Bremer	MOL006147	Alizarin-2-methylether	P68400	Casein kinase II subunit alpha (CK II alpha) (EC 2.7.11.1)	CSNK2A1	1457
Gynochthodes officinalis (F.C.How) Razafim. & B.Bremer	MOL006147	Alizarin-2-methylether	Q9NZ45	CDGSH iron-sulfur domain-containing protein 1 (MitoNEET)	CISD1	55847
Gynochthodes officinalis (F.C.How) Razafim. & B.Bremer	MOL006147	Alizarin-2-methylether	P49327	Fatty acid synthase (EC 2.3.1.85) [Includes: [Acyl-carrier-protein] S-acetyltransferase (EC 2.3.1.38); [Acyl-carrier-protein] S-malonyltransferase (EC 2.3.1.39); 3-oxoacyl-[acyl-carrier-protein] synthase (EC 2.3.1.41); 3-oxoacyl-[acyl-carrier-protein] reductase (EC 1.1.1.100); 3-hydroxyacyl-[acyl-carrier-protein] dehydratase (EC 4.2.1.59); Enoyl-[acyl-carrier-protein] reductase (EC 1.3.1.39); Ole…	FASN	2194
Gynochthodes officinalis (F.C.How) Razafim. & B.Bremer	MOL009495	2-hydroxy-1,5-dimethoxy-6-(methoxymethyl)-9,10-anthraquinone	P00533	Epidermal growth factor receptor (EC 2.7.10.1) (Proto-oncogene c-ErbB-1) (Receptor tyrosine-protein kinase erbB-1)	EGFR	1956
Gynochthodes officinalis (F.C.How) Razafim. & B.Bremer	MOL009495	2-hydroxy-1,5-dimethoxy-6-(methoxymethyl)-9,10-anthraquinone	P06239	Tyrosine-protein kinase Lck, EC 2.7.10.2 (Leukocyte C-terminal Src kinase, LSK) (Lymphocyte cell-specific protein-tyrosine kinase) (Protein YT16) (Proto-oncogene Lck) (T cell-specific protein-tyrosine kinase) (p56-LCK)	LCK	3932
Gynochthodes officinalis (F.C.How) Razafim. & B.Bremer	MOL009495	2-hydroxy-1,5-dimethoxy-6-(methoxymethyl)-9,10-anthraquinone	P68400	Casein kinase II subunit alpha, CK II alpha, EC 2.7.11.1	CSNK2A1	1457
Gynochthodes officinalis (F.C.How) Razafim. & B.Bremer	MOL009495	2-hydroxy-1,5-dimethoxy-6-(methoxymethyl)-9,10-anthraquinone	P14780	Matrix metalloproteinase-9 (MMP-9) (EC 3.4.24.35) (92 kDa gelatinase) (92 kDa type IV collagenase) (Gelatinase B) (GELB) [Cleaved into: 67 kDa matrix metalloproteinase-9; 82 kDa matrix metalloproteinase-9]	MMP9	4318
Gynochthodes officinalis (F.C.How) Razafim. & B.Bremer	MOL009495	2-hydroxy-1,5-dimethoxy-6-(methoxymethyl)-9,10-anthraquinone	P42336	Phosphatidylinositol 4,5-bisphosphate 3-kinase catalytic subunit alpha isoform (PI3-kinase subunit alpha) (PI3K-alpha) (PI3Kalpha) (PtdIns-3-kinase subunit alpha) (EC 2.7.1.153) (Phosphatidylinositol 4,5-bisphosphate 3-kinase 110 kDa catalytic subunit alpha) (PtdIns-3-kinase subunit p110-alpha) (p110alpha) (Phosphoinositide-3-kinase catalytic alpha polypeptide) (Serine/threonine protein kinase PI…	PIK3CA	5290
Gynochthodes officinalis (F.C.How) Razafim. & B.Bremer	MOL009495	2-hydroxy-1,5-dimethoxy-6-(methoxymethyl)-9,10-anthraquinone	P22894	Neutrophil collagenase (EC 3.4.24.34) (Matrix metalloproteinase-8) (MMP-8) (PMNL collagenase) (PMNL-CL)	MMP8	4317
Gynochthodes officinalis (F.C.How) Razafim. & B.Bremer	MOL009495	2-hydroxy-1,5-dimethoxy-6-(methoxymethyl)-9,10-anthraquinone	P25025	C-X-C chemokine receptor type 2 (CXC-R2) (CXCR-2) (CDw128b) (GRO/MGSA receptor) (High affinity interleukin-8 receptor B) (IL-8R B) (IL-8 receptor type 2) (CD antigen CD182)	CXCR2	3579
Gynochthodes officinalis (F.C.How) Razafim. & B.Bremer	MOL009495	2-hydroxy-1,5-dimethoxy-6-(methoxymethyl)-9,10-anthraquinone	P25024	C-X-C chemokine receptor type 1 (CXC-R1) (CXCR-1) (CDw128a) (High affinity interleukin-8 receptor A) (IL-8R A) (IL-8 receptor type 1) (CD antigen CD181)	CXCR1	3577
Gynochthodes officinalis (F.C.How) Razafim. & B.Bremer	MOL009495	2-hydroxy-1,5-dimethoxy-6-(methoxymethyl)-9,10-anthraquinone	P60842	Eukaryotic initiation factor 4A-I (eIF-4A-I) (eIF4A-I) (EC 3.6.4.13) (ATP-dependent RNA helicase eIF4A-1)	EIF4A1	1973
Gynochthodes officinalis (F.C.How) Razafim. & B.Bremer	MOL009495	2-hydroxy-1,5-dimethoxy-6-(methoxymethyl)-9,10-anthraquinone	O60911	Cathepsin L2 (EC 3.4.22.43) (Cathepsin U) (Cathepsin V)	CTSV	1515
Gynochthodes officinalis (F.C.How) Razafim. & B.Bremer	MOL009495	2-hydroxy-1,5-dimethoxy-6-(methoxymethyl)-9,10-anthraquinone	O00443	Phosphatidylinositol 4-phosphate 3-kinase C2 domain-containing subunit alpha (PI3K-C2-alpha) (PtdIns-3-kinase C2 subunit alpha) (EC 2.7.1.154) (Phosphoinositide 3-kinase-C2-alpha)	PIK3C2A	5286
Gynochthodes officinalis (F.C.How) Razafim. & B.Bremer	MOL009495	2-hydroxy-1,5-dimethoxy-6-(methoxymethyl)-9,10-anthraquinone	O75747	Phosphatidylinositol 4-phosphate 3-kinase C2 domain-containing subunit gamma (PI3K-C2-gamma) (PtdIns-3-kinase C2 subunit gamma) (EC 2.7.1.154) (Phosphoinositide 3-kinase-C2-gamma)	PIK3C2G	5288
Gynochthodes officinalis (F.C.How) Razafim. & B.Bremer	MOL009495	2-hydroxy-1,5-dimethoxy-6-(methoxymethyl)-9,10-anthraquinone	Q8TBX8	Phosphatidylinositol 5-phosphate 4-kinase type-2 gamma (EC 2.7.1.149) (Phosphatidylinositol 5-phosphate 4-kinase type II gamma) (PI(5)P 4-kinase type II gamma) (PIP4KII-gamma)	PIP4K2C	79837
Gynochthodes officinalis (F.C.How) Razafim. & B.Bremer	MOL009495	2-hydroxy-1,5-dimethoxy-6-(methoxymethyl)-9,10-anthraquinone	P00519	Tyrosine-protein kinase ABL1 (EC 2.7.10.2) (Abelson murine leukemia viral oncogene homolog 1) (Abelson tyrosine-protein kinase 1) (Proto-oncogene c-Abl) (p150)	ABL1	25
Gynochthodes officinalis (F.C.How) Razafim. & B.Bremer	MOL009495	2-hydroxy-1,5-dimethoxy-6-(methoxymethyl)-9,10-anthraquinone	P04049	RAF proto-oncogene serine/threonine-protein kinase (EC 2.7.11.1) (Proto-oncogene c-RAF) (cRaf) (Raf-1)	RAF1	5894
Gynochthodes officinalis (F.C.How) Razafim. & B.Bremer	MOL009495	2-hydroxy-1,5-dimethoxy-6-(methoxymethyl)-9,10-anthraquinone	P36888	Receptor-type tyrosine-protein kinase FLT3 (EC 2.7.10.1) (FL cytokine receptor) (Fetal liver kinase-2) (FLK-2) (Fms-like tyrosine kinase 3) (FLT-3) (Stem cell tyrosine kinase 1) (STK-1) (CD antigen CD135)	FLT3	2322
Gynochthodes officinalis (F.C.How) Razafim. & B.Bremer	MOL009495	2-hydroxy-1,5-dimethoxy-6-(methoxymethyl)-9,10-anthraquinone	P27986	Phosphatidylinositol 3-kinase regulatory subunit alpha (PI3-kinase regulatory subunit alpha) (PI3K regulatory subunit alpha) (PtdIns-3-kinase regulatory subunit alpha) (Phosphatidylinositol 3-kinase 85 kDa regulatory subunit alpha) (PI3-kinase subunit p85-alpha) (PtdIns-3-kinase regulatory subunit p85-alpha)	PIK3R1	5295
Gynochthodes officinalis (F.C.How) Razafim. & B.Bremer	MOL009495	2-hydroxy-1,5-dimethoxy-6-(methoxymethyl)-9,10-anthraquinone	P62942	Peptidyl-prolyl cis-trans isomerase FKBP1A (PPIase FKBP1A) (EC 5.2.1.8) (12 kDa FK506-binding protein) (12 kDa FKBP) (FKBP-12) (Calstabin-1) (FK506-binding protein 1A) (FKBP-1A) (Immunophilin FKBP12) (Rotamase)	FKBP1A	2280
Gynochthodes officinalis (F.C.How) Razafim. & B.Bremer	MOL009495	2-hydroxy-1,5-dimethoxy-6-(methoxymethyl)-9,10-anthraquinone	P42345	Serine/threonine-protein kinase mTOR (EC 2.7.11.1) (FK506-binding protein 12-rapamycin complex-associated protein 1) (FKBP12-rapamycin complex-associated protein) (Mammalian target of rapamycin) (mTOR) (Mechanistic target of rapamycin) (Rapamycin and FKBP12 target 1) (Rapamycin target protein 1)	MTOR	2475
Gynochthodes officinalis (F.C.How) Razafim. & B.Bremer	MOL009495	2-hydroxy-1,5-dimethoxy-6-(methoxymethyl)-9,10-anthraquinone	Q15746	Myosin light chain kinase, smooth muscle (MLCK) (smMLCK) (EC 2.7.11.18) (Kinase-related protein) (KRP) (Telokin) [Cleaved into: Myosin light chain kinase, smooth muscle, deglutamylated form]	MYLK	4638
Gynochthodes officinalis (F.C.How) Razafim. & B.Bremer	MOL009495	2-hydroxy-1,5-dimethoxy-6-(methoxymethyl)-9,10-anthraquinone	O43293	Death-associated protein kinase 3 (DAP kinase 3) (EC 2.7.11.1) (DAP-like kinase) (Dlk) (MYPT1 kinase) (Zipper-interacting protein kinase) (ZIP-kinase)	DAPK3	1613
Gynochthodes officinalis (F.C.How) Razafim. & B.Bremer	MOL009495	2-hydroxy-1,5-dimethoxy-6-(methoxymethyl)-9,10-anthraquinone	P53355	Death-associated protein kinase 1 (DAP kinase 1) (EC 2.7.11.1)	DAPK1	1612
Gynochthodes officinalis (F.C.How) Razafim. & B.Bremer	MOL009495	2-hydroxy-1,5-dimethoxy-6-(methoxymethyl)-9,10-anthraquinone	P06737	Glycogen phosphorylase, liver form (EC 2.4.1.1)	PYGL	5836
Gynochthodes officinalis (F.C.How) Razafim. & B.Bremer	MOL009495	2-hydroxy-1,5-dimethoxy-6-(methoxymethyl)-9,10-anthraquinone	P23458	Tyrosine-protein kinase JAK1 (EC 2.7.10.2) (Janus kinase 1) (JAK-1)	JAK1	3716
Gynochthodes officinalis (F.C.How) Razafim. & B.Bremer	MOL009495	2-hydroxy-1,5-dimethoxy-6-(methoxymethyl)-9,10-anthraquinone	P42345	Serine/threonine-protein kinase mTOR, EC 2.7.11.1 (FK506-binding protein 12-rapamycin complex-associated protein 1) (FKBP12-rapamycin complex-associated protein) (Mammalian target of rapamycin, mTOR) (Mechanistic target of rapamycin) (Rapamycin and FKBP12 target 1) (Rapamycin target protein 1)	MTOR
Gynochthodes officinalis (F.C.How) Razafim. & B.Bremer	MOL009495	2-hydroxy-1,5-dimethoxy-6-(methoxymethyl)-9,10-anthraquinone	P50613	Cyclin-dependent kinase 7 (EC 2.7.11.22) (EC 2.7.11.23) (39 kDa protein kinase) (p39 Mo15) (CDK-activating kinase 1) (Cell division protein kinase 7) (Serine/threonine-protein kinase 1) (TFIIH basal transcription factor complex kinase subunit)	CDK7	1022
Gynochthodes officinalis (F.C.How) Razafim. & B.Bremer	MOL009495	2-hydroxy-1,5-dimethoxy-6-(methoxymethyl)-9,10-anthraquinone	Q9UIK4	Death-associated protein kinase 2 (DAP kinase 2) (EC 2.7.11.1) (DAP-kinase-related protein 1) (DRP-1)	DAPK2	23604
Gynochthodes officinalis (F.C.How) Razafim. & B.Bremer	MOL009495	2-hydroxy-1,5-dimethoxy-6-(methoxymethyl)-9,10-anthraquinone	O00329	Phosphatidylinositol 4,5-bisphosphate 3-kinase catalytic subunit delta isoform (PI3-kinase subunit delta) (PI3K-delta) (PI3Kdelta) (PtdIns-3-kinase subunit delta) (EC 2.7.1.153) (Phosphatidylinositol 4,5-bisphosphate 3-kinase 110 kDa catalytic subunit delta) (PtdIns-3-kinase subunit p110-delta) (p110delta)	PIK3CD	5293
Gynochthodes officinalis (F.C.How) Razafim. & B.Bremer	MOL009495	2-hydroxy-1,5-dimethoxy-6-(methoxymethyl)-9,10-anthraquinone	P78527	DNA-dependent protein kinase catalytic subunit (DNA-PK catalytic subunit) (DNA-PKcs) (EC 2.7.11.1) (DNPK1) (p460)	PRKDC	5591
Gynochthodes officinalis (F.C.How) Razafim. & B.Bremer	MOL009495	2-hydroxy-1,5-dimethoxy-6-(methoxymethyl)-9,10-anthraquinone	P42338	Phosphatidylinositol 4,5-bisphosphate 3-kinase catalytic subunit beta isoform (PI3-kinase subunit beta) (PI3K-beta) (PI3Kbeta) (PtdIns-3-kinase subunit beta) (EC 2.7.1.153) (Phosphatidylinositol 4,5-bisphosphate 3-kinase 110 kDa catalytic subunit beta) (PtdIns-3-kinase subunit p110-beta) (p110beta)	PIK3CB	5291
Gynochthodes officinalis (F.C.How) Razafim. & B.Bremer	MOL009495	2-hydroxy-1,5-dimethoxy-6-(methoxymethyl)-9,10-anthraquinone	P08631	Tyrosine-protein kinase HCK (EC 2.7.10.2) (Hematopoietic cell kinase) (Hemopoietic cell kinase) (p59-HCK/p60-HCK) (p59Hck) (p61Hck)	HCK	3055
Gynochthodes officinalis (F.C.How) Razafim. & B.Bremer	MOL009495	2-hydroxy-1,5-dimethoxy-6-(methoxymethyl)-9,10-anthraquinone	P48736	Phosphatidylinositol 4,5-bisphosphate 3-kinase catalytic subunit gamma isoform (PI3-kinase subunit gamma) (PI3K-gamma) (PI3Kgamma) (PtdIns-3-kinase subunit gamma) (EC 2.7.1.153) (Phosphatidylinositol 4,5-bisphosphate 3-kinase 110 kDa catalytic subunit gamma) (PtdIns-3-kinase subunit p110-gamma) (p110gamma) (Phosphoinositide-3-kinase catalytic gamma polypeptide) (Serine/threonine protein kinase PI…	PIK3CG	5294
Gynochthodes officinalis (F.C.How) Razafim. & B.Bremer	MOL009495	2-hydroxy-1,5-dimethoxy-6-(methoxymethyl)-9,10-anthraquinone	Q9UBF8	Phosphatidylinositol 4-kinase beta (PI4K-beta) (PI4Kbeta) (PtdIns 4-kinase beta) (EC 2.7.1.67) (NPIK) (PI4K92) (PI4KIII)	PI4KB	5298
Gynochthodes officinalis (F.C.How) Razafim. & B.Bremer	MOL009495	2-hydroxy-1,5-dimethoxy-6-(methoxymethyl)-9,10-anthraquinone	O15111	Inhibitor of nuclear factor kappa-B kinase subunit alpha (I-kappa-B kinase alpha) (IKK-A) (IKK-alpha) (IkBKA) (IkappaB kinase) (EC 2.7.11.10) (Conserved helix-loop-helix ubiquitous kinase) (I-kappa-B kinase 1) (IKK1) (Nuclear factor NF-kappa-B inhibitor kinase alpha) (NFKBIKA) (Transcription factor 16) (TCF-16)	CHUK	1147
Gynochthodes officinalis (F.C.How) Razafim. & B.Bremer	MOL009495	2-hydroxy-1,5-dimethoxy-6-(methoxymethyl)-9,10-anthraquinone	P29597	Non-receptor tyrosine-protein kinase TYK2 (EC 2.7.10.2)	TYK2	7297
Gynochthodes officinalis (F.C.How) Razafim. & B.Bremer	MOL009495	2-hydroxy-1,5-dimethoxy-6-(methoxymethyl)-9,10-anthraquinone	P19784	Casein kinase II subunit alpha' (CK II alpha') (EC 2.7.11.1)	CSNK2A2	1459
Gynochthodes officinalis (F.C.How) Razafim. & B.Bremer	MOL009495	2-hydroxy-1,5-dimethoxy-6-(methoxymethyl)-9,10-anthraquinone	P49759	Dual specificity protein kinase CLK1 (EC 2.7.12.1) (CDC-like kinase 1)	CLK1	1195
Gynochthodes officinalis (F.C.How) Razafim. & B.Bremer	MOL009495	2-hydroxy-1,5-dimethoxy-6-(methoxymethyl)-9,10-anthraquinone	P49760	Dual specificity protein kinase CLK2 (EC 2.7.12.1) (CDC-like kinase 2)	CLK2	1196
Gynochthodes officinalis (F.C.How) Razafim. & B.Bremer	MOL009495	2-hydroxy-1,5-dimethoxy-6-(methoxymethyl)-9,10-anthraquinone	P49761	Dual specificity protein kinase CLK3 (EC 2.7.12.1) (CDC-like kinase 3)	CLK3	1198
Gynochthodes officinalis (F.C.How) Razafim. & B.Bremer	MOL009495	2-hydroxy-1,5-dimethoxy-6-(methoxymethyl)-9,10-anthraquinone	Q92630	Dual specificity tyrosine-phosphorylation-regulated kinase 2 (EC 2.7.12.1)	DYRK2	8445
Gynochthodes officinalis (F.C.How) Razafim. & B.Bremer	MOL009495	2-hydroxy-1,5-dimethoxy-6-(methoxymethyl)-9,10-anthraquinone	Q5VT25	Serine/threonine-protein kinase MRCK alpha (EC 2.7.11.1) (CDC42-binding protein kinase alpha) (DMPK-like alpha) (Myotonic dystrophy kinase-related CDC42-binding kinase alpha) (MRCK alpha) (Myotonic dystrophy protein kinase-like alpha)	CDC42BPA	8476
Gynochthodes officinalis (F.C.How) Razafim. & B.Bremer	MOL009495	2-hydroxy-1,5-dimethoxy-6-(methoxymethyl)-9,10-anthraquinone	Q9H2X6	Homeodomain-interacting protein kinase 2 (hHIPk2) (EC 2.7.11.1)	HIPK2	28996
Gynochthodes officinalis (F.C.How) Razafim. & B.Bremer	MOL009495	2-hydroxy-1,5-dimethoxy-6-(methoxymethyl)-9,10-anthraquinone	Q9H422	Homeodomain-interacting protein kinase 3 (EC 2.7.11.1) (Androgen receptor-interacting nuclear protein kinase) (ANPK) (Fas-interacting serine/threonine-protein kinase) (FIST) (Homolog of protein kinase YAK1)	HIPK3	10114
Gynochthodes officinalis (F.C.How) Razafim. & B.Bremer	MOL009495	2-hydroxy-1,5-dimethoxy-6-(methoxymethyl)-9,10-anthraquinone	P15056	Serine/threonine-protein kinase B-raf (EC 2.7.11.1) (Proto-oncogene B-Raf) (p94) (v-Raf murine sarcoma viral oncogene homolog B1)	BRAF	673
Gynochthodes officinalis (F.C.How) Razafim. & B.Bremer	MOL009495	2-hydroxy-1,5-dimethoxy-6-(methoxymethyl)-9,10-anthraquinone	P54760	Ephrin type-B receptor 4 (EC 2.7.10.1) (Hepatoma transmembrane kinase) (Tyrosine-protein kinase TYRO11)	EPHB4	2050
Gynochthodes officinalis (F.C.How) Razafim. & B.Bremer	MOL009495	2-hydroxy-1,5-dimethoxy-6-(methoxymethyl)-9,10-anthraquinone	Q86Z02	Homeodomain-interacting protein kinase 1 (EC 2.7.11.1) (Nuclear body-associated kinase 2)	HIPK1	204851
Gynochthodes officinalis (F.C.How) Razafim. & B.Bremer	MOL009495	2-hydroxy-1,5-dimethoxy-6-(methoxymethyl)-9,10-anthraquinone	Q9Y463	Dual specificity tyrosine-phosphorylation-regulated kinase 1B (EC 2.7.12.1) (Minibrain-related kinase) (Mirk protein kinase)	DYRK1B	9149
Gynochthodes officinalis (F.C.How) Razafim. & B.Bremer	MOL009495	2-hydroxy-1,5-dimethoxy-6-(methoxymethyl)-9,10-anthraquinone	O00750	Phosphatidylinositol 4-phosphate 3-kinase C2 domain-containing subunit beta (PI3K-C2-beta) (PtdIns-3-kinase C2 subunit beta) (EC 2.7.1.154) (C2-PI3K) (Phosphoinositide 3-kinase-C2-beta)	PIK3C2B	5287
Gynochthodes officinalis (F.C.How) Razafim. & B.Bremer	MOL009495	2-hydroxy-1,5-dimethoxy-6-(methoxymethyl)-9,10-anthraquinone	P53671	LIM domain kinase 2 (LIMK-2) (EC 2.7.11.1)	LIMK2	3985
Gynochthodes officinalis (F.C.How) Razafim. & B.Bremer	MOL009495	2-hydroxy-1,5-dimethoxy-6-(methoxymethyl)-9,10-anthraquinone	Q9BVS4	Serine/threonine-protein kinase RIO2 (EC 2.7.11.1) (RIO kinase 2)	RIOK2	55781
Gynochthodes officinalis (F.C.How) Razafim. & B.Bremer	MOL009495	2-hydroxy-1,5-dimethoxy-6-(methoxymethyl)-9,10-anthraquinone	Q56UN5	Mitogen-activated protein kinase kinase kinase 19 (EC 2.7.11.1) (Regulated in COPD, protein kinase) (SPS1/STE20-related protein kinase YSK4)	MAP3K19	80122
Gynochthodes officinalis (F.C.How) Razafim. & B.Bremer	MOL009495	2-hydroxy-1,5-dimethoxy-6-(methoxymethyl)-9,10-anthraquinone	Q9C0B1	Alpha-ketoglutarate-dependent dioxygenase FTO (Fat mass and obesity-associated protein) (U6 small nuclear RNA (2'-O-methyladenosine-N(6)-)-demethylase FTO) (EC 1.14.11.-) (U6 small nuclear RNA N(6)-methyladenosine-demethylase FTO) (EC 1.14.11.-) (mRNA (2'-O-methyladenosine-N(6)-)-demethylase FTO) (m6A(m)-demethylase FTO) (EC 1.14.11.-) (mRNA N(6)-methyladenosine demethylase FTO) (EC 1.14.11.53) (…	FTO	79068
Gynochthodes officinalis (F.C.How) Razafim. & B.Bremer	MOL009495	2-hydroxy-1,5-dimethoxy-6-(methoxymethyl)-9,10-anthraquinone	P45452	Collagenase 3 (EC 3.4.24.-) (Matrix metalloproteinase-13) (MMP-13)	MMP13	4322
Gynochthodes officinalis (F.C.How) Razafim. & B.Bremer	MOL009495	2-hydroxy-1,5-dimethoxy-6-(methoxymethyl)-9,10-anthraquinone	P03956	Interstitial collagenase (EC 3.4.24.7) (Fibroblast collagenase) (Matrix metalloproteinase-1) (MMP-1) [Cleaved into: 22 kDa interstitial collagenase; 27 kDa interstitial collagenase]	MMP1	4312
Gynochthodes officinalis (F.C.How) Razafim. & B.Bremer	MOL009495	2-hydroxy-1,5-dimethoxy-6-(methoxymethyl)-9,10-anthraquinone	P06734	Low affinity immunoglobulin epsilon Fc receptor (BLAST-2) (C-type lectin domain family 4 member J) (Fc-epsilon-RII) (Immunoglobulin E-binding factor) (Lymphocyte IgE receptor) (CD antigen CD23) [Cleaved into: Low affinity immunoglobulin epsilon Fc receptor membrane-bound form; Low affinity immunoglobulin epsilon Fc receptor soluble form]	FCER2	2208
Gynochthodes officinalis (F.C.How) Razafim. & B.Bremer	MOL009495	2-hydroxy-1,5-dimethoxy-6-(methoxymethyl)-9,10-anthraquinone	P51452	Dual specificity protein phosphatase 3 (EC 3.1.3.16) (EC 3.1.3.48) (Dual specificity protein phosphatase VHR) (Vaccinia H1-related phosphatase) (VHR)	DUSP3	1845
Gynochthodes officinalis (F.C.How) Razafim. & B.Bremer	MOL009495	2-hydroxy-1,5-dimethoxy-6-(methoxymethyl)-9,10-anthraquinone	P78536	Disintegrin and metalloproteinase domain-containing protein 17 (ADAM 17) (EC 3.4.24.86) (Snake venom-like protease) (TNF-alpha convertase) (TNF-alpha-converting enzyme) (CD antigen CD156b)	ADAM17	6868
Gynochthodes officinalis (F.C.How) Razafim. & B.Bremer	MOL009495	2-hydroxy-1,5-dimethoxy-6-(methoxymethyl)-9,10-anthraquinone	P50281	Matrix metalloproteinase-14 (MMP-14) (EC 3.4.24.80) (MMP-X1) (Membrane-type matrix metalloproteinase 1) (MT-MMP 1) (MTMMP1) (Membrane-type-1 matrix metalloproteinase) (MT1-MMP) (MT1MMP)	MMP14	4323
Gynochthodes officinalis (F.C.How) Razafim. & B.Bremer	MOL009495	2-hydroxy-1,5-dimethoxy-6-(methoxymethyl)-9,10-anthraquinone	P09237	Matrilysin (EC 3.4.24.23) (Matrin) (Matrix metalloproteinase-7) (MMP-7) (Pump-1 protease) (Uterine metalloproteinase)	MMP7	4316
Gynochthodes officinalis (F.C.How) Razafim. & B.Bremer	MOL009495	2-hydroxy-1,5-dimethoxy-6-(methoxymethyl)-9,10-anthraquinone	O14672	Disintegrin and metalloproteinase domain-containing protein 10 (ADAM 10) (EC 3.4.24.81) (CDw156) (Kuzbanian protein homolog) (Mammalian disintegrin-metalloprotease) (CD antigen CD156c)	ADAM10	102
Gynochthodes officinalis (F.C.How) Razafim. & B.Bremer	MOL009495	2-hydroxy-1,5-dimethoxy-6-(methoxymethyl)-9,10-anthraquinone	P11309	Serine/threonine-protein kinase pim-1 (EC 2.7.11.1)	PIM1	5292
Gynochthodes officinalis (F.C.How) Razafim. & B.Bremer	MOL009495	2-hydroxy-1,5-dimethoxy-6-(methoxymethyl)-9,10-anthraquinone	P42574	Caspase-3 (CASP-3) (EC 3.4.22.56) (Apopain) (Cysteine protease CPP32) (CPP-32) (Protein Yama) (SREBP cleavage activity 1) (SCA-1) [Cleaved into: Caspase-3 subunit p17; Caspase-3 subunit p12]	CASP3	836
Gynochthodes officinalis (F.C.How) Razafim. & B.Bremer	MOL009495	2-hydroxy-1,5-dimethoxy-6-(methoxymethyl)-9,10-anthraquinone	P08254	Stromelysin-1 (SL-1) (EC 3.4.24.17) (Matrix metalloproteinase-3) (MMP-3) (Transin-1)	MMP3	4314
Gynochthodes officinalis (F.C.How) Razafim. & B.Bremer	MOL009495	2-hydroxy-1,5-dimethoxy-6-(methoxymethyl)-9,10-anthraquinone	Q9UBT6	DNA polymerase kappa (EC 2.7.7.7) (DINB protein) (DINP)	POLK	51426
Gynochthodes officinalis (F.C.How) Razafim. & B.Bremer	MOL009495	2-hydroxy-1,5-dimethoxy-6-(methoxymethyl)-9,10-anthraquinone	P08246	Neutrophil elastase (EC 3.4.21.37) (Bone marrow serine protease) (Elastase-2) (Human leukocyte elastase) (HLE) (Medullasin) (PMN elastase)	ELANE	1991
Gynochthodes officinalis (F.C.How) Razafim. & B.Bremer	MOL009495	2-hydroxy-1,5-dimethoxy-6-(methoxymethyl)-9,10-anthraquinone	P24941	Cyclin-dependent kinase 2 (EC 2.7.11.22) (Cell division protein kinase 2) (p33 protein kinase)	CDK2	1017
Gynochthodes officinalis (F.C.How) Razafim. & B.Bremer	MOL009495	2-hydroxy-1,5-dimethoxy-6-(methoxymethyl)-9,10-anthraquinone	P06493	Cyclin-dependent kinase 1 (CDK1) (EC 2.7.11.22) (EC 2.7.11.23) (Cell division control protein 2 homolog) (Cell division protein kinase 1) (p34 protein kinase)	CDK1	983
Gynochthodes officinalis (F.C.How) Razafim. & B.Bremer	MOL009495	2-hydroxy-1,5-dimethoxy-6-(methoxymethyl)-9,10-anthraquinone	P08238	Heat shock protein HSP 90-beta (HSP 90) (Heat shock 84 kDa) (HSP 84) (HSP84)	HSP90AB1	3326
Gynochthodes officinalis (F.C.How) Razafim. & B.Bremer	MOL009495	2-hydroxy-1,5-dimethoxy-6-(methoxymethyl)-9,10-anthraquinone	P53667	LIM domain kinase 1 (LIMK-1) (EC 2.7.11.1)	LIMK1	3984
Gynochthodes officinalis (F.C.How) Razafim. & B.Bremer	MOL009495	2-hydroxy-1,5-dimethoxy-6-(methoxymethyl)-9,10-anthraquinone	P00491	Purine nucleoside phosphorylase (PNP) (EC 2.4.2.1) (Inosine phosphorylase) (Inosine-guanosine phosphorylase)	PNP	4860
Gynochthodes officinalis (F.C.How) Razafim. & B.Bremer	MOL009495	2-hydroxy-1,5-dimethoxy-6-(methoxymethyl)-9,10-anthraquinone	P56817	Beta-secretase 1 (EC 3.4.23.46) (Aspartyl protease 2) (ASP2) (Asp 2) (Beta-site amyloid precursor protein cleaving enzyme 1) (Beta-site APP cleaving enzyme 1) (Memapsin-2) (Membrane-associated aspartic protease 2)	BACE1	23621
Gynochthodes officinalis (F.C.How) Razafim. & B.Bremer	MOL009495	2-hydroxy-1,5-dimethoxy-6-(methoxymethyl)-9,10-anthraquinone	P11387	DNA topoisomerase 1 (EC 5.6.2.1) (DNA topoisomerase I)	TOP1	7150
Gynochthodes officinalis (F.C.How) Razafim. & B.Bremer	MOL009495	2-hydroxy-1,5-dimethoxy-6-(methoxymethyl)-9,10-anthraquinone	Q9UIQ6	Leucyl-cystinyl aminopeptidase (Cystinyl aminopeptidase) (EC 3.4.11.3) (Insulin-regulated membrane aminopeptidase) (Insulin-responsive aminopeptidase) (IRAP) (Oxytocinase) (OTase) (Placental leucine aminopeptidase) (P-LAP) [Cleaved into: Leucyl-cystinyl aminopeptidase, pregnancy serum form]	LNPEP	4012
Gynochthodes officinalis (F.C.How) Razafim. & B.Bremer	MOL009495	2-hydroxy-1,5-dimethoxy-6-(methoxymethyl)-9,10-anthraquinone	P26639	Threonine--tRNA ligase 1, cytoplasmic (EC 6.1.1.3) (Threonyl-tRNA synthetase) (ThrRS) (Threonyl-tRNA synthetase 1)	TARS	6897
Gynochthodes officinalis (F.C.How) Razafim. & B.Bremer	MOL009495	2-hydroxy-1,5-dimethoxy-6-(methoxymethyl)-9,10-anthraquinone	P31749	RAC-alpha serine/threonine-protein kinase (EC 2.7.11.1) (Protein kinase B) (PKB) (Protein kinase B alpha) (PKB alpha) (Proto-oncogene c-Akt) (RAC-PK-alpha)	AKT1	207
Gynochthodes officinalis (F.C.How) Razafim. & B.Bremer	MOL009495	2-hydroxy-1,5-dimethoxy-6-(methoxymethyl)-9,10-anthraquinone	O75365	Protein tyrosine phosphatase type IVA 3 (EC 3.1.3.48) (PRL-R) (Protein-tyrosine phosphatase 4a3) (Protein-tyrosine phosphatase of regenerating liver 3) (PRL-3)	PTP4A3	11156
Gynochthodes officinalis (F.C.How) Razafim. & B.Bremer	MOL009495	2-hydroxy-1,5-dimethoxy-6-(methoxymethyl)-9,10-anthraquinone	Q9NZJ5	Eukaryotic translation initiation factor 2-alpha kinase 3 (EC 2.7.11.1) (PRKR-like endoplasmic reticulum kinase) (Pancreatic eIF2-alpha kinase) (HsPEK)	EIF2AK3	9451
Gynochthodes officinalis (F.C.How) Razafim. & B.Bremer	MOL009495	2-hydroxy-1,5-dimethoxy-6-(methoxymethyl)-9,10-anthraquinone	P52789	Hexokinase-2 (EC 2.7.1.1) (Hexokinase type II) (HK II) (Hexokinase-B) (Muscle form hexokinase)	HK2	3099
Gynochthodes officinalis (F.C.How) Razafim. & B.Bremer	MOL009495	2-hydroxy-1,5-dimethoxy-6-(methoxymethyl)-9,10-anthraquinone	P19367	Hexokinase-1 (EC 2.7.1.1) (Brain form hexokinase) (Hexokinase type I) (HK I) (Hexokinase-A)	HK1	3098
Gynochthodes officinalis (F.C.How) Razafim. & B.Bremer	MOL009495	2-hydroxy-1,5-dimethoxy-6-(methoxymethyl)-9,10-anthraquinone	P04183	Thymidine kinase, cytosolic (EC 2.7.1.21)	TK1	7083
Gynochthodes officinalis (F.C.How) Razafim. & B.Bremer	MOL009495	2-hydroxy-1,5-dimethoxy-6-(methoxymethyl)-9,10-anthraquinone	O14757	Serine/threonine-protein kinase Chk1 (EC 2.7.11.1) (CHK1 checkpoint homolog) (Cell cycle checkpoint kinase) (Checkpoint kinase-1)	CHEK1	1111
Gynochthodes officinalis (F.C.How) Razafim. & B.Bremer	MOL009495	2-hydroxy-1,5-dimethoxy-6-(methoxymethyl)-9,10-anthraquinone	P30291	Wee1-like protein kinase (WEE1hu) (EC 2.7.10.2) (Wee1A kinase)	WEE1	7465
Gynochthodes officinalis (F.C.How) Razafim. & B.Bremer	MOL009495	2-hydroxy-1,5-dimethoxy-6-(methoxymethyl)-9,10-anthraquinone	O76074	cGMP-specific 3',5'-cyclic phosphodiesterase (EC 3.1.4.35) (cGMP-binding cGMP-specific phosphodiesterase) (CGB-PDE)	PDE5A	8654
Gynochthodes officinalis (F.C.How) Razafim. & B.Bremer	MOL009495	2-hydroxy-1,5-dimethoxy-6-(methoxymethyl)-9,10-anthraquinone	P00918	Carbonic anhydrase 2 (EC 4.2.1.1) (Carbonate dehydratase II) (Carbonic anhydrase C) (CAC) (Carbonic anhydrase II) (CA-II)	CA2	760
Gynochthodes officinalis (F.C.How) Razafim. & B.Bremer	MOL009495	2-hydroxy-1,5-dimethoxy-6-(methoxymethyl)-9,10-anthraquinone	P22748	Carbonic anhydrase 4 (EC 4.2.1.1) (Carbonate dehydratase IV) (Carbonic anhydrase IV) (CA-IV)	CA4	762
Gynochthodes officinalis (F.C.How) Razafim. & B.Bremer	MOL009495	2-hydroxy-1,5-dimethoxy-6-(methoxymethyl)-9,10-anthraquinone	P03372	Estrogen receptor (ER) (ER-alpha) (Estradiol receptor) (Nuclear receptor subfamily 3 group A member 1)	ESR1	2099
Gynochthodes officinalis (F.C.How) Razafim. & B.Bremer	MOL009495	2-hydroxy-1,5-dimethoxy-6-(methoxymethyl)-9,10-anthraquinone	Q92731	Estrogen receptor beta (ER-beta) (Nuclear receptor subfamily 3 group A member 2)	ESR2	2100
Gynochthodes officinalis (F.C.How) Razafim. & B.Bremer	MOL009495	2-hydroxy-1,5-dimethoxy-6-(methoxymethyl)-9,10-anthraquinone	O00142	Thymidine kinase 2, mitochondrial (EC 2.7.1.21) (Mt-TK)	TK2	7084
Gynochthodes officinalis (F.C.How) Razafim. & B.Bremer	MOL009495	2-hydroxy-1,5-dimethoxy-6-(methoxymethyl)-9,10-anthraquinone	P04629	High affinity nerve growth factor receptor (EC 2.7.10.1) (Neurotrophic tyrosine kinase receptor type 1) (TRK1-transforming tyrosine kinase protein) (Tropomyosin-related kinase A) (Tyrosine kinase receptor) (Tyrosine kinase receptor A) (Trk-A) (gp140trk) (p140-TrkA)	NTRK1	4914
Gynochthodes officinalis (F.C.How) Razafim. & B.Bremer	MOL009495	2-hydroxy-1,5-dimethoxy-6-(methoxymethyl)-9,10-anthraquinone	P10275	Androgen receptor (Dihydrotestosterone receptor) (Nuclear receptor subfamily 3 group C member 4)	AR	367
Gynochthodes officinalis (F.C.How) Razafim. & B.Bremer	MOL009495	2-hydroxy-1,5-dimethoxy-6-(methoxymethyl)-9,10-anthraquinone	P22001	Potassium voltage-gated channel subfamily A member 3 (HGK5) (HLK3) (HPCN3) (Voltage-gated K(+) channel HuKIII) (Voltage-gated potassium channel subunit Kv1.3)	KCNA3	3738
Gynochthodes officinalis (F.C.How) Razafim. & B.Bremer	MOL009496	1,5,7-trihydroxy-6-methoxy-2-methoxymethylanthracenequinone	P53667	LIM domain kinase 1 (LIMK-1) (EC 2.7.11.1)	LIMK1	3984
Gynochthodes officinalis (F.C.How) Razafim. & B.Bremer	MOL009496	1,5,7-trihydroxy-6-methoxy-2-methoxymethylanthracenequinone	P37231	Peroxisome proliferator-activated receptor gamma (PPAR-gamma) (Nuclear receptor subfamily 1 group C member 3)	PPARG	5468
Gynochthodes officinalis (F.C.How) Razafim. & B.Bremer	MOL009496	1,5,7-trihydroxy-6-methoxy-2-methoxymethylanthracenequinone	P68400	Casein kinase II subunit alpha (CK II alpha) (EC 2.7.11.1)	CSNK2A1	1457
Gynochthodes officinalis (F.C.How) Razafim. & B.Bremer	MOL009496	1,5,7-trihydroxy-6-methoxy-2-methoxymethylanthracenequinone	O75365	Protein tyrosine phosphatase type IVA 3 (EC 3.1.3.48) (PRL-R) (Protein-tyrosine phosphatase 4a3) (Protein-tyrosine phosphatase of regenerating liver 3) (PRL-3)	PTP4A3	11156
Gynochthodes officinalis (F.C.How) Razafim. & B.Bremer	MOL009496	1,5,7-trihydroxy-6-methoxy-2-methoxymethylanthracenequinone	Q9C0B1	Alpha-ketoglutarate-dependent dioxygenase FTO (Fat mass and obesity-associated protein) (U6 small nuclear RNA (2'-O-methyladenosine-N(6)-)-demethylase FTO) (EC 1.14.11.-) (U6 small nuclear RNA N(6)-methyladenosine-demethylase FTO) (EC 1.14.11.-) (mRNA (2'-O-methyladenosine-N(6)-)-demethylase FTO) (m6A(m)-demethylase FTO) (EC 1.14.11.-) (mRNA N(6)-methyladenosine demethylase FTO) (EC 1.14.11.53) (…	FTO	79068
Gynochthodes officinalis (F.C.How) Razafim. & B.Bremer	MOL009496	1,5,7-trihydroxy-6-methoxy-2-methoxymethylanthracenequinone	P08246	Neutrophil elastase (EC 3.4.21.37) (Bone marrow serine protease) (Elastase-2) (Human leukocyte elastase) (HLE) (Medullasin) (PMN elastase)	ELANE	1991
Gynochthodes officinalis (F.C.How) Razafim. & B.Bremer	MOL009496	1,5,7-trihydroxy-6-methoxy-2-methoxymethylanthracenequinone	P10415	Apoptosis regulator Bcl-2	BCL2	596
Gynochthodes officinalis (F.C.How) Razafim. & B.Bremer	MOL009496	1,5,7-trihydroxy-6-methoxy-2-methoxymethylanthracenequinone	P42574	Caspase-3 (CASP-3) (EC 3.4.22.56) (Apopain) (Cysteine protease CPP32) (CPP-32) (Protein Yama) (SREBP cleavage activity 1) (SCA-1) [Cleaved into: Caspase-3 subunit p17; Caspase-3 subunit p12]	CASP3	836
Gynochthodes officinalis (F.C.How) Razafim. & B.Bremer	MOL009496	1,5,7-trihydroxy-6-methoxy-2-methoxymethylanthracenequinone	P0DMS8	Adenosine receptor A3	ADORA3	140
Gynochthodes officinalis (F.C.How) Razafim. & B.Bremer	MOL009500	1,6-dihydroxy-5-methoxy-2-(methoxymethyl)-9,10-anthraquinone	P06239	Tyrosine-protein kinase Lck (EC 2.7.10.2) (Leukocyte C-terminal Src kinase) (LSK) (Lymphocyte cell-specific protein-tyrosine kinase) (Protein YT16) (Proto-oncogene Lck) (T cell-specific protein-tyrosine kinase) (p56-LCK)	LCK	3932
Gynochthodes officinalis (F.C.How) Razafim. & B.Bremer	MOL009500	1,6-dihydroxy-5-methoxy-2-(methoxymethyl)-9,10-anthraquinone	Q9C0B1	Alpha-ketoglutarate-dependent dioxygenase FTO (Fat mass and obesity-associated protein) (U6 small nuclear RNA (2'-O-methyladenosine-N(6)-)-demethylase FTO, EC 1.14.11.-) (U6 small nuclear RNA N(6)-methyladenosine-demethylase FTO, EC 1.14.11.-) (mRNA (2'-O-methyladenosine-N(6)-)-demethylase FTO, m6A(m)-demethylase FTO, EC 1.14.11.-) (mRNA N(6)-methyladenosine demethylase FTO, EC 1.14.11.53) (tRNA …	FTO	79068
Gynochthodes officinalis (F.C.How) Razafim. & B.Bremer	MOL009500	1,6-dihydroxy-5-methoxy-2-(methoxymethyl)-9,10-anthraquinone	P51452	Dual specificity protein phosphatase 3 (EC 3.1.3.16) (EC 3.1.3.48) (Dual specificity protein phosphatase VHR) (Vaccinia H1-related phosphatase) (VHR)	DUSP3	1845
Gynochthodes officinalis (F.C.How) Razafim. & B.Bremer	MOL009500	1,6-dihydroxy-5-methoxy-2-(methoxymethyl)-9,10-anthraquinone	P06737	Glycogen phosphorylase, liver form (EC 2.4.1.1)	PYGL	5836
Gynochthodes officinalis (F.C.How) Razafim. & B.Bremer	MOL009500	1,6-dihydroxy-5-methoxy-2-(methoxymethyl)-9,10-anthraquinone	P00533	Epidermal growth factor receptor (EC 2.7.10.1) (Proto-oncogene c-ErbB-1) (Receptor tyrosine-protein kinase erbB-1)	EGFR	1956
Gynochthodes officinalis (F.C.How) Razafim. & B.Bremer	MOL009500	1,6-dihydroxy-5-methoxy-2-(methoxymethyl)-9,10-anthraquinone	P22001	Potassium voltage-gated channel subfamily A member 3 (HGK5) (HLK3) (HPCN3) (Voltage-gated K(+) channel HuKIII) (Voltage-gated potassium channel subunit Kv1.3)	KCNA3	3738
Gynochthodes officinalis (F.C.How) Razafim. & B.Bremer	MOL009500	1,6-dihydroxy-5-methoxy-2-(methoxymethyl)-9,10-anthraquinone	P08254	Stromelysin-1 (SL-1) (EC 3.4.24.17) (Matrix metalloproteinase-3) (MMP-3) (Transin-1)	MMP3	4314
Gynochthodes officinalis (F.C.How) Razafim. & B.Bremer	MOL009500	1,6-dihydroxy-5-methoxy-2-(methoxymethyl)-9,10-anthraquinone	P14780	Matrix metalloproteinase-9 (MMP-9) (EC 3.4.24.35) (92 kDa gelatinase) (92 kDa type IV collagenase) (Gelatinase B) (GELB) [Cleaved into: 67 kDa matrix metalloproteinase-9; 82 kDa matrix metalloproteinase-9]	MMP9	4318
Gynochthodes officinalis (F.C.How) Razafim. & B.Bremer	MOL009500	1,6-dihydroxy-5-methoxy-2-(methoxymethyl)-9,10-anthraquinone	P03956	Interstitial collagenase (EC 3.4.24.7) (Fibroblast collagenase) (Matrix metalloproteinase-1) (MMP-1) [Cleaved into: 22 kDa interstitial collagenase; 27 kDa interstitial collagenase]	MMP1	4312
Gynochthodes officinalis (F.C.How) Razafim. & B.Bremer	MOL009500	1,6-dihydroxy-5-methoxy-2-(methoxymethyl)-9,10-anthraquinone	P78536	Disintegrin and metalloproteinase domain-containing protein 17 (ADAM 17) (EC 3.4.24.86) (Snake venom-like protease) (TNF-alpha convertase) (TNF-alpha-converting enzyme) (CD antigen CD156b)	ADAM17	6868
Gynochthodes officinalis (F.C.How) Razafim. & B.Bremer	MOL009500	1,6-dihydroxy-5-methoxy-2-(methoxymethyl)-9,10-anthraquinone	O75365	Protein tyrosine phosphatase type IVA 3 (EC 3.1.3.48) (PRL-R) (Protein-tyrosine phosphatase 4a3) (Protein-tyrosine phosphatase of regenerating liver 3) (PRL-3)	PTP4A3	11156
Gynochthodes officinalis (F.C.How) Razafim. & B.Bremer	MOL009500	1,6-dihydroxy-5-methoxy-2-(methoxymethyl)-9,10-anthraquinone	P45452	Collagenase 3 (EC 3.4.24.-) (Matrix metalloproteinase-13) (MMP-13)	MMP13	4322
Gynochthodes officinalis (F.C.How) Razafim. & B.Bremer	MOL009500	1,6-dihydroxy-5-methoxy-2-(methoxymethyl)-9,10-anthraquinone	P50281	Matrix metalloproteinase-14 (MMP-14) (EC 3.4.24.80) (MMP-X1) (Membrane-type matrix metalloproteinase 1) (MT-MMP 1) (MTMMP1) (Membrane-type-1 matrix metalloproteinase) (MT1-MMP) (MT1MMP)	MMP14	4323
Gynochthodes officinalis (F.C.How) Razafim. & B.Bremer	MOL009500	1,6-dihydroxy-5-methoxy-2-(methoxymethyl)-9,10-anthraquinone	P09237	Matrilysin (EC 3.4.24.23) (Matrin) (Matrix metalloproteinase-7) (MMP-7) (Pump-1 protease) (Uterine metalloproteinase)	MMP7	4316
Gynochthodes officinalis (F.C.How) Razafim. & B.Bremer	MOL009500	1,6-dihydroxy-5-methoxy-2-(methoxymethyl)-9,10-anthraquinone	P22894	Neutrophil collagenase (EC 3.4.24.34) (Matrix metalloproteinase-8) (MMP-8) (PMNL collagenase) (PMNL-CL)	MMP8	4317
Gynochthodes officinalis (F.C.How) Razafim. & B.Bremer	MOL009500	1,6-dihydroxy-5-methoxy-2-(methoxymethyl)-9,10-anthraquinone	O14672	Disintegrin and metalloproteinase domain-containing protein 10 (ADAM 10) (EC 3.4.24.81) (CDw156) (Kuzbanian protein homolog) (Mammalian disintegrin-metalloprotease) (CD antigen CD156c)	ADAM10	102
Gynochthodes officinalis (F.C.How) Razafim. & B.Bremer	MOL009500	1,6-dihydroxy-5-methoxy-2-(methoxymethyl)-9,10-anthraquinone	P08246	Neutrophil elastase (EC 3.4.21.37) (Bone marrow serine protease) (Elastase-2) (Human leukocyte elastase) (HLE) (Medullasin) (PMN elastase)	ELANE	1991
Gynochthodes officinalis (F.C.How) Razafim. & B.Bremer	MOL009500	1,6-dihydroxy-5-methoxy-2-(methoxymethyl)-9,10-anthraquinone	P42574	Caspase-3 (CASP-3) (EC 3.4.22.56) (Apopain) (Cysteine protease CPP32) (CPP-32) (Protein Yama) (SREBP cleavage activity 1) (SCA-1) [Cleaved into: Caspase-3 subunit p17; Caspase-3 subunit p12]	CASP3	836
Gynochthodes officinalis (F.C.How) Razafim. & B.Bremer	MOL009500	1,6-dihydroxy-5-methoxy-2-(methoxymethyl)-9,10-anthraquinone	P42336	Phosphatidylinositol 4,5-bisphosphate 3-kinase catalytic subunit alpha isoform (PI3-kinase subunit alpha) (PI3K-alpha) (PI3Kalpha) (PtdIns-3-kinase subunit alpha) (EC 2.7.1.153) (Phosphatidylinositol 4,5-bisphosphate 3-kinase 110 kDa catalytic subunit alpha) (PtdIns-3-kinase subunit p110-alpha) (p110alpha) (Phosphoinositide-3-kinase catalytic alpha polypeptide) (Serine/threonine protein kinase PI…	PIK3CA	5290
Gynochthodes officinalis (F.C.How) Razafim. & B.Bremer	MOL009500	1,6-dihydroxy-5-methoxy-2-(methoxymethyl)-9,10-anthraquinone	P53667	LIM domain kinase 1 (LIMK-1) (EC 2.7.11.1)	LIMK1	3984
Gynochthodes officinalis (F.C.How) Razafim. & B.Bremer	MOL009500	1,6-dihydroxy-5-methoxy-2-(methoxymethyl)-9,10-anthraquinone	P0DMS9	Transmembrane domain-containing protein TMIGD3	TMIGD3	57413
Gynochthodes officinalis (F.C.How) Razafim. & B.Bremer	MOL009500	1,6-dihydroxy-5-methoxy-2-(methoxymethyl)-9,10-anthraquinone	P68400	Casein kinase II subunit alpha (CK II alpha) (EC 2.7.11.1)	CSNK2A1	1457
Gynochthodes officinalis (F.C.How) Razafim. & B.Bremer	MOL009500	1,6-dihydroxy-5-methoxy-2-(methoxymethyl)-9,10-anthraquinone	P08238	Heat shock protein HSP 90-beta (HSP 90) (Heat shock 84 kDa) (HSP 84) (HSP84)	HSP90AB1	3326
Gynochthodes officinalis (F.C.How) Razafim. & B.Bremer	MOL009500	1,6-dihydroxy-5-methoxy-2-(methoxymethyl)-9,10-anthraquinone	P26639	Threonine--tRNA ligase 1, cytoplasmic (EC 6.1.1.3) (Threonyl-tRNA synthetase) (ThrRS) (Threonyl-tRNA synthetase 1)	TARS	6897
Gynochthodes officinalis (F.C.How) Razafim. & B.Bremer	MOL009500	1,6-dihydroxy-5-methoxy-2-(methoxymethyl)-9,10-anthraquinone	P17948	Vascular endothelial growth factor receptor 1 (VEGFR-1) (EC 2.7.10.1) (Fms-like tyrosine kinase 1) (FLT-1) (Tyrosine-protein kinase FRT) (Tyrosine-protein kinase receptor FLT) (FLT) (Vascular permeability factor receptor)	FLT1	2321
Gynochthodes officinalis (F.C.How) Razafim. & B.Bremer	MOL009500	1,6-dihydroxy-5-methoxy-2-(methoxymethyl)-9,10-anthraquinone	P25025	C-X-C chemokine receptor type 2 (CXC-R2) (CXCR-2) (CDw128b) (GRO/MGSA receptor) (High affinity interleukin-8 receptor B) (IL-8R B) (IL-8 receptor type 2) (CD antigen CD182)	CXCR2	3579
Gynochthodes officinalis (F.C.How) Razafim. & B.Bremer	MOL009500	1,6-dihydroxy-5-methoxy-2-(methoxymethyl)-9,10-anthraquinone	P0DMS8	Adenosine receptor A3	ADORA3	140
Gynochthodes officinalis (F.C.How) Razafim. & B.Bremer	MOL009500	1,6-dihydroxy-5-methoxy-2-(methoxymethyl)-9,10-anthraquinone	O60911	Cathepsin L2 (EC 3.4.22.43) (Cathepsin U) (Cathepsin V)	CTSV	1515
Gynochthodes officinalis (F.C.How) Razafim. & B.Bremer	MOL009500	1,6-dihydroxy-5-methoxy-2-(methoxymethyl)-9,10-anthraquinone	P25024	C-X-C chemokine receptor type 1 (CXC-R1) (CXCR-1) (CDw128a) (High affinity interleukin-8 receptor A) (IL-8R A) (IL-8 receptor type 1) (CD antigen CD181)	CXCR1	3577
Gynochthodes officinalis (F.C.How) Razafim. & B.Bremer	MOL009500	1,6-dihydroxy-5-methoxy-2-(methoxymethyl)-9,10-anthraquinone	Q92731	Estrogen receptor beta (ER-beta) (Nuclear receptor subfamily 3 group A member 2)	ESR2	2100
Gynochthodes officinalis (F.C.How) Razafim. & B.Bremer	MOL009500	1,6-dihydroxy-5-methoxy-2-(methoxymethyl)-9,10-anthraquinone	P03372	Estrogen receptor (ER) (ER-alpha) (Estradiol receptor) (Nuclear receptor subfamily 3 group A member 1)	ESR1	2099
Gynochthodes officinalis (F.C.How) Razafim. & B.Bremer	MOL009500	1,6-dihydroxy-5-methoxy-2-(methoxymethyl)-9,10-anthraquinone	P24530	Endothelin receptor type B (ET-B) (ET-BR) (Endothelin receptor non-selective type)	EDNRB	1910
Gynochthodes officinalis (F.C.How) Razafim. & B.Bremer	MOL009500	1,6-dihydroxy-5-methoxy-2-(methoxymethyl)-9,10-anthraquinone	P25101	Endothelin-1 receptor (Endothelin receptor type A) (ET-A) (ETA-R) (hET-AR)	EDNRA	1909
Gynochthodes officinalis (F.C.How) Razafim. & B.Bremer	MOL009503	1-hydroxy-3-methoxy-9,10-anthraquinone	P08246	Neutrophil elastase (EC 3.4.21.37) (Bone marrow serine protease) (Elastase-2) (Human leukocyte elastase) (HLE) (Medullasin) (PMN elastase)	ELANE	1991
Gynochthodes officinalis (F.C.How) Razafim. & B.Bremer	MOL009503	1-hydroxy-3-methoxy-9,10-anthraquinone	Q07820	Induced myeloid leukemia cell differentiation protein Mcl-1 (Bcl-2-like protein 3) (Bcl2-L-3) (Bcl-2-related protein EAT/mcl1) (mcl1/EAT)	MCL1	4170
Gynochthodes officinalis (F.C.How) Razafim. & B.Bremer	MOL009503	1-hydroxy-3-methoxy-9,10-anthraquinone	P00533	Epidermal growth factor receptor (EC 2.7.10.1) (Proto-oncogene c-ErbB-1) (Receptor tyrosine-protein kinase erbB-1)	EGFR	1956
Gynochthodes officinalis (F.C.How) Razafim. & B.Bremer	MOL009503	1-hydroxy-3-methoxy-9,10-anthraquinone	P10415	Apoptosis regulator Bcl-2	BCL2	596
Gynochthodes officinalis (F.C.How) Razafim. & B.Bremer	MOL009503	1-hydroxy-3-methoxy-9,10-anthraquinone	P51452	Dual specificity protein phosphatase 3 (EC 3.1.3.16) (EC 3.1.3.48) (Dual specificity protein phosphatase VHR) (Vaccinia H1-related phosphatase) (VHR)	DUSP3	1845
Gynochthodes officinalis (F.C.How) Razafim. & B.Bremer	MOL009503	1-hydroxy-3-methoxy-9,10-anthraquinone	P06239	Tyrosine-protein kinase Lck (EC 2.7.10.2) (Leukocyte C-terminal Src kinase) (LSK) (Lymphocyte cell-specific protein-tyrosine kinase) (Protein YT16) (Proto-oncogene Lck) (T cell-specific protein-tyrosine kinase) (p56-LCK)	LCK	3932
Gynochthodes officinalis (F.C.How) Razafim. & B.Bremer	MOL009503	1-hydroxy-3-methoxy-9,10-anthraquinone	Q92731	Estrogen receptor beta (ER-beta) (Nuclear receptor subfamily 3 group A member 2)	ESR2	2100
Gynochthodes officinalis (F.C.How) Razafim. & B.Bremer	MOL009503	1-hydroxy-3-methoxy-9,10-anthraquinone	P11309	Serine/threonine-protein kinase pim-1 (EC 2.7.11.1)	PIM1	5292
Gynochthodes officinalis (F.C.How) Razafim. & B.Bremer	MOL009503	1-hydroxy-3-methoxy-9,10-anthraquinone	P68400	Casein kinase II subunit alpha (CK II alpha) (EC 2.7.11.1)	CSNK2A1	1457
Gynochthodes officinalis (F.C.How) Razafim. & B.Bremer	MOL009503	1-hydroxy-3-methoxy-9,10-anthraquinone	P03372	Estrogen receptor (ER) (ER-alpha) (Estradiol receptor) (Nuclear receptor subfamily 3 group A member 1)	ESR1	2099
Gynochthodes officinalis (F.C.How) Razafim. & B.Bremer	MOL009503	1-hydroxy-3-methoxy-9,10-anthraquinone	P53667	LIM domain kinase 1 (LIMK-1) (EC 2.7.11.1)	LIMK1	3984
Gynochthodes officinalis (F.C.How) Razafim. & B.Bremer	MOL009503	1-hydroxy-3-methoxy-9,10-anthraquinone	P45452	Collagenase 3 (EC 3.4.24.-) (Matrix metalloproteinase-13) (MMP-13)	MMP13	4322
Gynochthodes officinalis (F.C.How) Razafim. & B.Bremer	MOL009503	1-hydroxy-3-methoxy-9,10-anthraquinone	P08254	Stromelysin-1 (SL-1) (EC 3.4.24.17) (Matrix metalloproteinase-3) (MMP-3) (Transin-1)	MMP3	4314
Gynochthodes officinalis (F.C.How) Razafim. & B.Bremer	MOL009503	1-hydroxy-3-methoxy-9,10-anthraquinone	P03956	Interstitial collagenase (EC 3.4.24.7) (Fibroblast collagenase) (Matrix metalloproteinase-1) (MMP-1) [Cleaved into: 22 kDa interstitial collagenase; 27 kDa interstitial collagenase]	MMP1	4312
Gynochthodes officinalis (F.C.How) Razafim. & B.Bremer	MOL009503	1-hydroxy-3-methoxy-9,10-anthraquinone	Q9UBN7	Histone deacetylase 6 (HD6) (EC 3.5.1.98) (Tubulin-lysine deacetylase HDAC6) (EC 3.5.1.-)	HDAC6	10013
Gynochthodes officinalis (F.C.How) Razafim. & B.Bremer	MOL009503	1-hydroxy-3-methoxy-9,10-anthraquinone	Q9BY41	Histone deacetylase 8 (HD8) (EC 3.5.1.98)	HDAC8	55869
Gynochthodes officinalis (F.C.How) Razafim. & B.Bremer	MOL009503	1-hydroxy-3-methoxy-9,10-anthraquinone	Q13547	Histone deacetylase 1 (HD1) (EC 3.5.1.98)	HDAC1	3065
Gynochthodes officinalis (F.C.How) Razafim. & B.Bremer	MOL009503	1-hydroxy-3-methoxy-9,10-anthraquinone	Q9Y294	Histone chaperone ASF1A (Anti-silencing function protein 1 homolog A) (hAsf1) (hAsf1a) (CCG1-interacting factor A) (CIA) (hCIA)	ASF1A	25842
Gynochthodes officinalis (F.C.How) Razafim. & B.Bremer	MOL009503	1-hydroxy-3-methoxy-9,10-anthraquinone	P51512	Matrix metalloproteinase-16 (MMP-16) (EC 3.4.24.-) (MMP-X2) (Membrane-type matrix metalloproteinase 3) (MT-MMP 3) (MTMMP3) (Membrane-type-3 matrix metalloproteinase) (MT3-MMP) (MT3MMP)	MMP16	4325
Gynochthodes officinalis (F.C.How) Razafim. & B.Bremer	MOL009503	1-hydroxy-3-methoxy-9,10-anthraquinone	P04406	Glyceraldehyde-3-phosphate dehydrogenase (GAPDH) (EC 1.2.1.12) (Peptidyl-cysteine S-nitrosylase GAPDH) (EC 2.6.99.-)	GAPDH	2597
Gynochthodes officinalis (F.C.How) Razafim. & B.Bremer	MOL009503	1-hydroxy-3-methoxy-9,10-anthraquinone	P14780	Matrix metalloproteinase-9 (MMP-9) (EC 3.4.24.35) (92 kDa gelatinase) (92 kDa type IV collagenase) (Gelatinase B) (GELB) [Cleaved into: 67 kDa matrix metalloproteinase-9; 82 kDa matrix metalloproteinase-9]	MMP9	4318
Gynochthodes officinalis (F.C.How) Razafim. & B.Bremer	MOL009503	1-hydroxy-3-methoxy-9,10-anthraquinone	P08253	72 kDa type IV collagenase (EC 3.4.24.24) (72 kDa gelatinase) (Gelatinase A) (Matrix metalloproteinase-2) (MMP-2) (TBE-1) [Cleaved into: PEX]	MMP2	4313
Gynochthodes officinalis (F.C.How) Razafim. & B.Bremer	MOL009503	1-hydroxy-3-methoxy-9,10-anthraquinone	P50281	Matrix metalloproteinase-14 (MMP-14) (EC 3.4.24.80) (MMP-X1) (Membrane-type matrix metalloproteinase 1) (MT-MMP 1) (MTMMP1) (Membrane-type-1 matrix metalloproteinase) (MT1-MMP) (MT1MMP)	MMP14	4323
Gynochthodes officinalis (F.C.How) Razafim. & B.Bremer	MOL009503	1-hydroxy-3-methoxy-9,10-anthraquinone	P39900	Macrophage metalloelastase (MME) (EC 3.4.24.65) (Macrophage elastase) (ME) (hME) (Matrix metalloproteinase-12) (MMP-12)	MMP12	4321
Gynochthodes officinalis (F.C.How) Razafim. & B.Bremer	MOL009503	1-hydroxy-3-methoxy-9,10-anthraquinone	P22894	Neutrophil collagenase (EC 3.4.24.34) (Matrix metalloproteinase-8) (MMP-8) (PMNL collagenase) (PMNL-CL)	MMP8	4317
Gynochthodes officinalis (F.C.How) Razafim. & B.Bremer	MOL009503	1-hydroxy-3-methoxy-9,10-anthraquinone	P04035	3-hydroxy-3-methylglutaryl-coenzyme A reductase (HMG-CoA reductase) (EC 1.1.1.34)	HMGCR	3156
Gynochthodes officinalis (F.C.How) Razafim. & B.Bremer	MOL009503	1-hydroxy-3-methoxy-9,10-anthraquinone	Q9NZ45	CDGSH iron-sulfur domain-containing protein 1 (MitoNEET)	CISD1	55847
Gynochthodes officinalis (F.C.How) Razafim. & B.Bremer	MOL009503	1-hydroxy-3-methoxy-9,10-anthraquinone	P48736	Phosphatidylinositol 4,5-bisphosphate 3-kinase catalytic subunit gamma isoform (PI3-kinase subunit gamma) (PI3K-gamma) (PI3Kgamma) (PtdIns-3-kinase subunit gamma) (EC 2.7.1.153) (Phosphatidylinositol 4,5-bisphosphate 3-kinase 110 kDa catalytic subunit gamma) (PtdIns-3-kinase subunit p110-gamma) (p110gamma) (Phosphoinositide-3-kinase catalytic gamma polypeptide) (Serine/threonine protein kinase PI…	PIK3CG	5294
Gynochthodes officinalis (F.C.How) Razafim. & B.Bremer	MOL009503	1-hydroxy-3-methoxy-9,10-anthraquinone	P78536	Disintegrin and metalloproteinase domain-containing protein 17 (ADAM 17) (EC 3.4.24.86) (Snake venom-like protease) (TNF-alpha convertase) (TNF-alpha-converting enzyme) (CD antigen CD156b)	ADAM17	6868
Gynochthodes officinalis (F.C.How) Razafim. & B.Bremer	MOL009503	1-hydroxy-3-methoxy-9,10-anthraquinone	P17948	Vascular endothelial growth factor receptor 1 (VEGFR-1) (EC 2.7.10.1) (Fms-like tyrosine kinase 1) (FLT-1) (Tyrosine-protein kinase FRT) (Tyrosine-protein kinase receptor FLT) (FLT) (Vascular permeability factor receptor)	FLT1	2321
Gynochthodes officinalis (F.C.How) Razafim. & B.Bremer	MOL009503	1-hydroxy-3-methoxy-9,10-anthraquinone	P07949	Proto-oncogene tyrosine-protein kinase receptor Ret (EC 2.7.10.1) (Cadherin family member 12) (Proto-oncogene c-Ret) [Cleaved into: Soluble RET kinase fragment; Extracellular cell-membrane anchored RET cadherin 120 kDa fragment]	RET	5979
Gynochthodes officinalis (F.C.How) Razafim. & B.Bremer	MOL009503	1-hydroxy-3-methoxy-9,10-anthraquinone	P29275	Adenosine receptor A2b	ADORA2B	136
Gynochthodes officinalis (F.C.How) Razafim. & B.Bremer	MOL009503	1-hydroxy-3-methoxy-9,10-anthraquinone	P35968	Vascular endothelial growth factor receptor 2 (VEGFR-2) (EC 2.7.10.1) (Fetal liver kinase 1) (FLK-1) (Kinase insert domain receptor) (KDR) (Protein-tyrosine kinase receptor flk-1) (CD antigen CD309)	KDR	3791
Gynochthodes officinalis (F.C.How) Razafim. & B.Bremer	MOL009503	1-hydroxy-3-methoxy-9,10-anthraquinone	P11362	Fibroblast growth factor receptor 1 (FGFR-1) (EC 2.7.10.1) (Basic fibroblast growth factor receptor 1) (BFGFR) (bFGF-R-1) (Fms-like tyrosine kinase 2) (FLT-2) (N-sam) (Proto-oncogene c-Fgr) (CD antigen CD331)	FGFR1	2260
Gynochthodes officinalis (F.C.How) Razafim. & B.Bremer	MOL009503	1-hydroxy-3-methoxy-9,10-anthraquinone	P08473	Neprilysin (EC 3.4.24.11) (Atriopeptidase) (Common acute lymphocytic leukemia antigen) (CALLA) (Enkephalinase) (Neutral endopeptidase 24.11) (NEP) (Neutral endopeptidase) (Skin fibroblast elastase) (SFE) (CD antigen CD10)	MME	4311
Gynochthodes officinalis (F.C.How) Razafim. & B.Bremer	MOL009503	1-hydroxy-3-methoxy-9,10-anthraquinone	Q9NPH5	NADPH oxidase 4 (EC 1.6.3.-) (Kidney oxidase-1) (KOX-1) (Kidney superoxide-producing NADPH oxidase) (Renal NAD(P)H-oxidase)	NOX4	50507
Gynochthodes officinalis (F.C.How) Razafim. & B.Bremer	MOL009503	1-hydroxy-3-methoxy-9,10-anthraquinone	P36888	Receptor-type tyrosine-protein kinase FLT3 (EC 2.7.10.1) (FL cytokine receptor) (Fetal liver kinase-2) (FLK-2) (Fms-like tyrosine kinase 3) (FLT-3) (Stem cell tyrosine kinase 1) (STK-1) (CD antigen CD135)	FLT3	2322
Gynochthodes officinalis (F.C.How) Razafim. & B.Bremer	MOL009503	1-hydroxy-3-methoxy-9,10-anthraquinone	O75365	Protein tyrosine phosphatase type IVA 3 (EC 3.1.3.48) (PRL-R) (Protein-tyrosine phosphatase 4a3) (Protein-tyrosine phosphatase of regenerating liver 3) (PRL-3)	PTP4A3	11156
Gynochthodes officinalis (F.C.How) Razafim. & B.Bremer	MOL009503	1-hydroxy-3-methoxy-9,10-anthraquinone	Q02750	Dual specificity mitogen-activated protein kinase kinase 1 (MAP kinase kinase 1) (MAPKK 1) (MKK1) (EC 2.7.12.2) (ERK activator kinase 1) (MAPK/ERK kinase 1) (MEK 1)	MAP2K1	5604
Gynochthodes officinalis (F.C.How) Razafim. & B.Bremer	MOL009503	1-hydroxy-3-methoxy-9,10-anthraquinone	P19525	Interferon-induced, double-stranded RNA-activated protein kinase (EC 2.7.11.1) (Eukaryotic translation initiation factor 2-alpha kinase 2) (eIF-2A protein kinase 2) (Interferon-inducible RNA-dependent protein kinase) (P1/eIF-2A protein kinase) (Protein kinase RNA-activated) (PKR) (Protein kinase R) (Tyrosine-protein kinase EIF2AK2) (EC 2.7.10.2) (p68 kinase)	EIF2AK2	5610
Gynochthodes officinalis (F.C.How) Razafim. & B.Bremer	MOL009503	1-hydroxy-3-methoxy-9,10-anthraquinone	P08236	Beta-glucuronidase (EC 3.2.1.31) (Beta-G1)	GUSB	2990
Gynochthodes officinalis (F.C.How) Razafim. & B.Bremer	MOL009503	1-hydroxy-3-methoxy-9,10-anthraquinone	O60911	Cathepsin L2 (EC 3.4.22.43) (Cathepsin U) (Cathepsin V)	CTSV	1515
Gynochthodes officinalis (F.C.How) Razafim. & B.Bremer	MOL009503	1-hydroxy-3-methoxy-9,10-anthraquinone	P41594	Metabotropic glutamate receptor 5 (mGluR5)	GRM5	2915
Gynochthodes officinalis (F.C.How) Razafim. & B.Bremer	MOL009503	1-hydroxy-3-methoxy-9,10-anthraquinone	P12931	Proto-oncogene tyrosine-protein kinase Src (EC 2.7.10.2) (Proto-oncogene c-Src) (pp60c-src) (p60-Src)	SRC	6714
Gynochthodes officinalis (F.C.How) Razafim. & B.Bremer	MOL009503	1-hydroxy-3-methoxy-9,10-anthraquinone	O00418	Eukaryotic elongation factor 2 kinase (eEF-2 kinase) (eEF-2K) (EC 2.7.11.20) (Calcium/calmodulin-dependent eukaryotic elongation factor 2 kinase)	EEF2K	29904
Gynochthodes officinalis (F.C.How) Razafim. & B.Bremer	MOL009503	1-hydroxy-3-methoxy-9,10-anthraquinone	P09237	Matrilysin (EC 3.4.24.23) (Matrin) (Matrix metalloproteinase-7) (MMP-7) (Pump-1 protease) (Uterine metalloproteinase)	MMP7	4316
Gynochthodes officinalis (F.C.How) Razafim. & B.Bremer	MOL009503	1-hydroxy-3-methoxy-9,10-anthraquinone	Q96EB6	NAD-dependent protein deacetylase sirtuin-1 (hSIRT1) (EC 2.3.1.286) (NAD-dependent protein deacylase sirtuin-1) (EC 2.3.1.-) (Regulatory protein SIR2 homolog 1) (SIR2-like protein 1) (hSIR2) [Cleaved into: SirtT1 75 kDa fragment (75SirT1)]	SIRT1	23411
Gynochthodes officinalis (F.C.How) Razafim. & B.Bremer	MOL009503	1-hydroxy-3-methoxy-9,10-anthraquinone	P10696	Alkaline phosphatase, germ cell type (EC 3.1.3.1) (ALP-1) (Alkaline phosphatase Nagao isozyme) (Alkaline phosphatase, placental-like) (Germ cell alkaline phosphatase) (GCAP) (Placental alkaline phosphatase-like) (PLAP-like)	ALPG	251
Gynochthodes officinalis (F.C.How) Razafim. & B.Bremer	MOL009503	1-hydroxy-3-methoxy-9,10-anthraquinone	P28845	Corticosteroid 11-beta-dehydrogenase isozyme 1 (EC 1.1.1.146) (11-beta-hydroxysteroid dehydrogenase 1) (11-DH) (11-beta-HSD1) (Short chain dehydrogenase/reductase family 26C member 1)	HSD11B1	3290
Gynochthodes officinalis (F.C.How) Razafim. & B.Bremer	MOL009503	1-hydroxy-3-methoxy-9,10-anthraquinone	P14920	D-amino-acid oxidase (DAAO) (DAMOX) (DAO) (EC 1.4.3.3)	DAO	1610
Gynochthodes officinalis (F.C.How) Razafim. & B.Bremer	MOL009503	1-hydroxy-3-methoxy-9,10-anthraquinone	Q9Y263	Phospholipase A-2-activating protein (PLA2P) (PLAP)	PLAA	9373
Gynochthodes officinalis (F.C.How) Razafim. & B.Bremer	MOL009503	1-hydroxy-3-methoxy-9,10-anthraquinone	P08581	Hepatocyte growth factor receptor (HGF receptor) (EC 2.7.10.1) (HGF/SF receptor) (Proto-oncogene c-Met) (Scatter factor receptor) (SF receptor) (Tyrosine-protein kinase Met)	MET	4233
Gynochthodes officinalis (F.C.How) Razafim. & B.Bremer	MOL009503	1-hydroxy-3-methoxy-9,10-anthraquinone	P41595	5-hydroxytryptamine receptor 2B (5-HT-2B) (5-HT2B) (Serotonin receptor 2B)	HTR2B	3357
Gynochthodes officinalis (F.C.How) Razafim. & B.Bremer	MOL009503	1-hydroxy-3-methoxy-9,10-anthraquinone	Q92769	Histone deacetylase 2 (HD2) (EC 3.5.1.98)	HDAC2	3066
Gynochthodes officinalis (F.C.How) Razafim. & B.Bremer	MOL009503	1-hydroxy-3-methoxy-9,10-anthraquinone	Q16769	Glutaminyl-peptide cyclotransferase (EC 2.3.2.5) (Glutaminyl cyclase) (QC) (sQC) (Glutaminyl-tRNA cyclotransferase) (Glutamyl cyclase) (EC)	QPCT	25797
Gynochthodes officinalis (F.C.How) Razafim. & B.Bremer	MOL009503	1-hydroxy-3-methoxy-9,10-anthraquinone	Q9P1W9	Serine/threonine-protein kinase pim-2 (EC 2.7.11.1) (Pim-2h)	PIM2	11040
Gynochthodes officinalis (F.C.How) Razafim. & B.Bremer	MOL009503	1-hydroxy-3-methoxy-9,10-anthraquinone	P29274	Adenosine receptor A2a	ADORA2A	135
Gynochthodes officinalis (F.C.How) Razafim. & B.Bremer	MOL009503	1-hydroxy-3-methoxy-9,10-anthraquinone	Q13093	Platelet-activating factor acetylhydrolase (PAF acetylhydrolase) (EC 3.1.1.47) (1-alkyl-2-acetylglycerophosphocholine esterase) (2-acetyl-1-alkylglycerophosphocholine esterase) (Group-VIIA phospholipase A2) (gVIIA-PLA2) (LDL-associated phospholipase A2) (LDL-PLA(2)) (PAF 2-acylhydrolase)	PLA2G7	7941
Gynochthodes officinalis (F.C.How) Razafim. & B.Bremer	MOL009503	1-hydroxy-3-methoxy-9,10-anthraquinone	P05186	Alkaline phosphatase, tissue-nonspecific isozyme (AP-TNAP) (TNSALP) (EC 3.1.3.1) (Alkaline phosphatase liver/bone/kidney isozyme)	ALPL	249
Gynochthodes officinalis (F.C.How) Razafim. & B.Bremer	MOL009503	1-hydroxy-3-methoxy-9,10-anthraquinone	O60341	Lysine-specific histone demethylase 1A (EC 1.-.-.-) (BRAF35-HDAC complex protein BHC110) (Flavin-containing amine oxidase domain-containing protein 2)	KDM1A	23028
Gynochthodes officinalis (F.C.How) Razafim. & B.Bremer	MOL009503	1-hydroxy-3-methoxy-9,10-anthraquinone	P12821	Angiotensin-converting enzyme (ACE) (EC 3.2.1.-) (EC 3.4.15.1) (Dipeptidyl carboxypeptidase I) (Kininase II) (CD antigen CD143) [Cleaved into: Angiotensin-converting enzyme, soluble form]	ACE	1636
Gynochthodes officinalis (F.C.How) Razafim. & B.Bremer	MOL009503	1-hydroxy-3-methoxy-9,10-anthraquinone	Q9UQL6	Histone deacetylase 5 (HD5) (EC 3.5.1.98) (Antigen NY-CO-9)	HDAC5	10014
Gynochthodes officinalis (F.C.How) Razafim. & B.Bremer	MOL009503	1-hydroxy-3-methoxy-9,10-anthraquinone	Q8WUI4	Histone deacetylase 7 (HD7) (EC 3.5.1.98) (Histone deacetylase 7A) (HD7a)	HDAC7	51564
Gynochthodes officinalis (F.C.How) Razafim. & B.Bremer	MOL009503	1-hydroxy-3-methoxy-9,10-anthraquinone	P56524	Histone deacetylase 4 (HD4) (EC 3.5.1.98)	HDAC4	9759
Gynochthodes officinalis (F.C.How) Razafim. & B.Bremer	MOL009503	1-hydroxy-3-methoxy-9,10-anthraquinone	P00519	Tyrosine-protein kinase ABL1 (EC 2.7.10.2) (Abelson murine leukemia viral oncogene homolog 1) (Abelson tyrosine-protein kinase 1) (Proto-oncogene c-Abl) (p150)	ABL1	25
Gynochthodes officinalis (F.C.How) Razafim. & B.Bremer	MOL009503	1-hydroxy-3-methoxy-9,10-anthraquinone	P42345	Serine/threonine-protein kinase mTOR (EC 2.7.11.1) (FK506-binding protein 12-rapamycin complex-associated protein 1) (FKBP12-rapamycin complex-associated protein) (Mammalian target of rapamycin) (mTOR) (Mechanistic target of rapamycin) (Rapamycin and FKBP12 target 1) (Rapamycin target protein 1)	MTOR	2475
Gynochthodes officinalis (F.C.How) Razafim. & B.Bremer	MOL009503	1-hydroxy-3-methoxy-9,10-anthraquinone	O00329	Phosphatidylinositol 4,5-bisphosphate 3-kinase catalytic subunit delta isoform (PI3-kinase subunit delta) (PI3K-delta) (PI3Kdelta) (PtdIns-3-kinase subunit delta) (EC 2.7.1.153) (Phosphatidylinositol 4,5-bisphosphate 3-kinase 110 kDa catalytic subunit delta) (PtdIns-3-kinase subunit p110-delta) (p110delta)	PIK3CD	5293
Gynochthodes officinalis (F.C.How) Razafim. & B.Bremer	MOL009503	1-hydroxy-3-methoxy-9,10-anthraquinone	P78527	DNA-dependent protein kinase catalytic subunit (DNA-PK catalytic subunit) (DNA-PKcs) (EC 2.7.11.1) (DNPK1) (p460)	PRKDC	5591
Gynochthodes officinalis (F.C.How) Razafim. & B.Bremer	MOL009503	1-hydroxy-3-methoxy-9,10-anthraquinone	P42338	Phosphatidylinositol 4,5-bisphosphate 3-kinase catalytic subunit beta isoform (PI3-kinase subunit beta) (PI3K-beta) (PI3Kbeta) (PtdIns-3-kinase subunit beta) (EC 2.7.1.153) (Phosphatidylinositol 4,5-bisphosphate 3-kinase 110 kDa catalytic subunit beta) (PtdIns-3-kinase subunit p110-beta) (p110beta)	PIK3CB	5291
Gynochthodes officinalis (F.C.How) Razafim. & B.Bremer	MOL009503	1-hydroxy-3-methoxy-9,10-anthraquinone	P08631	Tyrosine-protein kinase HCK (EC 2.7.10.2) (Hematopoietic cell kinase) (Hemopoietic cell kinase) (p59-HCK/p60-HCK) (p59Hck) (p61Hck)	HCK	3055
Gynochthodes officinalis (F.C.How) Razafim. & B.Bremer	MOL009503	1-hydroxy-3-methoxy-9,10-anthraquinone	P42336	Phosphatidylinositol 4,5-bisphosphate 3-kinase catalytic subunit alpha isoform (PI3-kinase subunit alpha) (PI3K-alpha) (PI3Kalpha) (PtdIns-3-kinase subunit alpha) (EC 2.7.1.153) (Phosphatidylinositol 4,5-bisphosphate 3-kinase 110 kDa catalytic subunit alpha) (PtdIns-3-kinase subunit p110-alpha) (p110alpha) (Phosphoinositide-3-kinase catalytic alpha polypeptide) (Serine/threonine protein kinase PI…	PIK3CA	5290
Gynochthodes officinalis (F.C.How) Razafim. & B.Bremer	MOL009503	1-hydroxy-3-methoxy-9,10-anthraquinone	Q12791	Calcium-activated potassium channel subunit alpha-1 (BK channel) (BKCA alpha) (Calcium-activated potassium channel, subfamily M subunit alpha-1) (K(VCA)alpha) (KCa1.1) (Maxi K channel) (MaxiK) (Slo-alpha) (Slo1) (Slowpoke homolog) (Slo homolog) (hSlo)	KCNMA1	3778
Gynochthodes officinalis (F.C.How) Razafim. & B.Bremer	MOL009503	1-hydroxy-3-methoxy-9,10-anthraquinone	P54760	Ephrin type-B receptor 4 (EC 2.7.10.1) (Hepatoma transmembrane kinase) (Tyrosine-protein kinase TYRO11)	EPHB4	2050
Gynochthodes officinalis (F.C.How) Razafim. & B.Bremer	MOL009503	1-hydroxy-3-methoxy-9,10-anthraquinone	Q12884	Prolyl endopeptidase FAP (EC 3.4.21.26) (170 kDa melanoma membrane-bound gelatinase) (Dipeptidyl peptidase FAP) (EC 3.4.14.5) (Fibroblast activation protein alpha) (FAPalpha) (Gelatine degradation protease FAP) (EC 3.4.21.-) (Integral membrane serine protease) (Post-proline cleaving enzyme) (Serine integral membrane protease) (SIMP) (Surface-expressed protease) (Seprase) [Cleaved into: Antiplasmi…	FAP	2191
Gynochthodes officinalis (F.C.How) Razafim. & B.Bremer	MOL009503	1-hydroxy-3-methoxy-9,10-anthraquinone	P22001	Potassium voltage-gated channel subfamily A member 3 (HGK5) (HLK3) (HPCN3) (Voltage-gated K(+) channel HuKIII) (Voltage-gated potassium channel subunit Kv1.3)	KCNA3	3738
Gynochthodes officinalis (F.C.How) Razafim. & B.Bremer	MOL009503	1-hydroxy-3-methoxy-9,10-anthraquinone	P24941	Cyclin-dependent kinase 2 (EC 2.7.11.22) (Cell division protein kinase 2) (p33 protein kinase)	CDK2	1017
Gynochthodes officinalis (F.C.How) Razafim. & B.Bremer	MOL009503	1-hydroxy-3-methoxy-9,10-anthraquinone	P78396	Cyclin-A1	CCNA1	8900
Gynochthodes officinalis (F.C.How) Razafim. & B.Bremer	MOL009503	1-hydroxy-3-methoxy-9,10-anthraquinone	P20248	Cyclin-A2 (Cyclin-A) (Cyclin A)	CCNA2	890
Gynochthodes officinalis (F.C.How) Razafim. & B.Bremer	MOL009503	1-hydroxy-3-methoxy-9,10-anthraquinone	P56817	Beta-secretase 1 (EC 3.4.23.46) (Aspartyl protease 2) (ASP2) (Asp 2) (Beta-site amyloid precursor protein cleaving enzyme 1) (Beta-site APP cleaving enzyme 1) (Memapsin-2) (Membrane-associated aspartic protease 2)	BACE1	23621
Gynochthodes officinalis (F.C.How) Razafim. & B.Bremer	MOL009503	1-hydroxy-3-methoxy-9,10-anthraquinone	P15144	Aminopeptidase N (AP-N) (hAPN) (EC 3.4.11.2) (Alanyl aminopeptidase) (Aminopeptidase M) (AP-M) (Microsomal aminopeptidase) (Myeloid plasma membrane glycoprotein CD13) (gp150) (CD antigen CD13)	ANPEP	290
Gynochthodes officinalis (F.C.How) Razafim. & B.Bremer	MOL009503	1-hydroxy-3-methoxy-9,10-anthraquinone	O76074	cGMP-specific 3',5'-cyclic phosphodiesterase (EC 3.1.4.35) (cGMP-binding cGMP-specific phosphodiesterase) (CGB-PDE)	PDE5A	8654
Gynochthodes officinalis (F.C.How) Razafim. & B.Bremer	MOL009503	1-hydroxy-3-methoxy-9,10-anthraquinone	P24385	G1/S-specific cyclin-D1 (B-cell lymphoma 1 protein) (BCL-1) (BCL-1 oncogene) (PRAD1 oncogene)	CCND1	595
Gynochthodes officinalis (F.C.How) Razafim. & B.Bremer	MOL009503	1-hydroxy-3-methoxy-9,10-anthraquinone	P11802	Cyclin-dependent kinase 4 (EC 2.7.11.22) (Cell division protein kinase 4) (PSK-J3)	CDK4	1019
Gynochthodes officinalis (F.C.How) Razafim. & B.Bremer	MOL009503	1-hydroxy-3-methoxy-9,10-anthraquinone	O96020	G1/S-specific cyclin-E2	CCNE2	9134
Gynochthodes officinalis (F.C.How) Razafim. & B.Bremer	MOL009503	1-hydroxy-3-methoxy-9,10-anthraquinone	P24864	G1/S-specific cyclin-E1	CCNE1	898
Gynochthodes officinalis (F.C.How) Razafim. & B.Bremer	MOL009503	1-hydroxy-3-methoxy-9,10-anthraquinone	Q92934	Bcl2-associated agonist of cell death (BAD) (Bcl-2-binding component 6) (Bcl-2-like protein 8) (Bcl2-L-8) (Bcl-xL/Bcl-2-associated death promoter) (Bcl2 antagonist of cell death)	BAD	572
Gynochthodes officinalis (F.C.How) Razafim. & B.Bremer	MOL009503	1-hydroxy-3-methoxy-9,10-anthraquinone	Q14833	Metabotropic glutamate receptor 4 (mGluR4)	GRM4	2914
Gynochthodes officinalis (F.C.How) Razafim. & B.Bremer	MOL009503	1-hydroxy-3-methoxy-9,10-anthraquinone	Q5S007	Leucine-rich repeat serine/threonine-protein kinase 2 (EC 2.7.11.1) (EC 3.6.5.-) (Dardarin)	LRRK2	120892
Gynochthodes officinalis (F.C.How) Razafim. & B.Bremer	MOL009503	1-hydroxy-3-methoxy-9,10-anthraquinone	O14757	Serine/threonine-protein kinase Chk1 (EC 2.7.11.1) (CHK1 checkpoint homolog) (Cell cycle checkpoint kinase) (Checkpoint kinase-1)	CHEK1	1111
Gynochthodes officinalis (F.C.How) Razafim. & B.Bremer	MOL009503	1-hydroxy-3-methoxy-9,10-anthraquinone	P18440	Arylamine N-acetyltransferase 1 (EC 2.3.1.5) (Arylamide acetylase 1) (Monomorphic arylamine N-acetyltransferase) (MNAT) (N-acetyltransferase type 1) (NAT-1)	NAT1	9
Gynochthodes officinalis (F.C.How) Razafim. & B.Bremer	MOL009503	1-hydroxy-3-methoxy-9,10-anthraquinone	P49327	Fatty acid synthase (EC 2.3.1.85) [Includes: [Acyl-carrier-protein] S-acetyltransferase (EC 2.3.1.38); [Acyl-carrier-protein] S-malonyltransferase (EC 2.3.1.39); 3-oxoacyl-[acyl-carrier-protein] synthase (EC 2.3.1.41); 3-oxoacyl-[acyl-carrier-protein] reductase (EC 1.1.1.100); 3-hydroxyacyl-[acyl-carrier-protein] dehydratase (EC 4.2.1.59); Enoyl-[acyl-carrier-protein] reductase (EC 1.3.1.39); Ole…	FASN	2194
Gynochthodes officinalis (F.C.How) Razafim. & B.Bremer	MOL009503	1-hydroxy-3-methoxy-9,10-anthraquinone	P52333	Tyrosine-protein kinase JAK3 (EC 2.7.10.2) (Janus kinase 3) (JAK-3) (Leukocyte janus kinase) (L-JAK)	JAK3	3718
Gynochthodes officinalis (F.C.How) Razafim. & B.Bremer	MOL009503	1-hydroxy-3-methoxy-9,10-anthraquinone	P45983	Mitogen-activated protein kinase 8 (MAP kinase 8) (MAPK 8) (EC 2.7.11.24) (JNK-46) (Stress-activated protein kinase 1c) (SAPK1c) (Stress-activated protein kinase JNK1) (c-Jun N-terminal kinase 1)	MAPK8	5599
Gynochthodes officinalis (F.C.How) Razafim. & B.Bremer	MOL009503	1-hydroxy-3-methoxy-9,10-anthraquinone	P05164	Myeloperoxidase (MPO) (EC 1.11.2.2) [Cleaved into: Myeloperoxidase; 89 kDa myeloperoxidase; 84 kDa myeloperoxidase; Myeloperoxidase light chain; Myeloperoxidase heavy chain]	MPO	4353
Gynochthodes officinalis (F.C.How) Razafim. & B.Bremer	MOL009503	1-hydroxy-3-methoxy-9,10-anthraquinone	O60674	Tyrosine-protein kinase JAK2 (EC 2.7.10.2) (Janus kinase 2) (JAK-2)	JAK2	3717
Gynochthodes officinalis (F.C.How) Razafim. & B.Bremer	MOL009503	1-hydroxy-3-methoxy-9,10-anthraquinone	Q13946	High affinity cAMP-specific 3',5'-cyclic phosphodiesterase 7A (EC 3.1.4.53) (HCP1) (TM22)	PDE7A	5150
Gynochthodes officinalis (F.C.How) Razafim. & B.Bremer	MOL009504	1-hydroxy-6-hydroxymethylanthracenequinone	P08575	Receptor-type tyrosine-protein phosphatase C (EC 3.1.3.48) (Leukocyte common antigen) (L-CA) (T200) (CD antigen CD45)	PTPRC	5788
Gynochthodes officinalis (F.C.How) Razafim. & B.Bremer	MOL009504	1-hydroxy-6-hydroxymethylanthracenequinone	O43826	Glucose-6-phosphate exchanger SLC37A4 (Glucose-5-phosphate transporter) (Glucose-6-phosphate translocase) (Solute carrier family 37 member 4) (Transformation-related gene 19 protein) (TRG-19)	SLC37A4	2542
Gynochthodes officinalis (F.C.How) Razafim. & B.Bremer	MOL009504	1-hydroxy-6-hydroxymethylanthracenequinone	P18669	Phosphoglycerate mutase 1 (EC 5.4.2.11) (EC 5.4.2.4) (BPG-dependent PGAM 1) (Phosphoglycerate mutase isozyme B) (PGAM-B)	PGAM1	5223
Gynochthodes officinalis (F.C.How) Razafim. & B.Bremer	MOL009504	1-hydroxy-6-hydroxymethylanthracenequinone	Q12923	Tyrosine-protein phosphatase non-receptor type 13 (EC 3.1.3.48) (Fas-associated protein-tyrosine phosphatase 1) (FAP-1) (PTP-BAS) (Protein-tyrosine phosphatase 1E) (PTP-E1) (hPTPE1) (Protein-tyrosine phosphatase PTPL1)	PTPN13	5783
Gynochthodes officinalis (F.C.How) Razafim. & B.Bremer	MOL009504	1-hydroxy-6-hydroxymethylanthracenequinone	O14746	Telomerase reverse transcriptase (EC 2.7.7.49) (HEST2) (Telomerase catalytic subunit) (Telomerase-associated protein 2) (TP2)	TERT	7015
Gynochthodes officinalis (F.C.How) Razafim. & B.Bremer	MOL009504	1-hydroxy-6-hydroxymethylanthracenequinone	P29372	DNA-3-methyladenine glycosylase (EC 3.2.2.21) (3-alkyladenine DNA glycosylase) (3-methyladenine DNA glycosidase) (ADPG) (N-methylpurine-DNA glycosylase)	MPG	4350
Gynochthodes officinalis (F.C.How) Razafim. & B.Bremer	MOL009504	1-hydroxy-6-hydroxymethylanthracenequinone	Q6ZVD8	PH domain leucine-rich repeat-containing protein phosphatase 2 (EC 3.1.3.16) (PH domain leucine-rich repeat-containing protein phosphatase-like) (PHLPP-like)	PHLPP2	23035
Gynochthodes officinalis (F.C.How) Razafim. & B.Bremer	MOL009504	1-hydroxy-6-hydroxymethylanthracenequinone	P19174	1-phosphatidylinositol 4,5-bisphosphate phosphodiesterase gamma-1 (EC 3.1.4.11) (PLC-148) (Phosphoinositide phospholipase C-gamma-1) (Phospholipase C-II) (PLC-II) (Phospholipase C-gamma-1) (PLC-gamma-1)	PLCG1	5335
Gynochthodes officinalis (F.C.How) Razafim. & B.Bremer	MOL009504	1-hydroxy-6-hydroxymethylanthracenequinone	P84022	Mothers against decapentaplegic homolog 3 (MAD homolog 3) (Mad3) (Mothers against DPP homolog 3) (hMAD-3) (JV15-2) (SMAD family member 3) (SMAD 3) (Smad3) (hSMAD3)	SMAD3	4088
Gynochthodes officinalis (F.C.How) Razafim. & B.Bremer	MOL009504	1-hydroxy-6-hydroxymethylanthracenequinone	P15884	Transcription factor 4 (TCF-4) (Class B basic helix-loop-helix protein 19) (bHLHb19) (Immunoglobulin transcription factor 2) (ITF-2) (SL3-3 enhancer factor 2) (SEF-2)	TCF4	6925
Gynochthodes officinalis (F.C.How) Razafim. & B.Bremer	MOL009504	1-hydroxy-6-hydroxymethylanthracenequinone	P02675	Fibrinogen beta chain [Cleaved into: Fibrinopeptide B; Fibrinogen beta chain]	FGB	2244
Gynochthodes officinalis (F.C.How) Razafim. & B.Bremer	MOL009504	1-hydroxy-6-hydroxymethylanthracenequinone	P51531	Probable global transcription activator SNF2L2 (EC 3.6.4.-) (ATP-dependent helicase SMARCA2) (BRG1-associated factor 190B) (BAF190B) (Protein brahma homolog) (hBRM) (SNF2-alpha) (SWI/SNF-related matrix-associated actin-dependent regulator of chromatin subfamily A member 2)	SMARCA2	6595
Gynochthodes officinalis (F.C.How) Razafim. & B.Bremer	MOL009504	1-hydroxy-6-hydroxymethylanthracenequinone	P00390	Glutathione reductase, mitochondrial (GR) (GRase) (EC 1.8.1.7)	GSR	2936
Gynochthodes officinalis (F.C.How) Razafim. & B.Bremer	MOL009504	1-hydroxy-6-hydroxymethylanthracenequinone	O96028	Histone-lysine N-methyltransferase NSD2 (EC 2.1.1.356) (Multiple myeloma SET domain-containing protein) (MMSET) (Nuclear SET domain-containing protein 2) (Protein trithorax-5) (Wolf-Hirschhorn syndrome candidate 1 protein)	NSD2	7468
Gynochthodes officinalis (F.C.How) Razafim. & B.Bremer	MOL009504	1-hydroxy-6-hydroxymethylanthracenequinone	P16152	Carbonyl reductase [NADPH] 1 (EC 1.1.1.184) (15-hydroxyprostaglandin dehydrogenase [NADP(+)]) (EC 1.1.1.197) (NADPH-dependent carbonyl reductase 1) (Prostaglandin 9-ketoreductase) (Prostaglandin-E(2) 9-reductase) (EC 1.1.1.189) (Short chain dehydrogenase/reductase family 21C member 1)	CBR1	873
Gynochthodes officinalis (F.C.How) Razafim. & B.Bremer	MOL009504	1-hydroxy-6-hydroxymethylanthracenequinone	P51582	P2Y purinoceptor 4 (P2Y4) (P2P) (Uridine nucleotide receptor) (UNR)	P2RY4	5030
Gynochthodes officinalis (F.C.How) Razafim. & B.Bremer	MOL009504	1-hydroxy-6-hydroxymethylanthracenequinone	Q86VL8	Multidrug and toxin extrusion protein 2 (MATE-2) (hMATE-2) (Kidney-specific H(+)/organic cation antiporter) (Solute carrier family 47 member 2)	SLC47A2	146802
Gynochthodes officinalis (F.C.How) Razafim. & B.Bremer	MOL009504	1-hydroxy-6-hydroxymethylanthracenequinone	Q9NXA8	NAD-dependent protein deacylase sirtuin-5, mitochondrial (EC 2.3.1.-) (Regulatory protein SIR2 homolog 5) (SIR2-like protein 5)	SIRT5	23408
Gynochthodes officinalis (F.C.How) Razafim. & B.Bremer	MOL009504	1-hydroxy-6-hydroxymethylanthracenequinone	P62873	Guanine nucleotide-binding protein G(I)/G(S)/G(T) subunit beta-1 (Transducin beta chain 1)	GNB1	2782
Gynochthodes officinalis (F.C.How) Razafim. & B.Bremer	MOL009504	1-hydroxy-6-hydroxymethylanthracenequinone	P59768	Guanine nucleotide-binding protein G(I)/G(S)/G(O) subunit gamma-2 (G gamma-I)	GNG2	54331
Gynochthodes officinalis (F.C.How) Razafim. & B.Bremer	MOL009504	1-hydroxy-6-hydroxymethylanthracenequinone	Q9UBC3	DNA (cytosine-5)-methyltransferase 3B (Dnmt3b) (EC 2.1.1.37) (DNA methyltransferase HsaIIIB) (DNA MTase HsaIIIB) (M.HsaIIIB)	DNMT3B	1789
Gynochthodes officinalis (F.C.How) Razafim. & B.Bremer	MOL009513	2-hydroxy-1,8-dimethoxy-7-methoxymethylanthracenequinone	O43826	Glucose-6-phosphate exchanger SLC37A4 (Glucose-5-phosphate transporter) (Glucose-6-phosphate translocase) (Solute carrier family 37 member 4) (Transformation-related gene 19 protein) (TRG-19)	SLC37A4	2542
Gynochthodes officinalis (F.C.How) Razafim. & B.Bremer	MOL009513	2-hydroxy-1,8-dimethoxy-7-methoxymethylanthracenequinone	P29372	DNA-3-methyladenine glycosylase (EC 3.2.2.21) (3-alkyladenine DNA glycosylase) (3-methyladenine DNA glycosidase) (ADPG) (N-methylpurine-DNA glycosylase)	MPG	4350
Gynochthodes officinalis (F.C.How) Razafim. & B.Bremer	MOL009513	2-hydroxy-1,8-dimethoxy-7-methoxymethylanthracenequinone	Q86VL8	Multidrug and toxin extrusion protein 2 (MATE-2) (hMATE-2) (Kidney-specific H(+)/organic cation antiporter) (Solute carrier family 47 member 2)	SLC47A2	146802
Gynochthodes officinalis (F.C.How) Razafim. & B.Bremer	MOL009513	2-hydroxy-1,8-dimethoxy-7-methoxymethylanthracenequinone	O75365	Protein tyrosine phosphatase type IVA 3 (EC 3.1.3.48) (PRL-R) (Protein-tyrosine phosphatase 4a3) (Protein-tyrosine phosphatase of regenerating liver 3) (PRL-3)	PTP4A3	11156
Gynochthodes officinalis (F.C.How) Razafim. & B.Bremer	MOL009519	(2R,3S)-(+)-3',5-Dihydroxy-4 ,7-dimethoxydihydroflavonol	P59538	Taste receptor type 2 member 31 (T2R31) (Taste receptor type 2 member 44) (T2R44) (Taste receptor type 2 member 53) (T2R53)	TAS2R31	259290
Gynochthodes officinalis (F.C.How) Razafim. & B.Bremer	MOL009519	(2R,3S)-(+)-3',5-Dihydroxy-4 ,7-dimethoxydihydroflavonol	P08183	ATP-dependent translocase ABCB1 (ATP-binding cassette sub-family B member 1) (Multidrug resistance protein 1) (EC 7.6.2.2) (P-glycoprotein 1) (Phospholipid transporter ABCB1) (EC 7.6.2.1) (CD antigen CD243)	ABCB1	5243
Gynochthodes officinalis (F.C.How) Razafim. & B.Bremer	MOL009519	(2R,3S)-(+)-3',5-Dihydroxy-4 ,7-dimethoxydihydroflavonol	Q16678	Cytochrome P450 1B1 (EC 1.14.14.1) (CYPIB1) (Hydroperoxy icosatetraenoate dehydratase) (EC 4.2.1.152)	CYP1B1	1545
Gynochthodes officinalis (F.C.How) Razafim. & B.Bremer	MOL009519	(2R,3S)-(+)-3',5-Dihydroxy-4 ,7-dimethoxydihydroflavonol	Q9H4B7	Tubulin beta-1 chain	TUBB1	81027
Gynochthodes officinalis (F.C.How) Razafim. & B.Bremer	MOL009519	(2R,3S)-(+)-3',5-Dihydroxy-4 ,7-dimethoxydihydroflavonol	P11926	Ornithine decarboxylase (ODC) (EC 4.1.1.17)	ODC1	4953
Gynochthodes officinalis (F.C.How) Razafim. & B.Bremer	MOL009519	(2R,3S)-(+)-3',5-Dihydroxy-4 ,7-dimethoxydihydroflavonol	Q9UNQ0	Broad substrate specificity ATP-binding cassette transporter ABCG2 (EC 7.6.2.2) (ATP-binding cassette sub-family G member 2) (Breast cancer resistance protein) (CDw338) (Mitoxantrone resistance-associated protein) (Placenta-specific ATP-binding cassette transporter) (Urate exporter) (CD antigen CD338)	ABCG2	9429
Gynochthodes officinalis (F.C.How) Razafim. & B.Bremer	MOL009519	(2R,3S)-(+)-3',5-Dihydroxy-4 ,7-dimethoxydihydroflavonol	P60842	Eukaryotic initiation factor 4A-I (eIF-4A-I) (eIF4A-I) (EC 3.6.4.13) (ATP-dependent RNA helicase eIF4A-1)	EIF4A1	1973
Gynochthodes officinalis (F.C.How) Razafim. & B.Bremer	MOL009519	(2R,3S)-(+)-3',5-Dihydroxy-4 ,7-dimethoxydihydroflavonol	Q9Y263	Phospholipase A-2-activating protein (PLA2P) (PLAP)	PLAA	9373
Gynochthodes officinalis (F.C.How) Razafim. & B.Bremer	MOL009519	(2R,3S)-(+)-3',5-Dihydroxy-4 ,7-dimethoxydihydroflavonol	Q13509	Tubulin beta-3 chain (Tubulin beta-4 chain) (Tubulin beta-III)	TUBB3	10381
Gynochthodes officinalis (F.C.How) Razafim. & B.Bremer	MOL009519	(2R,3S)-(+)-3',5-Dihydroxy-4 ,7-dimethoxydihydroflavonol	P52209	6-phosphogluconate dehydrogenase, decarboxylating (EC 1.1.1.44)	PGD	5226
Gynochthodes officinalis (F.C.How) Razafim. & B.Bremer	MOL009519	(2R,3S)-(+)-3',5-Dihydroxy-4 ,7-dimethoxydihydroflavonol	P16152	Carbonyl reductase [NADPH] 1 (EC 1.1.1.184) (15-hydroxyprostaglandin dehydrogenase [NADP(+)]) (EC 1.1.1.197) (NADPH-dependent carbonyl reductase 1) (Prostaglandin 9-ketoreductase) (Prostaglandin-E(2) 9-reductase) (EC 1.1.1.189) (Short chain dehydrogenase/reductase family 21C member 1)	CBR1	873
Gynochthodes officinalis (F.C.How) Razafim. & B.Bremer	MOL009519	(2R,3S)-(+)-3',5-Dihydroxy-4 ,7-dimethoxydihydroflavonol	O43318	Mitogen-activated protein kinase kinase kinase 7 (EC 2.7.11.25) (Transforming growth factor-beta-activated kinase 1) (TGF-beta-activated kinase 1)	MAP3K7	6885
Gynochthodes officinalis (F.C.How) Razafim. & B.Bremer	MOL009519	(2R,3S)-(+)-3',5-Dihydroxy-4 ,7-dimethoxydihydroflavonol	P20151	Kallikrein-2 (EC 3.4.21.35) (Glandular kallikrein-1) (hGK-1) (Tissue kallikrein-2)	KLK2	3817
Gynochthodes officinalis (F.C.How) Razafim. & B.Bremer	MOL009519	(2R,3S)-(+)-3',5-Dihydroxy-4 ,7-dimethoxydihydroflavonol	Q9UK17	Potassium voltage-gated channel subfamily D member 3 (Voltage-gated potassium channel subunit Kv4.3)	KCND3	3752
Gynochthodes officinalis (F.C.How) Razafim. & B.Bremer	MOL009519	(2R,3S)-(+)-3',5-Dihydroxy-4 ,7-dimethoxydihydroflavonol	P33527	Multidrug resistance-associated protein 1 (EC 7.6.2.2) (ATP-binding cassette sub-family C member 1) (Glutathione-S-conjugate-translocating ATPase ABCC1) (EC 7.6.2.3) (Leukotriene C(4) transporter) (LTC4 transporter)	ABCC1	4363
Gynochthodes officinalis (F.C.How) Razafim. & B.Bremer	MOL009519	(2R,3S)-(+)-3',5-Dihydroxy-4 ,7-dimethoxydihydroflavonol	P07451	Carbonic anhydrase 3 (EC 4.2.1.1) (Carbonate dehydratase III) (Carbonic anhydrase III) (CA-III)	CA3	761
Gynochthodes officinalis (F.C.How) Razafim. & B.Bremer	MOL009519	(2R,3S)-(+)-3',5-Dihydroxy-4 ,7-dimethoxydihydroflavonol	Q92887	Canalicular multispecific organic anion transporter 1 (ATP-binding cassette sub-family C member 2) (Canalicular multidrug resistance protein) (Multidrug resistance-associated protein 2) (EC 7.6.2.2)	ABCC2	1244
Gynochthodes officinalis (F.C.How) Razafim. & B.Bremer	MOL009519	(2R,3S)-(+)-3',5-Dihydroxy-4 ,7-dimethoxydihydroflavonol	P37023	Serine/threonine-protein kinase receptor R3 (SKR3) (EC 2.7.11.30) (Activin receptor-like kinase 1) (ALK-1) (TGF-B superfamily receptor type I) (TSR-I)	ACVRL1	94
Gynochthodes officinalis (F.C.How) Razafim. & B.Bremer	MOL009519	(2R,3S)-(+)-3',5-Dihydroxy-4 ,7-dimethoxydihydroflavonol	P43166	Carbonic anhydrase 7 (EC 4.2.1.1) (Carbonate dehydratase VII) (Carbonic anhydrase VII) (CA-VII)	CA7	766
Gynochthodes officinalis (F.C.How) Razafim. & B.Bremer	MOL009519	(2R,3S)-(+)-3',5-Dihydroxy-4 ,7-dimethoxydihydroflavonol	P22748	Carbonic anhydrase 4 (EC 4.2.1.1) (Carbonate dehydratase IV) (Carbonic anhydrase IV) (CA-IV)	CA4	762
Gynochthodes officinalis (F.C.How) Razafim. & B.Bremer	MOL009519	(2R,3S)-(+)-3',5-Dihydroxy-4 ,7-dimethoxydihydroflavonol	Q8N1Q1	Carbonic anhydrase 13 (EC 4.2.1.1) (Carbonate dehydratase XIII) (Carbonic anhydrase XIII) (CA-XIII)	CA13	377677
Gynochthodes officinalis (F.C.How) Razafim. & B.Bremer	MOL009519	(2R,3S)-(+)-3',5-Dihydroxy-4 ,7-dimethoxydihydroflavonol	P19838	Nuclear factor NF-kappa-B p105 subunit (DNA-binding factor KBF1) (EBP-1) (Nuclear factor of kappa light polypeptide gene enhancer in B-cells 1) [Cleaved into: Nuclear factor NF-kappa-B p50 subunit]	NFKB1	4790
Gynochthodes officinalis (F.C.How) Razafim. & B.Bremer	MOL009519	(2R,3S)-(+)-3',5-Dihydroxy-4 ,7-dimethoxydihydroflavonol	P52564	Dual specificity mitogen-activated protein kinase kinase 6 (MAP kinase kinase 6) (MAPKK 6) (EC 2.7.12.2) (MAPK/ERK kinase 6) (MEK 6) (Stress-activated protein kinase kinase 3) (SAPK kinase 3) (SAPKK-3) (SAPKK3)	MAP2K6	5608
Gynochthodes officinalis (F.C.How) Razafim. & B.Bremer	MOL009519	(2R,3S)-(+)-3',5-Dihydroxy-4 ,7-dimethoxydihydroflavonol	Q92731	Estrogen receptor beta (ER-beta) (Nuclear receptor subfamily 3 group A member 2)	ESR2	2100
Gynochthodes officinalis (F.C.How) Razafim. & B.Bremer	MOL009519	(2R,3S)-(+)-3',5-Dihydroxy-4 ,7-dimethoxydihydroflavonol	P16234	Platelet-derived growth factor receptor alpha (PDGF-R-alpha) (PDGFR-alpha) (EC 2.7.10.1) (Alpha platelet-derived growth factor receptor) (Alpha-type platelet-derived growth factor receptor) (CD140 antigen-like family member A) (CD140a antigen) (Platelet-derived growth factor alpha receptor) (Platelet-derived growth factor receptor 2) (PDGFR-2) (CD antigen CD140a)	PDGFRA	5156
Gynochthodes officinalis (F.C.How) Razafim. & B.Bremer	MOL009524	3beta,20(R),5-alkenyl-stigmastol	P10275	Androgen receptor (Dihydrotestosterone receptor) (Nuclear receptor subfamily 3 group C member 4)	AR	367
Gynochthodes officinalis (F.C.How) Razafim. & B.Bremer	MOL009524	3beta,20(R),5-alkenyl-stigmastol	P04035	3-hydroxy-3-methylglutaryl-coenzyme A reductase (HMG-CoA reductase) (EC 1.1.1.34)	HMGCR	3156
Gynochthodes officinalis (F.C.How) Razafim. & B.Bremer	MOL009524	3beta,20(R),5-alkenyl-stigmastol	Q16850	Lanosterol 14-alpha demethylase (LDM) (EC 1.14.14.154) (CYPLI) (Cytochrome P450 51A1) (Cytochrome P450-14DM) (Cytochrome P45014DM) (Cytochrome P450LI) (Sterol 14-alpha demethylase)	CYP51A1	1595
Gynochthodes officinalis (F.C.How) Razafim. & B.Bremer	MOL009524	3beta,20(R),5-alkenyl-stigmastol	Q9UHC9	NPC1-like intracellular cholesterol transporter 1 (Niemann-Pick C1-like protein 1)	NPC1L1	29881
Gynochthodes officinalis (F.C.How) Razafim. & B.Bremer	MOL009524	3beta,20(R),5-alkenyl-stigmastol	Q13133	Oxysterols receptor LXR-alpha (Liver X receptor alpha) (Nuclear receptor subfamily 1 group H member 3)	NR1H3	10062
Gynochthodes officinalis (F.C.How) Razafim. & B.Bremer	MOL009524	3beta,20(R),5-alkenyl-stigmastol	P11511	Aromatase (EC 1.14.14.14) (CYPXIX) (Cytochrome P-450AROM) (Cytochrome P450 19A1) (Estrogen synthase)	CYP19A1	1588
Gynochthodes officinalis (F.C.How) Razafim. & B.Bremer	MOL009524	3beta,20(R),5-alkenyl-stigmastol	P05093	Steroid 17-alpha-hydroxylase/17,20 lyase (EC 1.14.14.19) (17-alpha-hydroxyprogesterone aldolase) (EC 1.14.14.32) (CYPXVII) (Cytochrome P450 17A1) (Cytochrome P450-C17) (Cytochrome P450c17) (Steroid 17-alpha-monooxygenase)	CYP17A1	1586
Gynochthodes officinalis (F.C.How) Razafim. & B.Bremer	MOL009524	3beta,20(R),5-alkenyl-stigmastol	P51449	Nuclear receptor ROR-gamma (Nuclear receptor RZR-gamma) (Nuclear receptor subfamily 1 group F member 3) (RAR-related orphan receptor C) (Retinoid-related orphan receptor-gamma)	RORC	6097
Gynochthodes officinalis (F.C.How) Razafim. & B.Bremer	MOL009524	3beta,20(R),5-alkenyl-stigmastol	P03372	Estrogen receptor (ER) (ER-alpha) (Estradiol receptor) (Nuclear receptor subfamily 3 group A member 1)	ESR1	2099
Gynochthodes officinalis (F.C.How) Razafim. & B.Bremer	MOL009524	3beta,20(R),5-alkenyl-stigmastol	Q92731	Estrogen receptor beta (ER-beta) (Nuclear receptor subfamily 3 group A member 2)	ESR2	2100
Gynochthodes officinalis (F.C.How) Razafim. & B.Bremer	MOL009524	3beta,20(R),5-alkenyl-stigmastol	Q12772	Sterol regulatory element-binding protein 2 (SREBP-2) (Class D basic helix-loop-helix protein 2) (bHLHd2) (Sterol regulatory element-binding transcription factor 2) [Cleaved into: Processed sterol regulatory element-binding protein 2]	SREBF2	6721
Gynochthodes officinalis (F.C.How) Razafim. & B.Bremer	MOL009524	3beta,20(R),5-alkenyl-stigmastol	P04278	Sex hormone-binding globulin (SHBG) (Sex steroid-binding protein) (SBP) (Testis-specific androgen-binding protein) (ABP) (Testosterone-estradiol-binding globulin) (TeBG) (Testosterone-estrogen-binding globulin)	SHBG	6462
Gynochthodes officinalis (F.C.How) Razafim. & B.Bremer	MOL009524	3beta,20(R),5-alkenyl-stigmastol	P23975	Sodium-dependent noradrenaline transporter (Norepinephrine transporter) (NET) (Solute carrier family 6 member 2)	SLC6A2	6530
Gynochthodes officinalis (F.C.How) Razafim. & B.Bremer	MOL009524	3beta,20(R),5-alkenyl-stigmastol	P33261	Cytochrome P450 2C19 (EC 1.14.14.1) ((R)-limonene 6-monooxygenase) (EC 1.14.14.53) ((S)-limonene 6-monooxygenase) (EC 1.14.14.51) ((S)-limonene 7-monooxygenase) (EC 1.14.14.52) (CYPIIC17) (CYPIIC19) (Cytochrome P450-11A) (Cytochrome P450-254C) (Fenbendazole monooxygenase (4'-hydroxylating)) (EC 1.14.14.75) (Mephenytoin 4-hydroxylase)	CYP2C19	1557
Gynochthodes officinalis (F.C.How) Razafim. & B.Bremer	MOL009524	3beta,20(R),5-alkenyl-stigmastol	P35398	Nuclear receptor ROR-alpha (Nuclear receptor RZR-alpha) (Nuclear receptor subfamily 1 group F member 1) (RAR-related orphan receptor A) (Retinoid-related orphan receptor-alpha)	RORA	6095
Gynochthodes officinalis (F.C.How) Razafim. & B.Bremer	MOL009524	3beta,20(R),5-alkenyl-stigmastol	P18031	Tyrosine-protein phosphatase non-receptor type 1 (EC 3.1.3.48) (Protein-tyrosine phosphatase 1B) (PTP-1B)	PTPN1	5770
Gynochthodes officinalis (F.C.How) Razafim. & B.Bremer	MOL009524	3beta,20(R),5-alkenyl-stigmastol	P06276	Cholinesterase (EC 3.1.1.8) (Acylcholine acylhydrolase) (Butyrylcholine esterase) (Choline esterase II) (Pseudocholinesterase)	BCHE	590
Gynochthodes officinalis (F.C.How) Razafim. & B.Bremer	MOL009524	3beta,20(R),5-alkenyl-stigmastol	P08185	Corticosteroid-binding globulin (CBG) (Serpin A6) (Transcortin)	SERPINA6	866
Gynochthodes officinalis (F.C.How) Razafim. & B.Bremer	MOL009524	3beta,20(R),5-alkenyl-stigmastol	P31645	Sodium-dependent serotonin transporter (SERT) (5HT transporter) (5HTT) (Solute carrier family 6 member 4)	SLC6A4	6532
Gynochthodes officinalis (F.C.How) Razafim. & B.Bremer	MOL009524	3beta,20(R),5-alkenyl-stigmastol	P08172	Muscarinic acetylcholine receptor M2	CHRM2	1129
Gynochthodes officinalis (F.C.How) Razafim. & B.Bremer	MOL009524	3beta,20(R),5-alkenyl-stigmastol	P11473	Vitamin D3 receptor (VDR) (1,25-dihydroxyvitamin D3 receptor) (Nuclear receptor subfamily 1 group I member 1)	VDR	7421
Gynochthodes officinalis (F.C.How) Razafim. & B.Bremer	MOL009524	3beta,20(R),5-alkenyl-stigmastol	P22303	Acetylcholinesterase (AChE) (EC 3.1.1.7)	ACHE	43
Gynochthodes officinalis (F.C.How) Razafim. & B.Bremer	MOL009524	3beta,20(R),5-alkenyl-stigmastol	P11413	Glucose-6-phosphate 1-dehydrogenase (G6PD) (EC 1.1.1.49)	G6PD	2539
Gynochthodes officinalis (F.C.How) Razafim. & B.Bremer	MOL009524	3beta,20(R),5-alkenyl-stigmastol	P55055	Oxysterols receptor LXR-beta (Liver X receptor beta) (Nuclear receptor NER) (Nuclear receptor subfamily 1 group H member 2) (Ubiquitously-expressed nuclear receptor)	NR1H2	7376
Gynochthodes officinalis (F.C.How) Razafim. & B.Bremer	MOL009524	3beta,20(R),5-alkenyl-stigmastol	P23415	Glycine receptor subunit alpha-1 (Glycine receptor 48 kDa subunit) (Glycine receptor strychnine-binding subunit)	GLRA1	2741
Gynochthodes officinalis (F.C.How) Razafim. & B.Bremer	MOL009524	3beta,20(R),5-alkenyl-stigmastol	O00748	Cocaine esterase (EC 3.1.1.84) (Carboxylesterase 2) (CE-2) (hCE-2) (EC 3.1.1.1) (Methylumbelliferyl-acetate deacetylase 2) (EC 3.1.1.56)	CES2	8824
Gynochthodes officinalis (F.C.How) Razafim. & B.Bremer	MOL009524	3beta,20(R),5-alkenyl-stigmastol	P34995	Prostaglandin E2 receptor EP1 subtype (PGE receptor EP1 subtype) (PGE2 receptor EP1 subtype) (Prostanoid EP1 receptor)	PTGER1	5731
Gynochthodes officinalis (F.C.How) Razafim. & B.Bremer	MOL009524	3beta,20(R),5-alkenyl-stigmastol	P43116	Prostaglandin E2 receptor EP2 subtype (PGE receptor EP2 subtype) (PGE2 receptor EP2 subtype) (Prostanoid EP2 receptor)	PTGER2	5732
Gynochthodes officinalis (F.C.How) Razafim. & B.Bremer	MOL009524	3beta,20(R),5-alkenyl-stigmastol	P28845	Corticosteroid 11-beta-dehydrogenase isozyme 1 (EC 1.1.1.146) (11-beta-hydroxysteroid dehydrogenase 1) (11-DH) (11-beta-HSD1) (Short chain dehydrogenase/reductase family 26C member 1)	HSD11B1	3290
Gynochthodes officinalis (F.C.How) Razafim. & B.Bremer	MOL009524	3beta,20(R),5-alkenyl-stigmastol	O14684	Prostaglandin E synthase (EC 5.3.99.3) (Microsomal glutathione S-transferase 1-like 1) (MGST1-L1) (Microsomal prostaglandin E synthase 1) (MPGES-1) (p53-induced gene 12 protein)	PTGES	9536
Gynochthodes officinalis (F.C.How) Razafim. & B.Bremer	MOL009524	3beta,20(R),5-alkenyl-stigmastol	P30304	M-phase inducer phosphatase 1 (EC 3.1.3.48) (Dual specificity phosphatase Cdc25A)	CDC25A	993
Gynochthodes officinalis (F.C.How) Razafim. & B.Bremer	MOL009524	3beta,20(R),5-alkenyl-stigmastol	Q07869	Peroxisome proliferator-activated receptor alpha (PPAR-alpha) (Nuclear receptor subfamily 1 group C member 1)	PPARA	5465
Gynochthodes officinalis (F.C.How) Razafim. & B.Bremer	MOL009524	3beta,20(R),5-alkenyl-stigmastol	Q03181	Peroxisome proliferator-activated receptor delta (PPAR-delta) (NUCI) (Nuclear hormone receptor 1) (NUC1) (Nuclear receptor subfamily 1 group C member 2) (Peroxisome proliferator-activated receptor beta) (PPAR-beta)	PPARD	5467
Gynochthodes officinalis (F.C.How) Razafim. & B.Bremer	MOL009524	3beta,20(R),5-alkenyl-stigmastol	Q9UBM7	7-dehydrocholesterol reductase (7-DHC reductase) (EC 1.3.1.21) (Delta7-sterol reductase) (Sterol Delta(7)-reductase) (Sterol reductase SR-2)	DHCR7	1717
Gynochthodes officinalis (F.C.How) Razafim. & B.Bremer	MOL009524	3beta,20(R),5-alkenyl-stigmastol	Q14534	Squalene monooxygenase (EC 1.14.14.17) (Squalene epoxidase) (SE)	SQLE	6713
Gynochthodes officinalis (F.C.How) Razafim. & B.Bremer	MOL009524	3beta,20(R),5-alkenyl-stigmastol	P29350	Tyrosine-protein phosphatase non-receptor type 6 (EC 3.1.3.48) (Hematopoietic cell protein-tyrosine phosphatase) (Protein-tyrosine phosphatase 1C) (PTP-1C) (Protein-tyrosine phosphatase SHP-1) (SH-PTP1)	PTPN6	5777
Gynochthodes officinalis (F.C.How) Razafim. & B.Bremer	MOL009524	3beta,20(R),5-alkenyl-stigmastol	Q14994	Nuclear receptor subfamily 1 group I member 3 (Constitutive activator of retinoid response) (Constitutive active response) (Constitutive androstane receptor) (CAR) (Orphan nuclear receptor MB67)	NR1I3	9970
Gynochthodes officinalis (F.C.How) Razafim. & B.Bremer	MOL009524	3beta,20(R),5-alkenyl-stigmastol	P37268	Squalene synthase (SQS) (SS) (EC 2.5.1.21) (FPP:FPP farnesyltransferase) (Farnesyl-diphosphate farnesyltransferase)	FDFT1	2222
Gynochthodes officinalis (F.C.How) Razafim. & B.Bremer	MOL009524	3beta,20(R),5-alkenyl-stigmastol	Q99720	Sigma non-opioid intracellular receptor 1 (Aging-associated gene 8 protein) (SR31747-binding protein) (SR-BP) (Sigma 1-type opioid receptor) (SIG-1R) (Sigma1-receptor) (Sigma1R) (hSigmaR1)	SIGMAR1	10280
Gynochthodes officinalis (F.C.How) Razafim. & B.Bremer	MOL009524	3beta,20(R),5-alkenyl-stigmastol	P35228	Nitric oxide synthase, inducible (EC 1.14.13.39) (Hepatocyte NOS) (HEP-NOS) (Inducible NO synthase) (Inducible NOS) (iNOS) (NOS type II) (Peptidyl-cysteine S-nitrosylase NOS2)	NOS2	4843
Gynochthodes officinalis (F.C.How) Razafim. & B.Bremer	MOL009524	3beta,20(R),5-alkenyl-stigmastol	P04150	Glucocorticoid receptor (GR) (Nuclear receptor subfamily 3 group C member 1)	NR3C1	2908
Gynochthodes officinalis (F.C.How) Razafim. & B.Bremer	MOL009524	3beta,20(R),5-alkenyl-stigmastol	P37231	Peroxisome proliferator-activated receptor gamma (PPAR-gamma) (Nuclear receptor subfamily 1 group C member 3)	PPARG	5468
Gynochthodes officinalis (F.C.How) Razafim. & B.Bremer	MOL009524	3beta,20(R),5-alkenyl-stigmastol	P30305	M-phase inducer phosphatase 2 (EC 3.1.3.48) (Dual specificity phosphatase Cdc25B)	CDC25B	994
Gynochthodes officinalis (F.C.How) Razafim. & B.Bremer	MOL009524	3beta,20(R),5-alkenyl-stigmastol	P16662	UDP-glucuronosyltransferase 2B7 (UDPGT 2B7) (EC 2.4.1.17) (3,4-catechol estrogen-specific UDPGT) (UDP-glucuronosyltransferase 2B9) (UDPGT 2B9) (UDPGTh-2)	UGT2B7	7364
Gynochthodes officinalis (F.C.How) Razafim. & B.Bremer	MOL009524	3beta,20(R),5-alkenyl-stigmastol	P80365	Corticosteroid 11-beta-dehydrogenase isozyme 2 (EC 1.1.1.-) (11-beta-hydroxysteroid dehydrogenase type 2) (11-DH2) (11-beta-HSD2) (11-beta-hydroxysteroid dehydrogenase type II) (11-HSD type II) (11-beta-HSD type II) (NAD-dependent 11-beta-hydroxysteroid dehydrogenase) (11-beta-HSD) (Short chain dehydrogenase/reductase family 9C member 3)	HSD11B2	3291
Gynochthodes officinalis (F.C.How) Razafim. & B.Bremer	MOL009524	3beta,20(R),5-alkenyl-stigmastol	P06746	DNA polymerase beta (EC 2.7.7.7) (EC 4.2.99.-)	POLB	5423
Gynochthodes officinalis (F.C.How) Razafim. & B.Bremer	MOL009525	3beta-24S(R)-butyl-5-alkenyl-cholestol	P10275	Androgen receptor (Dihydrotestosterone receptor) (Nuclear receptor subfamily 3 group C member 4)	AR	367
Gynochthodes officinalis (F.C.How) Razafim. & B.Bremer	MOL009525	3beta-24S(R)-butyl-5-alkenyl-cholestol	Q13133	Oxysterols receptor LXR-alpha (Liver X receptor alpha) (Nuclear receptor subfamily 1 group H member 3)	NR1H3	10062
Gynochthodes officinalis (F.C.How) Razafim. & B.Bremer	MOL009525	3beta-24S(R)-butyl-5-alkenyl-cholestol	P04035	3-hydroxy-3-methylglutaryl-coenzyme A reductase (HMG-CoA reductase) (EC 1.1.1.34)	HMGCR	3156
Gynochthodes officinalis (F.C.How) Razafim. & B.Bremer	MOL009525	3beta-24S(R)-butyl-5-alkenyl-cholestol	Q16850	Lanosterol 14-alpha demethylase (LDM) (EC 1.14.14.154) (CYPLI) (Cytochrome P450 51A1) (Cytochrome P450-14DM) (Cytochrome P45014DM) (Cytochrome P450LI) (Sterol 14-alpha demethylase)	CYP51A1	1595
Gynochthodes officinalis (F.C.How) Razafim. & B.Bremer	MOL009525	3beta-24S(R)-butyl-5-alkenyl-cholestol	Q9UHC9	NPC1-like intracellular cholesterol transporter 1 (Niemann-Pick C1-like protein 1)	NPC1L1	29881
Gynochthodes officinalis (F.C.How) Razafim. & B.Bremer	MOL009525	3beta-24S(R)-butyl-5-alkenyl-cholestol	P51449	Nuclear receptor ROR-gamma (Nuclear receptor RZR-gamma) (Nuclear receptor subfamily 1 group F member 3) (RAR-related orphan receptor C) (Retinoid-related orphan receptor-gamma)	RORC	6097
Gynochthodes officinalis (F.C.How) Razafim. & B.Bremer	MOL009525	3beta-24S(R)-butyl-5-alkenyl-cholestol	P05093	Steroid 17-alpha-hydroxylase/17,20 lyase (EC 1.14.14.19) (17-alpha-hydroxyprogesterone aldolase) (EC 1.14.14.32) (CYPXVII) (Cytochrome P450 17A1) (Cytochrome P450-C17) (Cytochrome P450c17) (Steroid 17-alpha-monooxygenase)	CYP17A1	1586
Gynochthodes officinalis (F.C.How) Razafim. & B.Bremer	MOL009525	3beta-24S(R)-butyl-5-alkenyl-cholestol	Q12772	Sterol regulatory element-binding protein 2 (SREBP-2) (Class D basic helix-loop-helix protein 2) (bHLHd2) (Sterol regulatory element-binding transcription factor 2) [Cleaved into: Processed sterol regulatory element-binding protein 2]	SREBF2	6721
Gynochthodes officinalis (F.C.How) Razafim. & B.Bremer	MOL009525	3beta-24S(R)-butyl-5-alkenyl-cholestol	P03372	Estrogen receptor (ER) (ER-alpha) (Estradiol receptor) (Nuclear receptor subfamily 3 group A member 1)	ESR1	2099
Gynochthodes officinalis (F.C.How) Razafim. & B.Bremer	MOL009525	3beta-24S(R)-butyl-5-alkenyl-cholestol	P04278	Sex hormone-binding globulin (SHBG) (Sex steroid-binding protein) (SBP) (Testis-specific androgen-binding protein) (ABP) (Testosterone-estradiol-binding globulin) (TeBG) (Testosterone-estrogen-binding globulin)	SHBG	6462
Gynochthodes officinalis (F.C.How) Razafim. & B.Bremer	MOL009525	3beta-24S(R)-butyl-5-alkenyl-cholestol	Q92731	Estrogen receptor beta (ER-beta) (Nuclear receptor subfamily 3 group A member 2)	ESR2	2100
Gynochthodes officinalis (F.C.How) Razafim. & B.Bremer	MOL009525	3beta-24S(R)-butyl-5-alkenyl-cholestol	P11511	Aromatase (EC 1.14.14.14) (CYPXIX) (Cytochrome P-450AROM) (Cytochrome P450 19A1) (Estrogen synthase)	CYP19A1	1588
Gynochthodes officinalis (F.C.How) Razafim. & B.Bremer	MOL009525	3beta-24S(R)-butyl-5-alkenyl-cholestol	P35398	Nuclear receptor ROR-alpha (Nuclear receptor RZR-alpha) (Nuclear receptor subfamily 1 group F member 1) (RAR-related orphan receptor A) (Retinoid-related orphan receptor-alpha)	RORA	6095
Gynochthodes officinalis (F.C.How) Razafim. & B.Bremer	MOL009525	3beta-24S(R)-butyl-5-alkenyl-cholestol	P18031	Tyrosine-protein phosphatase non-receptor type 1 (EC 3.1.3.48) (Protein-tyrosine phosphatase 1B) (PTP-1B)	PTPN1	5770
Gynochthodes officinalis (F.C.How) Razafim. & B.Bremer	MOL009525	3beta-24S(R)-butyl-5-alkenyl-cholestol	P23975	Sodium-dependent noradrenaline transporter (Norepinephrine transporter) (NET) (Solute carrier family 6 member 2)	SLC6A2	6530
Gynochthodes officinalis (F.C.How) Razafim. & B.Bremer	MOL009525	3beta-24S(R)-butyl-5-alkenyl-cholestol	P08185	Corticosteroid-binding globulin (CBG) (Serpin A6) (Transcortin)	SERPINA6	866
Gynochthodes officinalis (F.C.How) Razafim. & B.Bremer	MOL009525	3beta-24S(R)-butyl-5-alkenyl-cholestol	P06276	Cholinesterase (EC 3.1.1.8) (Acylcholine acylhydrolase) (Butyrylcholine esterase) (Choline esterase II) (Pseudocholinesterase)	BCHE	590
Gynochthodes officinalis (F.C.How) Razafim. & B.Bremer	MOL009525	3beta-24S(R)-butyl-5-alkenyl-cholestol	P31645	Sodium-dependent serotonin transporter (SERT) (5HT transporter) (5HTT) (Solute carrier family 6 member 4)	SLC6A4	6532
Gynochthodes officinalis (F.C.How) Razafim. & B.Bremer	MOL009525	3beta-24S(R)-butyl-5-alkenyl-cholestol	P22303	Acetylcholinesterase (AChE) (EC 3.1.1.7)	ACHE	43
Gynochthodes officinalis (F.C.How) Razafim. & B.Bremer	MOL009525	3beta-24S(R)-butyl-5-alkenyl-cholestol	P08172	Muscarinic acetylcholine receptor M2	CHRM2	1129
Gynochthodes officinalis (F.C.How) Razafim. & B.Bremer	MOL009525	3beta-24S(R)-butyl-5-alkenyl-cholestol	P33261	Cytochrome P450 2C19 (EC 1.14.14.1) ((R)-limonene 6-monooxygenase) (EC 1.14.14.53) ((S)-limonene 6-monooxygenase) (EC 1.14.14.51) ((S)-limonene 7-monooxygenase) (EC 1.14.14.52) (CYPIIC17) (CYPIIC19) (Cytochrome P450-11A) (Cytochrome P450-254C) (Fenbendazole monooxygenase (4'-hydroxylating)) (EC 1.14.14.75) (Mephenytoin 4-hydroxylase)	CYP2C19	1557
Gynochthodes officinalis (F.C.How) Razafim. & B.Bremer	MOL009525	3beta-24S(R)-butyl-5-alkenyl-cholestol	Q14994	Nuclear receptor subfamily 1 group I member 3 (Constitutive activator of retinoid response) (Constitutive active response) (Constitutive androstane receptor) (CAR) (Orphan nuclear receptor MB67)	NR1I3	9970
Gynochthodes officinalis (F.C.How) Razafim. & B.Bremer	MOL009525	3beta-24S(R)-butyl-5-alkenyl-cholestol	P55055	Oxysterols receptor LXR-beta (Liver X receptor beta) (Nuclear receptor NER) (Nuclear receptor subfamily 1 group H member 2) (Ubiquitously-expressed nuclear receptor)	NR1H2	7376
Gynochthodes officinalis (F.C.How) Razafim. & B.Bremer	MOL009525	3beta-24S(R)-butyl-5-alkenyl-cholestol	P11473	Vitamin D3 receptor (VDR) (1,25-dihydroxyvitamin D3 receptor) (Nuclear receptor subfamily 1 group I member 1)	VDR	7421
Gynochthodes officinalis (F.C.How) Razafim. & B.Bremer	MOL009525	3beta-24S(R)-butyl-5-alkenyl-cholestol	P11413	Glucose-6-phosphate 1-dehydrogenase (G6PD) (EC 1.1.1.49)	G6PD	2539
Gynochthodes officinalis (F.C.How) Razafim. & B.Bremer	MOL009525	3beta-24S(R)-butyl-5-alkenyl-cholestol	O00748	Cocaine esterase (EC 3.1.1.84) (Carboxylesterase 2) (CE-2) (hCE-2) (EC 3.1.1.1) (Methylumbelliferyl-acetate deacetylase 2) (EC 3.1.1.56)	CES2	8824
Gynochthodes officinalis (F.C.How) Razafim. & B.Bremer	MOL009525	3beta-24S(R)-butyl-5-alkenyl-cholestol	P34995	Prostaglandin E2 receptor EP1 subtype (PGE receptor EP1 subtype) (PGE2 receptor EP1 subtype) (Prostanoid EP1 receptor)	PTGER1	5731
Gynochthodes officinalis (F.C.How) Razafim. & B.Bremer	MOL009525	3beta-24S(R)-butyl-5-alkenyl-cholestol	P43116	Prostaglandin E2 receptor EP2 subtype (PGE receptor EP2 subtype) (PGE2 receptor EP2 subtype) (Prostanoid EP2 receptor)	PTGER2	5732
Gynochthodes officinalis (F.C.How) Razafim. & B.Bremer	MOL009525	3beta-24S(R)-butyl-5-alkenyl-cholestol	P23415	Glycine receptor subunit alpha-1 (Glycine receptor 48 kDa subunit) (Glycine receptor strychnine-binding subunit)	GLRA1	2741
Gynochthodes officinalis (F.C.How) Razafim. & B.Bremer	MOL009525	3beta-24S(R)-butyl-5-alkenyl-cholestol	O14684	Prostaglandin E synthase (EC 5.3.99.3) (Microsomal glutathione S-transferase 1-like 1) (MGST1-L1) (Microsomal prostaglandin E synthase 1) (MPGES-1) (p53-induced gene 12 protein)	PTGES	9536
Gynochthodes officinalis (F.C.How) Razafim. & B.Bremer	MOL009525	3beta-24S(R)-butyl-5-alkenyl-cholestol	P28845	Corticosteroid 11-beta-dehydrogenase isozyme 1 (EC 1.1.1.146) (11-beta-hydroxysteroid dehydrogenase 1) (11-DH) (11-beta-HSD1) (Short chain dehydrogenase/reductase family 26C member 1)	HSD11B1	3290
Gynochthodes officinalis (F.C.How) Razafim. & B.Bremer	MOL009525	3beta-24S(R)-butyl-5-alkenyl-cholestol	Q9UBM7	7-dehydrocholesterol reductase (7-DHC reductase) (EC 1.3.1.21) (Delta7-sterol reductase) (Sterol Delta(7)-reductase) (Sterol reductase SR-2)	DHCR7	1717
Gynochthodes officinalis (F.C.How) Razafim. & B.Bremer	MOL009525	3beta-24S(R)-butyl-5-alkenyl-cholestol	Q07869	Peroxisome proliferator-activated receptor alpha (PPAR-alpha) (Nuclear receptor subfamily 1 group C member 1)	PPARA	5465
Gynochthodes officinalis (F.C.How) Razafim. & B.Bremer	MOL009525	3beta-24S(R)-butyl-5-alkenyl-cholestol	Q03181	Peroxisome proliferator-activated receptor delta (PPAR-delta) (NUCI) (Nuclear hormone receptor 1) (NUC1) (Nuclear receptor subfamily 1 group C member 2) (Peroxisome proliferator-activated receptor beta) (PPAR-beta)	PPARD	5467
Gynochthodes officinalis (F.C.How) Razafim. & B.Bremer	MOL009525	3beta-24S(R)-butyl-5-alkenyl-cholestol	Q14534	Squalene monooxygenase (EC 1.14.14.17) (Squalene epoxidase) (SE)	SQLE	6713
Gynochthodes officinalis (F.C.How) Razafim. & B.Bremer	MOL009525	3beta-24S(R)-butyl-5-alkenyl-cholestol	P29350	Tyrosine-protein phosphatase non-receptor type 6 (EC 3.1.3.48) (Hematopoietic cell protein-tyrosine phosphatase) (Protein-tyrosine phosphatase 1C) (PTP-1C) (Protein-tyrosine phosphatase SHP-1) (SH-PTP1)	PTPN6	5777
Gynochthodes officinalis (F.C.How) Razafim. & B.Bremer	MOL009525	3beta-24S(R)-butyl-5-alkenyl-cholestol	P37268	Squalene synthase (SQS) (SS) (EC 2.5.1.21) (FPP:FPP farnesyltransferase) (Farnesyl-diphosphate farnesyltransferase)	FDFT1	2222
Gynochthodes officinalis (F.C.How) Razafim. & B.Bremer	MOL009525	3beta-24S(R)-butyl-5-alkenyl-cholestol	P35228	Nitric oxide synthase, inducible (EC 1.14.13.39) (Hepatocyte NOS) (HEP-NOS) (Inducible NO synthase) (Inducible NOS) (iNOS) (NOS type II) (Peptidyl-cysteine S-nitrosylase NOS2)	NOS2	4843
Gynochthodes officinalis (F.C.How) Razafim. & B.Bremer	MOL009525	3beta-24S(R)-butyl-5-alkenyl-cholestol	Q99720	Sigma non-opioid intracellular receptor 1 (Aging-associated gene 8 protein) (SR31747-binding protein) (SR-BP) (Sigma 1-type opioid receptor) (SIG-1R) (Sigma1-receptor) (Sigma1R) (hSigmaR1)	SIGMAR1	10280
Gynochthodes officinalis (F.C.How) Razafim. & B.Bremer	MOL009525	3beta-24S(R)-butyl-5-alkenyl-cholestol	P16662	UDP-glucuronosyltransferase 2B7 (UDPGT 2B7) (EC 2.4.1.17) (3,4-catechol estrogen-specific UDPGT) (UDP-glucuronosyltransferase 2B9) (UDPGT 2B9) (UDPGTh-2)	UGT2B7	7364
Gynochthodes officinalis (F.C.How) Razafim. & B.Bremer	MOL009525	3beta-24S(R)-butyl-5-alkenyl-cholestol	P06746	DNA polymerase beta (EC 2.7.7.7) (EC 4.2.99.-)	POLB	5423
Gynochthodes officinalis (F.C.How) Razafim. & B.Bremer	MOL009525	3beta-24S(R)-butyl-5-alkenyl-cholestol	P48147	Prolyl endopeptidase (PE) (EC 3.4.21.26) (Post-proline cleaving enzyme)	PREP	5550
Gynochthodes officinalis (F.C.How) Razafim. & B.Bremer	MOL009537	americanin A	P35354	Prostaglandin G/H synthase 2 (EC 1.14.99.1) (Cyclooxygenase-2) (COX-2) (PHS II) (Prostaglandin H2 synthase 2) (PGH synthase 2) (PGHS-2) (Prostaglandin-endoperoxide synthase 2)	PTGS2	5743
Gynochthodes officinalis (F.C.How) Razafim. & B.Bremer	MOL009537	americanin A	P14780	Matrix metalloproteinase-9 (MMP-9) (EC 3.4.24.35) (92 kDa gelatinase) (92 kDa type IV collagenase) (Gelatinase B) (GELB) [Cleaved into: 67 kDa matrix metalloproteinase-9; 82 kDa matrix metalloproteinase-9]	MMP9	4318
Gynochthodes officinalis (F.C.How) Razafim. & B.Bremer	MOL009537	americanin A	P45452	Collagenase 3 (EC 3.4.24.-) (Matrix metalloproteinase-13) (MMP-13)	MMP13	4322
Gynochthodes officinalis (F.C.How) Razafim. & B.Bremer	MOL009537	americanin A	P03956	Interstitial collagenase (EC 3.4.24.7) (Fibroblast collagenase) (Matrix metalloproteinase-1) (MMP-1) [Cleaved into: 22 kDa interstitial collagenase; 27 kDa interstitial collagenase]	MMP1	4312
Gynochthodes officinalis (F.C.How) Razafim. & B.Bremer	MOL009537	americanin A	P39900	Macrophage metalloelastase (MME) (EC 3.4.24.65) (Macrophage elastase) (ME) (hME) (Matrix metalloproteinase-12) (MMP-12)	MMP12	4321
Gynochthodes officinalis (F.C.How) Razafim. & B.Bremer	MOL009537	americanin A	P08254	Stromelysin-1 (SL-1) (EC 3.4.24.17) (Matrix metalloproteinase-3) (MMP-3) (Transin-1)	MMP3	4314
Gynochthodes officinalis (F.C.How) Razafim. & B.Bremer	MOL009537	americanin A	P08253	72 kDa type IV collagenase (EC 3.4.24.24) (72 kDa gelatinase) (Gelatinase A) (Matrix metalloproteinase-2) (MMP-2) (TBE-1) [Cleaved into: PEX]	MMP2	4313
Gynochthodes officinalis (F.C.How) Razafim. & B.Bremer	MOL009537	americanin A	P09237	Matrilysin (EC 3.4.24.23) (Matrin) (Matrix metalloproteinase-7) (MMP-7) (Pump-1 protease) (Uterine metalloproteinase)	MMP7	4316
Gynochthodes officinalis (F.C.How) Razafim. & B.Bremer	MOL009537	americanin A	P22894	Neutrophil collagenase (EC 3.4.24.34) (Matrix metalloproteinase-8) (MMP-8) (PMNL collagenase) (PMNL-CL)	MMP8	4317
Gynochthodes officinalis (F.C.How) Razafim. & B.Bremer	MOL009537	americanin A	P42330	Aldo-keto reductase family 1 member C3 (EC 1.-.-.-) (17-beta-hydroxysteroid dehydrogenase type 5) (17-beta-HSD 5) (3-alpha-HSD type II, brain) (3-alpha-hydroxysteroid dehydrogenase type 2) (3-alpha-HSD type 2) (EC 1.1.1.357) (Chlordecone reductase homolog HAKRb) (Dihydrodiol dehydrogenase 3) (DD-3) (DD3) (Dihydrodiol dehydrogenase type I) (HA1753) (Indanol dehydrogenase) (EC 1.1.1.112) (Prostagla…	AKR1C3	8644
Gynochthodes officinalis (F.C.How) Razafim. & B.Bremer	MOL009537	americanin A	P78536	Disintegrin and metalloproteinase domain-containing protein 17 (ADAM 17) (EC 3.4.24.86) (Snake venom-like protease) (TNF-alpha convertase) (TNF-alpha-converting enzyme) (CD antigen CD156b)	ADAM17	6868
Gynochthodes officinalis (F.C.How) Razafim. & B.Bremer	MOL009537	americanin A	O75173	A disintegrin and metalloproteinase with thrombospondin motifs 4 (ADAM-TS 4) (ADAM-TS4) (ADAMTS-4) (EC 3.4.24.82) (ADMP-1) (Aggrecanase-1)	ADAMTS4	9507
Gynochthodes officinalis (F.C.How) Razafim. & B.Bremer	MOL009537	americanin A	Q9HBH9	MAP kinase-interacting serine/threonine-protein kinase 2 (EC 2.7.11.1) (MAP kinase signal-integrating kinase 2) (MAPK signal-integrating kinase 2) (Mnk2)	MKNK2	2872
Gynochthodes officinalis (F.C.How) Razafim. & B.Bremer	MOL009537	americanin A	O14672	Disintegrin and metalloproteinase domain-containing protein 10 (ADAM 10) (EC 3.4.24.81) (CDw156) (Kuzbanian protein homolog) (Mammalian disintegrin-metalloprotease) (CD antigen CD156c)	ADAM10	102
Gynochthodes officinalis (F.C.How) Razafim. & B.Bremer	MOL009537	americanin A	P11309	Serine/threonine-protein kinase pim-1 (EC 2.7.11.1)	PIM1	5292
Gynochthodes officinalis (F.C.How) Razafim. & B.Bremer	MOL009537	americanin A	P42345	Serine/threonine-protein kinase mTOR (EC 2.7.11.1) (FK506-binding protein 12-rapamycin complex-associated protein 1) (FKBP12-rapamycin complex-associated protein) (Mammalian target of rapamycin) (mTOR) (Mechanistic target of rapamycin) (Rapamycin and FKBP12 target 1) (Rapamycin target protein 1)	MTOR	2475
Gynochthodes officinalis (F.C.How) Razafim. & B.Bremer	MOL009537	americanin A	P22001	Potassium voltage-gated channel subfamily A member 3 (HGK5) (HLK3) (HPCN3) (Voltage-gated K(+) channel HuKIII) (Voltage-gated potassium channel subunit Kv1.3)	KCNA3	3738
Gynochthodes officinalis (F.C.How) Razafim. & B.Bremer	MOL009537	americanin A	P05186	Alkaline phosphatase, tissue-nonspecific isozyme (AP-TNAP) (TNSALP) (EC 3.1.3.1) (Alkaline phosphatase liver/bone/kidney isozyme)	ALPL	249
Gynochthodes officinalis (F.C.How) Razafim. & B.Bremer	MOL009537	americanin A	Q9Y263	Phospholipase A-2-activating protein (PLA2P) (PLAP)	PLAA	9373
Gynochthodes officinalis (F.C.How) Razafim. & B.Bremer	MOL009537	americanin A	P0DMS8	Adenosine receptor A3	ADORA3	140
Gynochthodes officinalis (F.C.How) Razafim. & B.Bremer	MOL009537	americanin A	P56373	P2X purinoceptor 3 (P2X3) (ATP receptor) (Purinergic receptor)	P2RX3	5024
Gynochthodes officinalis (F.C.How) Razafim. & B.Bremer	MOL009537	americanin A	P42336	Phosphatidylinositol 4,5-bisphosphate 3-kinase catalytic subunit alpha isoform (PI3-kinase subunit alpha) (PI3K-alpha) (PI3Kalpha) (PtdIns-3-kinase subunit alpha) (EC 2.7.1.153) (Phosphatidylinositol 4,5-bisphosphate 3-kinase 110 kDa catalytic subunit alpha) (PtdIns-3-kinase subunit p110-alpha) (p110alpha) (Phosphoinositide-3-kinase catalytic alpha polypeptide) (Serine/threonine protein kinase PI…	PIK3CA	5290
Gynochthodes officinalis (F.C.How) Razafim. & B.Bremer	MOL009537	americanin A	P31749	RAC-alpha serine/threonine-protein kinase (EC 2.7.11.1) (Protein kinase B) (PKB) (Protein kinase B alpha) (PKB alpha) (Proto-oncogene c-Akt) (RAC-PK-alpha)	AKT1	207
Gynochthodes officinalis (F.C.How) Razafim. & B.Bremer	MOL009537	americanin A	P48736	Phosphatidylinositol 4,5-bisphosphate 3-kinase catalytic subunit gamma isoform (PI3-kinase subunit gamma) (PI3K-gamma) (PI3Kgamma) (PtdIns-3-kinase subunit gamma) (EC 2.7.1.153) (Phosphatidylinositol 4,5-bisphosphate 3-kinase 110 kDa catalytic subunit gamma) (PtdIns-3-kinase subunit p110-gamma) (p110gamma) (Phosphoinositide-3-kinase catalytic gamma polypeptide) (Serine/threonine protein kinase PI…	PIK3CG	5294
Gynochthodes officinalis (F.C.How) Razafim. & B.Bremer	MOL009537	americanin A	P37058	Testosterone 17-beta-dehydrogenase 3 (EC 1.1.1.64) (17-beta-hydroxysteroid dehydrogenase type 3) (17-beta-HSD 3) (Short chain dehydrogenase/reductase family 12C member 2) (Testicular 17-beta-hydroxysteroid dehydrogenase)	HSD17B3	3293
Gynochthodes officinalis (F.C.How) Razafim. & B.Bremer	MOL009537	americanin A	P41143	Delta-type opioid receptor (D-OR-1) (DOR-1)	OPRD1	4985
Gynochthodes officinalis (F.C.How) Razafim. & B.Bremer	MOL009537	americanin A	P08183	ATP-dependent translocase ABCB1 (ATP-binding cassette sub-family B member 1) (Multidrug resistance protein 1) (EC 7.6.2.2) (P-glycoprotein 1) (Phospholipid transporter ABCB1) (EC 7.6.2.1) (CD antigen CD243)	ABCB1	5243
Gynochthodes officinalis (F.C.How) Razafim. & B.Bremer	MOL009537	americanin A	P43405	Tyrosine-protein kinase SYK (EC 2.7.10.2) (Spleen tyrosine kinase) (p72-Syk)	SYK	6850
Gynochthodes officinalis (F.C.How) Razafim. & B.Bremer	MOL009537	americanin A	P06737	Glycogen phosphorylase, liver form (EC 2.4.1.1)	PYGL	5836
Gynochthodes officinalis (F.C.How) Razafim. & B.Bremer	MOL009537	americanin A	P12268	Inosine-5'-monophosphate dehydrogenase 2 (IMP dehydrogenase 2) (IMPD 2) (IMPDH 2) (EC 1.1.1.205) (IMPDH-II)	IMPDH2	3615
Gynochthodes officinalis (F.C.How) Razafim. & B.Bremer	MOL009537	americanin A	Q02750	Dual specificity mitogen-activated protein kinase kinase 1 (MAP kinase kinase 1) (MAPKK 1) (MKK1) (EC 2.7.12.2) (ERK activator kinase 1) (MAPK/ERK kinase 1) (MEK 1)	MAP2K1	5604
Gynochthodes officinalis (F.C.How) Razafim. & B.Bremer	MOL009537	americanin A	P15121	Aldo-keto reductase family 1 member B1 (EC 1.1.1.300) (EC 1.1.1.372) (EC 1.1.1.54) (Aldehyde reductase) (Aldose reductase) (AR) (EC 1.1.1.21)	AKR1B1	231
Gynochthodes officinalis (F.C.How) Razafim. & B.Bremer	MOL009541	Asperuloside tetraacetate	Q99814	Endothelial PAS domain-containing protein 1 (EPAS-1) (Basic-helix-loop-helix-PAS protein MOP2) (Class E basic helix-loop-helix protein 73) (bHLHe73) (HIF-1-alpha-like factor) (HLF) (Hypoxia-inducible factor 2-alpha) (HIF-2-alpha) (HIF2-alpha) (Member of PAS protein 2) (PAS domain-containing protein 2)	EPAS1	2034
Gynochthodes officinalis (F.C.How) Razafim. & B.Bremer	MOL009541	Asperuloside tetraacetate	P29274	Adenosine receptor A2a	ADORA2A	135
Gynochthodes officinalis (F.C.How) Razafim. & B.Bremer	MOL009541	Asperuloside tetraacetate	P21452	Substance-K receptor (SKR) (NK-2 receptor) (NK-2R) (Neurokinin A receptor) (Tachykinin receptor 2)	TACR2	6865
Gynochthodes officinalis (F.C.How) Razafim. & B.Bremer	MOL009541	Asperuloside tetraacetate	P0DMS8	Adenosine receptor A3	ADORA3	140
Gynochthodes officinalis (F.C.How) Razafim. & B.Bremer	MOL009541	Asperuloside tetraacetate	Q99808	Equilibrative nucleoside transporter 1 (Equilibrative nitrobenzylmercaptopurine riboside-sensitive nucleoside transporter) (Equilibrative NBMPR-sensitive nucleoside transporter) (Nucleoside transporter, es-type) (Solute carrier family 29 member 1)	SLC29A1	2030
Gynochthodes officinalis (F.C.How) Razafim. & B.Bremer	MOL009541	Asperuloside tetraacetate	Q07817	Bcl-2-like protein 1 (Bcl2-L-1) (Apoptosis regulator Bcl-X)	BCL2L1	598
Gynochthodes officinalis (F.C.How) Razafim. & B.Bremer	MOL009541	Asperuloside tetraacetate	P13866	Sodium/glucose cotransporter 1 (Na(+)/glucose cotransporter 1) (High affinity sodium-glucose cotransporter) (Solute carrier family 5 member 1)	SLC5A1	6523
Gynochthodes officinalis (F.C.How) Razafim. & B.Bremer	MOL009551	isoprincepin	Q16665	Hypoxia-inducible factor 1-alpha (HIF-1-alpha) (HIF1-alpha) (ARNT-interacting protein) (Basic-helix-loop-helix-PAS protein MOP1) (Class E basic helix-loop-helix protein 78) (bHLHe78) (Member of PAS protein 1) (PAS domain-containing protein 8)	HIF1A	3091
Gynochthodes officinalis (F.C.How) Razafim. & B.Bremer	MOL009551	isoprincepin	O75908	Sterol O-acyltransferase 2 (EC 2.3.1.26) (Acyl-coenzyme A:cholesterol acyltransferase 2) (ACAT-2) (Cholesterol acyltransferase 2)	SOAT2	8435
Gynochthodes officinalis (F.C.How) Razafim. & B.Bremer	MOL009551	isoprincepin	P35610	Sterol O-acyltransferase 1 (EC 2.3.1.26) (Acyl-coenzyme A:cholesterol acyltransferase 1) (ACAT-1) (Cholesterol acyltransferase 1)	SOAT1	6646
Gynochthodes officinalis (F.C.How) Razafim. & B.Bremer	MOL009551	isoprincepin	P31639	Sodium/glucose cotransporter 2 (Na(+)/glucose cotransporter 2) (Low affinity sodium-glucose cotransporter) (Solute carrier family 5 member 2)	SLC5A2	6524
Gynochthodes officinalis (F.C.How) Razafim. & B.Bremer	MOL009551	isoprincepin	Q07820	Induced myeloid leukemia cell differentiation protein Mcl-1 (Bcl-2-like protein 3) (Bcl2-L-3) (Bcl-2-related protein EAT/mcl1) (mcl1/EAT)	MCL1	4170
Gynochthodes officinalis (F.C.How) Razafim. & B.Bremer	MOL009551	isoprincepin	P35354	Prostaglandin G/H synthase 2 (EC 1.14.99.1) (Cyclooxygenase-2) (COX-2) (PHS II) (Prostaglandin H2 synthase 2) (PGH synthase 2) (PGHS-2) (Prostaglandin-endoperoxide synthase 2)	PTGS2	5743
Gynochthodes officinalis (F.C.How) Razafim. & B.Bremer	MOL009551	isoprincepin	P25105	Platelet-activating factor receptor (PAF-R) (PAFr)	PTAFR	5724
Gynochthodes officinalis (F.C.How) Razafim. & B.Bremer	MOL009551	isoprincepin	Q9ULX7	Carbonic anhydrase 14 (EC 4.2.1.1) (Carbonate dehydratase XIV) (Carbonic anhydrase XIV) (CA-XIV)	CA14	23632
Gynochthodes officinalis (F.C.How) Razafim. & B.Bremer	MOL009551	isoprincepin	P30542	Adenosine receptor A1	ADORA1	134
Gynochthodes officinalis (F.C.How) Razafim. & B.Bremer	MOL009551	isoprincepin	P14867	Gamma-aminobutyric acid receptor subunit alpha-1 (GABA(A) receptor subunit alpha-1)	GABRA1	2554
Gynochthodes officinalis (F.C.How) Razafim. & B.Bremer	MOL009551	isoprincepin	P47870	Gamma-aminobutyric acid receptor subunit beta-2 (GABA(A) receptor subunit beta-2)	GABRB2	2561
Gynochthodes officinalis (F.C.How) Razafim. & B.Bremer	MOL009551	isoprincepin	P18507	Gamma-aminobutyric acid receptor subunit gamma-2 (GABA(A) receptor subunit gamma-2)	GABRG2	2566
Gynochthodes officinalis (F.C.How) Razafim. & B.Bremer	MOL009551	isoprincepin	Q9NWZ3	Interleukin-1 receptor-associated kinase 4 (IRAK-4) (EC 2.7.11.1) (Renal carcinoma antigen NY-REN-64)	IRAK4	51135
Gynochthodes officinalis (F.C.How) Razafim. & B.Bremer	MOL009558	2-hydroxyethyl 5-hydroxy-2-(2-hydroxybenzoyl)-4-(hydroxymethyl)benzoate	P08263	Glutathione S-transferase A1 (EC 2.5.1.18) (13-hydroperoxyoctadecadienoate peroxidase) (EC 1.11.1.-) (Androst-5-ene-3,17-dione isomerase) (EC 5.3.3.-) (GST HA subunit 1) (GST class-alpha member 1) (GST-epsilon) (GSTA1-1) (GTH1) [Cleaved into: Glutathione S-transferase A1, N-terminally processed]	GSTA1	2938
Gynochthodes officinalis (F.C.How) Razafim. & B.Bremer	MOL009558	2-hydroxyethyl 5-hydroxy-2-(2-hydroxybenzoyl)-4-(hydroxymethyl)benzoate	P23921	Ribonucleoside-diphosphate reductase large subunit (EC 1.17.4.1) (Ribonucleoside-diphosphate reductase subunit M1) (Ribonucleotide reductase large subunit)	RRM1	6240
Gynochthodes officinalis (F.C.How) Razafim. & B.Bremer	MOL009558	2-hydroxyethyl 5-hydroxy-2-(2-hydroxybenzoyl)-4-(hydroxymethyl)benzoate	P24158	Myeloblastin (EC 3.4.21.76) (AGP7) (C-ANCA antigen) (Leukocyte proteinase 3) (PR-3) (PR3) (Neutrophil proteinase 4) (NP-4) (P29) (Wegener autoantigen)	PRTN3	5657
Gynochthodes officinalis (F.C.How) Razafim. & B.Bremer	MOL009562	Ohioensin-A	P18031	Tyrosine-protein phosphatase non-receptor type 1 (EC 3.1.3.48) (Protein-tyrosine phosphatase 1B) (PTP-1B)	PTPN1	5770
Gynochthodes officinalis (F.C.How) Razafim. & B.Bremer	MOL009562	Ohioensin-A	P47871	Glucagon receptor (GL-R)	GCGR	2642
Gynochthodes officinalis (F.C.How) Razafim. & B.Bremer	MOL009562	Ohioensin-A	P30291	Wee1-like protein kinase (WEE1hu) (EC 2.7.10.2) (Wee1A kinase)	WEE1	7465
Gynochthodes officinalis (F.C.How) Razafim. & B.Bremer	MOL009562	Ohioensin-A	P35462	D(3) dopamine receptor (Dopamine D3 receptor)	DRD3	1814
Gynochthodes officinalis (F.C.How) Razafim. & B.Bremer	MOL009562	Ohioensin-A	Q99720	Sigma non-opioid intracellular receptor 1 (Aging-associated gene 8 protein) (SR31747-binding protein) (SR-BP) (Sigma 1-type opioid receptor) (SIG-1R) (Sigma1-receptor) (Sigma1R) (hSigmaR1)	SIGMAR1	10280
Gynochthodes officinalis (F.C.How) Razafim. & B.Bremer	MOL009562	Ohioensin-A	P49759	Dual specificity protein kinase CLK1 (EC 2.7.12.1) (CDC-like kinase 1)	CLK1	1195
Gynochthodes officinalis (F.C.How) Razafim. & B.Bremer	MOL009562	Ohioensin-A	Q9Y463	Dual specificity tyrosine-phosphorylation-regulated kinase 1B (EC 2.7.12.1) (Minibrain-related kinase) (Mirk protein kinase)	DYRK1B	9149
Gynochthodes officinalis (F.C.How) Razafim. & B.Bremer	MOL009562	Ohioensin-A	P15056	Serine/threonine-protein kinase B-raf (EC 2.7.11.1) (Proto-oncogene B-Raf) (p94) (v-Raf murine sarcoma viral oncogene homolog B1)	BRAF	673
Gynochthodes officinalis (F.C.How) Razafim. & B.Bremer	MOL009562	Ohioensin-A	P03956	Interstitial collagenase (EC 3.4.24.7) (Fibroblast collagenase) (Matrix metalloproteinase-1) (MMP-1) [Cleaved into: 22 kDa interstitial collagenase; 27 kDa interstitial collagenase]	MMP1	4312
Gynochthodes officinalis (F.C.How) Razafim. & B.Bremer	MOL009562	Ohioensin-A	Q9NPH5	NADPH oxidase 4 (EC 1.6.3.-) (Kidney oxidase-1) (KOX-1) (Kidney superoxide-producing NADPH oxidase) (Renal NAD(P)H-oxidase)	NOX4	50507
Gynochthodes officinalis (F.C.How) Razafim. & B.Bremer	MOL009562	Ohioensin-A	P37059	Estradiol 17-beta-dehydrogenase 2 (EC 1.1.1.62) (17-beta-hydroxysteroid dehydrogenase type 2) (17-beta-HSD 2) (20 alpha-hydroxysteroid dehydrogenase) (20-alpha-HSD) (E2DH) (Microsomal 17-beta-hydroxysteroid dehydrogenase) (Short chain dehydrogenase/reductase family 9C member 2) (Testosterone 17-beta-dehydrogenase) (EC 1.1.1.239)	HSD17B2	3294
Gynochthodes officinalis (F.C.How) Razafim. & B.Bremer	MOL009562	Ohioensin-A	P48039	Melatonin receptor type 1A (Mel-1A-R) (Mel1a receptor)	MTNR1A	4543
Gynochthodes officinalis (F.C.How) Razafim. & B.Bremer	MOL009562	Ohioensin-A	P49286	Melatonin receptor type 1B (Mel-1B-R) (Mel1b receptor)	MTNR1B	4544
Gynochthodes officinalis (F.C.How) Razafim. & B.Bremer	MOL009562	Ohioensin-A	P04049	RAF proto-oncogene serine/threonine-protein kinase (EC 2.7.11.1) (Proto-oncogene c-RAF) (cRaf) (Raf-1)	RAF1	5894
Gynochthodes officinalis (F.C.How) Razafim. & B.Bremer	MOL009562	Ohioensin-A	P07384	Calpain-1 catalytic subunit (EC 3.4.22.52) (Calcium-activated neutral proteinase 1) (CANP 1) (Calpain mu-type) (Calpain-1 large subunit) (Cell proliferation-inducing gene 30 protein) (Micromolar-calpain) (muCANP)	CAPN1	823
Gynochthodes officinalis (F.C.How) Razafim. & B.Bremer	MOL009562	Ohioensin-A	P52732	Kinesin-like protein KIF11 (Kinesin-like protein 1) (Kinesin-like spindle protein HKSP) (Kinesin-related motor protein Eg5) (Thyroid receptor-interacting protein 5) (TR-interacting protein 5) (TRIP-5)	KIF11	3832
Gynochthodes officinalis (F.C.How) Razafim. & B.Bremer	MOL009562	Ohioensin-A	Q9UM73	ALK tyrosine kinase receptor (EC 2.7.10.1) (Anaplastic lymphoma kinase) (CD antigen CD246)	ALK	238
Gynochthodes officinalis (F.C.How) Razafim. & B.Bremer	MOL009562	Ohioensin-A	O14965	Aurora kinase A (EC 2.7.11.1) (Aurora 2) (Aurora/IPL1-related kinase 1) (ARK-1) (Aurora-related kinase 1) (hARK1) (Breast tumor-amplified kinase) (Serine/threonine-protein kinase 15) (Serine/threonine-protein kinase 6) (Serine/threonine-protein kinase aurora-A)	AURKA	6790
Gynochthodes officinalis (F.C.How) Razafim. & B.Bremer	MOL009562	Ohioensin-A	P51452	Dual specificity protein phosphatase 3 (EC 3.1.3.16) (EC 3.1.3.48) (Dual specificity protein phosphatase VHR) (Vaccinia H1-related phosphatase) (VHR)	DUSP3	1845
Gynochthodes officinalis (F.C.How) Razafim. & B.Bremer	MOL009562	Ohioensin-A	P08069	Insulin-like growth factor 1 receptor (EC 2.7.10.1) (Insulin-like growth factor I receptor) (IGF-I receptor) (CD antigen CD221) [Cleaved into: Insulin-like growth factor 1 receptor alpha chain; Insulin-like growth factor 1 receptor beta chain]	IGF1R	3480
Gynochthodes officinalis (F.C.How) Razafim. & B.Bremer	MOL009562	Ohioensin-A	P07900	Heat shock protein HSP 90-alpha (Heat shock 86 kDa) (HSP 86) (HSP86) (Lipopolysaccharide-associated protein 2) (LAP-2) (LPS-associated protein 2) (Renal carcinoma antigen NY-REN-38)	HSP90AA1	3320
Gynochthodes officinalis (F.C.How) Razafim. & B.Bremer	MOL009562	Ohioensin-A	P49841	Glycogen synthase kinase-3 beta (GSK-3 beta) (EC 2.7.11.26) (Serine/threonine-protein kinase GSK3B) (EC 2.7.11.1)	GSK3B	2932
Gynochthodes officinalis (F.C.How) Razafim. & B.Bremer	MOL009562	Ohioensin-A	P02766	Transthyretin (ATTR) (Prealbumin) (TBPA)	TTR	7276
Gynochthodes officinalis (F.C.How) Razafim. & B.Bremer	MOL009562	Ohioensin-A	Q13464	Rho-associated protein kinase 1 (EC 2.7.11.1) (Renal carcinoma antigen NY-REN-35) (Rho-associated, coiled-coil-containing protein kinase 1) (Rho-associated, coiled-coil-containing protein kinase I) (ROCK-I) (p160 ROCK-1) (p160ROCK)	ROCK1	6093
Gynochthodes officinalis (F.C.How) Razafim. & B.Bremer	MOL009562	Ohioensin-A	P17612	cAMP-dependent protein kinase catalytic subunit alpha (PKA C-alpha) (EC 2.7.11.11)	PRKACA	5566
Gynochthodes officinalis (F.C.How) Razafim. & B.Bremer	MOL009562	Ohioensin-A	O60341	Lysine-specific histone demethylase 1A (EC 1.-.-.-) (BRAF35-HDAC complex protein BHC110) (Flavin-containing amine oxidase domain-containing protein 2)	KDM1A	23028
Gynochthodes officinalis (F.C.How) Razafim. & B.Bremer	MOL009562	Ohioensin-A	P12268	Inosine-5'-monophosphate dehydrogenase 2 (IMP dehydrogenase 2) (IMPD 2) (IMPDH 2) (EC 1.1.1.205) (IMPDH-II)	IMPDH2	3615
Gynochthodes officinalis (F.C.How) Razafim. & B.Bremer	MOL009562	Ohioensin-A	P48736	Phosphatidylinositol 4,5-bisphosphate 3-kinase catalytic subunit gamma isoform (PI3-kinase subunit gamma) (PI3K-gamma) (PI3Kgamma) (PtdIns-3-kinase subunit gamma) (EC 2.7.1.153) (Phosphatidylinositol 4,5-bisphosphate 3-kinase 110 kDa catalytic subunit gamma) (PtdIns-3-kinase subunit p110-gamma) (p110gamma) (Phosphoinositide-3-kinase catalytic gamma polypeptide) (Serine/threonine protein kinase PI…	PIK3CG	5294
Gynochthodes officinalis (F.C.How) Razafim. & B.Bremer	MOL009562	Ohioensin-A	P78536	Disintegrin and metalloproteinase domain-containing protein 17 (ADAM 17) (EC 3.4.24.86) (Snake venom-like protease) (TNF-alpha convertase) (TNF-alpha-converting enzyme) (CD antigen CD156b)	ADAM17	6868
Gynochthodes officinalis (F.C.How) Razafim. & B.Bremer	MOL009562	Ohioensin-A	P06239	Tyrosine-protein kinase Lck (EC 2.7.10.2) (Leukocyte C-terminal Src kinase) (LSK) (Lymphocyte cell-specific protein-tyrosine kinase) (Protein YT16) (Proto-oncogene Lck) (T cell-specific protein-tyrosine kinase) (p56-LCK)	LCK	3932
Gynochthodes officinalis (F.C.How) Razafim. & B.Bremer	MOL009562	Ohioensin-A	Q9ULX7	Carbonic anhydrase 14 (EC 4.2.1.1) (Carbonate dehydratase XIV) (Carbonic anhydrase XIV) (CA-XIV)	CA14	23632
Gynochthodes officinalis (F.C.How) Razafim. & B.Bremer	MOL009562	Ohioensin-A	O75582	Ribosomal protein S6 kinase alpha-5 (S6K-alpha-5) (EC 2.7.11.1) (90 kDa ribosomal protein S6 kinase 5) (Nuclear mitogen- and stress-activated protein kinase 1) (RSK-like protein kinase) (RSKL)	RPS6KA5	9252
Gynochthodes officinalis (F.C.How) Razafim. & B.Bremer	MOL009562	Ohioensin-A	Q9UBN7	Histone deacetylase 6 (HD6) (EC 3.5.1.98) (Tubulin-lysine deacetylase HDAC6) (EC 3.5.1.-)	HDAC6	10013
Gynochthodes officinalis (F.C.How) Razafim. & B.Bremer	MOL009562	Ohioensin-A	P00533	Epidermal growth factor receptor (EC 2.7.10.1) (Proto-oncogene c-ErbB-1) (Receptor tyrosine-protein kinase erbB-1)	EGFR	1956
Gynochthodes officinalis (F.C.How) Razafim. & B.Bremer	MOL009562	Ohioensin-A	Q9BY41	Histone deacetylase 8 (HD8) (EC 3.5.1.98)	HDAC8	55869
Gynochthodes officinalis (F.C.How) Razafim. & B.Bremer	MOL009562	Ohioensin-A	O75460	Serine/threonine-protein kinase/endoribonuclease IRE1 (Endoplasmic reticulum-to-nucleus signaling 1) (Inositol-requiring protein 1) (hIRE1p) (Ire1-alpha) (IRE1a) [Includes: Serine/threonine-protein kinase (EC 2.7.11.1); Endoribonuclease (EC 3.1.26.-)]	ERN1	2081
Gynochthodes officinalis (F.C.How) Razafim. & B.Bremer	MOL009562	Ohioensin-A	O00141	Serine/threonine-protein kinase Sgk1 (EC 2.7.11.1) (Serum/glucocorticoid-regulated kinase 1)	SGK1	6446
Gynochthodes officinalis (F.C.How) Razafim. & B.Bremer	MOL009562	Ohioensin-A	P14679	Tyrosinase (EC 1.14.18.1) (LB24-AB) (Monophenol monooxygenase) (SK29-AB) (Tumor rejection antigen AB)	TYR	7299
Gynochthodes officinalis (F.C.How) Razafim. & B.Bremer	MOL009562	Ohioensin-A	P45983	Mitogen-activated protein kinase 8 (MAP kinase 8) (MAPK 8) (EC 2.7.11.24) (JNK-46) (Stress-activated protein kinase 1c) (SAPK1c) (Stress-activated protein kinase JNK1) (c-Jun N-terminal kinase 1)	MAPK8	5599
Gynochthodes officinalis (F.C.How) Razafim. & B.Bremer	MOL009562	Ohioensin-A	P24941	Cyclin-dependent kinase 2 (EC 2.7.11.22) (Cell division protein kinase 2) (p33 protein kinase)	CDK2	1017
Gynochthodes officinalis (F.C.How) Razafim. & B.Bremer	MOL009562	Ohioensin-A	P53350	Serine/threonine-protein kinase PLK1 (EC 2.7.11.21) (Polo-like kinase 1) (PLK-1) (Serine/threonine-protein kinase 13) (STPK13)	PLK1	5347
Gynochthodes officinalis (F.C.How) Razafim. & B.Bremer	MOL009562	Ohioensin-A	Q02750	Dual specificity mitogen-activated protein kinase kinase 1 (MAP kinase kinase 1) (MAPKK 1) (MKK1) (EC 2.7.12.2) (ERK activator kinase 1) (MAPK/ERK kinase 1) (MEK 1)	MAP2K1	5604
Gynochthodes officinalis (F.C.How) Razafim. & B.Bremer	MOL009562	Ohioensin-A	O96013	Serine/threonine-protein kinase PAK 4 (EC 2.7.11.1) (p21-activated kinase 4) (PAK-4)	PAK4	10298
Gynochthodes officinalis (F.C.How) Razafim. & B.Bremer	MOL009562	Ohioensin-A	O14757	Serine/threonine-protein kinase Chk1 (EC 2.7.11.1) (CHK1 checkpoint homolog) (Cell cycle checkpoint kinase) (Checkpoint kinase-1)	CHEK1	1111
Gynochthodes officinalis (F.C.How) Razafim. & B.Bremer	MOL009562	Ohioensin-A	P43681	Neuronal acetylcholine receptor subunit alpha-4	CHRNA4	1137
Gynochthodes officinalis (F.C.How) Razafim. & B.Bremer	MOL009562	Ohioensin-A	P17787	Neuronal acetylcholine receptor subunit beta-2	CHRNB2	1141
Gynochthodes officinalis (F.C.How) Razafim. & B.Bremer	MOL009562	Ohioensin-A	P04818	Thymidylate synthase (TS) (TSase) (EC 2.1.1.45)	TYMS	7298
Gynochthodes officinalis (F.C.How) Razafim. & B.Bremer	MOL009562	Ohioensin-A	P06213	Insulin receptor (IR) (EC 2.7.10.1) (CD antigen CD220) [Cleaved into: Insulin receptor subunit alpha; Insulin receptor subunit beta]	INSR	3643
Gynochthodes officinalis (F.C.How) Razafim. & B.Bremer	MOL009562	Ohioensin-A	P08908	5-hydroxytryptamine receptor 1A (5-HT-1A) (5-HT1A) (G-21) (Serotonin receptor 1A)	HTR1A	3350
Gynochthodes officinalis (F.C.How) Razafim. & B.Bremer	MOL009562	Ohioensin-A	Q15078	Cyclin-dependent kinase 5 activator 1 (CDK5 activator 1) (Cyclin-dependent kinase 5 regulatory subunit 1) (TPKII regulatory subunit) [Cleaved into: Cyclin-dependent kinase 5 activator 1, p35 (p35); Cyclin-dependent kinase 5 activator 1, p25 (p25) (Tau protein kinase II 23 kDa subunit) (p23)]	CDK5R1	8851
Gynochthodes officinalis (F.C.How) Razafim. & B.Bremer	MOL009562	Ohioensin-A	Q00535	Cyclin-dependent-like kinase 5 (EC 2.7.11.1) (Cell division protein kinase 5) (Serine/threonine-protein kinase PSSALRE) (Tau protein kinase II catalytic subunit) (TPKII catalytic subunit)	CDK5	1020
Gynochthodes officinalis (F.C.How) Razafim. & B.Bremer	MOL009562	Ohioensin-A	P11802	Cyclin-dependent kinase 4 (EC 2.7.11.22) (Cell division protein kinase 4) (PSK-J3)	CDK4	1019
Gynochthodes officinalis (F.C.How) Razafim. & B.Bremer	MOL009562	Ohioensin-A	P11474	Steroid hormone receptor ERR1 (Estrogen receptor-like 1) (Estrogen-related receptor alpha) (ERR-alpha) (Nuclear receptor subfamily 3 group B member 1)	ESRRA	2101
Gynochthodes officinalis (F.C.How) Razafim. & B.Bremer	MOL009562	Ohioensin-A	O95718	Steroid hormone receptor ERR2 (ERR beta-2) (Estrogen receptor-like 2) (Estrogen-related receptor beta) (ERR-beta) (Nuclear receptor subfamily 3 group B member 2)	ESRRB	2103
Gynochthodes officinalis (F.C.How) Razafim. & B.Bremer	MOL009562	Ohioensin-A	P00519	Tyrosine-protein kinase ABL1 (EC 2.7.10.2) (Abelson murine leukemia viral oncogene homolog 1) (Abelson tyrosine-protein kinase 1) (Proto-oncogene c-Abl) (p150)	ABL1	25
Gynochthodes officinalis (F.C.How) Razafim. & B.Bremer	MOL009562	Ohioensin-A	P08254	Stromelysin-1 (SL-1) (EC 3.4.24.17) (Matrix metalloproteinase-3) (MMP-3) (Transin-1)	MMP3	4314
Gynochthodes officinalis (F.C.How) Razafim. & B.Bremer	MOL009562	Ohioensin-A	P06276	Cholinesterase (EC 3.1.1.8) (Acylcholine acylhydrolase) (Butyrylcholine esterase) (Choline esterase II) (Pseudocholinesterase)	BCHE	590
Gynochthodes officinalis (F.C.How) Razafim. & B.Bremer	MOL009562	Ohioensin-A	P35348	Alpha-1A adrenergic receptor (Alpha-1A adrenoreceptor) (Alpha-1A adrenoceptor) (Alpha-1C adrenergic receptor) (Alpha-adrenergic receptor 1c)	ADRA1A	148
Gynochthodes officinalis (F.C.How) Razafim. & B.Bremer	MOL009562	Ohioensin-A	P43405	Tyrosine-protein kinase SYK (EC 2.7.10.2) (Spleen tyrosine kinase) (p72-Syk)	SYK	6850
Gynochthodes officinalis (F.C.How) Razafim. & B.Bremer	MOL009562	Ohioensin-A	Q9H4B7	Tubulin beta-1 chain	TUBB1	81027
Gynochthodes officinalis (F.C.How) Razafim. & B.Bremer	MOL009562	Ohioensin-A	Q15118	[Pyruvate dehydrogenase (acetyl-transferring)] kinase isozyme 1, mitochondrial (EC 2.7.11.2) (Pyruvate dehydrogenase kinase isoform 1) (PDH kinase 1)	PDK1	5163
Gynochthodes officinalis (F.C.How) Razafim. & B.Bremer	MOL009562	Ohioensin-A	Q05193	Dynamin-1 (EC 3.6.5.5)	DNM1	1759
Gynochthodes officinalis (F.C.How) Razafim. & B.Bremer	MOL009562	Ohioensin-A	P11309	Serine/threonine-protein kinase pim-1 (EC 2.7.11.1)	PIM1	5292
Gynochthodes officinalis (F.C.How) Razafim. & B.Bremer	MOL009562	Ohioensin-A	Q9P1W9	Serine/threonine-protein kinase pim-2 (EC 2.7.11.1) (Pim-2h)	PIM2	11040
Gynochthodes officinalis (F.C.How) Razafim. & B.Bremer	MOL009562	Ohioensin-A	P08473	Neprilysin (EC 3.4.24.11) (Atriopeptidase) (Common acute lymphocytic leukemia antigen) (CALLA) (Enkephalinase) (Neutral endopeptidase 24.11) (NEP) (Neutral endopeptidase) (Skin fibroblast elastase) (SFE) (CD antigen CD10)	MME	4311
Gynochthodes officinalis (F.C.How) Razafim. & B.Bremer	MOL009562	Ohioensin-A	P51512	Matrix metalloproteinase-16 (MMP-16) (EC 3.4.24.-) (MMP-X2) (Membrane-type matrix metalloproteinase 3) (MT-MMP 3) (MTMMP3) (Membrane-type-3 matrix metalloproteinase) (MT3-MMP) (MT3MMP)	MMP16	4325
Gynochthodes officinalis (F.C.How) Razafim. & B.Bremer	MOL009562	Ohioensin-A	P51511	Matrix metalloproteinase-15 (MMP-15) (EC 3.4.24.-) (Membrane-type matrix metalloproteinase 2) (MT-MMP 2) (MTMMP2) (Membrane-type-2 matrix metalloproteinase) (MT2-MMP) (MT2MMP) (SMCP-2)	MMP15	4324
Gynochthodes officinalis (F.C.How) Razafim. & B.Bremer	MOL009562	Ohioensin-A	Q9NRE1	Matrix metalloproteinase-26 (MMP-26) (EC 3.4.24.-) (Endometase) (Matrilysin-2)	MMP26	56547
Gynochthodes officinalis (F.C.How) Razafim. & B.Bremer	MOL009562	Ohioensin-A	P23458	Tyrosine-protein kinase JAK1 (EC 2.7.10.2) (Janus kinase 1) (JAK-1)	JAK1	3716
Gynochthodes officinalis (F.C.How) Razafim. & B.Bremer	MOL009562	Ohioensin-A	O60674	Tyrosine-protein kinase JAK2 (EC 2.7.10.2) (Janus kinase 2) (JAK-2)	JAK2	3717
Gynochthodes officinalis (F.C.How) Razafim. & B.Bremer	MOL009562	Ohioensin-A	P09417	Dihydropteridine reductase (EC 1.5.1.34) (HDHPR) (Quinoid dihydropteridine reductase) (Short chain dehydrogenase/reductase family 33C member 1)	QDPR	5860
Gynochthodes officinalis (F.C.How) Razafim. & B.Bremer	MOL009562	Ohioensin-A	P06241	Tyrosine-protein kinase Fyn (EC 2.7.10.2) (Proto-oncogene Syn) (Proto-oncogene c-Fyn) (Src-like kinase) (SLK) (p59-Fyn)	FYN	2534
Gynochthodes officinalis (F.C.How) Razafim. & B.Bremer	MOL009562	Ohioensin-A	P29317	Ephrin type-A receptor 2 (EC 2.7.10.1) (Epithelial cell kinase) (Tyrosine-protein kinase receptor ECK)	EPHA2	1969
Gynochthodes officinalis (F.C.How) Razafim. & B.Bremer	MOL009562	Ohioensin-A	P07947	Tyrosine-protein kinase Yes (EC 2.7.10.2) (Proto-oncogene c-Yes) (p61-Yes)	YES1	7525
Gynochthodes officinalis (F.C.How) Razafim. & B.Bremer	MOL009562	Ohioensin-A	P51451	Tyrosine-protein kinase Blk (EC 2.7.10.2) (B lymphocyte kinase) (p55-Blk)	BLK	640
Gynochthodes officinalis (F.C.How) Razafim. & B.Bremer	MOL009562	Ohioensin-A	P41240	Tyrosine-protein kinase CSK (EC 2.7.10.2) (C-Src kinase) (Protein-tyrosine kinase CYL)	CSK	1445
Gynochthodes officinalis (F.C.How) Razafim. & B.Bremer	MOL009562	Ohioensin-A	Q9UIQ6	Leucyl-cystinyl aminopeptidase (Cystinyl aminopeptidase) (EC 3.4.11.3) (Insulin-regulated membrane aminopeptidase) (Insulin-responsive aminopeptidase) (IRAP) (Oxytocinase) (OTase) (Placental leucine aminopeptidase) (P-LAP) [Cleaved into: Leucyl-cystinyl aminopeptidase, pregnancy serum form]	LNPEP	4012
Gynochthodes officinalis (F.C.How) Razafim. & B.Bremer	MOL009562	Ohioensin-A	Q13547	Histone deacetylase 1 (HD1) (EC 3.5.1.98)	HDAC1	3065
Gynochthodes officinalis (F.C.How) Razafim. & B.Bremer	MOL009562	Ohioensin-A	P29323	Ephrin type-B receptor 2 (EC 2.7.10.1) (Developmentally-regulated Eph-related tyrosine kinase) (ELK-related tyrosine kinase) (EPH tyrosine kinase 3) (EPH-like kinase 5) (EK5) (hEK5) (Renal carcinoma antigen NY-REN-47) (Tyrosine-protein kinase TYRO5) (Tyrosine-protein kinase receptor EPH-3) [Cleaved into: EphB2/CTF1; EphB2/CTF2]	EPHB2	2048
Gynochthodes officinalis (F.C.How) Razafim. & B.Bremer	MOL009562	Ohioensin-A	P51813	Cytoplasmic tyrosine-protein kinase BMX (EC 2.7.10.2) (Bone marrow tyrosine kinase gene in chromosome X protein) (Epithelial and endothelial tyrosine kinase) (ETK) (NTK38)	BMX	660
Gynochthodes officinalis (F.C.How) Razafim. & B.Bremer	MOL009562	Ohioensin-A	P07948	Tyrosine-protein kinase Lyn (EC 2.7.10.2) (Lck/Yes-related novel protein tyrosine kinase) (V-yes-1 Yamaguchi sarcoma viral related oncogene homolog) (p53Lyn) (p56Lyn)	LYN	4067
Gynochthodes officinalis (F.C.How) Razafim. & B.Bremer	MOL009562	Ohioensin-A	P54756	Ephrin type-A receptor 5 (EC 2.7.10.1) (Brain-specific kinase) (EPH homology kinase 1) (EHK-1) (EPH-like kinase 7) (EK7) (hEK7)	EPHA5	2044
Gynochthodes officinalis (F.C.How) Razafim. & B.Bremer	MOL009562	Ohioensin-A	P54764	Ephrin type-A receptor 4 (EC 2.7.10.1) (EPH-like kinase 8) (EK8) (hEK8) (Tyrosine-protein kinase TYRO1) (Tyrosine-protein kinase receptor SEK)	EPHA4	2043
Gynochthodes officinalis (F.C.How) Razafim. & B.Bremer	MOL009562	Ohioensin-A	P42681	Tyrosine-protein kinase TXK (EC 2.7.10.2) (Protein-tyrosine kinase 4) (Resting lymphocyte kinase)	TXK	7294
Gynochthodes officinalis (F.C.How) Razafim. & B.Bremer	MOL009562	Ohioensin-A	P09769	Tyrosine-protein kinase Fgr (EC 2.7.10.2) (Gardner-Rasheed feline sarcoma viral (v-fgr) oncogene homolog) (Proto-oncogene c-Fgr) (p55-Fgr) (p58-Fgr) (p58c-Fgr)	FGR	2268
Gynochthodes officinalis (F.C.How) Razafim. & B.Bremer	MOL009562	Ohioensin-A	Q9UF33	Ephrin type-A receptor 6 (EC 2.7.10.1) (EPH homology kinase 2) (EHK-2) (EPH-like kinase 12) (EK12)	EPHA6	285220
Gynochthodes officinalis (F.C.How) Razafim. & B.Bremer	MOL009562	Ohioensin-A	Q13882	Protein-tyrosine kinase 6 (EC 2.7.10.2) (Breast tumor kinase) (Tyrosine-protein kinase BRK)	PTK6	5753
Gynochthodes officinalis (F.C.How) Razafim. & B.Bremer	MOL009562	Ohioensin-A	P54753	Ephrin type-B receptor 3 (EC 2.7.10.1) (EPH-like tyrosine kinase 2) (EPH-like kinase 2) (Embryonic kinase 2) (EK2) (hEK2) (Tyrosine-protein kinase TYRO6)	EPHB3	2049
Gynochthodes officinalis (F.C.How) Razafim. & B.Bremer	MOL009562	Ohioensin-A	P29320	Ephrin type-A receptor 3 (EC 2.7.10.1) (EPH-like kinase 4) (EK4) (hEK4) (HEK) (Human embryo kinase) (Tyrosine-protein kinase TYRO4) (Tyrosine-protein kinase receptor ETK1) (Eph-like tyrosine kinase 1)	EPHA3	2042
Gynochthodes officinalis (F.C.How) Razafim. & B.Bremer	MOL009562	Ohioensin-A	Q06187	Tyrosine-protein kinase BTK (EC 2.7.10.2) (Agammaglobulinemia tyrosine kinase) (ATK) (B-cell progenitor kinase) (BPK) (Bruton tyrosine kinase)	BTK	695
Gynochthodes officinalis (F.C.How) Razafim. & B.Bremer	MOL009562	Ohioensin-A	Q06418	Tyrosine-protein kinase receptor TYRO3 (EC 2.7.10.1) (Tyrosine-protein kinase BYK) (Tyrosine-protein kinase DTK) (Tyrosine-protein kinase RSE) (Tyrosine-protein kinase SKY) (Tyrosine-protein kinase TIF)	TYRO3	7301
Gynochthodes officinalis (F.C.How) Razafim. & B.Bremer	MOL009562	Ohioensin-A	Q96D53	Atypical kinase COQ8B, mitochondrial (EC 2.7.-.-) (AarF domain-containing protein kinase 4) (Coenzyme Q protein 8B)	COQ8B	79934
Gynochthodes officinalis (F.C.How) Razafim. & B.Bremer	MOL009562	Ohioensin-A	P21709	Ephrin type-A receptor 1 (hEpha1) (EC 2.7.10.1) (EPH tyrosine kinase) (EPH tyrosine kinase 1) (Erythropoietin-producing hepatoma receptor) (Tyrosine-protein kinase receptor EPH)	EPHA1	2041
Gynochthodes officinalis (F.C.How) Razafim. & B.Bremer	MOL009562	Ohioensin-A	P28845	Corticosteroid 11-beta-dehydrogenase isozyme 1 (EC 1.1.1.146) (11-beta-hydroxysteroid dehydrogenase 1) (11-DH) (11-beta-HSD1) (Short chain dehydrogenase/reductase family 26C member 1)	HSD11B1	3290
Gynochthodes officinalis (F.C.How) Razafim. & B.Bremer	MOL009562	Ohioensin-A	P10827	Thyroid hormone receptor alpha (Nuclear receptor subfamily 1 group A member 1) (V-erbA-related protein 7) (EAR-7) (c-erbA-1) (c-erbA-alpha)	THRA	7067
Gynochthodes officinalis (F.C.How) Razafim. & B.Bremer	MOL009562	Ohioensin-A	P10828	Thyroid hormone receptor beta (Nuclear receptor subfamily 1 group A member 2) (c-erbA-2) (c-erbA-beta)	THRB	7068
Gynochthodes officinalis (F.C.How) Razafim. & B.Bremer	MOL009562	Ohioensin-A	P07949	Proto-oncogene tyrosine-protein kinase receptor Ret (EC 2.7.10.1) (Cadherin family member 12) (Proto-oncogene c-Ret) [Cleaved into: Soluble RET kinase fragment; Extracellular cell-membrane anchored RET cadherin 120 kDa fragment]	RET	5979
Gynochthodes officinalis (F.C.How) Razafim. & B.Bremer	MOL009562	Ohioensin-A	P30307	M-phase inducer phosphatase 3 (EC 3.1.3.48) (Dual specificity phosphatase Cdc25C)	CDC25C	995
Gynochthodes officinalis (F.C.How) Razafim. & B.Bremer	MOL009562	Ohioensin-A	P30304	M-phase inducer phosphatase 1 (EC 3.1.3.48) (Dual specificity phosphatase Cdc25A)	CDC25A	993
Gynochthodes officinalis (F.C.How) Razafim. & B.Bremer	MOL009562	Ohioensin-A	P30305	M-phase inducer phosphatase 2 (EC 3.1.3.48) (Dual specificity phosphatase Cdc25B)	CDC25B	994
Gynochthodes officinalis (F.C.How) Razafim. & B.Bremer	MOL009562	Ohioensin-A	P0DP23	Calmodulin-1	CALM1	801, 805, 808
Gynochthodes officinalis (F.C.How) Razafim. & B.Bremer	MOL009562	Ohioensin-A	P34969	5-hydroxytryptamine receptor 7 (5-HT-7) (5-HT7) (5-HT-X) (Serotonin receptor 7)	HTR7	3363

## Sheet: Cuscuta chinensis Lam. (13)
Bioactive components of Cuscuta chinensis Lam. and their potential targets
Herb_name	Mol ID	Molecule Name	Protein names	Gene name	Uniprot ID	Gene ID
Cuscuta chinensis Lam.	MOL000098	quercetin	NADPH oxidase 4 (EC 1.6.3.-) (Kidney oxidase-1) (KOX-1) (Kidney superoxide-producing NADPH oxidase) (Renal NAD(P)H-oxidase)	NOX4	Q9NPH5	50507
Cuscuta chinensis Lam.	MOL000098	quercetin	Vasopressin V2 receptor (V2R) (AVPR V2) (Antidiuretic hormone receptor) (Renal-type arginine vasopressin receptor)	AVPR2	P30518	554
Cuscuta chinensis Lam.	MOL000098	quercetin	Aldo-keto reductase family 1 member B1 (EC 1.1.1.300) (EC 1.1.1.372) (EC 1.1.1.54) (Aldehyde reductase) (Aldose reductase) (AR) (EC 1.1.1.21)	AKR1B1	P15121	231
Cuscuta chinensis Lam.	MOL000098	quercetin	Xanthine dehydrogenase/oxidase [Includes: Xanthine dehydrogenase (XD) (EC 1.17.1.4); Xanthine oxidase (XO) (EC 1.17.3.2) (Xanthine oxidoreductase) (XOR)]	XDH	P47989	7498
Cuscuta chinensis Lam.	MOL000098	quercetin	Amine oxidase [flavin-containing] A (EC 1.4.3.4) (Monoamine oxidase type A) (MAO-A)	MAOA	P21397	4128
Cuscuta chinensis Lam.	MOL000098	quercetin	Insulin-like growth factor 1 receptor (EC 2.7.10.1) (Insulin-like growth factor I receptor) (IGF-I receptor) (CD antigen CD221) [Cleaved into: Insulin-like growth factor 1 receptor alpha chain; Insulin-like growth factor 1 receptor beta chain]	IGF1R	P08069	3480
Cuscuta chinensis Lam.	MOL000098	quercetin	Receptor-type tyrosine-protein kinase FLT3 (EC 2.7.10.1) (FL cytokine receptor) (Fetal liver kinase-2) (FLK-2) (Fms-like tyrosine kinase 3) (FLT-3) (Stem cell tyrosine kinase 1) (STK-1) (CD antigen CD135)	FLT3	P36888	2322
Cuscuta chinensis Lam.	MOL000098	quercetin	Aromatase (EC 1.14.14.14) (CYPXIX) (Cytochrome P-450AROM) (Cytochrome P450 19A1) (Estrogen synthase)	CYP19A1	P11511	1588
Cuscuta chinensis Lam.	MOL000098	quercetin	Epidermal growth factor receptor (EC 2.7.10.1) (Proto-oncogene c-ErbB-1) (Receptor tyrosine-protein kinase erbB-1)	EGFR	P00533	1956
Cuscuta chinensis Lam.	MOL000098	quercetin	Prothrombin (EC 3.4.21.5) (Coagulation factor II) [Cleaved into: Activation peptide fragment 1; Activation peptide fragment 2; Thrombin light chain; Thrombin heavy chain]	F2	P00734	2147
Cuscuta chinensis Lam.	MOL000098	quercetin	Carbonic anhydrase 2 (EC 4.2.1.1) (Carbonate dehydratase II) (Carbonic anhydrase C) (CAC) (Carbonic anhydrase II) (CA-II)	CA2	P00918	760
Cuscuta chinensis Lam.	MOL000098	quercetin	Serine/threonine-protein kinase pim-1 (EC 2.7.11.1)	PIM1	P11309	5292
Cuscuta chinensis Lam.	MOL000098	quercetin	Polyunsaturated fatty acid 5-lipoxygenase (EC 1.13.11.-) (Arachidonate 5-lipoxygenase) (5-LO) (5-lipoxygenase) (EC 1.13.11.34)	ALOX5	P09917	240
Cuscuta chinensis Lam.	MOL000098	quercetin	Aurora kinase B (EC 2.7.11.1) (Aurora 1) (Aurora- and IPL1-like midbody-associated protein 1) (AIM-1) (Aurora/IPL1-related kinase 2) (ARK-2) (Aurora-related kinase 2) (STK-1) (Serine/threonine-protein kinase 12) (Serine/threonine-protein kinase 5) (Serine/threonine-protein kinase aurora-B)	AURKB	Q96GD4	9212
Cuscuta chinensis Lam.	MOL000098	quercetin	D(4) dopamine receptor (D(2C) dopamine receptor) (Dopamine D4 receptor)	DRD4	P21917	1815
Cuscuta chinensis Lam.	MOL000098	quercetin	Adenosine receptor A1	ADORA1	P30542	134
Cuscuta chinensis Lam.	MOL000098	quercetin	Carbonic anhydrase 7 (EC 4.2.1.1) (Carbonate dehydratase VII) (Carbonic anhydrase VII) (CA-VII)	CA7	P43166	766
Cuscuta chinensis Lam.	MOL000098	quercetin	Lactoylglutathione lyase (EC 4.4.1.5) (Aldoketomutase) (Glyoxalase I) (Glx I) (Ketone-aldehyde mutase) (Methylglyoxalase) (S-D-lactoylglutathione methylglyoxal lyase)	GLO1	Q04760	2739
Cuscuta chinensis Lam.	MOL000098	quercetin	Myeloperoxidase (MPO) (EC 1.11.2.2) [Cleaved into: Myeloperoxidase; 89 kDa myeloperoxidase; 84 kDa myeloperoxidase; Myeloperoxidase light chain; Myeloperoxidase heavy chain]	MPO	P05164	4353
Cuscuta chinensis Lam.	MOL000098	quercetin	Phosphatidylinositol 3-kinase regulatory subunit alpha (PI3-kinase regulatory subunit alpha) (PI3K regulatory subunit alpha) (PtdIns-3-kinase regulatory subunit alpha) (Phosphatidylinositol 3-kinase 85 kDa regulatory subunit alpha) (PI3-kinase subunit p85-alpha) (PtdIns-3-kinase regulatory subunit p85-alpha)	PIK3R1	P27986	5295
Cuscuta chinensis Lam.	MOL000098	quercetin	Adenosine receptor A2a	ADORA2A	P29274	135
Cuscuta chinensis Lam.	MOL000098	quercetin	Death-associated protein kinase 1 (DAP kinase 1) (EC 2.7.11.1)	DAPK1	P53355	1612
Cuscuta chinensis Lam.	MOL000098	quercetin	Glycogen phosphorylase, liver form (EC 2.4.1.1)	PYGL	P06737	5836
Cuscuta chinensis Lam.	MOL000098	quercetin	Carbonic anhydrase 1 (EC 4.2.1.1) (Carbonate dehydratase I) (Carbonic anhydrase B) (CAB) (Carbonic anhydrase I) (CA-I)	CA1	P00915	759
Cuscuta chinensis Lam.	MOL000098	quercetin	Glycogen synthase kinase-3 beta (GSK-3 beta) (EC 2.7.11.26) (Serine/threonine-protein kinase GSK3B) (EC 2.7.11.1)	GSK3B	P49841	2932
Cuscuta chinensis Lam.	MOL000098	quercetin	Proto-oncogene tyrosine-protein kinase Src (EC 2.7.10.2) (Proto-oncogene c-Src) (pp60c-src) (p60-Src)	SRC	P12931	6714
Cuscuta chinensis Lam.	MOL000098	quercetin	Focal adhesion kinase 1 (FADK 1) (EC 2.7.10.2) (Focal adhesion kinase-related nonkinase) (FRNK) (Protein phosphatase 1 regulatory subunit 71) (PPP1R71) (Protein-tyrosine kinase 2) (p125FAK) (pp125FAK)	PTK2	Q05397	5747
Cuscuta chinensis Lam.	MOL000098	quercetin	Estradiol 17-beta-dehydrogenase 2 (EC 1.1.1.62) (17-beta-hydroxysteroid dehydrogenase type 2) (17-beta-HSD 2) (20 alpha-hydroxysteroid dehydrogenase) (20-alpha-HSD) (E2DH) (Microsomal 17-beta-hydroxysteroid dehydrogenase) (Short chain dehydrogenase/reductase family 9C member 2) (Testosterone 17-beta-dehydrogenase) (EC 1.1.1.239)	HSD17B2	P37059	3294
Cuscuta chinensis Lam.	MOL000098	quercetin	Vascular endothelial growth factor receptor 2 (VEGFR-2) (EC 2.7.10.1) (Fetal liver kinase 1) (FLK-1) (Kinase insert domain receptor) (KDR) (Protein-tyrosine kinase receptor flk-1) (CD antigen CD309)	KDR	P35968	3791
Cuscuta chinensis Lam.	MOL000098	quercetin	Collagenase 3 (EC 3.4.24.-) (Matrix metalloproteinase-13) (MMP-13)	MMP13	P45452	4322
Cuscuta chinensis Lam.	MOL000098	quercetin	Stromelysin-1 (SL-1) (EC 3.4.24.17) (Matrix metalloproteinase-3) (MMP-3) (Transin-1)	MMP3	P08254	4314
Cuscuta chinensis Lam.	MOL000098	quercetin	Carbonic anhydrase 3 (EC 4.2.1.1) (Carbonate dehydratase III) (Carbonic anhydrase III) (CA-III)	CA3	P07451	761
Cuscuta chinensis Lam.	MOL000098	quercetin	Polyunsaturated fatty acid lipoxygenase ALOX15 (12/15-lipoxygenase) (Arachidonate 12-lipoxygenase, leukocyte-type) (12-LOX) (EC 1.13.11.31) (Arachidonate 15-lipoxygenase) (15-LOX) (15-LOX-1) (EC 1.13.11.33) (Arachidonate omega-6 lipoxygenase) (Hepoxilin A3 synthase Alox15) (EC 1.13.11.-) (Linoleate 13S-lipoxygenase) (EC 1.13.11.12)	ALOX15	P16050	246
Cuscuta chinensis Lam.	MOL000098	quercetin	Multidrug resistance-associated protein 1 (EC 7.6.2.2) (ATP-binding cassette sub-family C member 1) (Glutathione-S-conjugate-translocating ATPase ABCC1) (EC 7.6.2.3) (Leukotriene C(4) transporter) (LTC4 transporter)	ABCC1	P33527	4363
Cuscuta chinensis Lam.	MOL000098	quercetin	Serine/threonine-protein kinase PLK1 (EC 2.7.11.21) (Polo-like kinase 1) (PLK-1) (Serine/threonine-protein kinase 13) (STPK13)	PLK1	P53350	5347
Cuscuta chinensis Lam.	MOL000098	quercetin	Carbonic anhydrase 6 (EC 4.2.1.1) (Carbonate dehydratase VI) (Carbonic anhydrase VI) (CA-VI) (Salivary carbonic anhydrase) (Secreted carbonic anhydrase)	CA6	P23280	765
Cuscuta chinensis Lam.	MOL000098	quercetin	Cyclin-dependent kinase 1 (CDK1) (EC 2.7.11.22) (EC 2.7.11.23) (Cell division control protein 2 homolog) (Cell division protein kinase 1) (p34 protein kinase)	CDK1	P06493	983
Cuscuta chinensis Lam.	MOL000098	quercetin	Matrix metalloproteinase-9 (MMP-9) (EC 3.4.24.35) (92 kDa gelatinase) (92 kDa type IV collagenase) (Gelatinase B) (GELB) [Cleaved into: 67 kDa matrix metalloproteinase-9; 82 kDa matrix metalloproteinase-9]	MMP9	P14780	4318
Cuscuta chinensis Lam.	MOL000098	quercetin	Carbonic anhydrase 12 (EC 4.2.1.1) (Carbonate dehydratase XII) (Carbonic anhydrase XII) (CA-XII) (Tumor antigen HOM-RCC-3.1.3)	CA12	O43570	771
Cuscuta chinensis Lam.	MOL000098	quercetin	72 kDa type IV collagenase (EC 3.4.24.24) (72 kDa gelatinase) (Gelatinase A) (Matrix metalloproteinase-2) (MMP-2) (TBE-1) [Cleaved into: PEX]	MMP2	P08253	4313
Cuscuta chinensis Lam.	MOL000098	quercetin	Serine/threonine-protein kinase N1 (EC 2.7.11.13) (Protease-activated kinase 1) (PAK-1) (Protein kinase C-like 1) (Protein kinase C-like PKN) (Protein kinase PKN-alpha) (Protein-kinase C-related kinase 1) (Serine-threonine protein kinase N)	PKN1	Q16512	5585
Cuscuta chinensis Lam.	MOL000098	quercetin	Carbonic anhydrase 14 (EC 4.2.1.1) (Carbonate dehydratase XIV) (Carbonic anhydrase XIV) (CA-XIV)	CA14	Q9ULX7	23632
Cuscuta chinensis Lam.	MOL000098	quercetin	Carbonic anhydrase 9 (EC 4.2.1.1) (Carbonate dehydratase IX) (Carbonic anhydrase IX) (CA-IX) (CAIX) (Membrane antigen MN) (P54/58N) (Renal cell carcinoma-associated antigen G250) (RCC-associated antigen G250) (pMW1)	CA9	Q16790	768
Cuscuta chinensis Lam.	MOL000098	quercetin	Casein kinase II subunit alpha (CK II alpha) (EC 2.7.11.1)	CSNK2A1	P68400	1457
Cuscuta chinensis Lam.	MOL000098	quercetin	Polyunsaturated fatty acid lipoxygenase ALOX12 (EC 1.13.11.-) (Arachidonate (12S)-lipoxygenase) (12S-LOX) (12S-lipoxygenase) (EC 1.13.11.31) (Arachidonate (15S)-lipoxygenase) (EC 1.13.11.33) (Linoleate (13S)-lipoxygenase) (Lipoxin synthase 12-LO) (EC 3.3.2.-) (Platelet-type lipoxygenase 12)	ALOX12	P18054	239
Cuscuta chinensis Lam.	MOL000098	quercetin	Hepatocyte growth factor receptor (HGF receptor) (EC 2.7.10.1) (HGF/SF receptor) (Proto-oncogene c-Met) (Scatter factor receptor) (SF receptor) (Tyrosine-protein kinase Met)	MET	P08581	4233
Cuscuta chinensis Lam.	MOL000098	quercetin	Carbonic anhydrase 4 (EC 4.2.1.1) (Carbonate dehydratase IV) (Carbonic anhydrase IV) (CA-IV)	CA4	P22748	762
Cuscuta chinensis Lam.	MOL000098	quercetin	Serine/threonine-protein kinase Nek2 (EC 2.7.11.1) (HSPK 21) (Never in mitosis A-related kinase 2) (NimA-related protein kinase 2) (NimA-like protein kinase 1)	NEK2	P51955	4751
Cuscuta chinensis Lam.	MOL000098	quercetin	C-X-C chemokine receptor type 1 (CXC-R1) (CXCR-1) (CDw128a) (High affinity interleukin-8 receptor A) (IL-8R A) (IL-8 receptor type 1) (CD antigen CD181)	CXCR1	P25024	3577
Cuscuta chinensis Lam.	MOL000098	quercetin	Calcium/calmodulin-dependent protein kinase type II subunit beta (CaM kinase II subunit beta) (CaMK-II subunit beta) (EC 2.7.11.17)	CAMK2B	Q13554	816
Cuscuta chinensis Lam.	MOL000098	quercetin	ALK tyrosine kinase receptor (EC 2.7.10.1) (Anaplastic lymphoma kinase) (CD antigen CD246)	ALK	Q9UM73	238
Cuscuta chinensis Lam.	MOL000098	quercetin	RAC-alpha serine/threonine-protein kinase (EC 2.7.11.1) (Protein kinase B) (PKB) (Protein kinase B alpha) (PKB alpha) (Proto-oncogene c-Akt) (RAC-PK-alpha)	AKT1	P31749	207
Cuscuta chinensis Lam.	MOL000098	quercetin	ATP-dependent translocase ABCB1 (ATP-binding cassette sub-family B member 1) (Multidrug resistance protein 1) (EC 7.6.2.2) (P-glycoprotein 1) (Phospholipid transporter ABCB1) (EC 7.6.2.1) (CD antigen CD243)	ABCB1	P08183	5243
Cuscuta chinensis Lam.	MOL000098	quercetin	Serine/threonine-protein kinase Nek6 (EC 2.7.11.1) (Never in mitosis A-related kinase 6) (NimA-related protein kinase 6) (Protein kinase SID6-1512)	NEK6	Q9HC98	10783
Cuscuta chinensis Lam.	MOL000098	quercetin	Phospholipase A2 (EC 3.1.1.4) (Group IB phospholipase A2) (Phosphatidylcholine 2-acylhydrolase 1B)	PLA2G1B	P04054	5319
Cuscuta chinensis Lam.	MOL000098	quercetin	Carbonic anhydrase 5A, mitochondrial (EC 4.2.1.1) (Carbonate dehydratase VA) (Carbonic anhydrase VA) (CA-VA)	CA5A	P35218	763
Cuscuta chinensis Lam.	MOL000098	quercetin	Beta-secretase 1 (EC 3.4.23.46) (Aspartyl protease 2) (ASP2) (Asp 2) (Beta-site amyloid precursor protein cleaving enzyme 1) (Beta-site APP cleaving enzyme 1) (Memapsin-2) (Membrane-associated aspartic protease 2)	BACE1	P56817	23621
Cuscuta chinensis Lam.	MOL000098	quercetin	Cytochrome P450 1B1 (EC 1.14.14.1) (CYPIB1) (Hydroperoxy icosatetraenoate dehydratase) (EC 4.2.1.152)	CYP1B1	Q16678	1545
Cuscuta chinensis Lam.	MOL000098	quercetin	Tyrosine-protein kinase receptor UFO (EC 2.7.10.1) (AXL oncogene)	AXL	P30530	558
Cuscuta chinensis Lam.	MOL000098	quercetin	Broad substrate specificity ATP-binding cassette transporter ABCG2 (EC 7.6.2.2) (ATP-binding cassette sub-family G member 2) (Breast cancer resistance protein) (CDw338) (Mitoxantrone resistance-associated protein) (Placenta-specific ATP-binding cassette transporter) (Urate exporter) (CD antigen CD338)	ABCG2	Q9UNQ0	9429
Cuscuta chinensis Lam.	MOL000098	quercetin	NUAK family SNF1-like kinase 1 (EC 2.7.11.1) (AMPK-related protein kinase 5) (ARK5) (Omphalocele kinase 1)	NUAK1	O60285	9891
Cuscuta chinensis Lam.	MOL000098	quercetin	Aldo-keto reductase family 1 member C2 (EC 1.-.-.-) (3-alpha-HSD3) (Chlordecone reductase homolog HAKRD) (Dihydrodiol dehydrogenase 2) (DD-2) (DD2) (Dihydrodiol dehydrogenase/bile acid-binding protein) (DD/BABP) (Trans-1,2-dihydrobenzene-1,2-diol dehydrogenase) (EC 1.3.1.20) (Type III 3-alpha-hydroxysteroid dehydrogenase) (EC 1.1.1.357)	AKR1C2	P52895	1646
Cuscuta chinensis Lam.	MOL000098	quercetin	Aldo-keto reductase family 1 member C1 (EC 1.1.1.-) (20-alpha-hydroxysteroid dehydrogenase) (20-alpha-HSD) (EC 1.1.1.149) (Chlordecone reductase homolog HAKRC) (Dihydrodiol dehydrogenase 1/2) (DD1/DD2) (High-affinity hepatic bile acid-binding protein) (HBAB) (Indanol dehydrogenase) (EC 1.1.1.112) (Trans-1,2-dihydrobenzene-1,2-diol dehydrogenase) (EC 1.3.1.20)	AKR1C1	Q04828	1645
Cuscuta chinensis Lam.	MOL000098	quercetin	Aldo-keto reductase family 1 member C3 (EC 1.-.-.-) (17-beta-hydroxysteroid dehydrogenase type 5) (17-beta-HSD 5) (3-alpha-HSD type II, brain) (3-alpha-hydroxysteroid dehydrogenase type 2) (3-alpha-HSD type 2) (EC 1.1.1.357) (Chlordecone reductase homolog HAKRb) (Dihydrodiol dehydrogenase 3) (DD-3) (DD3) (Dihydrodiol dehydrogenase type I) (HA1753) (Indanol dehydrogenase) (EC 1.1.1.112) (Prostagla…	AKR1C3	P42330	8644
Cuscuta chinensis Lam.	MOL000098	quercetin	Aldo-keto reductase family 1 member C4 (EC 1.1.1.-) (3-alpha-HSD1) (3-alpha-hydroxysteroid dehydrogenase type I) (EC 1.1.1.357) (Chlordecone reductase) (CDR) (EC 1.1.1.225) (Dihydrodiol dehydrogenase 4) (DD-4) (DD4) (HAKRA)	AKR1C4	P17516	1109
Cuscuta chinensis Lam.	MOL000098	quercetin	Carbonic anhydrase 13 (EC 4.2.1.1) (Carbonate dehydratase XIII) (Carbonic anhydrase XIII) (CA-XIII)	CA13	Q8N1Q1	377677
Cuscuta chinensis Lam.	MOL000098	quercetin	Aldo-keto reductase family 1 member A1 (EC 1.1.1.2) (EC 1.1.1.372) (EC 1.1.1.54) (Alcohol dehydrogenase [NADP(+)]) (Aldehyde reductase) (Glucuronate reductase) (EC 1.1.1.19) (Glucuronolactone reductase) (EC 1.1.1.20)	AKR1A1	P14550	10327
Cuscuta chinensis Lam.	MOL000098	quercetin	G-protein coupled receptor 35 (Kynurenic acid receptor) (KYNA receptor)	GPR35	Q9HC97	2859
Cuscuta chinensis Lam.	MOL000098	quercetin	Tyrosine-protein kinase SYK (EC 2.7.10.2) (Spleen tyrosine kinase) (p72-Syk)	SYK	P43405	6850
Cuscuta chinensis Lam.	MOL000098	quercetin	Microtubule-associated protein tau (Neurofibrillary tangle protein) (Paired helical filament-tau) (PHF-tau)	MAPT	P10636	4137
Cuscuta chinensis Lam.	MOL000098	quercetin	Lysine-specific demethylase 4E (EC 1.14.11.66) (KDM4D-like protein) (Lysine-specific demethylase 4D-like) ([histone H3]-trimethyl-L-lysine(9) demethylase 4E)	KDM4E	B2RXH2	390245
Cuscuta chinensis Lam.	MOL000098	quercetin	DNA topoisomerase 2-alpha (EC 5.6.2.2) (DNA topoisomerase II, alpha isozyme)	TOP2A	P11388	7153
Cuscuta chinensis Lam.	MOL000098	quercetin	Insulin receptor (IR) (EC 2.7.10.1) (CD antigen CD220) [Cleaved into: Insulin receptor subunit alpha; Insulin receptor subunit beta]	INSR	P06213	3643
Cuscuta chinensis Lam.	MOL000098	quercetin	Acetylcholinesterase (AChE) (EC 3.1.1.7)	ACHE	P22303	43
Cuscuta chinensis Lam.	MOL000098	quercetin	Myosin light chain kinase, smooth muscle (MLCK) (smMLCK) (EC 2.7.11.18) (Kinase-related protein) (KRP) (Telokin) [Cleaved into: Myosin light chain kinase, smooth muscle, deglutamylated form]	MYLK	Q15746	4638
Cuscuta chinensis Lam.	MOL000098	quercetin	Phosphatidylinositol 4,5-bisphosphate 3-kinase catalytic subunit gamma isoform (PI3-kinase subunit gamma) (PI3K-gamma) (PI3Kgamma) (PtdIns-3-kinase subunit gamma) (EC 2.7.1.153) (Phosphatidylinositol 4,5-bisphosphate 3-kinase 110 kDa catalytic subunit gamma) (PtdIns-3-kinase subunit p110-gamma) (p110gamma) (Phosphoinositide-3-kinase catalytic gamma polypeptide) (Serine/threonine protein kinase PI…	PIK3CG	P48736	5294
Cuscuta chinensis Lam.	MOL000098	quercetin	DNA-(apurinic or apyrimidinic site) endonuclease (EC 3.1.-.-) (APEX nuclease) (APEN) (Apurinic-apyrimidinic endonuclease 1) (AP endonuclease 1) (APE-1) (REF-1) (Redox factor-1) [Cleaved into: DNA-(apurinic or apyrimidinic site) endonuclease, mitochondrial]	APEX1	P27695	328
Cuscuta chinensis Lam.	MOL000098	quercetin	Cyclin-dependent kinase 5 activator 1 (CDK5 activator 1) (Cyclin-dependent kinase 5 regulatory subunit 1) (TPKII regulatory subunit) [Cleaved into: Cyclin-dependent kinase 5 activator 1, p35 (p35); Cyclin-dependent kinase 5 activator 1, p25 (p25) (Tau protein kinase II 23 kDa subunit) (p23)]	CDK5R1	Q15078	8851
Cuscuta chinensis Lam.	MOL000098	quercetin	Cyclin-dependent-like kinase 5 (EC 2.7.11.1) (Cell division protein kinase 5) (Serine/threonine-protein kinase PSSALRE) (Tau protein kinase II catalytic subunit) (TPKII catalytic subunit)	CDK5	Q00535	1020
Cuscuta chinensis Lam.	MOL000098	quercetin	G2/mitotic-specific cyclin-B3	CCNB3	Q8WWL7	85417
Cuscuta chinensis Lam.	MOL000098	quercetin	Cyclin-dependent kinase 1 (CDK1) (EC 2.7.11.22) (EC 2.7.11.23) (Cell division control protein 2 homolog) (Cell division protein kinase 1) (p34 protein kinase)	CDK1	P06493	983
Cuscuta chinensis Lam.	MOL000098	quercetin	G2/mitotic-specific cyclin-B1	CCNB1	P14635	891
Cuscuta chinensis Lam.	MOL000098	quercetin	G2/mitotic-specific cyclin-B2	CCNB2	O95067	9133
Cuscuta chinensis Lam.	MOL000098	quercetin	Arginase-1 (EC 3.5.3.1) (Liver-type arginase) (Type I arginase)	ARG1	P05089	383
Cuscuta chinensis Lam.	MOL000098	quercetin	Receptor-type tyrosine-protein phosphatase S (R-PTP-S) (EC 3.1.3.48) (Receptor-type tyrosine-protein phosphatase sigma) (R-PTP-sigma)	PTPRS	Q13332	5802
Cuscuta chinensis Lam.	MOL000098	quercetin	Estrogen receptor beta (ER-beta) (Nuclear receptor subfamily 3 group A member 2)	ESR2	Q92731	2100
Cuscuta chinensis Lam.	MOL000098	quercetin	DNA-3-methyladenine glycosylase (EC 3.2.2.21) (3-alkyladenine DNA glycosylase) (3-methyladenine DNA glycosidase) (ADPG) (N-methylpurine-DNA glycosylase)	MPG	P29372	4350
Cuscuta chinensis Lam.	MOL000098	quercetin	Solute carrier family 22 member 12 (Organic anion transporter 4-like protein) (Renal-specific transporter) (RST) (Urate anion exchanger 1)	SLC22A12	Q96S37	116085
Cuscuta chinensis Lam.	MOL000098	quercetin	Cyclin-dependent kinase 6 (EC 2.7.11.22) (Cell division protein kinase 6) (Serine/threonine-protein kinase PLSTIRE)	CDK6	Q00534	1021
Cuscuta chinensis Lam.	MOL000098	quercetin	Cyclin-dependent kinase 2 (EC 2.7.11.22) (Cell division protein kinase 2) (p33 protein kinase)	CDK2	P24941	1017
Cuscuta chinensis Lam.	MOL000098	quercetin	Tyrosinase (EC 1.14.18.1) (LB24-AB) (Monophenol monooxygenase) (SK29-AB) (Tumor rejection antigen AB)	TYR	P14679	7299
Cuscuta chinensis Lam.	MOL000098	quercetin	Estradiol 17-beta-dehydrogenase 1 (EC 1.1.1.62) (17-beta-hydroxysteroid dehydrogenase type 1) (17-beta-HSD 1) (20 alpha-hydroxysteroid dehydrogenase) (20-alpha-HSD) (E2DH) (Placental 17-beta-hydroxysteroid dehydrogenase) (Short chain dehydrogenase/reductase family 28C member 1)	HSD17B1	P14061	3292
Cuscuta chinensis Lam.	MOL000098	quercetin	Aryl hydrocarbon receptor (Ah receptor) (AhR) (Class E basic helix-loop-helix protein 76) (bHLHe76)	AHR	P35869	196
Cuscuta chinensis Lam.	MOL000098	quercetin	Steroid hormone receptor ERR1 (Estrogen receptor-like 1) (Estrogen-related receptor alpha) (ERR-alpha) (Nuclear receptor subfamily 3 group B member 1)	ESRRA	P11474	2101
Cuscuta chinensis Lam.	MOL000098	quercetin	Amyloid-beta precursor protein (APP) (ABPP) (APPI) (Alzheimer disease amyloid protein) (Amyloid precursor protein) (Amyloid-beta A4 protein) (Cerebral vascular amyloid peptide) (CVAP) (PreA4) (Protease nexin-II) (PN-II) [Cleaved into: N-APP; Soluble APP-alpha (S-APP-alpha); Soluble APP-beta (S-APP-beta); C99 (Beta-secretase C-terminal fragment) (Beta-CTF); Amyloid-beta protein 42 (Abeta42) (Beta-…	APP	P05067	351
Cuscuta chinensis Lam.	MOL000098	quercetin	Poly [ADP-ribose] polymerase 1 (PARP-1) (EC 2.4.2.30) (ADP-ribosyltransferase diphtheria toxin-like 1) (ARTD1) (DNA ADP-ribosyltransferase PARP1) (EC 2.4.2.-) (NAD(+) ADP-ribosyltransferase 1) (ADPRT 1) (Poly[ADP-ribose] synthase 1) (Protein poly-ADP-ribosyltransferase PARP1) (EC 2.4.2.-)	PARP1	P09874	142
Cuscuta chinensis Lam.	MOL000098	quercetin	Transthyretin (ATTR) (Prealbumin) (TBPA)	TTR	P02766	7276
Cuscuta chinensis Lam.	MOL000098	quercetin	Macrophage metalloelastase (MME) (EC 3.4.24.65) (Macrophage elastase) (ME) (hME) (Matrix metalloproteinase-12) (MMP-12)	MMP12	P39900	4321
Cuscuta chinensis Lam.	MOL000098	quercetin	ADP-ribosyl cyclase/cyclic ADP-ribose hydrolase 1 (EC 3.2.2.6) (2'-phospho-ADP-ribosyl cyclase) (2'-phospho-ADP-ribosyl cyclase/2'-phospho-cyclic-ADP-ribose transferase) (EC 2.4.99.20) (2'-phospho-cyclic-ADP-ribose transferase) (ADP-ribosyl cyclase 1) (ADPRC 1) (Cyclic ADP-ribose hydrolase 1) (cADPr hydrolase 1) (T10) (CD antigen CD38)	CD38	P28907	952
Cuscuta chinensis Lam.	MOL000098	quercetin	Aldo-keto reductase family 1 member B10 (EC 1.1.1.300) (EC 1.1.1.54) (ARL-1) (Aldose reductase-like) (Aldose reductase-related protein) (ARP) (hARP) (Small intestine reductase) (SI reductase)	AKR1B10	O60218	57016
Cuscuta chinensis Lam.	MOL000098	quercetin	Poly [ADP-ribose] polymerase tankyrase-2 (EC 2.4.2.30) (ADP-ribosyltransferase diphtheria toxin-like 6) (ARTD6) (Poly [ADP-ribose] polymerase 5B) (Protein poly-ADP-ribosyltransferase tankyrase-2) (EC 2.4.2.-) (TNKS-2) (TRF1-interacting ankyrin-related ADP-ribose polymerase 2) (Tankyrase II) (Tankyrase-2) (TANK2) (Tankyrase-like protein) (Tankyrase-related protein)	TNKS2	Q9H2K2	80351
Cuscuta chinensis Lam.	MOL000098	quercetin	Poly [ADP-ribose] polymerase tankyrase-1 (EC 2.4.2.30) (ADP-ribosyltransferase diphtheria toxin-like 5) (ARTD5) (Poly [ADP-ribose] polymerase 5A) (Protein poly-ADP-ribosyltransferase tankyrase-1) (EC 2.4.2.-) (TNKS-1) (TRF1-interacting ankyrin-related ADP-ribose polymerase) (Tankyrase I) (Tankyrase-1) (TANK1)	TNKS	O95271	8658
Cuscuta chinensis Lam.	MOL000098	quercetin	DNA topoisomerase 1 (EC 5.6.2.1) (DNA topoisomerase I)	TOP1	P11387	7150
Cuscuta chinensis Lam.	MOL000098	quercetin	Telomerase reverse transcriptase (EC 2.7.7.49) (HEST2) (Telomerase catalytic subunit) (Telomerase-associated protein 2) (TP2)	TERT	O14746	7015
Cuscuta chinensis Lam.	MOL000422	kaempferol	NADPH oxidase 4 (EC 1.6.3.-) (Kidney oxidase-1) (KOX-1) (Kidney superoxide-producing NADPH oxidase) (Renal NAD(P)H-oxidase)	NOX4	Q9NPH5	50507
Cuscuta chinensis Lam.	MOL000422	kaempferol	Aldo-keto reductase family 1 member B1 (EC 1.1.1.300) (EC 1.1.1.372) (EC 1.1.1.54) (Aldehyde reductase) (Aldose reductase) (AR) (EC 1.1.1.21)	AKR1B1	P15121	231
Cuscuta chinensis Lam.	MOL000422	kaempferol	Xanthine dehydrogenase/oxidase [Includes: Xanthine dehydrogenase (XD) (EC 1.17.1.4); Xanthine oxidase (XO) (EC 1.17.3.2) (Xanthine oxidoreductase) (XOR)]	XDH	P47989	7498
Cuscuta chinensis Lam.	MOL000422	kaempferol	Tyrosinase (EC 1.14.18.1) (LB24-AB) (Monophenol monooxygenase) (SK29-AB) (Tumor rejection antigen AB)	TYR	P14679	7299
Cuscuta chinensis Lam.	MOL000422	kaempferol	Receptor-type tyrosine-protein kinase FLT3 (EC 2.7.10.1) (FL cytokine receptor) (Fetal liver kinase-2) (FLK-2) (Fms-like tyrosine kinase 3) (FLT-3) (Stem cell tyrosine kinase 1) (STK-1) (CD antigen CD135)	FLT3	P36888	2322
Cuscuta chinensis Lam.	MOL000422	kaempferol	Carbonic anhydrase 2 (EC 4.2.1.1) (Carbonate dehydratase II) (Carbonic anhydrase C) (CAC) (Carbonic anhydrase II) (CA-II)	CA2	P00918	760
Cuscuta chinensis Lam.	MOL000422	kaempferol	Polyunsaturated fatty acid 5-lipoxygenase (EC 1.13.11.-) (Arachidonate 5-lipoxygenase) (5-LO) (5-lipoxygenase) (EC 1.13.11.34)	ALOX5	P09917	240
Cuscuta chinensis Lam.	MOL000422	kaempferol	Carbonic anhydrase 7 (EC 4.2.1.1) (Carbonate dehydratase VII) (Carbonic anhydrase VII) (CA-VII)	CA7	P43166	766
Cuscuta chinensis Lam.	MOL000422	kaempferol	Estradiol 17-beta-dehydrogenase 2 (EC 1.1.1.62) (17-beta-hydroxysteroid dehydrogenase type 2) (17-beta-HSD 2) (20 alpha-hydroxysteroid dehydrogenase) (20-alpha-HSD) (E2DH) (Microsomal 17-beta-hydroxysteroid dehydrogenase) (Short chain dehydrogenase/reductase family 9C member 2) (Testosterone 17-beta-dehydrogenase) (EC 1.1.1.239)	HSD17B2	P37059	3294
Cuscuta chinensis Lam.	MOL000422	kaempferol	Multidrug resistance-associated protein 1 (EC 7.6.2.2) (ATP-binding cassette sub-family C member 1) (Glutathione-S-conjugate-translocating ATPase ABCC1) (EC 7.6.2.3) (Leukotriene C(4) transporter) (LTC4 transporter)	ABCC1	P33527	4363
Cuscuta chinensis Lam.	MOL000422	kaempferol	Estradiol 17-beta-dehydrogenase 1 (EC 1.1.1.62) (17-beta-hydroxysteroid dehydrogenase type 1) (17-beta-HSD 1) (20 alpha-hydroxysteroid dehydrogenase) (20-alpha-HSD) (E2DH) (Placental 17-beta-hydroxysteroid dehydrogenase) (Short chain dehydrogenase/reductase family 28C member 1)	HSD17B1	P14061	3292
Cuscuta chinensis Lam.	MOL000422	kaempferol	Aryl hydrocarbon receptor (Ah receptor) (AhR) (Class E basic helix-loop-helix protein 76) (bHLHe76)	AHR	P35869	196
Cuscuta chinensis Lam.	MOL000422	kaempferol	Carbonic anhydrase 12 (EC 4.2.1.1) (Carbonate dehydratase XII) (Carbonic anhydrase XII) (CA-XII) (Tumor antigen HOM-RCC-3.1.3)	CA12	O43570	771
Cuscuta chinensis Lam.	MOL000422	kaempferol	Steroid hormone receptor ERR1 (Estrogen receptor-like 1) (Estrogen-related receptor alpha) (ERR-alpha) (Nuclear receptor subfamily 3 group B member 1)	ESRRA	P11474	2101
Cuscuta chinensis Lam.	MOL000422	kaempferol	ATP-dependent translocase ABCB1 (ATP-binding cassette sub-family B member 1) (Multidrug resistance protein 1) (EC 7.6.2.2) (P-glycoprotein 1) (Phospholipid transporter ABCB1) (EC 7.6.2.1) (CD antigen CD243)	ABCB1	P08183	5243
Cuscuta chinensis Lam.	MOL000422	kaempferol	Cytochrome P450 1B1 (EC 1.14.14.1) (CYPIB1) (Hydroperoxy icosatetraenoate dehydratase) (EC 4.2.1.152)	CYP1B1	Q16678	1545
Cuscuta chinensis Lam.	MOL000422	kaempferol	Broad substrate specificity ATP-binding cassette transporter ABCG2 (EC 7.6.2.2) (ATP-binding cassette sub-family G member 2) (Breast cancer resistance protein) (CDw338) (Mitoxantrone resistance-associated protein) (Placenta-specific ATP-binding cassette transporter) (Urate exporter) (CD antigen CD338)	ABCG2	Q9UNQ0	9429
Cuscuta chinensis Lam.	MOL000422	kaempferol	Adenosine receptor A1	ADORA1	P30542	134
Cuscuta chinensis Lam.	MOL000422	kaempferol	Carbonic anhydrase 4 (EC 4.2.1.1) (Carbonate dehydratase IV) (Carbonic anhydrase IV) (CA-IV)	CA4	P22748	762
Cuscuta chinensis Lam.	MOL000422	kaempferol	Acetylcholinesterase (AChE) (EC 3.1.1.7)	ACHE	P22303	43
Cuscuta chinensis Lam.	MOL000422	kaempferol	Amine oxidase [flavin-containing] A (EC 1.4.3.4) (Monoamine oxidase type A) (MAO-A)	MAOA	P21397	4128
Cuscuta chinensis Lam.	MOL000422	kaempferol	Lactoylglutathione lyase (EC 4.4.1.5) (Aldoketomutase) (Glyoxalase I) (Glx I) (Ketone-aldehyde mutase) (Methylglyoxalase) (S-D-lactoylglutathione methylglyoxal lyase)	GLO1	Q04760	2739
Cuscuta chinensis Lam.	MOL000422	kaempferol	Tyrosine-protein kinase SYK (EC 2.7.10.2) (Spleen tyrosine kinase) (p72-Syk)	SYK	P43405	6850
Cuscuta chinensis Lam.	MOL000422	kaempferol	Glycogen synthase kinase-3 beta (GSK-3 beta) (EC 2.7.11.26) (Serine/threonine-protein kinase GSK3B) (EC 2.7.11.1)	GSK3B	P49841	2932
Cuscuta chinensis Lam.	MOL000422	kaempferol	Matrix metalloproteinase-9 (MMP-9) (EC 3.4.24.35) (92 kDa gelatinase) (92 kDa type IV collagenase) (Gelatinase B) (GELB) [Cleaved into: 67 kDa matrix metalloproteinase-9; 82 kDa matrix metalloproteinase-9]	MMP9	P14780	4318
Cuscuta chinensis Lam.	MOL000422	kaempferol	72 kDa type IV collagenase (EC 3.4.24.24) (72 kDa gelatinase) (Gelatinase A) (Matrix metalloproteinase-2) (MMP-2) (TBE-1) [Cleaved into: PEX]	MMP2	P08253	4313
Cuscuta chinensis Lam.	MOL000422	kaempferol	Polyunsaturated fatty acid lipoxygenase ALOX15 (12/15-lipoxygenase) (Arachidonate 12-lipoxygenase, leukocyte-type) (12-LOX) (EC 1.13.11.31) (Arachidonate 15-lipoxygenase) (15-LOX) (15-LOX-1) (EC 1.13.11.33) (Arachidonate omega-6 lipoxygenase) (Hepoxilin A3 synthase Alox15) (EC 1.13.11.-) (Linoleate 13S-lipoxygenase) (EC 1.13.11.12)	ALOX15	P16050	246
Cuscuta chinensis Lam.	MOL000422	kaempferol	Polyunsaturated fatty acid lipoxygenase ALOX12 (EC 1.13.11.-) (Arachidonate (12S)-lipoxygenase) (12S-LOX) (12S-lipoxygenase) (EC 1.13.11.31) (Arachidonate (15S)-lipoxygenase) (EC 1.13.11.33) (Linoleate (13S)-lipoxygenase) (Lipoxin synthase 12-LO) (EC 3.3.2.-) (Platelet-type lipoxygenase 12)	ALOX12	P18054	239
Cuscuta chinensis Lam.	MOL000422	kaempferol	Receptor-type tyrosine-protein phosphatase S (R-PTP-S) (EC 3.1.3.48) (Receptor-type tyrosine-protein phosphatase sigma) (R-PTP-sigma)	PTPRS	Q13332	5802
Cuscuta chinensis Lam.	MOL000422	kaempferol	Adenosine receptor A2a	ADORA2A	P29274	135
Cuscuta chinensis Lam.	MOL000422	kaempferol	Cyclin-dependent kinase 5 activator 1 (CDK5 activator 1) (Cyclin-dependent kinase 5 regulatory subunit 1) (TPKII regulatory subunit) [Cleaved into: Cyclin-dependent kinase 5 activator 1, p35 (p35); Cyclin-dependent kinase 5 activator 1, p25 (p25) (Tau protein kinase II 23 kDa subunit) (p23)]	CDK5R1	Q15078	8851
Cuscuta chinensis Lam.	MOL000422	kaempferol	Cyclin-dependent-like kinase 5 (EC 2.7.11.1) (Cell division protein kinase 5) (Serine/threonine-protein kinase PSSALRE) (Tau protein kinase II catalytic subunit) (TPKII catalytic subunit)	CDK5	Q00535	1020
Cuscuta chinensis Lam.	MOL000422	kaempferol	G2/mitotic-specific cyclin-B3	CCNB3	Q8WWL7	85417
Cuscuta chinensis Lam.	MOL000422	kaempferol	Cyclin-dependent kinase 1 (CDK1) (EC 2.7.11.22) (EC 2.7.11.23) (Cell division control protein 2 homolog) (Cell division protein kinase 1) (p34 protein kinase)	CDK1	P06493	983
Cuscuta chinensis Lam.	MOL000422	kaempferol	G2/mitotic-specific cyclin-B1	CCNB1	P14635	891
Cuscuta chinensis Lam.	MOL000422	kaempferol	G2/mitotic-specific cyclin-B2	CCNB2	O95067	9133
Cuscuta chinensis Lam.	MOL000422	kaempferol	Arginase-1 (EC 3.5.3.1) (Liver-type arginase) (Type I arginase)	ARG1	P05089	383
Cuscuta chinensis Lam.	MOL000422	kaempferol	G-protein coupled receptor 35 (Kynurenic acid receptor) (KYNA receptor)	GPR35	Q9HC97	2859
Cuscuta chinensis Lam.	MOL000422	kaempferol	Estrogen receptor beta (ER-beta) (Nuclear receptor subfamily 3 group A member 2)	ESR2	Q92731	2100
Cuscuta chinensis Lam.	MOL000422	kaempferol	Death-associated protein kinase 1 (DAP kinase 1) (EC 2.7.11.1)	DAPK1	P53355	1612
Cuscuta chinensis Lam.	MOL000422	kaempferol	DNA-3-methyladenine glycosylase (EC 3.2.2.21) (3-alkyladenine DNA glycosylase) (3-methyladenine DNA glycosidase) (ADPG) (N-methylpurine-DNA glycosylase)	MPG	P29372	4350
Cuscuta chinensis Lam.	MOL000422	kaempferol	Solute carrier family 22 member 12 (Organic anion transporter 4-like protein) (Renal-specific transporter) (RST) (Urate anion exchanger 1)	SLC22A12	Q96S37	116085
Cuscuta chinensis Lam.	MOL000422	kaempferol	Cyclin-dependent kinase 6 (EC 2.7.11.22) (Cell division protein kinase 6) (Serine/threonine-protein kinase PLSTIRE)	CDK6	Q00534	1021
Cuscuta chinensis Lam.	MOL000422	kaempferol	Cyclin-dependent kinase 2 (EC 2.7.11.22) (Cell division protein kinase 2) (p33 protein kinase)	CDK2	P24941	1017
Cuscuta chinensis Lam.	MOL000422	kaempferol	Transthyretin (ATTR) (Prealbumin) (TBPA)	TTR	P02766	7276
Cuscuta chinensis Lam.	MOL000422	kaempferol	Aldo-keto reductase family 1 member B10 (EC 1.1.1.300) (EC 1.1.1.54) (ARL-1) (Aldose reductase-like) (Aldose reductase-related protein) (ARP) (hARP) (Small intestine reductase) (SI reductase)	AKR1B10	O60218	57016
Cuscuta chinensis Lam.	MOL000422	kaempferol	Poly [ADP-ribose] polymerase tankyrase-2 (EC 2.4.2.30) (ADP-ribosyltransferase diphtheria toxin-like 6) (ARTD6) (Poly [ADP-ribose] polymerase 5B) (Protein poly-ADP-ribosyltransferase tankyrase-2) (EC 2.4.2.-) (TNKS-2) (TRF1-interacting ankyrin-related ADP-ribose polymerase 2) (Tankyrase II) (Tankyrase-2) (TANK2) (Tankyrase-like protein) (Tankyrase-related protein)	TNKS2	Q9H2K2	80351
Cuscuta chinensis Lam.	MOL000422	kaempferol	Poly [ADP-ribose] polymerase tankyrase-1 (EC 2.4.2.30) (ADP-ribosyltransferase diphtheria toxin-like 5) (ARTD5) (Poly [ADP-ribose] polymerase 5A) (Protein poly-ADP-ribosyltransferase tankyrase-1) (EC 2.4.2.-) (TNKS-1) (TRF1-interacting ankyrin-related ADP-ribose polymerase) (Tankyrase I) (Tankyrase-1) (TANK1)	TNKS	O95271	8658
Cuscuta chinensis Lam.	MOL000422	kaempferol	Aromatase (EC 1.14.14.14) (CYPXIX) (Cytochrome P-450AROM) (Cytochrome P450 19A1) (Estrogen synthase)	CYP19A1	P11511	1588
Cuscuta chinensis Lam.	MOL000422	kaempferol	Casein kinase II subunit alpha (CK II alpha) (EC 2.7.11.1)	CSNK2A1	P68400	1457
Cuscuta chinensis Lam.	MOL000422	kaempferol	Epidermal growth factor receptor (EC 2.7.10.1) (Proto-oncogene c-ErbB-1) (Receptor tyrosine-protein kinase erbB-1)	EGFR	P00533	1956
Cuscuta chinensis Lam.	MOL000422	kaempferol	Vasopressin V2 receptor (V2R) (AVPR V2) (Antidiuretic hormone receptor) (Renal-type arginine vasopressin receptor)	AVPR2	P30518	554
Cuscuta chinensis Lam.	MOL000422	kaempferol	Insulin-like growth factor 1 receptor (EC 2.7.10.1) (Insulin-like growth factor I receptor) (IGF-I receptor) (CD antigen CD221) [Cleaved into: Insulin-like growth factor 1 receptor alpha chain; Insulin-like growth factor 1 receptor beta chain]	IGF1R	P08069	3480
Cuscuta chinensis Lam.	MOL000422	kaempferol	Prothrombin (EC 3.4.21.5) (Coagulation factor II) [Cleaved into: Activation peptide fragment 1; Activation peptide fragment 2; Thrombin light chain; Thrombin heavy chain]	F2	P00734	2147
Cuscuta chinensis Lam.	MOL000422	kaempferol	Serine/threonine-protein kinase pim-1 (EC 2.7.11.1)	PIM1	P11309	5292
Cuscuta chinensis Lam.	MOL000422	kaempferol	Aurora kinase B (EC 2.7.11.1) (Aurora 1) (Aurora- and IPL1-like midbody-associated protein 1) (AIM-1) (Aurora/IPL1-related kinase 2) (ARK-2) (Aurora-related kinase 2) (STK-1) (Serine/threonine-protein kinase 12) (Serine/threonine-protein kinase 5) (Serine/threonine-protein kinase aurora-B)	AURKB	Q96GD4	9212
Cuscuta chinensis Lam.	MOL000422	kaempferol	D(4) dopamine receptor (D(2C) dopamine receptor) (Dopamine D4 receptor)	DRD4	P21917	1815
Cuscuta chinensis Lam.	MOL000422	kaempferol	Myeloperoxidase (MPO) (EC 1.11.2.2) [Cleaved into: Myeloperoxidase; 89 kDa myeloperoxidase; 84 kDa myeloperoxidase; Myeloperoxidase light chain; Myeloperoxidase heavy chain]	MPO	P05164	4353
Cuscuta chinensis Lam.	MOL000422	kaempferol	Phosphatidylinositol 3-kinase regulatory subunit alpha (PI3-kinase regulatory subunit alpha) (PI3K regulatory subunit alpha) (PtdIns-3-kinase regulatory subunit alpha) (Phosphatidylinositol 3-kinase 85 kDa regulatory subunit alpha) (PI3-kinase subunit p85-alpha) (PtdIns-3-kinase regulatory subunit p85-alpha)	PIK3R1	P27986	5295
Cuscuta chinensis Lam.	MOL000422	kaempferol	Glycogen phosphorylase, liver form (EC 2.4.1.1)	PYGL	P06737	5836
Cuscuta chinensis Lam.	MOL000422	kaempferol	Carbonic anhydrase 1 (EC 4.2.1.1) (Carbonate dehydratase I) (Carbonic anhydrase B) (CAB) (Carbonic anhydrase I) (CA-I)	CA1	P00915	759
Cuscuta chinensis Lam.	MOL000422	kaempferol	Proto-oncogene tyrosine-protein kinase Src (EC 2.7.10.2) (Proto-oncogene c-Src) (pp60c-src) (p60-Src)	SRC	P12931	6714
Cuscuta chinensis Lam.	MOL000422	kaempferol	Focal adhesion kinase 1 (FADK 1) (EC 2.7.10.2) (Focal adhesion kinase-related nonkinase) (FRNK) (Protein phosphatase 1 regulatory subunit 71) (PPP1R71) (Protein-tyrosine kinase 2) (p125FAK) (pp125FAK)	PTK2	Q05397	5747
Cuscuta chinensis Lam.	MOL000422	kaempferol	Vascular endothelial growth factor receptor 2 (VEGFR-2) (EC 2.7.10.1) (Fetal liver kinase 1) (FLK-1) (Kinase insert domain receptor) (KDR) (Protein-tyrosine kinase receptor flk-1) (CD antigen CD309)	KDR	P35968	3791
Cuscuta chinensis Lam.	MOL000422	kaempferol	Collagenase 3 (EC 3.4.24.-) (Matrix metalloproteinase-13) (MMP-13)	MMP13	P45452	4322
Cuscuta chinensis Lam.	MOL000422	kaempferol	Stromelysin-1 (SL-1) (EC 3.4.24.17) (Matrix metalloproteinase-3) (MMP-3) (Transin-1)	MMP3	P08254	4314
Cuscuta chinensis Lam.	MOL000422	kaempferol	Carbonic anhydrase 3 (EC 4.2.1.1) (Carbonate dehydratase III) (Carbonic anhydrase III) (CA-III)	CA3	P07451	761
Cuscuta chinensis Lam.	MOL000422	kaempferol	Serine/threonine-protein kinase PLK1 (EC 2.7.11.21) (Polo-like kinase 1) (PLK-1) (Serine/threonine-protein kinase 13) (STPK13)	PLK1	P53350	5347
Cuscuta chinensis Lam.	MOL000422	kaempferol	Carbonic anhydrase 6 (EC 4.2.1.1) (Carbonate dehydratase VI) (Carbonic anhydrase VI) (CA-VI) (Salivary carbonic anhydrase) (Secreted carbonic anhydrase)	CA6	P23280	765
Cuscuta chinensis Lam.	MOL000422	kaempferol	Cyclin-dependent kinase 1 (CDK1) (EC 2.7.11.22) (EC 2.7.11.23) (Cell division control protein 2 homolog) (Cell division protein kinase 1) (p34 protein kinase)	CDK1	P06493	983
Cuscuta chinensis Lam.	MOL000422	kaempferol	Serine/threonine-protein kinase N1 (EC 2.7.11.13) (Protease-activated kinase 1) (PAK-1) (Protein kinase C-like 1) (Protein kinase C-like PKN) (Protein kinase PKN-alpha) (Protein-kinase C-related kinase 1) (Serine-threonine protein kinase N)	PKN1	Q16512	5585
Cuscuta chinensis Lam.	MOL000422	kaempferol	Carbonic anhydrase 14 (EC 4.2.1.1) (Carbonate dehydratase XIV) (Carbonic anhydrase XIV) (CA-XIV)	CA14	Q9ULX7	23632
Cuscuta chinensis Lam.	MOL000422	kaempferol	Carbonic anhydrase 9 (EC 4.2.1.1) (Carbonate dehydratase IX) (Carbonic anhydrase IX) (CA-IX) (CAIX) (Membrane antigen MN) (P54/58N) (Renal cell carcinoma-associated antigen G250) (RCC-associated antigen G250) (pMW1)	CA9	Q16790	768
Cuscuta chinensis Lam.	MOL000422	kaempferol	Hepatocyte growth factor receptor (HGF receptor) (EC 2.7.10.1) (HGF/SF receptor) (Proto-oncogene c-Met) (Scatter factor receptor) (SF receptor) (Tyrosine-protein kinase Met)	MET	P08581	4233
Cuscuta chinensis Lam.	MOL000422	kaempferol	Serine/threonine-protein kinase Nek2 (EC 2.7.11.1) (HSPK 21) (Never in mitosis A-related kinase 2) (NimA-related protein kinase 2) (NimA-like protein kinase 1)	NEK2	P51955	4751
Cuscuta chinensis Lam.	MOL000422	kaempferol	C-X-C chemokine receptor type 1 (CXC-R1) (CXCR-1) (CDw128a) (High affinity interleukin-8 receptor A) (IL-8R A) (IL-8 receptor type 1) (CD antigen CD181)	CXCR1	P25024	3577
Cuscuta chinensis Lam.	MOL000422	kaempferol	Calcium/calmodulin-dependent protein kinase type II subunit beta (CaM kinase II subunit beta) (CaMK-II subunit beta) (EC 2.7.11.17)	CAMK2B	Q13554	816
Cuscuta chinensis Lam.	MOL000422	kaempferol	ALK tyrosine kinase receptor (EC 2.7.10.1) (Anaplastic lymphoma kinase) (CD antigen CD246)	ALK	Q9UM73	238
[truncated: 533 more rows]

## Sheet: Lycium barbarum L. (47)
Bioactive components of Herba Lycium barbarum and their potential targets
[truncated: 2,240 more rows]

[truncated: 3 more sheets: Morus alba L. (7), Angelica sinensis (6), Corethrodendron multijugum (22]
