# Supplementary material for: An integrative approach to uncover the components, mechanisms, and functions of traditional Chinese medicine prescriptions on male infertility
Source: Front Pharmacol. 2022 Aug 11;13:794448. doi: 10.3389/fphar.2022.794448 (PMC9403420; doi:10.3389/fphar.2022.794448)
Supplement: Supplementary file 6 [file DataSheet4.xls]

## Sheet: BP
Supplementary Table 4. GO and KEGG pathway analysis for the CCMM targets
Category	ID	Term	Count	%	PValue	Genes	List Total	Pop Hits	Pop Total	Fold Enrichment	Bonferroni	Benjamini	FDR
Biological process	GO:0006468	protein phosphorylation	125	15.3941	8.84293e-60	AURKA, RPS6KB1, AURKB, TGFB1, BTK, ST3GAL1, CSNK2A2, MAP3K5, APP, CSNK2A1, CLK3, CLK2, COQ8B, ILK, MAP3K8, PIK3CA, PRKACA, RARA, ROS1, SYK, PIK3CG, RET, BRAF, ROCK1, ROCK2, PIK3CD, PIM1, PIM3, PIM2, MAPK1, MAPK3, MAPK9, MAPK8, LRRK2, EIF2AK2, EIF2AK3, NEK6, FGFR1, FGR, NEK2, ERBB2, NEK1, MAPKAPK2, RIOK2, PTK6, DYRK3, DYRK2, TGFBR1, BMX, ATM, P2RX7, PLK2, PLK1, DYRK1B, NTRK1, DYRK1A, CDC42BPA, GRK…	810	456	16792	5.6828	3.94394e-56	3.94394e-56	1.66261e-56
Biological process	GO:0046777	protein autophosphorylation	69	8.49754	1.26705e-44	TTK, AURKA, CLK1, AURKB, AKT1, PDPK1, CLK3, CLK2, CLK4, EEF2K, PRKACA, CSK, INSR, SYK, EGFR, TYRO3, LYN, PIM1, PIM3, PRKCG, PIM2, ALK, DAPK2, DAPK3, CDK5, DAPK1, PDGFRA, ERN1, PDGFRB, TXK, EIF2AK2, LRRK2, EIF2AK3, NEK6, MAP3K12, FGFR1, FGR, NEK2, ERBB2, MKNK2, MKNK1, KIT, MAPKAPK2, EPHB3, EPHB4, SRC, IGF1R, PTK2, PTK2B, PTK6, TEK, CAMK2B, CSF1R, FLT1, FLT3, FLT4, HCK, BMX, EPHA1, ATM, KDR, EPHA4,…	810	172	16792	8.31645	5.65103e-41	2.82551e-41	2.38225e-41
Biological process	GO:0042493	response to drug	84	10.3448	4.88741e-40	TSPO, PTGS2, SLC6A2, SLC22A12, SLC6A3, SNCA, PPARG, SLC6A4, RPS6KB1, PNP, TGFB1, TOP1, CASP3, HTR1B, NPC1L1, SRD5A1, SRD5A2, HTR1D, HTR1F, MAP2K6, CHUK, ICAM1, CDK1, RET, HSP90AA1, LYN, TRPA1, CDK9, CDK4, CD38, CCND1, CA9, JUN, LCK, ADAM17, HSD11B2, MDM2, DRD1, DRD3, DRD2, ADORA2A, MGMT, OXTR, COMT, ADA, SRC, TYMS, ARG1, BCHE, PTK2B, BCL2, DHODH, APEX1, DNMT3B, DNMT3A, LGALS1, MAOB, PDE3A, ABCB1,…	810	304	16792	5.72827	2.17978e-36	7.26595e-37	9.18911e-37
Biological process	GO:0018108	peptidyl-tyrosine phosphorylation	56	6.89655	1.08614e-33	TTK, CLK1, BTK, CLK3, CLK2, CLK4, INSR, MAP2K6, EGFR, TYRO3, RET, HSP90AA1, LYN, ALK, PRKCD, WEE1, PDGFRA, PDGFRB, EIF2AK2, FGFR1, FGR, ERBB2, NEK1, KIT, EPHB3, EPHB4, SRC, EPHB2, PTK2, PTK2B, TEK, DYRK3, DYRK2, CSF1R, PTPN6, FLT1, MAP2K1, FLT3, FLT4, HCK, MET, AXL, EPHA1, EPHA2, EPHA3, KDR, EPHA5, EPHA4, EPHA6, FYN, NTRK1, DYRK1B, DYRK1A, JAK2, JAK3, ABL1	810	153	16792	7.58777	4.84417e-30	1.21104e-30	2.04211e-30
Biological process	GO:0018105	peptidyl-serine phosphorylation	50	6.15764	3.34199e-32	TBK1, TTK, CLK1, AKT1, PDPK1, ILK, PRKACA, SYK, CDC7, PRKCA, CDK1, SGK1, CSNK1G1, PKN1, PRKCH, PRKCG, PRKCE, PRKCD, CDK5, CDK2, PRKCB, MAPK1, PRKCQ, HIPK3, HIPK2, MAPK3, MAPK8, LRRK2, EIF2AK3, MAP3K12, NEK6, CDK5R1, MKNK2, MKNK1, PRKDC, MAPKAPK2, SRC, BCL2, TNKS, CSNK1A1, TGFBR1, ATM, PLK2, PLK1, RPS6KA2, MAPK14, GSK3B, DYRK1A, MTOR, GRK2	810	125	16792	8.29235	1.49053e-28	2.98106e-29	6.28348e-29
Biological process	GO:0038083	peptidyl-tyrosine autophosphorylation	28	3.44828	1.16414e-26	FGR, BLK, SRC, BTK, IGF1R, PTK2, PTK2B, PTK6, YES1, CSK, INSR, ROS1, SYK, ITK, LYN, HCK, BMX, KDR, TYK2, FYN, MAPK3, LCK, JAK1, TXK, JAK2, TNK2, JAK3, ABL1	810	40	16792	14.5116	5.19204e-23	8.6534e-24	2.18876e-23
Biological process	GO:0007165	signal transduction	139	17.1182	4.38914e-24	F2RL3, TSPO, HRAS, GABRB3, PDE3B, RPS6KB1, ADORA1, PGR, CSNK2A1, GRIN2D, PDE4A, PDE4B, CHRNA5, PLA2G1B, CHRNA4, RARA, CHRNA7, RARB, CHRNA6, CHRNA3, MAP2K6, CHRNA2, EGFR, TYRO3, RET, C5AR1, ROCK1, PIK3CB, PIK3CD, PDE4D, PDE4C, CD38, MAPK1, HIF1A, PDE5A, PDGFRB, NEK6, ERBB2, SRC, IRAK4, PLAA, VDR, FGB, TEK, ADRA2A, NR1H4, CSF1R, GABRD, ITK, EPAS1, MAP2K1, TGFBR1, LGALS1, SPHK1, GABRA5, MET, BMX, NR…	810	1161	16792	2.48199	1.95755e-20	2.79651e-21	8.25228e-21
Biological process	GO:0043066	negative regulation of apoptotic process	80	9.85222	6.94321e-24	PPARD, MMP9, SNCA, AURKA, RPS6KB1, NFKB1, ADORA1, SHH, AKT1, EDNRB, CASP3, EEF2K, RARA, RARB, EGFR, CDK1, RARG, BRAF, BCL2A1, PIM1, PIM3, PIM2, SMO, CD38, PSEN1, CCND2, HIPK3, PSEN2, MDM2, PDGFRB, MAPK8, MDM4, EIF2AK2, ALOX12, MCL1, BLK, MGMT, PRKDC, BCL2L1, SRC, MIF, IGF1R, ERCC5, PTK2, PTK2B, BCL2, TEK, TGM2, GLO1, HSPA5, NR1H4, PIK3R1, CSF1R, SPHK2, FLT4, HCK, SPHK1, RAF1, SMAD3, PDE3A, PTGFR,…	810	455	16792	3.64499	3.09667e-20	3.87084e-21	1.30543e-20
Biological process	GO:0007204	positive regulation of cytosolic calcium ion concentration	43	5.29557	2.5735e-23	OPRM1, MCHR1, CCR1, NPY2R, FPR1, OXTR, CXCR2, FPR2, BDKRB2, EDNRA, EDNRB, S1PR3, PTGIR, P2RY4, PTK2B, HRH4, PIK3CG, PTGER1, PTGER2, C5AR1, PTGER3, PTGER4, CCKBR, TRPC6, ESR1, PTGFR, CCR9, CD38, GPR35, CCR5, GNB1, CCR3, AVPR1B, AVPR1A, TBXA2R, PDGFRA, ADRA1A, JAK2, UTS2R, ABL1, ADRA1D, F2R, IL2	810	134	16792	6.65244	1.14778e-19	1.27531e-20	4.8386e-20
Biological process	GO:0008284	positive regulation of cell proliferation	79	9.72906	1.44233e-22	NAMPT, HRAS, TTK, CXCR2, SHH, TGFB1, AKR1C3, S1PR3, AKR1C2, EDNRB, CSNK2A1, HTR1A, ILK, CHRNA7, RARA, RARB, INSR, DPP4, EGFR, CDC7, AR, ADAM10, RARG, LYN, CCKBR, CDK4, CDK2, MAPK1, HIPK1, CCND2, CHRM1, F2, CD81, HIPK2, PDGFRA, ADAM17, PDGFRB, MDM2, ALOX12, AVPR2, FGFR1, DRD3, PRTN3, BCL2L1, KIT, IGF1R, PTK2, FOLR2, PTK2B, BCL2, ADRA2A, PGGT1B, CSF1R, PTPN6, ODC1, FLT1, SPHK2, PDF, FLT3, FLT4, TGF…	810	466	16792	3.51446	6.43281e-19	6.43281e-20	2.71182e-19
Biological process	GO:0006954	inflammatory response	70	8.62069	3.58989e-22	PTGS2, TBK1, TACR1, PTGS1, CXCR1, NFKB1, CXCR2, TLR7, ADORA1, TGFB1, MMP25, TLR9, AKT1, S1PR3, PTGIR, MGLL, CHUK, SYK, PIK3CG, PTGER1, PTGER2, C5AR1, PTGER3, LYN, PIK3CD, POLB, NLRP3, PRKCQ, ALOX15, CCR5, CCR3, PTAFR, AOC3, TNF, ADORA2A, CCR1, FPR1, BDKRB2, KIT, MAPKAPK2, FPR2, MIF, PLAA, TNFRSF1A, HRH1, FOLR2, HRH4, CNR2, SCN9A, NR1H4, CSF1R, NOX4, LIPA, HCK, SPHK1, EPHX2, AXL, PTGFR, LGALS9, EP…	810	379	16792	3.82892	1.60109e-18	1.45554e-19	6.74957e-19
Biological process	GO:0007169	transmembrane receptor protein tyrosine kinase signaling pathway	36	4.4335	4.09708e-22	FGR, BLK, ERBB2, BDKRB2, KIT, BTK, IGF1R, PTK6, TEK, CD4, CSK, YES1, INSR, ROS1, CSF1R, SYK, EGFR, ITK, RET, FLT1, LYN, PIK3CB, FLT3, HCK, FLT4, MET, BMX, ALK, KDR, TYK2, FYN, NTRK1, LCK, JAK1, TXK, TNK2	810	96	16792	7.77407	1.8273e-18	1.52275e-19	7.70316e-19
Biological process	GO:0018107	peptidyl-threonine phosphorylation	23	2.83251	8.25002e-20	CDK1, CDK5R1, TGFBR1, TTK, CHEK1, CLK1, PRKCD, CDK5, AKT1, MAPK1, PDPK1, HIPK3, GSK3B, BCL2, DYRK1A, HIPK2, MAPK8, TNKS, PRKACA, MTOR, GRK2, LRRK2, MAP3K12	810	38	16792	12.5476	3.67951e-16	2.83039e-17	1.55114e-16
Biological process	GO:0048013	ephrin receptor signaling pathway	31	3.81773	1.62058e-18	CDK5R1, HRAS, APH1A, MMP9, APH1B, EPHB3, MMP2, EPHB4, SRC, EPHB2, PTK2, GRIN2B, PSENEN, YES1, ADAM10, LYN, ROCK1, ROCK2, GRIN1, EPHA1, EPHA2, PTPN11, EPHA3, EPHA5, NCSTN, EPHA4, EPHA6, FYN, NTRK1, PSEN2, DNM1	810	86	16792	7.47275	7.22777e-15	5.16269e-16	3.04694e-15
Biological process	GO:0030168	platelet activation	35	4.31034	3.08236e-18	F2RL3, ITGB3, SRC, AKT1, PDPK1, FGB, ADRA2A, PIK3CA, GNG2, ADRA2B, PIK3R1, SYK, PRKCA, PIK3CG, TYRO3, PTPN6, TRPC6, LYN, PIK3CB, AXL, PRKCH, RAF1, PRKCG, PRKCE, PRKCD, PRKCB, PTPN11, MAPK1, PRKCQ, GNB1, FYN, LCK, F2, MAPK3, F2R	810	115	16792	6.30939	1.37473e-14	9.16487e-16	5.79532e-15
Biological process	GO:0007200	phospholipase C-activating G-protein coupled receptor signaling pathway	27	3.32512	9.39396e-18	OPRM1, F2RL3, C5AR1, PTGER3, CCKBR, OPRK1, TACR1, FPR1, ESR1, CXCR2, FPR2, HCRTR2, EDNRB, HRH1, HTR1B, P2RY4, GNB1, ADRA1A, UTS2R, HTR1D, HTR2B, HTR2C, HTR1F, ADRA1D, F2R, OPRD1, HTR2A	810	66	16792	8.48081	4.1897e-14	2.61857e-15	1.76621e-14
Biological process	GO:0045907	positive regulation of vasoconstriction	20	2.46305	1.42662e-17	EGFR, ICAM1, AVPR2, TBXAS1, PTGS2, OXTR, AKT1, CD38, HRH1, FGB, AVPR1B, TBXA2R, AVPR1A, ADRA1A, UTS2R, ABL1, ADRA1D, PTAFR, HTR2A, F2R	810	32	16792	12.9568	6.36274e-14	3.74279e-15	2.68228e-14
Biological process	GO:0001666	response to hypoxia	41	5.04926	3.73849e-17	PPARA, ACVRL1, DRD2, SLC6A4, EGLN1, KCNA5, MMP2, ADORA1, TGFB1, ADA, EDNRA, CASP3, PTK2B, TEK, CHRNA4, CHRNA7, NOS2, DNMT3B, DPP4, KCNMA1, PLAT, NOX4, NOS1, EPAS1, SMAD3, RAF1, BAD, MMP14, ATM, PRKCB, CD38, HSP90B1, HIF1A, EP300, CA9, P2RX3, PSEN2, HSD11B2, ADAM17, CHRNB2, PLAU	810	172	16792	4.94166	1.66737e-13	9.26315e-15	7.02896e-14
Biological process	GO:0007268	chemical synaptic transmission	48	5.91133	9.20523e-17	OPRM1, GABRB2, TACR2, SLC6A2, OPRK1, TACR1, NPY2R, SLC6A4, HCRTR2, HCRTR1, HTR1B, KCNQ3, HTR1A, GRIN2B, GRIN2C, GRIN2D, CHRNA5, CHRNA4, CHRNA6, KCNQ2, HTR1D, HTR1F, GABRD, PTPRF, NPBWR1, GRIN1, GABRA5, PTPRS, PRKCG, GRM1, CDK5, KCNK3, NPY5R, GRM5, MAPK1, GRM4, GRM3, GRM2, SLC6A5, HTR7, HTR6, GRM6, MTNR1B, SLC18A3, HTR2B, HTR2C, HTR2A, OPRD1	810	240	16792	4.14617	4.95159e-13	2.60902e-14	2.10942e-13
Biological process	GO:0043401	steroid hormone mediated signaling pathway	24	2.95567	3.89421e-16	PPARA, PPARD, ESRRA, THRA, RARG, THRB, ESRRB, RXRA, PPARG, NR3C2, ESR1, RXRG, NR4A1, RORC, RORA, PGR, NR1H2, VDR, NR1I3, NR1I2, RARA, RARB, NR1H4, NR1H3	810	57	16792	8.72878	1.98064e-12	9.90319e-14	8.32667e-13
Biological process	GO:0070374	positive regulation of ERK1 and ERK2 cascade	40	4.92611	5.40873e-16	OPRM1, HRAS, TNF, DRD2, HMGCR, CCR1, SRC, TGFB1, MIF, HCRTR1, PTK2B, FGB, TEK, CSF1R, PRKCA, EGFR, NOX4, ICAM1, C5AR1, MAP2K1, BRAF, FLT4, ACKR3, NPY5R, LGALS9, KDR, PTPN11, ALOX15, JUN, NTRK1, MAPK3, PDGFRA, PDGFRB, ADRA1A, HTR2B, ABL1, HTR2C, PLA2G5, F2R, HTR2A	810	175	16792	4.73848	2.4758e-12	1.17906e-13	1.04361e-12
Biological process	GO:0032496	response to lipopolysaccharide	38	4.6798	1.94315e-15	ALPL, OPRM1, PTGS2, SNCA, RPS6KB1, COMT, MAPKAPK2, TNFRSF1A, CASP3, PTGIR, CYP27B1, PTGES, CNR1, REN, CNR2, CHUK, PTGER1, PTGER2, C5AR1, PTGER4, ATP4B, ELANE, MAOB, IDO1, CYP1A2, PTGFR, LGALS9, P2RX7, RPS6KA3, HDAC2, HDAC1, JUN, MPO, ADAM17, JAK2, SELE, CTSG, F2R	810	164	16792	4.80349	8.91287e-12	4.0512e-13	3.75255e-12
Biological process	GO:0030335	positive regulation of cell migration	40	4.92611	3.08182e-15	DRD1, HRAS, FGR, CCR1, KIT, TGFB1, IGF1R, PTK2, PTK2B, ILK, ADRA2A, HSPA5, INSR, PIK3R1, CSF1R, PRKCA, EGFR, RET, F10, ADAM10, FLT1, LYN, TGFBR1, SPHK1, PIK3CD, SMAD3, MMP14, DAPK3, EPHA1, KDR, MAPK1, F3, PDGFRA, ADAM17, PDGFRB, JAK2, PLAU, MYLK, F2R, ALOX12	810	184	16792	4.50671	1.38645e-11	6.02851e-13	5.83977e-12
Biological process	GO:0071456	cellular response to hypoxia	29	3.57143	4.82264e-15	PPARD, PTGS2, RORA, SRC, SLC29A1, AKT1, BCL2, CCNA2, TERT, ICAM1, DNMT3A, TRPC6, EPAS1, BAD, PRKCE, SIRT1, KCNK2, SIRT2, KCNK3, CCNB1, HIF1A, GNB1, HIPK2, MDM2, FABP1, MDM4, MTOR, SLC9A1, OPRD1	810	96	16792	6.26245	2.12919e-11	8.87179e-13	8.9706e-12
Biological process	GO:0022617	extracellular matrix disassembly	26	3.20197	6.15368e-15	MMP9, MMP8, PRSS1, MMP7, MMP3, MMP2, MMP1, BMP1, ADAM10, KLK2, ELANE, MMP16, CTSS, MMP15, MMP14, MMP13, CTSV, MMP12, PLG, CAPN1, CTSL, CTSK, CMA1, CTSG, ADAMTS5, ADAMTS4	810	76	16792	7.09214	2.72338e-11	1.08935e-12	1.14797e-11
Biological process	GO:0042220	response to cocaine	18	2.21675	9.90205e-15	HSP90AB1, OPRM1, DNMT3A, HSP90AA1, DRD3, DRD2, SLC6A3, OXTR, HDAC5, HTR1B, HDAC2, PTK2B, CNR1, MDM2, CHRNB2, MTOR, HTR3A, DNMT3B	810	32	16792	11.6611	4.40692e-11	1.69498e-12	1.8574e-11
Biological process	GO:0008283	cell proliferation	57	7.0197	1.20487e-14	PPARD, HRAS, TSPO, AURKB, CLK1, AKT1, EDNRA, KDM1A, TYR, HTR1A, PAK4, ILK, GNG2, ROS1, SYK, EGFR, CDK1, AR, CCKBR, PIM1, CDK9, PIM2, CDK7, ALK, CDK5, CDK3, CHRM5, CHRM4, CHRM3, GNB1, CHRM1, CD81, MDM4, CDK5R1, ACHE, ERBB2, POLA1, PRKDC, BCL2L1, SRC, MIF, TYMS, BCL2, CSF1R, PDK1, PTPN6, LIPA, SPHK2, MET, RAF1, CDC25C, CDC25A, PLK1, LIPG, FPGS, ADRA1D, IGFBP4	810	366	16792	3.22858	5.39724e-11	1.99896e-12	2.27485e-11
Biological process	GO:0007271	synaptic transmission, cholinergic	19	2.3399	1.20617e-14	ADORA2A, CHRM5, CHRM4, HRH3, CHRM3, CHRM2, CHRM1, HRH4, CHRNA5, CHRNB4, CHRNA4, CHRNB3, CHRNA7, CHRNB2, CHRNA6, HTR3A, HTR3B, CHRNA3, CHRNA2	810	37	16792	10.6456	5.39724e-11	1.92757e-12	2.27485e-11
Biological process	GO:0009636	response to toxic substance	27	3.32512	1.28287e-14	CYP1B1, DRD2, MGMT, SLC6A4, RPS6KB1, TYMS, BCL2, SCN9A, HTR1D, DNMT3B, CHUK, DNMT3A, CDK1, CES1, LYN, MAOB, EPHX2, EPHX1, CDK4, AHR, MAPK1, MAPK3, PON1, PDGFRB, MDM2, EIF2AK2, HDAC6	810	85	16792	6.5851	5.74385e-11	1.98064e-12	2.4214e-11
Biological process	GO:0043406	positive regulation of MAP kinase activity	23	2.83251	1.30989e-14	NOX4, PIK3CG, EGFR, FGFR1, HRAS, TNF, FLT1, FLT3, ERBB2, ELANE, KIT, SRC, TGFB1, MIF, PSEN1, PDE5A, ILK, ADRA2A, PDGFRB, HTR2B, CSK, LRRK2, HTR2A	810	59	16792	8.08152	5.84288e-11	1.94766e-12	2.46358e-11
Biological process	GO:0045471	response to ethanol	29	3.57143	5.93063e-14	RBP4, DRD3, HMGCR, SLC6A3, OPRK1, MGMT, RPS6KB1, TYMS, HTR1B, GRIN2B, PTK2B, CNR1, RARA, HTR3A, ICAM1, CDK1, TBXAS1, GRIN1, MAOB, POLB, BAD, CCND1, G6PD, FYN, NTRK1, TBXA2R, CHRNB2, CA3, IL2	810	105	16792	5.72567	2.64415e-10	8.52951e-12	1.11466e-10
Biological process	GO:0042127	regulation of cell proliferation	37	4.55665	5.53812e-13	TNF, FGR, NUAK1, BLK, PTGS1, CHEK1, KIT, SHH, SRC, BTK, FNTB, TNFRSF1A, PTK2, PTK2B, PTK6, DHCR7, NOS2, CSK, YES1, ITK, PTGER2, SGK1, ESRRA, BRAF, BMX, MBD2, SIRT1, TYK2, FYN, JUN, LCK, JAK1, JAK2, TXK, TNK2, ABL1, PLAU	810	185	16792	4.14617	2.46986e-09	7.71829e-11	1.04119e-09
Biological process	GO:0000187	activation of MAPK activity	28	3.44828	7.14387e-13	CDK1, C5AR1, TNF, ADORA2B, MAP2K1, PIK3CB, DRD4, FPR1, MAPK11, MAPKAPK2, KIT, MAPK10, ALK, GRM1, PTPN11, MAP3K7, MAPK1, GRM4, P2RX7, MAPK14, CD81, MAPK3, PLA2G1B, CHRNA7, ADRA2B, LRRK2, INSR, MAP2K6	810	107	16792	5.4249	3.18635e-09	9.65561e-11	1.34324e-09
Biological process	GO:0055114	oxidation-reduction process	72	8.867	9.59584e-13	CYP3A4, LDHB, CYP24A1, CYP2C19, PTGS2, CYP11B1, HMGCR, CYP11B2, SNCA, CYP2D6, PGD, PTGS1, FDFT1, AKR1C3, KDM1A, AKR1C2, GSR, TYR, AKR1C4, NOS3, DAO, SRD5A1, NOS2, SRD5A2, IMPDH1, IMPDH2, AKR1C1, QDPR, CYP1A2, ALOX15, G6PD, ALOX15B, SQLE, AKR1B10, RRM1, HSD11B1, HSD11B2, AOC3, XDH, CYP1B1, HSD3B1, HSD17B2, HSD17B1, CYP51A1, EGLN1, CBR1, CYP27B1, AKR1A1, DHCR7, FASN, DHODH, HSD17B3, APEX1, HSD17B7,…	810	592	16792	2.52132	4.27966e-09	1.25872e-10	1.80413e-09
Biological process	GO:0007187	G-protein coupled receptor signaling pathway, coupled to cyclic nucleotide second messenger	19	2.3399	1.28051e-12	OPRM1, DRD1, NPBWR1, CCR1, NPY1R, HTR1B, PTGIR, HRH3, CHRM2, CNR1, HTR7, CNR2, HTR6, MTNR1B, CALCRL, HTR1D, HTR1F, MTNR1A, OPRD1	810	46	16792	8.56275	5.71117e-09	1.63176e-10	2.40761e-09
Biological process	GO:0019233	sensory perception of pain	20	2.46305	1.29868e-12	OPRM1, PTGS2, OPRK1, GRIN1, TRPA1, MME, NPY1R, GRM1, CDK5, MAPK1, EDNRB, P2RX7, CNR1, CNR2, MAPK3, SCN9A, CHRNA4, CHRNB2, SCN10A, OPRD1	810	52	16792	7.97341	5.79188e-09	1.60886e-10	2.44162e-09
Biological process	GO:0006939	smooth muscle contraction	13	1.60099	2.05195e-12	ROCK1, ROCK2, PDE4D, BDKRB2, EDNRA, CHRM3, HTR7, CHRNB4, ADRA1A, CHRNB2, HTR2B, MYLK, HTR2A	810	18	16792	14.9723	9.15154e-09	2.47339e-10	3.85793e-09
Biological process	GO:0007568	aging	34	4.18719	2.34015e-12	TSPO, HMGCR, NPY2R, SLC6A3, SNCA, MMP7, RPS6KB1, AURKB, TGFB1, ADA, AKT1, TYMS, EDNRB, ARG1, CASP7, CNR1, APEX1, DNMT3A, TRPC6, BCL2A1, PDE4D, POLB, MBD2, NPY5R, JUN, NTRK1, MPO, ADRA1A, CTSC, IGFBP1, IGFBP2, HTR2A, ALOX12, IGFBP5	810	165	16792	4.27181	1.0437e-08	2.74657e-10	4.39981e-09
Biological process	GO:0048015	phosphatidylinositol-mediated signaling	27	3.32512	3.86523e-12	EGFR, PIK3CG, FGFR1, PIK3C2G, PIK3C2A, PIK3CB, ERBB2, PIK3C2B, PIK3CD, RPS6KB1, KIT, PI4KB, PTPN11, AKT1, IGF1R, PDPK1, EZR, FYN, NTRK1, LCK, PDGFRA, PIK3CA, PDGFRB, MTOR, PTAFR, PIK3R1, CSF1R	810	106	16792	5.2805	1.7239e-08	4.42025e-10	7.26726e-09
Biological process	GO:0045766	positive regulation of angiogenesis	28	3.44828	4.55088e-12	CYP1B1, ACVRL1, CXCR2, PTK2B, TEK, SERPINE1, NOS3, CHRNA7, TERT, PRKCA, C5AR1, FLT1, SPHK1, EPHA1, SIRT1, KDR, PRKCB, HIF1A, HIPK1, PLCG1, F3, NTRK1, CCR3, HIPK2, TBXA2R, CMA1, UTS2R, ALOX12	810	115	16792	5.04751	2.02971e-08	5.07427e-10	8.55644e-09
Biological process	GO:0006367	transcription initiation from RNA polymerase II promoter	32	3.94089	6.3582e-12	PPARA, PPARD, THRA, THRB, PPARG, NR3C2, RORC, NR3C1, RORA, PGR, NR1H2, VDR, RARA, RARB, TCF4, NR1H4, NR1H3, AR, ESRRA, RARG, ESRRB, RXRA, CDK8, RXRG, ESR1, CDK9, NR4A1, CCNC, ESR2, CDK7, NR1I3, NR1I2	810	152	16792	4.36439	2.83578e-08	6.91653e-10	1.19545e-08
Biological process	GO:0050728	negative regulation of inflammatory response	23	2.83251	1.15064e-11	TYRO3, PPARA, PPARD, PTGER4, ADORA2A, PTPN2, ELANE, MMP26, SMAD3, NFKB1, RORA, NLRP3, PRKCD, ADA, TNFRSF1A, TEK, CNR2, CHRNA7, CALCRL, NR1H4, NR1H3, GBA, IL2	810	79	16792	6.03557	5.13183e-08	1.22186e-09	2.16338e-08
Biological process	GO:0048661	positive regulation of smooth muscle cell proliferation	20	2.46305	2.41366e-11	EGFR, NAMPT, TNF, PTGS2, HMGCR, ELANE, RPS6KB1, NPY5R, AKT1, IRAK4, HDAC4, JUN, AKR1B1, TGM2, PDGFRB, ABCC4, MTOR, CALCRL, PTAFR, ALOX12	810	60	16792	6.91029	1.07649e-07	2.50347e-09	4.53806e-08
Biological process	GO:0043524	negative regulation of neuron apoptotic process	29	3.57143	2.49815e-11	HSP90AB1, HRAS, GABRB3, ADORA2A, GABRB2, SNCA, BCL2L1, PDPK1, PTK2B, BCL2, ILK, PIK3CA, TERT, TYRO3, C5AR1, ROCK1, BRAF, GABRA5, GRIN1, AXL, PRKCG, PSEN1, HDAC1, FYN, JUN, NTRK1, HIPK2, JAK2, F2R	810	132	16792	4.55451	1.11417e-07	2.53221e-09	4.69691e-08
Biological process	GO:0070932	histone H3 deacetylation	13	1.60099	2.8407e-11	HDAC10, HDAC11, SIRT1, SIRT2, HDAC5, HDAC4, HDAC3, HDAC2, HDAC1, HDAC9, HDAC8, HDAC7, HDAC6	810	21	16792	12.8334	1.26695e-07	2.81544e-09	5.34096e-08
Biological process	GO:0001934	positive regulation of protein phosphorylation	28	3.44828	5.36616e-11	HRAS, TNF, ERBB2, MMP9, ITGB3, TGFB1, AKT1, EDNRB, PTK2, TEK, INSR, CSF1R, EGFR, ROCK2, FLT4, SIRT1, KDR, HDAC3, CCND1, CCND3, CCND2, NTRK1, MAPK3, F2, ADAM17, MTOR, LRRK2, ABL1	810	127	16792	4.57058	2.39331e-07	5.20285e-09	1.00892e-07
Biological process	GO:0050900	leukocyte migration	27	3.32512	1.15229e-10	HRAS, MMP9, FPR1, FPR2, ITGB3, SRC, MMP1, MIF, PDE4B, TEK, PIK3CA, YES1, PIK3R1, ICAM1, PTPN6, MAG, C5AR1, ROCK1, LYN, PIK3CB, PTPN11, PLCG1, PPIA, FYN, F2, LCK, SELE	810	122	16792	4.58798	5.13922e-07	1.09345e-08	2.16649e-07
Biological process	GO:0006198	cAMP catabolic process	11	1.35468	1.53784e-10	PDE2A, PDE7A, PDE4A, PDE4B, PDE3B, PDE11A, PDE10A, PDE3A, PDE8B, PDE4D, PDE4C	810	15	16792	15.2026	6.85876e-07	1.42891e-08	2.89138e-07
Biological process	GO:0000186	activation of MAPKK activity	17	2.0936	1.85421e-10	EGFR, BRAF, TGFBR1, RAF1, GRM1, ADORA1, MAP3K7, MAP3K5, PLCG1, PSEN1, NTRK1, MAP3K8, JAK2, EIF2AK2, LRRK2, MAP3K12, F2R	810	46	16792	7.66141	8.26978e-07	1.68771e-08	3.48621e-07
Biological process	GO:0001975	response to amphetamine	14	1.72414	6.30555e-10	ICAM1, DRD1, DRD3, ADORA2A, DRD2, GRIN1, DRD4, OXTR, HPRT1, HDAC2, HDAC1, CNR2, HDAC9, CALM1	810	31	16792	9.36233	2.81227e-06	5.62455e-08	1.18554e-06
Biological process	GO:0007202	activation of phospholipase C activity	13	1.60099	7.46358e-10	EDNRA, EGFR, ITK, C5AR1, AVPR1B, AVPR1A, ADRA1A, TXK, PRKCE, HTR2B, PRKCD, SELE, HTR2A	810	26	16792	10.3654	3.32875e-06	6.52698e-08	1.40327e-06
Biological process	GO:0010628	positive regulation of gene expression	39	4.80296	1.15346e-09	AVPR2, PPARD, HRAS, TNF, ERBB2, SLC6A4, KIT, TGFB1, TLR9, VDR, EZR, DNMT3B, GBA, CDK1, AR, BRAF, MAP2K1, PIK3CB, ROCK2, TGFBR1, PIK3CD, EPHX2, SMAD3, CDK6, MAPK11, PTGFR, LGALS9, SMO, P2RX7, NR1I2, HIF1A, RPS6KA2, MAPK14, MDM2, MAPK9, MAPK8, MTOR, EIF2AK3, ALOX12	810	262	16792	3.08589	5.14441e-06	9.89312e-08	2.16868e-06
Biological process	GO:0007166	cell surface receptor signaling pathway	40	4.92611	1.21122e-09	MCHR1, HRAS, TRPV1, TACR2, TACR1, CCR1, ERBB2, NPY2R, MKNK2, CXCR1, OXTR, CXCR2, BDKRB2, GCGR, MIF, EDNRB, PRMT1, PTK2B, CD4, CALCRL, CSNK1A1, EGFR, PTPRC, CCKBR, TRPA1, MET, NPY1R, EPHA1, NPY5R, CRHR1, P2RX7, ADRB2, CHRM4, CCR5, MAPK14, F2, CD81, MTNR1B, TNK2, MTNR1A	810	274	16792	3.0264	5.40203e-06	1.01925e-07	2.27729e-06
Biological process	GO:0030307	positive regulation of cell growth	21	2.58621	2.08099e-09	EGFR, ADAM10, ERBB2, TGFBR1, SPHK1, MMP14, AKT1, CD38, RPS6KA3, CSNK2A1, RPS6KA1, PTK2B, BCL2, F2, AVPR1A, ADAM17, IGFBP1, UTS2R, SLC9A1, ALOX12, IL2	810	84	16792	5.18272	9.28115e-06	1.71874e-07	3.91258e-06
Biological process	GO:0048146	positive regulation of fibroblast proliferation	17	2.0936	2.74522e-09	EGFR, SPHK1, ESR1, PRKDC, CDK6, CDK4, TGFB1, MIF, FNTB, CCNB1, JUN, PLA2G1B, PDGFRA, PDGFRB, UTS2R, ABL1, CCNA2	810	54	16792	6.52638	1.22436e-05	2.22613e-07	5.16146e-06
Biological process	GO:0051209	release of sequestered calcium ion into cytosol	15	1.84729	3.39509e-09	PTPRC, DRD2, TRPV1, TRPA1, FKBP1A, PRKCE, P2RX7, HTR1B, LCK, HTR1D, HTR2B, HTR2C, HTR1F, F2R, HTR2A	810	41	16792	7.58446	1.5142e-05	2.70395e-07	6.38331e-06
Biological process	GO:0006508	proteolysis	57	7.0197	3.45983e-09	METAP1, PGC, MMP9, MMP8, MMP7, MMP26, ANPEP, MMP3, MMP2, MMP1, MMP25, LNPEP, CASP3, CASP7, FAP, DPP8, DPP9, CFD, DPP7, DPP4, ELANE, MMP16, CTSS, MMP15, MMP14, MMP13, MMP12, LAP3, CTSL, FOLH1, CTSK, BACE2, F2, BACE1, CTSD, ADAM17, CTSC, CTSB, RNPEP, ADAMTS5, CTSG, ADAMTS4, PREP, PRTN3, PRSS1, MME, REN, CTRC, PLAT, BMP1, KLK2, KLK1, PLG, CAPN1, DNPEP, NCSTN, PLAU	810	500	16792	2.36332	1.54307e-05	2.70716e-07	6.50503e-06
Biological process	GO:0071222	cellular response to lipopolysaccharide	24	2.95567	3.51127e-09	ICAM1, TSPO, PPARD, TNF, OPRK1, AXL, NFKB1, PDE4D, NLRP3, SRC, HDAC5, EDNRB, ARG1, CCR5, MAPK14, PDE4B, SERPINE1, TBXA2R, RARA, MAPK8, NOS2, ABL1, NR1H4, NR1H3	810	113	16792	4.40302	1.56601e-05	2.70004e-07	6.60174e-06
Biological process	GO:0043065	positive regulation of apoptotic process	41	5.04926	5.14163e-09	TSPO, TNF, CYP1B1, APH1A, PTGS2, TRPV1, SNCA, APH1B, PRKDC, BCL2L1, SRC, TGFB1, AKT1, MAP3K5, CNR1, TGM2, DHODH, PSENEN, RARB, TOP2A, MAP2K6, KCNMA1, NOX4, RARG, GRIN1, BCL2A1, NR4A1, BAD, CDK4, SIRT1, DAPK3, ATM, NCSTN, PSEN1, RPS6KA2, PSEN2, PDGFRB, MAPK8, ABL1, IGFBP3, SLC9A1	810	300	16792	2.83322	2.29314e-05	3.88672e-07	9.66708e-06
Biological process	GO:0006730	one-carbon metabolic process	13	1.60099	5.59056e-09	CA13, CA5A, CA12, CA5B, DHFR, CA9, CA7, CA6, CA4, CA3, CA2, CA1, FPGS	810	30	16792	8.98337	2.49336e-05	4.15565e-07	1.05112e-05
Biological process	GO:0030574	collagen catabolic process	18	2.21675	5.61252e-09	PRTN3, MMP9, MMP8, MMP7, MMP26, MMP16, CTSS, MMP15, MMP3, MMP14, MMP13, MMP2, MMP1, MMP12, CTSL, CTSK, CTSD, CTSB	810	64	16792	5.83056	2.50315e-05	4.10358e-07	1.05524e-05
Biological process	GO:0035556	intracellular signal transduction	49	6.03448	6.57797e-09	DRD2, NUAK1, BLK, MKNK2, MKNK1, KIT, SRC, BTK, AKT1, PDPK1, PLA2G1B, SYK, PRKCA, PTPN6, ITK, SGK1, TGFBR1, SPHK1, BMX, RAF1, PRKCH, MAPK11, PRKCG, DAPK2, PRKCE, PRKCD, DAPK3, PRKCB, DAPK1, TYK2, RPS6KA5, PRKCQ, RPS6KA3, PSEN1, RPS6KA1, PLCG1, FYN, RPS6KA2, GSK3B, MAPK14, PSEN2, CDC42BPA, JAK1, ADRA1A, JAK2, JAK3, LRRK2, MAP3K12, IGFBP5	810	403	16792	2.52063	2.93373e-05	4.7319e-07	1.23676e-05
Biological process	GO:0045429	positive regulation of nitric oxide biosynthetic process	15	1.84729	6.90095e-09	HSP90AB1, OPRM1, EGFR, ICAM1, TNF, HSP90AA1, PTGS2, TRPV1, ESR1, SMAD3, AKT1, PTK2B, JAK2, MTOR, INSR	810	43	16792	7.2317	3.07778e-05	4.88543e-07	1.29749e-05
Biological process	GO:0010629	negative regulation of gene expression	26	3.20197	7.86106e-09	XDH, HRAS, TNF, ACVRL1, MAP2K1, TBK1, CCR1, ESR1, NFKB1, ACACB, SIRT1, TGFB1, LGALS9, MIF, PGR, AKT1, CCNB1, SMO, ACE, HDAC1, FYN, NOS2, ROS1, TERT, GBA, OPRD1	810	137	16792	3.93432	3.50597e-05	5.47817e-07	1.478e-05
Biological process	GO:0001525	angiogenesis	34	4.18719	8.62826e-09	FGFR1, ACVRL1, CYP1B1, PTGS2, PDE3B, ANPEP, RORA, EPHB3, MMP2, EPHB4, EPHB2, PTK2, TYMP, PTK2B, FAP, SERPINE1, TEK, PIK3CA, NOS3, CALCRL, SYK, PRKCA, PIK3CG, FLT1, EPAS1, ACKR3, MMP14, SIRT1, EPHA1, KDR, HIF1A, JUN, MAPK14, EIF2AK3	810	223	16792	3.16076	3.84813e-05	5.92031e-07	1.62225e-05
Biological process	GO:0032355	response to estradiol	21	2.58621	9.20241e-09	DNMT3A, ESRRA, PTGS2, SLC6A4, ESR1, OXTR, BAD, CYP1A2, MMP15, PTGFR, MBD2, TGFB1, CD38, CASP3, CCND1, PDGFRB, RARA, CD4, IGFBP2, DNMT3B, NCOR2	810	91	16792	4.78405	4.10419e-05	6.21859e-07	1.7302e-05
Biological process	GO:0045944	positive regulation of transcription from RNA polymerase II promoter	89	10.9606	9.68027e-09	NAMPT, PPARA, HRAS, ACVRL1, THRA, THRB, TBK1, PPARG, CCNT1, NFKB1, RORA, SHH, TGFB1, TLR9, PGR, AKT1, KDM1A, APP, SERPINE1, PLA2G1B, RARA, RARB, BRD4, TOP2A, CHUK, EGFR, AR, RARG, RXRA, CDK8, ESR1, CDK9, CCNC, CDK7, NLRP3, AHR, SMO, ADRB2, HIF1A, EP300, JUN, CD81, MAPK3, HIPK2, TXK, SMARCA2, TNF, DRD3, DRD2, PRKDC, EGLN1, NR3C1, NR1H2, TNFRSF1A, VDR, TNKS, YES1, TCF4, NR1H4, PIK3R1, NR1H3, ESRRA,…	810	981	16792	1.88078	4.31731e-05	6.44388e-07	1.82004e-05
Biological process	GO:0007623	circadian rhythm	19	2.3399	1.15976e-08	EGFR, NAMPT, SLC6A4, RORC, CDK4, TYMS, TOP1, HDAC3, EP300, JUN, GSK3B, NTRK1, HTR7, DYRK1A, SERPINE1, MTNR1B, NOS2, NCOR1, MTNR1A	810	75	16792	5.25182	5.17238e-05	7.60663e-07	2.18053e-05
Biological process	GO:0051930	regulation of sensory perception of pain	12	1.47783	1.20576e-08	OPRM1, EDNRB, OPRK1, GRIN2D, NPY2R, MGLL, COMT, ADORA1, GRM1, SLC9A1, OPRD1, F2R	810	26	16792	9.56809	5.37755e-05	7.79375e-07	2.26702e-05
Biological process	GO:0030522	intracellular receptor signaling pathway	14	1.72414	1.20929e-08	PPARA, AR, PPARD, ESRRA, THRA, THRB, ESRRB, NR4A1, RORC, RORA, AHR, NR1I2, NR1H4, NR1H3	810	38	16792	7.63769	5.3933e-05	7.70492e-07	2.27366e-05
Biological process	GO:0045987	positive regulation of smooth muscle contraction	11	1.35468	1.38604e-08	CHRM3, PTGS2, TACR2, TACR1, NPY2R, SPHK1, TBXA2R, ADRA1A, ADRA1D, ADA, F2R	810	21	16792	10.859	6.18156e-05	8.70668e-07	2.60598e-05
Biological process	GO:0015758	glucose transport	13	1.60099	2.00599e-08	EDNRA, AKT1, PPARD, BRAF, GCK, SLC5A1, SLC2A1, SLC37A4, PLA2G1B, HK2, HK1, YES1, FABP5	810	33	16792	8.1667	8.94634e-05	1.2426e-06	3.77159e-05
Biological process	GO:0006509	membrane protein ectodomain proteolysis	11	1.35468	2.4315e-08	NCSTN, PRKCQ, P2RX7, ADAM10, APH1A, PSEN1, BACE2, PSEN2, BACE1, ADAM17, PSENEN	810	22	16792	10.3654	0.000108439	1.48554e-06	4.5716e-05
Biological process	GO:0008285	negative regulation of cell proliferation	47	5.78818	2.95892e-08	OPRM1, HRAS, CYP1B1, ACVRL1, PTGS2, DRD2, ADORA2A, IGFBP6, ADORA1, TGFB1, FNTB, VDR, CYP27B1, BCHE, PTK2B, PTGES, NOS3, RARA, RARB, CSK, CSF1R, NOX4, PTPN6, AR, RARG, LYN, MAP2K1, PTPN2, RAF1, CDK6, PIM2, SIRT2, PLG, HDAC4, HDAC1, ALOX15B, RPS6KA2, JUN, NTRK1, FABP3, ADRA1A, JAK2, MDM4, EIF2AK2, SMARCA2, IGFBP3, F2R	810	396	16792	2.46048	0.000131959	1.78335e-06	5.56323e-05
Biological process	GO:0048010	vascular endothelial growth factor receptor signaling pathway	18	2.21675	3.83809e-08	HSP90AA1, FLT1, ROCK1, ROCK2, PIK3CB, FLT4, AXL, MAPK11, MAPKAPK2, ITGB3, SRC, KDR, PTK2, FYN, PTK2B, MAPK14, PIK3CA, PIK3R1	810	72	16792	5.18272	0.000171164	2.28238e-06	7.21622e-05
Biological process	GO:0007173	epidermal growth factor receptor signaling pathway	16	1.97044	3.92503e-08	EGFR, HRAS, PIK3C2A, SRC, TGFB1, PTPN11, RPS6KA5, PTK2, PDPK1, PLCG1, PTK2B, PIK3CA, ADAM17, ABL1, CSK, PIK3R1	810	56	16792	5.9231	0.000175041	2.30337e-06	7.37967e-05
Biological process	GO:0014070	response to organic cyclic compound	15	1.84729	4.53889e-08	ICAM1, NAMPT, CDK1, LYN, SLC37A4, TRPA1, EPHX1, COMT, ACACB, MMP14, FNTB, EDNRB, G6PD, PTGES, ABCC4	810	49	16792	6.34618	0.000202414	2.62902e-06	8.53383e-05
Biological process	GO:0014068	positive regulation of phosphatidylinositol 3-kinase signaling	17	2.0936	5.12601e-08	FGFR1, PTPN6, PPARD, FLT1, FGR, FLT3, KIT, SIRT1, KDR, PTK2, FYN, F2, TEK, PDGFRA, PDGFRB, JAK2, F2R	810	65	16792	5.42192	0.000228594	2.93102e-06	9.63772e-05
Biological process	GO:0016477	cell migration	28	3.44828	5.58295e-08	FGFR1, FGR, RPS6KB1, ITGB3, EPHB3, TGFB1, PDPK1, PAK4, PTK6, CSK, CDK1, FLT1, PTPRF, PIK3CB, EPHA2, EPHA3, TYK2, PLCG1, FYN, GSK3B, CDC42BPA, PDGFRB, JAK1, JAK2, TNK2, JAK3, ABL1, SLC9A1	810	172	16792	3.37479	0.000248969	3.15189e-06	0.000104968
Biological process	GO:0006476	protein deacetylation	8	0.985222	6.20494e-08	HDAC5, HDAC3, HDAC1, HDAC10, SIRT5, SIRT1, SIRT2, HDAC6	810	10	16792	16.5847	0.000276702	3.45925e-06	0.000116663
Biological process	GO:0008202	steroid metabolic process	14	1.72414	6.5291e-08	CYP3A4, TSPO, CYP1B1, CYP2C19, CYP2C9, SLC37A4, CYP2D6, AKR1C3, AKR1C2, CYP17A1, NR1I2, AKR1C4, AKR1B10, UGT2B7	810	43	16792	6.74958	0.000291155	3.59503e-06	0.000122757
Biological process	GO:0048538	thymus development	14	1.72414	6.5291e-08	BRAF, MAP2K1, TGFBR1, RAF1, PRKDC, EPHB3, SHH, MAPK1, TYR, CCNB2, PSEN1, BCL2, MAPK3, ABL1	810	43	16792	6.74958	0.000291155	3.59503e-06	0.000122757
Biological process	GO:0007626	locomotory behavior	19	2.3399	7.66318e-08	OPRM1, DRD3, DRD2, ADORA2A, NPY2R, SLC6A3, OPRK1, NPY1R, HPRT1, GRM1, GRM5, APP, GRM6, CHRNB4, CHRNA4, CHRNB2, HTR2C, CHRNA3, HPGDS	810	84	16792	4.68912	0.00034172	4.16802e-06	0.00014408
Biological process	GO:0007197	adenylate cyclase-inhibiting G-protein coupled acetylcholine receptor signaling pathway	7	0.862069	8.24724e-08	CHRM5, CHRM4, HRH3, CHRM3, CHRM2, CHRM1, HRH4	810	7	16792	20.7309	0.000367759	4.43164e-06	0.000155061
Biological process	GO:0009612	response to mechanical stimulus	16	1.97044	8.41533e-08	PTGER4, PPARG, RPS6KB1, KCNA5, BDKRB2, MBD2, MMP14, KCNK2, SRC, CCNB1, P2RX7, PTK2B, P2RX3, JUN, MPO, IGFBP2	810	59	16792	5.62193	0.000375253	4.46813e-06	0.000158221
Biological process	GO:0035094	response to nicotine	13	1.60099	8.7623e-08	DRD2, SLC6A3, CASP3, HDAC2, CNR1, BCL2, CHRNB4, CHRNA4, CHRNB3, CHRNB2, CHRNA7, CHRNA6, CHRNA2	810	37	16792	7.28382	0.000390722	4.59762e-06	0.000164745
Biological process	GO:0043552	positive regulation of phosphatidylinositol 3-kinase activity	12	1.47783	1.05859e-07	PTK2, FLT1, LYN, FGR, FLT3, PTK2B, TEK, PDGFRA, PDGFRB, KIT, TGFB1, SRC	810	31	16792	8.02485	0.000472021	5.4899e-06	0.000199032
Biological process	GO:0051090	regulation of sequence-specific DNA binding transcription factor activity	11	1.35468	1.07696e-07	MAPK1, SGK1, MAPK14, JUN, HCK, MAPK3, MAPK9, MAPK8, MAPK11, MAPK10, SYK	810	25	16792	9.12158	0.00048021	5.52097e-06	0.000202486
Biological process	GO:0001816	cytokine production	11	1.35468	1.07696e-07	PIK3CG, IRAK4, ITK, S1PR3, LIPA, PIK3CD, SLC37A4, FABP4, CD4, TXK, PTAFR	810	25	16792	9.12158	0.00048021	5.52097e-06	0.000202486
Biological process	GO:0001938	positive regulation of endothelial cell proliferation	17	2.0936	1.26299e-07	PRKCA, ACVRL1, TGFBR1, FLT4, NR4A1, ITGB3, SIRT1, KDR, AKT1, ARG1, HIF1A, F3, JUN, CCR3, TEK, MTOR, HTR2B	810	69	16792	5.1076	0.000563133	6.40103e-06	0.000237461
Biological process	GO:0006805	xenobiotic metabolic process	18	2.21675	1.35273e-07	CYP3A4, CES2, CES1, CYP1B1, CYP2C19, CYP2C9, NAT1, PTGS1, CYP2D6, EPHX2, RORC, EPHX1, RORA, CYP1A2, AHR, NR1I2, AKR1C1, AOC3	810	78	16792	4.78405	0.000603135	6.77881e-06	0.000254334
Biological process	GO:0014066	regulation of phosphatidylinositol 3-kinase signaling	18	2.21675	1.35273e-07	EGFR, FGFR1, PIK3CB, ERBB2, PIK3CD, PTPN13, KIT, PTPN11, AKT1, MAPK1, FYN, LCK, MAPK3, PDGFRA, PIK3CA, PDGFRB, PIP4K2C, PIK3R1	810	78	16792	4.78405	0.000603135	6.77881e-06	0.000254334
Biological process	GO:0000165	MAPK cascade	35	4.31034	1.41165e-07	FGFR1, HRAS, TNF, ERBB2, KIT, MAPKAPK2, TGFB1, PTK2, MAP3K5, GRIN2B, GRIN2C, PTK2B, GRIN2D, TEK, CAMK2B, MAP2K6, EGFR, RET, MAP2K1, BRAF, GRIN1, RAF1, MAPK11, MAPK1, CCR5, FYN, MAPK3, PDGFRA, JAK1, PDGFRB, JAK2, JAK3, LRRK2, CALM1, IL2	810	262	16792	2.76939	0.000629396	6.99547e-06	0.000265412
Biological process	GO:0031663	lipopolysaccharide-mediated signaling pathway	12	1.47783	1.54318e-07	AKT1, MAPK1, TNF, LYN, MAPK14, HCK, MAPK3, SCARB1, NOS3, PRKCE, TGFB1, PTAFR	810	32	16792	7.77407	0.00068802	7.56323e-06	0.000290141
Biological process	GO:0071260	cellular response to mechanical stimulus	17	2.0936	1.93085e-07	EGFR, MAG, PTGS2, PTGER4, MMP7, CHEK1, NFKB1, BAD, TLR7, TGFB1, AKT1, HDAC4, TNFRSF1A, PDE2A, MAPK3, MAPK8, SLC9A1	810	71	16792	4.96373	0.000860787	9.36037e-06	0.000363029
Biological process	GO:0007565	female pregnancy	19	2.3399	1.94692e-07	NAMPT, STS, SPHK2, OXTR, IDO1, COMT, LGALS9, TGFB1, LNPEP, CRHR1, CD38, BCL2, DHODH, HSD11B2, RARA, ADRA2B, IGFBP2, HPGD, IGFBP5	810	89	16792	4.42569	0.000867948	9.33678e-06	0.000366051
Biological process	GO:0008630	intrinsic apoptotic signaling pathway in response to DNA damage	14	1.72414	2.09951e-07	TNF, MCL1, BCL2A1, PRKDC, POLB, BAD, BCL2L1, SIRT1, EPHA2, ATM, TNFRSF1A, BCL2, ABL1, PIK3R1	810	47	16792	6.17515	0.000935943	9.96145e-06	0.00039474
Biological process	GO:0016485	protein processing	17	2.0936	2.37286e-07	ADAM10, METAP2, APH1A, APH1B, MMP16, CTSS, MMP14, NCSTN, P2RX7, ECE1, PSEN1, F3, CASP7, PSEN2, CMA1, PSENEN, CTSG	810	72	16792	4.89479	0.00105774	1.11399e-05	0.000446134
Biological process	GO:0007207	phospholipase C-activating G-protein coupled acetylcholine receptor signaling pathway	7	0.862069	3.16374e-07	CHRM5, CHRM4, HRH3, CHRM3, CHRM2, CHRM1, HRH4	810	8	16792	18.1395	0.00141004	1.46981e-05	0.000594833
Biological process	GO:0043627	response to estrogen	16	1.97044	3.33799e-07	HSP90AA1, OPRK1, PPARG, ESR1, MMP14, MAPK1, CCND1, CYP27B1, EP300, TEK, PDGFRB, SRD5A1, ABCC2, CA2, IGFBP2, GBA	810	65	16792	5.10298	0.00148764	1.53478e-05	0.000627593
Biological process	GO:0000082	G1/S transition of mitotic cell cycle	20	2.46305	3.49068e-07	CDC7, CDK1, DBF4, POLA1, RPS6KB1, CDK6, CDK7, PIM2, CDK4, CDC25A, CDK2, CDK3, CCNE2, CCNE1, TYMS, CDC45, CCND1, DHFR, PLK2, CCNA1	810	102	16792	4.06488	0.00155563	1.5886e-05	0.000656301
Biological process	GO:0070301	cellular response to hydrogen peroxide	15	1.84729	3.61072e-07	CDK1, CYP1B1, TRPC6, AXL, SIRT1, PRKCD, ARG1, MAP3K5, HDAC2, AKR1B1, MDM2, FABP1, ABL1, APEX1, HDAC6	810	57	16792	5.45549	0.00160909	1.62664e-05	0.000678872
Biological process	GO:0051000	positive regulation of nitric-oxide synthase activity	10	1.23153	3.77521e-07	AKT1, HIF1A, DHFR, PTK2B, FCER2, ESR1, SCARB1, HTR2B, TERT, CALM1	810	22	16792	9.42312	0.00168233	1.68373e-05	0.000709796
Biological process	GO:0045931	positive regulation of mitotic cell cycle	11	1.35468	3.78903e-07	PRKCA, CCNB1, CDK1, APP, DUSP3, SPHK1, MDM2, RPS6KB1, ABL1, CDC25B, PTPN11	810	28	16792	8.14427	0.00168848	1.67316e-05	0.000712396
Biological process	GO:0006874	cellular calcium ion homeostasis	19	2.3399	3.90061e-07	CASR, TRPM8, DRD3, PIK3CB, DRD2, CCR1, SLC37A4, DRD4, ELANE, GRIN1, EPHX2, TNNI3, TGFB1, PRKCB, VDR, CHRNA7, HTR2B, HTR2C, HTR2A	810	93	16792	4.23534	0.00173816	1.70555e-05	0.000733375
Biological process	GO:0051897	positive regulation of protein kinase B signaling	18	2.21675	4.19898e-07	NOX4, PIK3CG, EGFR, TNF, F10, TGFBR1, AXL, SRC, TGFB1, AKR1C3, AKR1C2, PTK2, F3, TEK, ILK, MTOR, INSR, IGFBP5	810	84	16792	4.44233	0.00187099	1.81818e-05	0.000789472
Biological process	GO:0046854	phosphatidylinositol phosphorylation	19	2.3399	4.61051e-07	EGFR, PIK3CG, FGFR1, PIK3C2G, PIK3C2A, PIK3CB, ERBB2, PIK3C2B, PIK3CD, KIT, PI4KB, PTPN11, FYN, LCK, PDGFRA, PIK3CA, PDGFRB, PIP4K2C, PIK3R1	810	94	16792	4.19028	0.00205417	1.97718e-05	0.000866845
Biological process	GO:0042310	vasoconstriction	9	1.10837	4.62512e-07	EDNRA, EDNRB, HTR1B, HTR1A, HTR7, SLC6A4, BDKRB2, HTR2B, HTR1D	810	17	16792	10.9752	0.00206068	1.96456e-05	0.000869593
Biological process	GO:0051966	regulation of synaptic transmission, glutamatergic	10	1.23153	5.9375e-07	GRM5, GRM4, GRM3, GRM2, PSEN1, GRM8, CNR1, GRM6, LRRK2, GRM1	810	23	16792	9.01342	0.00264462	2.4982e-05	0.00111634
Biological process	GO:0043278	response to morphine	10	1.23153	5.9375e-07	DRD3, DRD2, OPRK1, CNR1, GRIN1, MDM2, PRKCG, MTOR, PRKCE, ADA	810	23	16792	9.01342	0.00264462	2.4982e-05	0.00111634
Biological process	GO:0007194	negative regulation of adenylate cyclase activity	10	1.23153	5.9375e-07	OPRM1, PRKCA, EDNRB, GRM3, GRM2, DRD3, DRD2, DRD4, ADRA2A, GABBR1	810	23	16792	9.01342	0.00264462	2.4982e-05	0.00111634
Biological process	GO:0032869	cellular response to insulin stimulus	17	2.0936	6.28784e-07	PPARG, PDE3B, PRKDC, SRC, AKT1, HDAC5, PDPK1, GCK, GSK3A, EEF2K, PLA2G1B, SRD5A1, PARP1, HDAC9, INSR, PIK3R1, SLC9A1	810	77	16792	4.57694	0.00280045	2.62088e-05	0.00118221
Biological process	GO:0015701	bicarbonate transport	13	1.60099	7.30463e-07	CA9, CA14, CA13, CA12, CA7, CA5A, CA6, CA5B, CA4, CFTR, CA3, CA2, CA1	810	44	16792	6.12503	0.00325257	3.0165e-05	0.00137338
Biological process	GO:0031295	T cell costimulation	17	2.0936	7.56141e-07	PTPN6, LYN, LGALS1, SRC, PTPN11, AKT1, PDPK1, FYN, LCK, MAP3K8, PIK3CA, CD4, MTOR, YES1, CSK, DPP4, PIK3R1	810	78	16792	4.51827	0.00336671	3.09389e-05	0.00142166
Biological process	GO:0014059	regulation of dopamine secretion	8	0.985222	7.80869e-07	HTR1B, DRD3, DRD2, SNCA, CHRNA4, CHRNB2, CHRNA6, HTR2A	810	13	16792	12.7575	0.00347662	3.16602e-05	0.00146815
Biological process	GO:0045776	negative regulation of blood pressure	11	1.35468	7.94479e-07	PPARA, NOS1, DRD3, DRD2, CNR1, NOS3, UTS2R, NOS2, ADORA1, RNPEP, PTAFR	810	30	16792	7.60132	0.00353711	3.19218e-05	0.00149374
Biological process	GO:0010863	positive regulation of phospholipase C activity	7	0.862069	9.10272e-07	FGFR1, FLT1, PDGFRA, ESR1, PDGFRB, KIT, PTAFR	810	9	16792	16.124	0.00405158	3.62477e-05	0.00171144
Biological process	GO:0035095	behavioral response to nicotine	7	0.862069	9.10272e-07	PPARA, CHRNA5, CHRNB4, CHRNA4, CHRNA7, CHRNB2, CHRNA3	810	9	16792	16.124	0.00405158	3.62477e-05	0.00171144
Biological process	GO:0008542	visual learning	13	1.60099	9.52756e-07	DRD1, BRAF, DRD3, HMGCR, DRD2, GRIN1, KIT, CDK5, HRH1, APP, HIF1A, CHRNB2, MTOR	810	45	16792	5.98892	0.00424028	3.76037e-05	0.00179132
Biological process	GO:0042060	wound healing	17	2.0936	1.08295e-06	OPRM1, EGFR, PPARA, PPARD, ERBB2, TGFBR1, RAF1, SMAD3, ITGB3, FNTB, MAP3K5, ALOX15, CASP3, PDGFRA, PDGFRB, SCARB1, MTOR	810	80	16792	4.40531	0.0048183	4.2367e-05	0.00203609
Biological process	GO:0043085	positive regulation of catalytic activity	17	2.0936	1.28999e-06	PIK3CG, APH1A, DBF4, SLC37A4, APH1B, SAE1, MMP16, MMP15, NCSTN, PLAA, PSEN1, ALOX5AP, UBA2, BCL2, PSEN2, PSENEN, IGFBP3	810	81	16792	4.35092	0.00573686	5.00281e-05	0.00242537
Biological process	GO:0043393	regulation of protein binding	9	1.10837	1.31915e-06	HDAC5, HDAC4, APP, PSEN1, PLK1, PRMT8, TGFBR1, PRKACA, SRC	810	19	16792	9.81988	0.00586615	5.07179e-05	0.00248019
Biological process	GO:0006915	apoptotic process	55	6.7734	1.35765e-06	PPARD, TSPO, CHIA, SNCA, NFKB1, RPS6KB1, MAP3K7, CSNK2A2, CASP3, CSNK2A1, CASP7, PAK4, MAP3K8, MAP2K6, CDK1, SGK1, C5AR1, PIM1, PIM3, PIM2, PRKCE, DAPK2, NLRP3, PRKCD, DAPK3, AHR, DAPK1, PRKCB, MAPK1, EP300, ALOX15B, HIPK3, MAPK3, CTSC, NEK6, PRF1, ADORA2A, NR3C1, PTK2B, BCL2, PTPN6, HTT, LGALS1, TGFBR1, LGALS7, NR4A1, RAF1, BAD, RPS6KA3, RPS6KA1, MAPK14, ADRA1A, JAK2, GRK5, IGFBP3	810	567	16792	2.01093	0.00603682	5.17518e-05	0.00255256
Biological process	GO:0042593	glucose homeostasis	19	2.3399	1.3906e-06	RBP4, CYP11B1, PTPN2, FFAR1, PPARG, SLC37A4, BAD, GCGR, PTPN11, AKT1, HIF1A, GCK, PYGL, CNR1, MTNR1B, ADRA2A, INSR, NR1H4, IGFBP5	810	101	16792	3.89987	0.00618287	5.25585e-05	0.00261451
Biological process	GO:0006935	chemotaxis	21	2.58621	1.44881e-06	PLD1, HRAS, PIK3C2G, C5AR1, MAP2K1, PIK3CB, CCR1, FPR1, CXCR1, CXCR2, ACKR3, FPR2, LGALS9, CCR9, MAPK1, TYMP, CCR5, CCR3, MAPK14, PLAU, PTAFR	810	122	16792	3.56843	0.00644086	5.42984e-05	0.00272396
Biological process	GO:0048148	behavioral response to cocaine	8	0.985222	1.4967e-06	DRD1, DRD3, DRD2, OPRK1, DRD4, SNCA, CDK5, HTR2A	810	14	16792	11.8462	0.00665306	5.56259e-05	0.002814
Biological process	GO:0006694	steroid biosynthetic process	11	1.35468	1.56243e-06	CYP17A1, TSPO, HSD3B1, HSD17B2, HSD17B1, CYP51A1, SRD5A1, LSS, SRD5A2, CYP19A1, FDFT1	810	32	16792	7.12623	0.00694421	5.75887e-05	0.00293757
Biological process	GO:0007193	adenylate cyclase-inhibiting G-protein coupled receptor signaling pathway	13	1.60099	1.58371e-06	MCHR1, S1PR3, OPRK1, NPY2R, GABBR1, NPY1R, HTR2B, HTR1D, HTR2C, ADORA1, HTR1F, HTR2A, OPRD1	810	47	16792	5.73407	0.00703848	5.78948e-05	0.00297759
Biological process	GO:1901796	regulation of signal transduction by p53 class mediator	21	2.58621	1.88354e-06	CDK5R1, NUAK1, AURKA, CHEK1, MAPK11, AURKB, CDK5, CDK2, ATM, AKT1, CSNK2A2, HDAC2, EP300, CSNK2A1, HDAC1, HIPK1, MAPK14, HIPK2, MDM2, DYRK2, MDM4	810	124	16792	3.51087	0.00836542	6.82953e-05	0.0035413
Biological process	GO:0008217	regulation of blood pressure	15	1.84729	1.99924e-06	EDNRA, LNPEP, EDNRB, SGK1, ACE, ACVRL1, PTGS2, CYP11B1, REN, PTGS1, PPARG, EPHX2, NOS3, NPY1R, GCGR	810	65	16792	4.78405	0.00887699	7.19057e-05	0.00375882
Biological process	GO:0098655	cation transmembrane transport	13	1.60099	2.01984e-06	GRIN2C, P2RX3, CHRNA5, CHRNB4, CHRNA4, CHRNB3, CHRNA7, CHRNB2, CHRNA6, HTR3A, HTR3B, CHRNA3, CHRNA2	810	48	16792	5.61461	0.00896804	7.20653e-05	0.00379755
Biological process	GO:0043491	protein kinase B signaling	11	1.35468	2.14546e-06	AKT1, TYRO3, TNF, PIK3C2B, ILK, AXL, PIK3CA, RPS6KB1, TGFB1, SIRT2, EPHA2	810	33	16792	6.91029	0.00952314	7.59398e-05	0.00403373
Biological process	GO:0019371	cyclooxygenase pathway	7	0.862069	2.1826e-06	AKR1C3, CBR1, TBXAS1, PTGS2, PTGES, PTGS1, HPGDS	810	10	16792	14.5116	0.0096872	7.66461e-05	0.00410356
Biological process	GO:0050852	T cell receptor signaling pathway	23	2.83251	2.39782e-06	PTPRC, ITK, HRAS, PIK3CB, PIK3CD, NFKB1, PDE4D, MAP3K7, PRKCQ, MAPK1, PDPK1, PSEN1, PLCG1, FYN, PDE4B, LCK, PIK3CA, TXK, CD4, IKBKB, CSK, CHUK, PIK3R1	810	148	16792	3.22169	0.0106373	8.35458e-05	0.0045082
Biological process	GO:0007507	heart development	26	3.20197	2.4618e-06	PPARA, RBP4, PPARD, MAP2K1, ERBB2, TGFBR1, PPARG, PRKDC, RAF1, OXTR, TNNI3, MBD2, SHH, ATM, TGFB1, PTPN11, EDNRA, ECE1, EP300, RPS6KA2, CASP7, TEK, CALCRL, HDAC9, HTR2B, GRK2	810	183	16792	2.94537	0.0109196	8.51099e-05	0.00462848
Biological process	GO:1904707	positive regulation of vascular smooth muscle cell proliferation	8	0.985222	2.68953e-06	MAP3K5, HTR1B, MMP9, ERN1, MDM2, JAK2, MMP2, TERT	810	15	16792	11.0565	0.0119236	9.22673e-05	0.00505662
Biological process	GO:0007213	G-protein coupled acetylcholine receptor signaling pathway	8	0.985222	2.68953e-06	CDK5R1, CHRM5, CHRM4, CHRM3, CHRM2, GNB1, CHRM1, GRK2	810	15	16792	11.0565	0.0119236	9.22673e-05	0.00505662
Biological process	GO:0002224	toll-like receptor signaling pathway	10	1.23153	2.86086e-06	IRAK4, CTSL, CTSK, HSP90B1, RPS6KA3, MAPKAPK2, CTSS, CTSB, TLR7, TLR9	810	27	16792	7.6781	0.0126784	9.73958e-05	0.00537874
Biological process	GO:0014065	phosphatidylinositol 3-kinase signaling	10	1.23153	2.86086e-06	PIK3CG, IGF1R, TYRO3, PIK3CB, ERBB2, PIK3CD, HTR2B, PIK3R1, SIRT2, HTR2A	810	27	16792	7.6781	0.0126784	9.73958e-05	0.00537874
Biological process	GO:0007189	adenylate cyclase-activating G-protein coupled receptor signaling pathway	13	1.60099	3.22045e-06	PTGER1, DRD1, PTGER2, PTGER3, ADORA2B, PTGER4, ADORA2A, PTGFR, GCGR, ADRB2, PTGIR, TBXA2R, CALCRL	810	50	16792	5.39002	0.0142606	0.000108807	0.00605479
Biological process	GO:0071407	cellular response to organic cyclic compound	14	1.72414	3.53398e-06	HSP90AB1, ALPL, TNF, CYP1B1, LGALS1, MGMT, RPS6KB1, MBD2, TGFB1, AKT1, CCNB1, CASP3, PAK4, IGFBP5	810	59	16792	4.91919	0.015638	0.000118501	0.00664423
Biological process	GO:2000145	regulation of cell motility	10	1.23153	4.03653e-06	EGFR, ROCK1, ROCK2, ERBB2, CD81, RAF1, PKN1, CDK6, ABL1, DAPK3	810	28	16792	7.40388	0.0178419	0.000134341	0.00758904
Biological process	GO:0060079	excitatory postsynaptic potential	10	1.23153	4.03653e-06	SLC29A1, OPRM1, ADORA2A, GRIN2C, GRIN1, SNCA, LRRK2, ADORA1, CDK5, CHRNA3	810	28	16792	7.40388	0.0178419	0.000134341	0.00758904
Biological process	GO:0031623	receptor internalization	12	1.47783	4.22949e-06	ACHE, EZR, CD81, SNCA, CXCR1, CXCR2, ACKR3, CALCRL, GRK2, GRK3, DNM1, SYK	810	43	16792	5.78536	0.0186868	0.00013972	0.00795181
Biological process	GO:0006940	regulation of smooth muscle contraction	8	0.985222	4.58253e-06	ADRB2, CHRM2, ADRA2A, CHRNB4, ADRA2B, TNNI3, DAPK3, CHRNA3	810	16	16792	10.3654	0.0202307	0.000150269	0.00861554
Biological process	GO:0007220	Notch receptor processing	8	0.985222	4.58253e-06	NCSTN, ADAM10, APH1A, PSEN1, PSEN2, APH1B, ADAM17, PSENEN	810	16	16792	10.3654	0.0202307	0.000150269	0.00861554
Biological process	GO:0034097	response to cytokine	13	1.60099	5.00966e-06	FNTB, TYMS, AVPR2, MCL1, PTGES, JUN, BCL2, OXTR, RARA, BCL2L1, MAPKAPK2, PLA2G5, PGGT1B	810	52	16792	5.18272	0.0220954	0.000163075	0.00941854
Biological process	GO:0016310	phosphorylation	18	2.21675	5.30243e-06	PIK3CG, LIMK2, PIK3CB, PIK3CD, PRKCG, ALK, CDK5, TK2, EPHB2, TK1, AKT1, TOP1, MAPK3, PIK3CA, TNK2, MTOR, HTR2B, LRRK2	810	100	16792	3.73156	0.0233714	0.000171354	0.00996893
Biological process	GO:0051092	positive regulation of NF-kappaB transcription factor activity	21	2.58621	5.70373e-06	ICAM1, AR, TNF, SPHK1, PRKCH, NFKB1, ALK, NLRP3, TGFB1, LGALS9, PRKCB, BTK, TLR9, MAP3K7, RPS6KA5, PRKCQ, NTRK1, PLA2G1B, EIF2AK2, IKBKB, CHUK	810	133	16792	3.27329	0.0251179	0.000182996	0.0107234
Biological process	GO:0043410	positive regulation of MAPK cascade	16	1.97044	6.38422e-06	FGFR1, HRAS, AR, FLT1, FLT3, FLT4, KIT, PRKCE, KDR, GRM4, ADRB2, ADRA1A, IGFBP3, INSR, IGFBP4, F2R	810	81	16792	4.09499	0.0280721	0.000203363	0.0120027
Biological process	GO:0007188	adenylate cyclase-modulating G-protein coupled receptor signaling pathway	11	1.35468	6.77484e-06	AVPR2, ADRB2, PTGER4, ADORA2A, CHRM2, CCR3, CNR1, FPR1, GRK5, GCGR, ADRA1D	810	37	16792	6.16323	0.029764	0.000214274	0.012737
Biological process	GO:0032870	cellular response to hormone stimulus	12	1.47783	6.83329e-06	HCRTR2, HCRTR1, AVPR2, CYP11B1, CYP11B2, JUN, AVPR1B, ADRA2A, AVPR1A, OXTR, RPS6KB1, IGFBP2	810	45	16792	5.52823	0.0300169	0.000214601	0.0128469
Biological process	GO:0071380	cellular response to prostaglandin E stimulus	8	0.985222	7.46655e-06	AKT1, PTGER2, PTGER4, P2RY4, GNB1, PPARG, GNG2, PRKCE	810	17	16792	9.7557	0.0327525	0.000232846	0.0140374
Biological process	GO:0050853	B cell receptor signaling pathway	13	1.60099	7.61922e-06	PTPN6, PTPRC, LYN, BLK, PIK3CD, PRKCB, BTK, CD38, MAPK1, BCL2, LCK, ABL1, SYK	810	54	16792	4.99076	0.0334109	0.000235957	0.0143244
Biological process	GO:0016575	histone deacetylation	12	1.47783	8.5934e-06	HDAC5, KDM1A, HDAC4, HDAC2, HDAC1, HDAC10, HDAC11, HDAC9, BAZ2A, SIRT1, SIRT2, HDAC6	810	46	16792	5.40805	0.0376015	0.000264287	0.0161557
Biological process	GO:0007631	feeding behavior	11	1.35468	8.8003e-06	HCRTR2, HCRTR1, MCHR1, HTR1B, CCKBR, FYN, DRD2, NPY2R, NPY1R, HTR2C, NPY5R	810	38	16792	6.00104	0.0384892	0.000268796	0.0165447
Biological process	GO:0006695	cholesterol biosynthetic process	11	1.35468	8.8003e-06	G6PD, CES1, SQLE, HMGCR, CYP51A1, DHCR7, NPC1L1, LSS, CFTR, HSD17B7, FDFT1	810	38	16792	6.00104	0.0384892	0.000268796	0.0165447
Biological process	GO:0031000	response to caffeine	7	0.862069	8.83495e-06	HDAC2, HDAC1, ADORA2A, PPARG, DHODH, FKBP1A, DNMT3B	810	12	16792	12.093	0.0386378	0.000268019	0.0166098
Biological process	GO:0071872	cellular response to epinephrine stimulus	7	0.862069	8.83495e-06	PDE4B, SNCA, PRKACA, SRD5A1, PDE4D, SIRT2, SLC9A1	810	12	16792	12.093	0.0386378	0.000268019	0.0166098
Biological process	GO:0042632	cholesterol homeostasis	14	1.72414	9.17886e-06	SOAT1, SOAT2, PLA2G10, SLC37A4, EPHX2, SIRT1, NR1H2, LIPG, FABP3, FABP4, CETP, SCARB1, AKR1C1, NR1H3	810	64	16792	4.53488	0.0401113	0.000276569	0.0172563
Biological process	GO:0050482	arachidonic acid secretion	9	1.10837	1.03508e-05	ACE, DRD3, PLA2G10, DRD2, DRD4, PLA2G1B, PLA2G2C, BDKRB2, PLA2G5	810	24	16792	7.77407	0.0451152	0.000309781	0.0194593
Biological process	GO:0038096	Fc-gamma receptor signaling pathway involved in phagocytosis	20	2.46305	1.04775e-05	HSP90AB1, HSP90AA1, FGR, LYN, LIMK1, PIK3CB, HCK, PRKCE, PRKCD, SRC, MAPK1, PTK2, PLCG1, FYN, MAPK3, PIK3CA, ABL1, YES1, PIK3R1, SYK	810	127	16792	3.2647	0.045655	0.000311485	0.0196976

## Sheet: CC
Supplementary Table 4. GO and KEGG pathway analysis for the CCMM targets
Category	ID	Term	Count	%	PValue	Genes	List Total	Pop Hits	Pop Total	Fold Enrichment	Bonferroni	Benjamini	FDR
Cellular component	GO:0005886	plasma membrane	372	45.8128	1.28518e-50	CYP24A1, HRAS, ADORA3, SNCA, ADORA1, SHH, BTK, MAP3K7, S1PR3, HTR1B, APP, HTR1A, GRIN2B, GRIN2C, GRIN2D, FAP, SERPINE1, ILK, CHRNA5, PIK3CA, CHRNA4, CHRNA7, PSENEN, GNG2, CHRNA6, HTR1D, ROS1, HCAR2, HTR1F, CHRNA3, SYK, CHRNA2, PIK3CG, C5AR1, F10, PTPRF, BRAF, ROCK1, PIK3CB, ABCB11, ROCK2, PIK3CD, TRPA1, PIM1, PTPRS, CRHR1, CCR9, CD38, PPP1CA, GPBAR1, CCR5, ALOX15B, HTR7, CCR3, F3, HTR6, MGAM, BAC…	811	4121	18224	2.02844	6.59297e-48	6.59297e-48	1.85739e-47
Cellular component	GO:0005887	integral component of plasma membrane	188	23.1527	2.78762e-44	F2RL3, CASR, GABRB3, SLC22A12, GABRB2, SLC6A2, SLC6A3, SLC6A4, ADORA1, TLR7, S1PR3, HTR1B, PTGIR, APP, HTR1A, GRIN2B, GRIN2C, SLC2A1, PSENEN, HTR1D, INSR, HTR1F, TYRO3, RET, C5AR1, PTPRF, ABCB11, TRPA1, PTPRS, CCR9, CRHR1, CCR5, HTR7, CCR3, HTR6, BACE1, PDGFRA, ITGA2B, FGFR1, DRD1, DRD3, ADORA2B, ADORA2A, DRD2, FCER2, DRD4, MME, ITGB3, BDKRB2, KCNA5, EPHB3, EPHB4, EPHB2, SLC29A1, HCRTR2, HCRTR1, …	811	1415	18224	2.98555	1.43005e-41	7.15024e-42	4.02877e-41
Cellular component	GO:0005829	cytosol	300	36.9458	2.03621e-38	LDHB, HRAS, SNCA, PGD, PGAM1, AURKA, AURKB, SHH, BTK, MAP3K7, APP, MAP3K5, INCENP, MAP3K8, ILK, PIK3CA, CCNA1, MAP2K6, SYK, PIK3CG, ROCK1, BRAF, PIK3CB, ROCK2, PIK3CD, MAPK1, PPP1CA, ALOX15B, JUN, MAPK3, MAPK9, MAPK8, EIF2AK2, NEK6, GC, RBP4, CDK5R1, NEK2, PFKFB3, CHEK1, BCL2L1, EPHB3, EPHB4, ADA, EPHB2, TK1, ARG1, IDH1, TNKS, PABPC1, ODC1, MAP2K1, SPHK2, LGALS4, SPHK1, LGALS8, SMAD3, ACACB, TNNI…	811	3315	18224	2.03358	1.04458e-35	3.48192e-36	2.94281e-35
Cellular component	GO:0009986	cell surface	76	9.35961	8.79896e-19	HSP90AB1, ACVRL1, SLC6A2, SLC6A3, MMP7, RPS6KB1, CXCR2, SHH, TGFB1, APP, KCNQ3, GRIN2B, FAP, PLA2G1B, RARA, ROS1, DPP4, EGFR, ICAM1, C5AR1, ADAM10, HSP90AA1, ELANE, ACKR3, CFTR, MMP16, CCR9, CD38, FOLH1, PSEN1, CCR5, F3, BACE2, BACE1, CA4, ADAM17, PDGFRB, KCNH2, CTSG, AOC3, ITGA2B, ACHE, TNF, ITGB3, ADA, MIF, TNFRSF1A, FOLR2, FGB, FOLR1, TEK, FUT4, SCARB1, HSPA5, HTR3B, SCN5A, CSF1R, PLAT, PTPRC,…	811	542	18224	3.15092	4.51387e-16	1.12847e-16	1.27166e-15
Cellular component	GO:0045121	membrane raft	43	5.29557	5.69871e-17	OPRM1, LDHB, TNF, SLC6A2, SLC6A3, SLC6A4, KCNA3, HK1, KCNA5, SHH, BTK, TNFRSF1A, EDNRB, CASP3, APP, PTK2B, CNR1, TEK, CD4, CSK, DPP4, EGFR, ICAM1, PTPRC, RET, NOS1, TRPM8, LYN, TGFBR1, DAPK3, KDR, PSEN1, FYN, P2RX3, BACE1, LCK, CTSD, ADAM17, JAK2, IKBKB, SELE, SLC9A1, OPRD1	811	206	18224	4.69055	5.69544e-14	1.14353e-14	1.55431e-13
Cellular component	GO:0031234	extrinsic component of cytoplasmic side of plasma membrane	25	3.07882	5.46845e-16	FGR, BLK, SRC, BTK, PTK2, PTK2B, PTK6, CNR2, YES1, CSK, SYK, ITK, LYN, HCK, BMX, TYK2, ALOX15, FYN, LCK, JAK1, JAK2, TXK, TNK2, JAK3, ABL1	811	68	18224	8.26141	2.84772e-13	4.75175e-14	7.99361e-13
Cellular component	GO:0045211	postsynaptic membrane	40	4.92611	2.688e-14	GLRA1, GABRB3, TRPV1, ADORA2A, GABRB2, GABBR1, COMT, ADORA1, GRIN2B, GRIN2C, GRIN2D, CHRNA5, CHRNA4, CHRNA7, CHRNA6, HTR3A, HTR3B, CHRNA3, CHRNA2, GABRD, GABRG2, GABRA2, GABRA1, GABRA3, GABRA5, GRIN1, SIGMAR1, CDK5, EPHA4, CHRM5, GRM3, CHRM4, CHRM3, CHRM2, CHRM1, CHRNB4, CHRNB3, CHRNB2, OPRD1, F2R	811	211	18224	4.25991	1.3783e-11	1.96898e-12	3.88245e-11
Cellular component	GO:0070062	extracellular exosome	204	25.1232	2.26192e-13	LDHB, PGC, PGD, PTGS1, PGAM1, APP, SERPINE1, GNG2, CFD, PTPRF, ABCB11, PTPRS, MAPK1, CD38, PPP1CA, ALOX15B, F3, MAPK3, F2, MGAM, PDGFRB, ITGA2B, GC, RBP4, FCER2, MME, EPHB4, ACP1, PLAA, ARG1, ACE, IDH1, PABPC1, PLAT, MAP2K1, LGALS3, GUSB, LGALS1, MAOB, LGALS7, LGALS8, PTPN13, LGALS9, GART, PON1, CDC42BPA, PLAU, SLC9A1, NAAA, ANPEP, ASAH1, SERPINA6, CETP, TUBB1, DPP7, AMY2A, SLC22A2, TUBB3, DPP4, …	811	2811	18224	1.63077	1.16016e-10	1.45021e-11	3.26839e-10
Cellular component	GO:0030425	dendrite	49	6.03448	6.71931e-13	ACVRL1, GLRA1, TRPV1, GABBR1, HTR1B, HTR1A, MAPT, CHRNA4, RARA, HTR1D, CHRNA3, TUBB3, HTR1F, RET, KCND3, PRKCG, CDK5, GRM1, GRM2, CHRM3, GNB1, CHRM2, CHRM1, HTR7, GRM6, HTR6, LRRK2, CDK5R1, ADORA2A, DRD2, OPRK1, MME, EPHB3, EPHB2, PTK2B, CNR2, GABRA2, HTT, GABRA5, GRIN1, EPHA5, EPHA4, PLK2, NTRK1, MTOR, HTR2B, HTR2C, HTR2A, HDAC6	811	335	18224	3.28681	3.44688e-10	3.82987e-11	9.71068e-10
Cellular component	GO:0016020	membrane	167	20.5665	2.07793e-12	LDHB, HRAS, QPCTL, SLC6A2, SNCA, PGAM1, TTK, PDE3B, ST3GAL1, CLK3, PDE4A, ILK, SLC2A1, PDE4B, CHRNA4, GNG2, PRKACA, INSR, ROS1, EGFR, PIK3CG, PLD1, RET, ABCB11, UGCG, PDE4D, CRHR1, MGAT2, CD38, ALOX15B, PDGFRA, HSD11B1, PDGFRB, EIF2AK2, EIF2AK3, CDK5R1, ACHE, MCL1, CYP51A1, ADORA2A, ERBB2, DRD4, BCL2L1, ADA, SLC29A1, ACE, ECE1, FOLR2, FOLR1, BCHE, PABPC1, SLC28A2, CSF1R, CYP19A1, PTPN6, TRPC6, LG…	811	2200	18224	1.70575	1.06596e-09	1.06596e-10	3.00305e-09
Cellular component	GO:0005901	caveola	20	2.46305	2.9541e-11	KCNMA1, NOS1, PTGS2, HCK, KCNA5, SRC, SMO, MAPK1, SLC2A1, MAPK3, JAK2, NOS3, SCARB1, SCN5A, SELE, INSR, LIPE, HTR2A, F2R, HDAC6	811	65	18224	6.91416	1.51546e-08	1.37769e-09	4.26938e-08
Cellular component	GO:0005654	nucleoplasm	192	23.6453	1.50883e-10	CYP24A1, THRA, THRB, TNNC1, DBF4, RORC, AURKA, SAE1, RPS6KB1, RORA, AURKB, CSNK2A2, PGR, KDM1A, TOP1, CSNK2A1, CLK3, CLK2, INCENP, ILK, PRKACA, RARA, RARB, CCNA1, CCNA2, MAP2K6, POLK, RARG, RXRA, RXRG, HDAC10, POLB, AHR, WEE1, MAPK1, PPP1CA, HIF1A, EP300, JUN, MAPK3, MAPK9, MAPK8, SMARCA2, NEK6, CDK5R1, MCL1, PFKFB3, CHEK1, MAPKAPK2, RIOK2, NR1H2, VDR, GCKR, PTK6, DHODH, DYRK2, DNMT3B, ASF1A, NR1…	811	2784	18224	1.54973	7.74029e-08	6.45024e-09	2.18062e-07
Cellular component	GO:0043025	neuronal cell body	42	5.17241	6.68657e-10	CDK5R1, ACVRL1, GLRA1, TRPV1, ADORA2A, SLC6A3, ADORA1, TGFB1, ADA, EPHB2, ARG1, PTK2B, CNR2, ILK, DHODH, CHRNA4, SRD5A1, RARA, SRD5A2, HTR3A, CHRNA3, TUBB3, GABRA2, RET, HSP90AA1, PTPRF, KCNK2, CDK5, EPHA5, P2RX7, CYP17A1, PSEN1, CHRM2, P2RX3, NTRK1, GSK3B, PSEN2, RRM1, MTOR, LRRK2, ABL1, HTR2A	811	315	18224	2.99614	3.43021e-07	2.63862e-08	9.66369e-07
Cellular component	GO:0030424	axon	34	4.18719	1.07054e-09	CDK5R1, DRD2, SLC6A3, SNCA, MME, KCNA3, COMT, TGFB1, EPHB2, APP, PTK2B, CNR1, MAPT, HTR3A, TUBB3, GABRG2, GABRA2, RET, HTT, CDK5, EPHA5, EPHA4, MAPK1, GRM3, CYP17A1, GRM2, PSEN1, NTRK1, BACE1, CA2, LRRK2, MAP3K12, HTR2A, HDAC6	811	222	18224	3.44151	5.49185e-07	3.92275e-08	1.54718e-06
Cellular component	GO:0043235	receptor complex	25	3.07882	1.60028e-09	EGFR, FGFR1, RET, FLT1, GPR119, FLT4, ERBB2, RXRA, TGFBR1, TRPV3, NR3C2, SMAD3, ITGB3, TLR7, IGF1R, TNFRSF1A, VDR, ADRB2, APP, P2RX3, NTRK1, ADRA2A, INSR, NR1H3, MTNR1A	811	127	18224	4.42343	8.20943e-07	5.47295e-08	2.31278e-06
Cellular component	GO:0048471	perinuclear region of cytoplasm	62	7.63547	5.24897e-09	HRAS, SNCA, PPARG, AURKA, RPS6KB1, BTK, LNPEP, TYR, APP, PTGES, PDE4A, SRD5A1, RARA, NOS2, ROS1, PRKCA, EGFR, PLD1, HSP90AA1, LYN, ACKR3, PRKCG, CDK7, PI4KB, PRKCE, CDK4, PRKCD, TNKS2, PSEN2, CA4, PDE9A, CTSB, EIF2AK2, KCNH2, EIF2AK3, PLA2G5, CDK5R1, ACHE, ERBB2, KCNA5, SRC, EZR, ECE1, PTK2B, GAPDH, APEX1, NOX4, ODC1, NOS1, CDC25C, SIRT2, EPHA5, HSP90B1, PDE2A, VCP, HDAC1, GSK3B, AKR1B1, ABL1, SE…	811	621	18224	2.24348	2.69272e-06	1.68295e-07	7.58601e-06
Cellular component	GO:0016324	apical plasma membrane	38	4.6798	8.69556e-09	HSP90AB1, SLC22A12, ERBB2, SLC5A1, OXTR, SLC19A1, TLR9, SLC29A1, PTK2, EZR, P2RY4, AKR1A1, FOLR1, SLC2A1, TEK, NPC1L1, CHRNA7, DPP4, KCNMA1, EGFR, NOX4, PLD1, HSP90AA1, SI, CFTR, PDE4D, ABCB1, KCNK2, ADRB2, MGAM, PSEN2, CA4, ADAM17, PDGFRB, ABCC2, IGFBP2, SLC46A1, SLC9A1	811	291	18224	2.93436	4.46081e-06	2.62401e-07	1.25671e-05
Cellular component	GO:0005768	endosome	32	3.94089	2.15284e-08	AVPR2, BDKRB2, TLR7, GCGR, TLR9, ACE, APP, EZR, ECE1, FOLR1, CALCRL, EGFR, PLD1, STS, FLT1, TGFBR1, PKN1, ACKR3, PI4KB, CDK2, KDR, CRHR1, ADRB2, CCR5, FYN, BACE2, NTRK1, BACE1, AVPR1B, AVPR1A, TNK2, LRRK2	811	225	18224	3.19588	1.1044e-05	6.13559e-07	3.11136e-05
Cellular component	GO:0000118	histone deacetylase complex	13	1.60099	2.56051e-08	HDAC10, HDAC11, MBD2, HDAC5, HDAC4, HDAC3, HDAC1, HDAC9, HDAC8, NCOR1, NCOR2, HDAC7, HDAC6	811	36	18224	8.11454	1.31354e-05	6.91339e-07	3.70055e-05
Cellular component	GO:0005892	acetylcholine-gated channel complex	11	1.35468	3.16624e-08	CHRNA5, CHRNB4, CHRNA4, CHRNB3, CHRNA7, CHRNB2, CHRNA6, HTR3A, HTR3B, CHRNA3, CHRNA2	811	24	18224	10.2992	1.62427e-05	8.1214e-07	4.57597e-05
Cellular component	GO:0005942	phosphatidylinositol 3-kinase complex	9	1.10837	3.4833e-08	PIK3CG, PIK3C2G, PIK3CB, PIK3C2A, PIK3C2B, PIK3CD, PIK3CA, MTOR, PIK3R1	811	14	18224	14.4457	1.78692e-05	8.5092e-07	5.03419e-05
Cellular component	GO:0005925	focal adhesion	43	5.29557	1.2042e-07	OPRM1, MME, ITGB3, PTK2, PDPK1, EZR, PTK2B, PAK4, FAP, ILK, TEK, TGM2, HSPA5, PABPC1, YES1, DPP4, EGFR, NOX4, ICAM1, PTPRC, FLT1, ADAM10, MAP2K1, LIMK1, HCK, MMP14, EPHA2, CAPN1, LAP3, NCSTN, MAPK1, HSP90B1, CCND3, PPIA, CD81, MAPK3, JAK1, ADAM17, PDGFRB, GRK5, PLAU, SLC9A1, ITGA2B	811	391	18224	2.47124	6.17734e-05	2.80797e-06	0.000174035
Cellular component	GO:0030054	cell junction	47	5.78818	2.35569e-07	NAMPT, ACHE, GABRB3, GLRA1, TRPV1, GABRB2, SNCA, GABBR1, RPS6KB1, BCL2L1, ADA, GRIN2B, GRIN2C, GRIN2D, ILK, CHRNA5, CHRNA4, CHRNA7, CHRNA6, HTR3A, IMPDH1, HCAR2, CHRNA3, CHRNA2, GABRD, GABRG2, GABRA2, GABRA1, GABRA3, GRIN1, GABRA5, SIGMAR1, CDK5, KDR, EPHA4, CHRM5, CHRM4, GRM2, PSEN1, CHRM3, CHRM2, CHRM1, CHRNB4, CHRNB3, CHRNB2, HTR2B, LRRK2	811	459	18224	2.30095	0.00012084	5.2542e-06	0.000340453
Cellular component	GO:0016323	basolateral plasma membrane	26	3.20197	4.23256e-07	HSP90AB1, ERBB2, SLC19A1, ATP12A, ADORA1, TLR9, SLC29A1, EZR, P2RY4, FOLR1, SLC2A1, TEK, ADRA2A, EGFR, HSP90AA1, C5AR1, CFTR, SLC10A1, CHRM3, CA9, CA4, ABCC4, ABCC1, CA2, HPGD, SLC9A1	811	180	18224	3.24581	0.000217107	9.04707e-06	0.000611705
Cellular component	GO:0005737	cytoplasm	295	36.33	8.83502e-07	CYP3A4, LDHB, HRAS, CHIA, PTGS2, SNCA, PTGS1, PGAM1, CLK1, BTK, MAP3K7, HTR1B, APP, FAP, MAP3K8, ILK, RARA, RARB, CCNA2, MAP2K6, SYK, PIK3CG, BRAF, PIM1, POLB, PIM3, PIM2, MAPK1, PPP1CA, CCR5, GPBAR1, ALOX15B, PDGFRA, PDGFRB, EIF2AK2, EIF2AK3, NEK6, CDK5R1, NEK2, NEK1, ERBB2, MME, BCL2L1, ACP1, ADA, PLAA, NR1H2, ARG1, IDH1, PABPC1, DNMT3B, PLAT, DNMT3A, ODC1, TRPC6, LGALS3, MAP2K1, LGALS1, SPHK1,…	811	5222	18224	1.26943	0.000453134	1.81293e-05	0.00127686
Cellular component	GO:0000307	cyclin-dependent protein kinase holoenzyme complex	8	0.985222	1.57138e-06	CCNE1, CCND1, CCND3, CCND2, CCNC, CDK6, CDK4, CDK2	811	15	18224	11.9845	0.000805796	3.10042e-05	0.002271
Cellular component	GO:0043231	intracellular membrane-bounded organelle	51	6.28079	2.02602e-06	CYP3A4, HRAS, TSPO, GLRA1, CYP2C19, PTGS1, PPARG, RORC, BTK, APP, CASP7, DPP7, INSR, CHUK, POLK, RET, STS, ADAM10, BRAF, ATP4A, CDK9, ACKR3, CTSS, CYP1A2, SMO, G6PD, SQLE, CTSB, SMARCA2, PTAFR, NEK6, CDK5R1, CYP1B1, CA13, CYP51A1, SLC37A4, CHEK1, ATP12A, IGF1R, CNR1, DHCR7, HSD17B3, SCARB1, DNMT3B, GAPDH, CYP2C9, GUSB, VCP, PON1, CMA1, UGT2B7	811	558	18224	2.0538	0.00103881	3.84936e-05	0.00292804
Cellular component	GO:0014069	postsynaptic density	25	3.07882	2.25059e-06	CDK5R1, ADAM10, LYN, DRD2, ADORA2A, GRIN1, PRKCG, SIGMAR1, GRM1, CDK5, ADORA1, SRC, GRM5, EPHA4, GRM3, PDPK1, GRIN2C, FYN, PTK2B, CHRM1, MAPT, GSK3B, PDE4B, EEF2K, CHRNA3	811	184	18224	3.05313	0.00115389	4.12333e-05	0.00325259
Cellular component	GO:0098794	postsynapse	9	1.10837	2.69905e-06	SLC29A1, OPRM1, AKT1, GABRA2, GSK3A, GSK3B, DRD4, SNCA, LRRK2	811	22	18224	9.19269	0.00138365	4.77441e-05	0.00390069
Cellular component	GO:0005741	mitochondrial outer membrane	22	2.70936	2.76433e-06	TSPO, MCL1, MAOA, BCL2A1, MAOB, HK2, RAF1, HK1, RPS6KB1, BAD, BCL2L1, PI4KB, ACACB, PGR, ARG1, EPHA4, CISD1, CYP27B1, BCL2, DAO, MTOR, LRRK2	811	149	18224	3.31787	0.0014171	4.72689e-05	0.00399504
Cellular component	GO:0043204	perikaryon	18	2.21675	4.14323e-06	OPRM1, GLRA1, DRD2, OPRK1, PDE11A, PDE10A, CDK5, CTSV, SIRT2, TOP1, EPHA4, MAPK1, PDPK1, PPP1CA, CNR2, PDE9A, LRRK2, HDAC6	811	106	18224	3.81583	0.00212323	6.85616e-05	0.00598779
Cellular component	GO:0045202	synapse	24	2.95567	5.68469e-06	GABRD, EGFR, GABRA2, ACHE, GABRA1, NOS1, GABRB3, GLRA1, GABRB2, OPRK1, GRIN1, GABRA5, MME, RPS6KB1, CHRM5, APP, CHRM4, CHRM3, CHRM2, CHRM1, HRH4, MDM2, ABL1, HTR2B	811	181	18224	2.97958	0.00291201	9.11288e-05	0.00821542
Cellular component	GO:1902711	GABA-A receptor complex	8	0.985222	6.91078e-06	GABRD, GABRG2, GABRA2, GABRA1, GABRB3, GABRB2, GABRA3, GABRA5	811	18	18224	9.98712	0.00353897	0.000107426	0.00998726
Cellular component	GO:0005764	lysosome	27	3.32512	9.01882e-06	SNCA, TLR7, ADA, SRC, ASAH1, TLR9, ACE, TYR, REN, CALCRL, DPP7, STS, LIPA, HCK, CTSS, CTSV, CAPN1, CTSL, ADRB2, CTSK, AKR1B10, CTSD, MPO, CTSC, MTOR, CTSB, LRRK2	811	226	18224	2.68459	0.00461599	0.000136069	0.0130335
Cellular component	GO:0005789	endoplasmic reticulum membrane	67	8.25123	1.11739e-05	CYP3A4, CYP2C19, PTGS2, HMGCR, CYP2D6, PTGS1, LSS, TLR7, FDFT1, TLR9, PTGES, MGLL, SRD5A1, PSENEN, SRD5A2, EGFR, TYRO3, STS, SGK1, PLD1, TRPM8, CYP1A2, SIGMAR1, PSEN1, SQLE, PSEN2, GRM6, HSD11B1, ERN1, HSD11B2, EIF2AK3, DRD1, CYP1B1, HSD3B1, HSD17B2, APH1A, FKBP5, CYP51A1, SLC37A4, NR3C2, FKBP1A, FOLR1, ALOX5AP, BCL2, DHCR7, CD4, HSD17B3, HSPA5, HSD17B7, CYP19A1, NOX4, SOAT1, SOAT2, TBXAS1, CYP2C…	811	862	18224	1.74659	0.00571586	0.000163765	0.0161478
Cellular component	GO:0005615	extracellular space	94	11.5764	1.28246e-05	NAMPT, CHIA, MMP9, PGC, SNCA, MMP8, IGFBP6, MMP7, ANPEP, MMP3, MMP2, SHH, TGFB1, ASAH1, TTR, APP, SERPINA6, FAP, SERPINE1, PLA2G1B, CETP, CFD, AMY2A, EGFR, ICAM1, ATP4A, ELANE, PDE4C, CTSS, MMP13, CTSV, CTSL, CTSK, F3, F2, CA6, CTSD, CTSC, CA2, CTSB, LRRK2, RNPEP, AMY1A, CTSG, ADAMTS5, ADAMTS4, GC, ALPL, XDH, RBP4, ACHE, TNF, PRTN3, CHEK1, KIT, ADA, MIF, IRAK4, ARG1, TNFRSF1A, ACE, EZR, AKR1A1, F…	811	1347	18224	1.56813	0.00655748	0.000182735	0.018533
Cellular component	GO:0043234	protein complex	39	4.80296	1.80618e-05	RBP4, PTGS2, NEK2, NR3C1, AKT1, TTR, KDM1A, INCENP, ILK, TOP2A, ASF1A, FEN1, SYK, AR, HSP90AA1, NOS1, FLT3, HTT, CDK8, PKN1, CFTR, POLB, MBD2, ALK, PTPN11, HDAC5, HDAC4, MAPK1, HDAC2, HDAC1, PSEN1, NTRK1, PSEN2, MAPK3, PDGFRA, MDM2, FABP1, PARP1, HDAC6	811	412	18224	2.12711	0.009223	0.000250396	0.0261004
Cellular component	GO:0043005	neuron projection	27	3.32512	2.10554e-05	OPRM1, PTGS2, GLRA1, SLC6A2, SLC6A3, OPRK1, SLC6A4, RPS6KB1, SRC, ARG1, GRIN2B, HSP90AA1, PTPRF, BRAF, LIMK1, NPBWR1, GRIN1, QDPR, PTPN13, CTSV, NPY5R, GRM5, HDAC1, CHRNB4, CHRNB3, LRRK2, OPRD1	811	237	18224	2.55999	0.0107434	0.00028421	0.0304257
Cellular component	GO:0005783	endoplasmic reticulum	64	7.88177	2.17516e-05	OPRM1, PTGS2, GLRA1, HMGCR, CYP2D6, PDE3B, ADORA1, TLR7, FDFT1, TLR9, PSENEN, CALCRL, PRKCA, STS, PIK3C2B, SIGMAR1, NLRP3, PRKCE, PRKCD, PSEN1, SQLE, BACE2, PSEN2, ERN1, PDE9A, LRRK2, EIF2AK3, AOC3, AVPR2, APH1A, CYP51A1, APH1B, SLC37A4, KCNA5, ALOX5AP, BCL2, DHCR7, TGM2, HSD17B3, HSPA5, SCN5A, APEX1, HSD17B7, CYP19A1, SOAT1, SOAT2, CES2, MAP2K1, PTPN2, HTT, SCD, GRIN1, KCNK2, KDR, SREBF2, NCSTN,…	811	828	18224	1.73689	0.0110967	0.000286079	0.0314316
Cellular component	GO:0031090	organelle membrane	15	1.84729	2.77543e-05	CYP3A4, CYP1B1, CYP2C19, PTGS2, CYP2C9, CYP51A1, PTGS1, CYP2D6, EPHX1, CYP1A2, SQLE, FAAH, SRD5A1, SRD5A2, UGT2B7	811	87	18224	3.87431	0.0141372	0.00035589	0.040104
Cellular component	GO:0009897	external side of plasma membrane	25	3.07882	2.78605e-05	TNF, GLRA1, TRPV1, CCR1, FCER2, ANPEP, KIT, ADA, GSR, MAP3K5, ACE, ECE1, FGB, CHRNA4, CD4, CHRNA7, PTPRC, ICAM1, TRPM8, CTSV, EPHA5, P2RX7, CCR5, CHRNB2, ITGA2B	811	213	18224	2.63744	0.014191	0.00034854	0.0402575

## Sheet: MF
Supplementary Table 4. GO and KEGG pathway analysis for the CCMM targets
Category	ID	Term	Count	%	PValue	Genes	List Total	Pop Hits	Pop Total	Fold Enrichment	Bonferroni	Benjamini	FDR
Molecular function	GO:0004672	protein kinase activity	112	13.7931	6.11881e-60	TBK1, AURKA, RPS6KB1, CLK1, AURKB, BTK, CSNK2A2, MAP3K7, MAP3K5, CSNK2A1, CLK3, CLK2, COQ8B, ILK, MAP3K8, MAP2K6, SYK, PIK3CG, EGFR, RET, CSNK1G1, BRAF, ROCK1, PIM3, PIM2, WEE1, PDGFRA, MAPK9, LRRK2, EIF2AK2, EIF2AK3, NEK6, CDK5R1, NEK2, NEK1, ERBB2, CHEK1, MAPKAPK2, RIOK2, SRC, IRAK4, PTK2, TEK, DYRK3, MAP2K1, TGFBR1, MET, EPHA1, EPHA4, EPHA6, PLK1, DYRK1B, DYRK1A, TNK2, MTOR, IKBKB, ABL1, GRK2,…	811	359	16881	6.49383	8.01564e-57	8.01564e-57	1e-56
Molecular function	GO:0005524	ATP binding	213	26.2315	1.23966e-50	AURKA, CLK1, AURKB, BTK, MAP3K7, MAP3K5, CLK3, CLK2, CLK4, ILK, MAP3K8, PIK3CA, ROS1, MAP2K6, SYK, PIK3CG, TYRO3, ROCK1, BRAF, ROCK2, ABCB11, PIK3CB, PIK3CD, PIM1, PIM3, PIM2, MAPK1, MAPK3, PDGFRA, MAPK9, PDGFRB, MAPK8, EIF2AK2, EIF2AK3, NEK6, PFKFB3, NEK2, ERBB2, NEK1, CHEK1, EPHB3, ATP12A, EPHB4, TK2, EPHB2, TK1, MAP2K1, SPHK2, TGFBR1, SPHK1, ACACB, EPHA1, EPHA2, ATM, GART, KDR, ABCG2, EPHA3, E…	811	1495	16881	2.96562	1.62395e-47	8.11977e-48	2.02599e-47
Molecular function	GO:0004674	protein serine/threonine kinase activity	104	12.8079	5.45051e-50	TBK1, TTK, AURKA, AURKB, CLK1, MAP3K7, CSNK2A2, MAP3K5, CSNK2A1, CLK3, CLK2, COQ8B, CLK4, MAP3K8, ILK, PIK3CA, PRKACA, MAP2K6, SYK, PIK3CG, BRAF, CSNK1G1, ROCK1, ROCK2, PIM1, PIM3, PIM2, MAPK1, MAPK3, MAPK8, LRRK2, EIF2AK2, EIF2AK3, NEK6, NEK2, NEK1, CHEK1, MAPKAPK2, RIOK2, IRAK4, DYRK3, DYRK2, MAP2K1, TGFBR1, ATM, PLK2, PLK1, DYRK1B, DYRK1A, CDC42BPA, TNK2, GRK5, MTOR, IKBKB, ACVRL1, NUAK1, CCNT…	811	376	16881	5.75735	7.14017e-47	2.38006e-47	8.90782e-47
Molecular function	GO:0008144	drug binding	47	5.78818	1.9796e-41	HSP90AB1, NAMPT, PPARA, PPARD, DRD3, DRD2, SLC6A3, CYP2D6, PPARG, DRD4, PNP, TLR7, FNTB, TYMS, HTR1B, ACE, FOLR2, FOLR1, CNR1, FASN, DHODH, NPC1L1, RARA, RARB, TOP2A, PGGT1B, CHRNA2, GABRA1, CYP2C9, PDE4D, PDE10A, SIGMAR1, SMO, NR1I2, DHFR, PDE2A, CHRM3, PYGL, CHRM2, CHRM1, CHRNB4, CHRNB3, CHRNB2, FABP1, HTR2B, HTR2C, HTR2A	811	76	16881	12.8725	2.59327e-38	6.48318e-39	3.23527e-38
Molecular function	GO:0004713	protein tyrosine kinase activity	55	6.7734	2.02936e-36	TTK, BTK, CLK3, CLK2, CLK4, CSK, ROS1, INSR, MAP2K6, SYK, EGFR, TYRO3, RET, HSP90AA1, LYN, ALK, WEE1, TYK2, LCK, PDGFRB, TXK, FGFR1, FGR, BLK, ERBB2, NEK1, KIT, SRC, EPHB2, IGF1R, PTK2, PTK2B, PTK6, TEK, DYRK3, DYRK2, YES1, FLT1, MAP2K1, HCK, MET, AXL, BMX, EPHA2, KDR, EPHA4, EPHA6, FYN, DYRK1B, DYRK1A, JAK1, JAK2, TNK2, JAK3, ABL1	811	133	16881	8.60772	2.65846e-33	5.31692e-34	3.3166e-33
Molecular function	GO:0016301	kinase activity	62	7.63547	9.75644e-28	RPS6KB1, BTK, AKT1, CCNE1, PDPK1, CSNK2A1, COQ8B, CLK4, PIK3CA, CSK, CDC7, PRKCA, PIK3CG, RET, PIK3C2G, BRAF, PIK3C2A, PIK3CB, PIK3C2B, PIK3CD, CDK9, PI4KB, CDK7, ALK, CDK5, WEE1, CDK2, DAPK1, MAPK1, MAPK3, LCK, MAPK9, MAPK8, TXK, LRRK2, CDK5R1, ERBB2, NEK1, PRKDC, CHEK1, SRC, TK2, IRAK4, GCKR, PIK3R1, CSNK1A1, PDK1, SPHK2, SPHK1, RAF1, EPHA2, RPS6KA3, RPS6KA1, PLK1, RPS6KA2, GSK3B, JAK2, TNK2, M…	811	241	16881	5.35491	1.27809e-24	2.13016e-25	1.5945e-24
Molecular function	GO:0004715	non-membrane spanning protein tyrosine kinase activity	28	3.44828	2.71541e-24	FGR, BLK, CLK1, SRC, BTK, PTK2, PTK2B, PTK6, YES1, CSK, SYK, ITK, LYN, HCK, BMX, PRKCD, WEE1, TYK2, FYN, DYRK1A, LCK, JAK1, TXK, JAK2, TNK2, JAK3, EIF2AK2, ABL1	811	46	16881	12.67	3.55718e-21	5.08169e-22	4.43781e-21
Molecular function	GO:0019899	enzyme binding	63	7.75862	1.24927e-20	CYP3A4, CYP2C19, PTGS2, THRB, PPARG, TGFB1, PGR, AKT1, KDM1A, PRMT1, APP, MAPT, RARA, TOP2A, PRKCA, EGFR, AR, LYN, RXRA, ESR1, HDAC10, PRKCH, CFTR, PDE4D, POLB, CYP1A2, ESR2, PRKCE, PRKCD, TNKS2, CCND1, HIF1A, JUN, BACE1, ERN1, MDM2, PDGFRB, MAPK8, MDM4, EIF2AK3, ADORA2A, PRTN3, PRKDC, FKBP1A, EGLN1, ITGB3, SRC, BCHE, CD4, HSPA5, YES1, SCN5A, RAF1, SIRT1, LGALS9, HDAC3, HDAC2, HDAC1, FYN, MAPK14,…	811	333	16881	3.93798	1.63654e-17	2.04567e-18	2.04169e-17
Molecular function	GO:0003707	steroid hormone receptor activity	27	3.32512	5.5205e-20	PPARA, PPARD, THRA, THRB, PPARG, NR3C2, RORC, NR3C1, RORA, PGR, NR1H2, VDR, RARA, RARB, NR1H4, NR1H3, AR, ESRRA, RARG, ESRRB, RXRA, RXRG, ESR1, NR4A1, ESR2, NR1I3, NR1I2	811	56	16881	10.0358	7.23185e-17	8.03539e-18	9.0222e-17
Molecular function	GO:0019901	protein kinase binding	65	8.00493	3.63698e-19	HSP90AB1, ACVRL1, PGAM1, AURKA, CCNE2, CCNE1, MAP3K5, PDPK1, MAPT, ILK, PRKACA, CCNA2, MAP2K6, SYK, EGFR, ADAM10, KIF11, PRKCD, CDK5, CCND1, HIF1A, CCND3, CCND2, LCK, PDGFRB, NEK6, MAP3K12, CDK5R1, FGR, POLA1, BCL2L1, KCNA5, PTK2, ADRA2A, CD4, SCN5A, MAG, PTPN6, PTPRC, MAP2K1, PTPN2, SMAD3, BAD, TNNI3, CDC25C, EPHA1, CDC25A, CDC25B, CCNB1, HDAC4, CCNB3, RPS6KA3, DUSP3, PLCG1, PLK1, GSK3B, JAK2, M…	811	376	16881	3.59835	4.76444e-16	4.76444e-17	5.94395e-16
Molecular function	GO:0004712	protein serine/threonine/tyrosine kinase activity	20	2.46305	8.82313e-19	SGK1, MAP2K1, TTK, AURKA, PRKCG, RPS6KB1, AURKB, CLK1, AKT1, RPS6KA1, CLK3, RPS6KA2, CLK2, DYRK1B, DYRK1A, CLK4, PRKACA, DYRK3, TNK2, DYRK2	811	29	16881	14.3552	1.15583e-15	1.05075e-16	1.44197e-15
Molecular function	GO:0004714	transmembrane receptor protein tyrosine kinase activity	21	2.58621	4.72782e-17	EGFR, TYRO3, RET, FLT1, FLT3, FLT4, ERBB2, MET, AXL, KIT, ALK, EPHB4, EPHA2, KDR, IGF1R, NTRK1, TEK, PDGFRA, ROS1, INSR, CSF1R	811	38	16881	11.5031	6.19345e-14	5.16121e-15	7.72672e-14
Molecular function	GO:0004879	RNA polymerase II transcription factor activity, ligand-activated sequence-specific DNA binding	18	2.21675	1.17094e-13	PPARA, AR, PPARD, ESRRA, ESRRB, RXRA, PPARG, ESR1, NR4A1, RORC, RORA, ESR2, AHR, NR1H2, NR1I3, NR1I2, NR1H4, NR1H3	811	36	16881	10.4075	1.53438e-10	1.1803e-11	1.91425e-10
Molecular function	GO:0004089	carbonate dehydratase activity	12	1.47783	9.26884e-13	CA14, CA9, CA13, CA12, CA7, CA5A, CA5B, CA6, CA4, CA3, CA2, CA1	811	14	16881	17.8415	1.21427e-09	8.67337e-11	1.51488e-09
Molecular function	GO:0032041	NAD-dependent histone deacetylase activity (H3-K14 specific)	11	1.35468	3.70752e-12	HDAC5, HDAC4, HDAC3, HDAC2, HDAC1, HDAC10, HDAC11, HDAC9, HDAC8, HDAC7, HDAC6	811	12	16881	19.0805	4.8568e-09	3.23786e-10	6.05916e-09
Molecular function	GO:0004114	3',5'-cyclic-nucleotide phosphodiesterase activity	14	1.72414	4.76286e-12	PDE11A, PDE3B, PDE4D, PDE10A, PDE4C, PDE6D, PDE2A, PDE7A, PDE1C, PDE4A, PDE4B, PDE5A, PDE8B, PDE9A	811	23	16881	12.67	6.23934e-09	3.89959e-10	7.78398e-09
Molecular function	GO:0005102	receptor binding	50	6.15764	1.91704e-11	SLC6A3, IGFBP6, BTK, PGR, APP, SERPINE1, PLA2G1B, DAO, RARA, NOS2, CSK, DPP4, AR, ADAM10, LYN, F2, PDGFRB, TXK, BLK, KCNA5, SRC, EPHB2, MIF, PTK2, PTK2B, FGB, PTK6, REN, IDH1, YES1, GBA, PLAT, MAG, ITK, PAOX, GUSB, HCK, GRIN1, BMX, EPHX2, PLG, P2RX7, JAK1, JAK2, IGFBP1, JAK3, ABL1, IGFBP2, IGFBP4, F2R	811	353	16881	2.94831	2.51133e-08	1.47725e-09	3.13304e-08
Molecular function	GO:0042166	acetylcholine binding	14	1.72414	3.78564e-11	ACHE, CHRM3, CHRNB4, CHRNA5, CHRNA4, SLC18A3, CHRNB3, CHRNB2, CHRNA7, CHRNA6, HTR3A, HTR3B, CHRNA3, CHRNA2	811	26	16881	11.2081	4.95919e-08	2.7551e-09	6.1869e-08
Molecular function	GO:0005515	protein binding	511	62.931	8.70459e-11	LDHB, HRAS, PTGS2, PGAM1, RORC, CLK1, RORA, BTK, MAP3K7, PGR, MAP3K5, APP, HTR1B, HTR1A, GRIN2B, CLK3, GRIN2C, CLK2, GRIN2D, FAP, INCENP, CLK4, MAP3K8, SERPINE1, ILK, PIK3CA, CCNA1, CCNA2, ROS1, MAP2K6, SYK, PIK3CG, TYRO3, BRAF, ROCK1, ROCK2, PIK3CB, RXRA, PIK3CD, RXRG, PTPRS, MAPK1, PPP1CA, F3, JUN, BACE1, F2, MAPK3, MAPK9, MAPK8, EIF2AK2, EIF2AK3, ADAMTS5, ADAMTS4, ERBB2, BCL2L1, ACP1, TNKS, PA…	811	8785	16881	1.21076	1.1403e-07	6.00159e-09	1.4226e-07
Molecular function	GO:0005230	extracellular ligand-gated ion channel activity	15	1.84729	1.07278e-10	GABRD, GABRG2, GABRA2, GABRA1, GABRB3, TRPV1, GABRB2, GABRA3, GABRA5, CHRNB4, CHRNA4, CHRNA7, HTR3A, HTR3B, CHRNA2	811	33	16881	9.46138	1.40534e-07	7.0267e-09	1.75325e-07
Molecular function	GO:0004115	3',5'-cyclic-AMP phosphodiesterase activity	11	1.35468	1.47821e-10	PDE2A, PDE7A, PDE4A, PDE4B, PDE3B, PDE11A, PDE10A, PDE3A, PDE8B, PDE4D, PDE4C	811	15	16881	15.2644	1.93646e-07	9.22125e-09	2.41586e-07
Molecular function	GO:0019903	protein phosphatase binding	19	2.3399	5.08256e-10	EGFR, HSP90AA1, NEK2, FLT4, ERBB2, MET, PPARG, MAP3K5, HSP90B1, VCP, MAPK14, LCK, JAK1, JAK3, CSK, ROS1, EIF2AK3, PIK3R1, CSF1R	811	63	16881	6.27755	6.65815e-07	3.02643e-08	8.30648e-07
Molecular function	GO:0042803	protein homodimerization activity	75	9.23645	7.84762e-10	NAMPT, PTGS2, TNNC1, HMGCR, SLC6A4, TTK, NFKB1, TGFB1, TYR, MAP3K5, PRMT8, FAP, MGLL, CHRNA7, NOS2, TOP2A, DPP4, TERT, CHUK, ADAM10, HSP90AA1, TRPM8, BCL2A1, QDPR, DAPK3, TARS, ADRB2, G6PD, JUN, GRM6, ERN1, PDGFRA, KCNH2, LRRK2, EIF2AK3, MAP3K12, AOC3, XDH, FGFR1, ACHE, MCL1, DRD2, FKBP1A, BCL2L1, KIT, HPRT1, TYMS, ERCC5, ECE1, ATIC, BCL2, ADRA2A, FASN, IDH1, CAMK2B, SCARB1, CD4, TCF4, HPGDS, CSF…	811	730	16881	2.13853	1.02804e-06	4.46973e-08	1.28254e-06
Molecular function	GO:0008134	transcription factor binding	41	5.04926	9.05885e-10	PPARA, PPARD, THRA, NAAA, CCNT1, PPARG, PRKDC, NFKB1, RORA, KDM1A, BCL2, RARA, PIK3R1, AR, EPAS1, HTT, ESRRB, PIM1, ESR1, SMAD3, HDAC11, NLRP3, SIRT1, SIRT2, AHR, HDAC5, HDAC4, MAPK1, CCND1, HDAC3, HDAC2, HIF1A, EP300, HDAC1, UBA2, JUN, MAPK9, HDAC9, PARP1, HDAC8, NCOR2	811	284	16881	3.00499	1.18671e-06	4.94462e-08	1.4805e-06
Molecular function	GO:0033558	protein deacetylase activity	9	1.10837	1.12223e-09	HDAC5, HDAC4, HDAC3, HDAC2, HDAC1, HDAC10, HDAC9, SIRT1, SIRT2	811	10	16881	18.7335	1.47012e-06	5.88049e-08	1.83407e-06
Molecular function	GO:0042277	peptide binding	18	2.21675	1.33327e-09	AVPR2, MME, OXTR, RPS6KB1, ANPEP, GNRHR, CTSV, HCRTR2, FNTB, LNPEP, HCRTR1, PPIA, AVPR1B, AVPR1A, CMA1, PGGT1B, TUBB3, RNPEP	811	59	16881	6.35035	1.74658e-06	6.71761e-08	2.17897e-06
Molecular function	GO:0031994	insulin-like growth factor I binding	9	1.10837	1.13247e-08	IGF1R, IGFBP6, IGFBP1, ITGB3, IGFBP2, IGFBP3, INSR, IGFBP4, IGFBP5	811	12	16881	15.6113	1.48353e-05	5.49458e-07	1.85081e-05
Molecular function	GO:0005496	steroid binding	12	1.47783	1.86715e-08	SHBG, PGR, CYP3A4, AR, ESRRA, ESRRB, SERPINA6, NR3C2, ESR1, HSD11B2, NR3C1, ESR2	811	27	16881	9.25113	2.44594e-05	8.73559e-07	3.0515e-05
Molecular function	GO:0004252	serine-type endopeptidase activity	36	4.4335	2.01107e-08	PREP, PRTN3, MMP9, MMP8, PRSS1, MMP7, MMP3, MMP2, MMP1, CTRC, FAP, CFD, DPP4, PLAT, F10, BMP1, KLK2, ELANE, KLK1, MMP15, CTSS, MMP14, MMP13, CTSV, PLG, MMP12, CTSL, CTSK, F3, F2, CTSD, CMA1, CTSC, CTSB, PLAU, CTSG	811	255	16881	2.93859	2.63446e-05	9.08446e-07	3.2867e-05
Molecular function	GO:0004175	endopeptidase activity	16	1.97044	2.16839e-08	ADAM10, APH1A, MMP9, APH1B, ELANE, MME, MMP3, MMP12, MMP1, NCSTN, ACE, ECE1, PSEN1, FAP, PSEN2, CMA1	811	54	16881	6.16742	2.84055e-05	9.46863e-07	3.54382e-05
Molecular function	GO:0016491	oxidoreductase activity	31	3.81773	2.73477e-08	CYP3A4, CYP24A1, CYP2C19, HSD17B2, SNCA, CYP2D6, ADH1C, FDFT1, AKR1C3, AKR1C2, GSR, KDM1A, TYR, AKR1A1, FASN, NOS3, APEX1, AKR1C1, IMPDH2, NOX4, PAOX, CYP2C9, SCD, MAOA, MAOB, CYP1A2, SQLE, AKR1B1, ALDH2, HSD11B1, HPGD	811	200	16881	3.22633	3.58248e-05	1.15566e-06	4.46946e-05
Molecular function	GO:0004693	cyclin-dependent protein serine/threonine kinase activity	13	1.60099	2.83591e-08	CCNB1, CDK1, CDK5R1, CCNB2, CCND3, CDK8, CDK9, CDK6, CDK7, CDK4, CDK5, CDK2, CDK3	811	34	16881	7.95869	3.71498e-05	1.16095e-06	4.63476e-05
Molecular function	GO:0042802	identical protein binding	72	8.867	2.8988e-08	LDHB, TRPV1, MMP9, SNCA, PPARG, TRPV3, RPS6KB1, NFKB1, BTK, AKT1, TTR, PRMT1, APP, CLK3, CLK2, PRMT8, SLC2A1, DPP9, CSK, DPP4, EGFR, HSP90AA1, BRAF, ESR1, FBP1, ALK, DAPK2, DAPK3, DAPK1, MAPK1, G6PD, JUN, LCK, ERN1, MDM2, CTSC, LRRK2, KCNH2, EIF2AK3, ITGA2B, FGFR1, TNF, DRD2, ADORA2A, ERBB2, DRD4, BCL2L1, ITGB3, HPRT1, EPHB2, TK1, IGF1R, BCHE, BCL2, PTK6, TCF4, GAPDH, DNMT3A, HTT, SMAD3, RAF1, SI…	811	749	16881	2.00091	3.79736e-05	1.15074e-06	4.73753e-05
Molecular function	GO:0004889	acetylcholine-activated cation-selective channel activity	11	1.35468	3.96258e-08	CHRNA5, CHRNB4, CHRNA4, CHRNB3, CHRNA7, CHRNB2, CHRNA6, HTR3A, HTR3B, CHRNA3, CHRNA2	811	23	16881	9.95502	5.19085e-05	1.52676e-06	6.47608e-05
Molecular function	GO:0015464	acetylcholine receptor activity	11	1.35468	3.96258e-08	CHRNA5, CHRNB4, CHRNA4, CHRNB3, CHRNA7, CHRNB2, CHRNA6, HTR3A, HTR3B, CHRNA3, CHRNA2	811	23	16881	9.95502	5.19085e-05	1.52676e-06	6.47608e-05
Molecular function	GO:0051378	serotonin binding	8	0.985222	6.0348e-08	HTR1B, HTR1A, HTR2B, HTR3A, HTR1D, HTR2C, HTR1F, HTR2A	811	10	16881	16.652	7.90527e-05	2.25874e-06	9.86272e-05
Molecular function	GO:0004716	receptor signaling protein tyrosine kinase activity	8	0.985222	6.0348e-08	EGFR, TYRO3, LYN, ERBB2, KIT, INSR, KDR, SYK	811	10	16881	16.652	7.90527e-05	2.25874e-06	9.86272e-05
Molecular function	GO:0016907	G-protein coupled acetylcholine receptor activity	7	0.862069	8.05075e-08	CHRM5, CHRM4, HRH3, CHRM3, CHRM2, CHRM1, HRH4	811	7	16881	20.815	0.000105459	2.92957e-06	0.000131574
Molecular function	GO:0035005	1-phosphatidylinositol-4-phosphate 3-kinase activity	7	0.862069	8.05075e-08	PIK3CG, PIK3C2G, PIK3CB, PIK3C2A, PIK3C2B, PIK3CD, PIK3CA	811	7	16881	20.815	0.000105459	2.92957e-06	0.000131574
Molecular function	GO:0020037	heme binding	24	2.95567	1.43083e-07	NOX4, CYP3A4, CYP24A1, NOS1, TBXAS1, CYP1B1, CYP2C19, PTGS2, CYP11B1, CYP2C9, CYP51A1, CYP11B2, PTGS1, CYP2D6, IDO1, CYP1A2, SRC, CYP17A1, CYP27B1, MPO, NOS3, JAK2, NOS2, CYP19A1	811	137	16881	3.64643	0.000187421	5.06591e-06	0.000233842
Molecular function	GO:0043560	insulin receptor substrate binding	8	0.985222	1.5906e-07	IGF1R, PIK3CB, PIK3CA, JAK2, PRKCD, INSR, PIK3R1, PTPN11	811	11	16881	15.1382	0.000208347	5.48337e-06	0.000259953
Molecular function	GO:0005003	ephrin receptor activity	8	0.985222	1.5906e-07	EPHA5, EPHA4, EPHA6, EPHB3, EPHB4, EPHA2, EPHA3, EPHB2	811	11	16881	15.1382	0.000208347	5.48337e-06	0.000259953
Molecular function	GO:0004407	histone deacetylase activity	13	1.60099	1.61997e-07	HDAC10, HDAC11, SIRT1, SIRT2, HDAC5, KDM1A, HDAC4, HDAC3, HDAC2, HDAC1, HDAC9, HDAC8, HDAC6	811	39	16881	6.93835	0.000212193	5.44141e-06	0.000264752
Molecular function	GO:0031995	insulin-like growth factor II binding	7	0.862069	3.0889e-07	IGFBP6, IGFBP1, IGFBP2, IGFBP3, INSR, IGFBP4, IGFBP5	811	8	16881	18.2132	0.000404564	1.01161e-05	0.00050482
Molecular function	GO:0042826	histone deacetylase binding	20	2.46305	3.28334e-07	HSP90AB1, HSP90AA1, HDAC10, PKN1, SIRT2, HDAC5, HDAC4, CCND1, HDAC3, HIF1A, HDAC1, RARA, MAPK8, PARP1, HDAC9, DNMT3B, NCOR1, TOP2A, NCOR2, HDAC6	811	102	16881	4.08138	0.000430025	1.04906e-05	0.000536598
Molecular function	GO:0004222	metalloendopeptidase activity	21	2.58621	3.8458e-07	ADAM10, BMP1, MMP9, MMP8, MMP7, MME, MMP26, MMP16, MMP15, MMP3, MMP14, MMP2, MMP13, MMP1, MMP25, MMP12, ECE1, FAP, ADAM17, ADAMTS5, ADAMTS4	811	113	16881	3.86828	0.000503673	1.19952e-05	0.000628521
Molecular function	GO:0008270	zinc ion binding	94	11.5764	8.2158e-07	PPARA, PPARD, THRA, QPCTL, GLRA1, THRB, MMP9, DBF4, SNCA, MMP8, PPARG, ADH1C, MMP7, MMP26, RORC, ADH1A, ANPEP, RORA, MMP3, MMP2, MMP1, SHH, MMP25, LNPEP, PGR, FNTB, GRIN2B, RARA, RARB, PRKCA, AR, RARG, LIMK2, LIMK1, RXRA, CA12, ESR1, RXRG, MMP16, PRKCG, MMP15, ESR2, MMP14, MMP13, MMP12, PRKCB, EP300, CA9, CA7, CA6, CA4, MDM2, CA3, CA2, MDM4, CA1, RNPEP, ADAMTS5, ADAMTS4, CA13, CA5A, CA5B, NR3C2, …	811	1169	16881	1.67375	0.00107569	2.50292e-05	0.00134271
Molecular function	GO:0043548	phosphatidylinositol 3-kinase binding	9	1.10837	1.27963e-06	IGF1R, TYRO3, FYN, LCK, AXL, PDGFRB, JAK2, INSR, PIK3R1	811	19	16881	9.85976	0.00167491	3.80974e-05	0.00209129
Molecular function	GO:0005088	Ras guanyl-nucleotide exchange factor activity	20	2.46305	2.20758e-06	EGFR, FGFR1, RET, ERBB2, GRIN1, KIT, PTK2, GRIN2B, GRIN2C, FYN, GRIN2D, TEK, PDGFRA, PDGFRB, JAK1, CAMK2B, JAK2, JAK3, CALM1, IL2	811	115	16881	3.62001	0.00288776	6.42631e-05	0.00360781
Molecular function	GO:0004697	protein kinase C activity	8	0.985222	2.61807e-06	PRKCA, PRKCQ, PRKCH, PKN1, PRKCG, PRKCE, PRKCD, PRKCB	811	15	16881	11.1014	0.0034238	7.45553e-05	0.00427864
Molecular function	GO:0004435	phosphatidylinositol phospholipase C activity	10	1.23153	2.76748e-06	EDNRA, CASR, CHRM5, CCKBR, CCR5, CHRM3, PLCG1, CCR1, CHRM1, BDKRB2	811	27	16881	7.70928	0.00361884	7.71334e-05	0.00452283
Molecular function	GO:0005506	iron ion binding	23	2.83251	3.93473e-06	XDH, CYP3A4, CYP24A1, NOS1, TBXAS1, CYP1B1, CYP2C19, CYP11B1, CYP2C9, CYP51A1, CYP11B2, SCD, CYP2D6, EGLN1, CYP1A2, CYP17A1, ALOX15, CYP27B1, ALOX15B, NOS3, ALOX5, CYP19A1, ALOX12	811	153	16881	3.12906	0.00514125	0.00010738	0.00643037
Molecular function	GO:0016303	1-phosphatidylinositol-3-kinase activity	12	1.47783	4.06905e-06	PIK3CG, FGFR1, PIK3C2G, PIK3CB, PIK3C2A, PIK3C2B, PIK3CD, PIK3CA, PIK3R1, ATM, TLR9, PTPN11	811	43	16881	5.80885	0.00531629	0.000108779	0.00664988
Molecular function	GO:0008066	glutamate receptor activity	7	0.862069	4.49887e-06	GRM5, GRM4, GRM3, GRM2, GRM8, GRM6, GRM1	811	11	16881	13.2459	0.0058762	0.000117864	0.00735229
Molecular function	GO:0015276	ligand-gated ion channel activity	11	1.35468	4.98388e-06	CHRNA5, CHRNB4, CHRNA4, CHRNB3, CHRNA7, CHRNB2, CHRNA6, HTR3A, CHRNA3, CALM1, CHRNA2	811	36	16881	6.36015	0.00650763	0.000128009	0.00814488
Molecular function	GO:0046934	phosphatidylinositol-4,5-bisphosphate 3-kinase activity	14	1.72414	6.07559e-06	PIK3CG, EGFR, FGFR1, PIK3CB, ERBB2, PIK3CD, KIT, PTPN11, FYN, LCK, PDGFRA, PIK3CA, PDGFRB, PIK3R1	811	62	16881	4.70017	0.00792746	0.000153047	0.00992893
Molecular function	GO:0046982	protein heterodimerization activity	46	5.66502	6.27471e-06	RBP4, PPARD, MCL1, DRD2, ERBB2, POLA1, SAE1, NFKB1, BCL2L1, BDKRB2, ADORA1, TGFB1, TTR, TYR, PRMT8, BCL2, ADRA2A, RARA, TCF4, TOP2A, CHUK, PIK3R1, EGFR, TYRO3, LIMK2, BRAF, EPAS1, LIMK1, RXRA, BCL2A1, AXL, NR4A1, SMAD3, RAF1, BAD, KCNK3, AHR, NAE1, HIF1A, UBA2, JUN, CHRNB4, ADRA1A, CHRNB2, IKBKB, AOC3	811	465	16881	2.05912	0.00818621	0.00015508	0.0102543
Molecular function	GO:0070006	metalloaminopeptidase activity	9	1.10837	6.99277e-06	LNPEP, METAP1, METAP2, MMP16, ANPEP, MMP15, MMP14, RNPEP, DNPEP	811	23	16881	8.14502	0.00911873	0.000169626	0.0114277
Molecular function	GO:0005080	protein kinase C binding	12	1.47783	8.27189e-06	HDAC5, AKT1, AVPR1B, AVPR1A, PKN1, GRK5, ABL1, HDAC9, TOP2A, SRC, HDAC7, PRKCB	811	46	16881	5.43001	0.0107777	0.000197003	0.013518
Molecular function	GO:0030235	nitric-oxide synthase regulator activity	6	0.738916	1.24658e-05	HSP90AB1, AKT1, EGFR, HSP90AA1, ESR1, CALM1	811	8	16881	15.6113	0.0161977	0.000291571	0.0203711
Molecular function	GO:0032052	bile acid binding	6	0.738916	1.24658e-05	AKR1C2, PYGL, PLA2G1B, FABP1, AKR1C1, NR1H4	811	8	16881	15.6113	0.0161977	0.000291571	0.0203711
Molecular function	GO:0097110	scaffold protein binding	12	1.47783	1.28323e-05	MAP3K7, NOS1, MAPK3, MDM2, NOS3, PDE4D, KCNA5, KCNH2, IKBKB, SCN5A, SRC, CHUK	811	48	16881	5.20376	0.0166699	0.000294877	0.0209699
Molecular function	GO:0000287	magnesium ion binding	26	3.20197	1.60308e-05	SNCA, COMT, HPRT1, MAP3K7, IRAK4, MAP3K5, MAP3K8, IDH1, DYRK3, DYRK2, TOP2A, FEN1, HPGDS, ATP4A, SPHK1, EPHX2, WEE1, RPS6KA5, RPS6KA3, RPS6KA1, RPS6KA2, CDC42BPA, ERN1, ABL1, NEK6, DUT	811	204	16881	2.6529	0.0207815	0.000362011	0.026196
Molecular function	GO:0004890	GABA-A receptor activity	8	0.985222	1.7312e-05	GABRD, GABRG2, GABRA2, GABRA1, GABRB3, GABRB2, GABRA3, GABRA5	811	19	16881	8.76423	0.0224237	0.000384316	0.0282895
Molecular function	GO:0030594	neurotransmitter receptor activity	9	1.10837	1.95964e-05	HTR1B, HTR1A, HTR7, HTR6, HTR2B, HTR1D, HTR2C, HTR1F, HTR2A	811	26	16881	7.20521	0.0253448	0.000427766	0.0320217
Molecular function	GO:0035004	phosphatidylinositol 3-kinase activity	5	0.615764	2.53123e-05	PIK3CG, PIK3CB, PIK3C2A, PIK3CD, PIK3CA	811	5	16881	20.815	0.0326158	0.000543452	0.0413601
Molecular function	GO:0004957	prostaglandin E receptor activity	5	0.615764	2.53123e-05	PTGER1, PTGER2, PTGER3, PTGER4, HPGD	811	5	16881	20.815	0.0326158	0.000543452	0.0413601
Molecular function	GO:0047555	3',5'-cyclic-GMP phosphodiesterase activity	7	0.862069	2.58212e-05	PDE2A, PDE5A, PDE3B, PDE11A, PDE10A, PDE9A, PDE3A	811	14	16881	10.4075	0.0332605	0.000545436	0.0421915
Molecular function	GO:0004707	MAP kinase activity	7	0.862069	2.58212e-05	MAPK1, MAPK14, MAPK3, MAPK9, MAPK8, MAPK11, MAPK10	811	14	16881	10.4075	0.0332605	0.000545436	0.0421915
Molecular function	GO:0004177	aminopeptidase activity	9	1.10837	2.66822e-05	LNPEP, LAP3, METAP1, METAP2, ANPEP, DPP9, CTSV, RNPEP, DNPEP	811	27	16881	6.93835	0.0343503	0.000554674	0.043598
Molecular function	GO:0050661	NADP binding	10	1.23153	2.9497e-05	GSR, G6PD, DHFR, NOS1, HMGCR, DHCR7, IDH1, NOS3, NOS2, GAPDH	811	35	16881	5.94716	0.0379046	0.000603594	0.0481963
Molecular function	GO:0004993	G-protein coupled serotonin receptor activity	9	1.10837	3.57929e-05	HTR1B, HTR1A, HTR7, HTR6, HTR2B, HTR1D, HTR2C, HTR1F, HTR2A	811	28	16881	6.69055	0.0458072	0.000721117	0.0584806

## Sheet: KEGG
Supplementary Table 4. GO and KEGG pathway analysis for the CCMM targets
Category	ID	Term	Count	%	PValue	Genes	List Total	Pop Hits	Pop Total	Fold Enrichment	Bonferroni	Benjamini	FDR
KEGG pathway	hsa04080	Neuroactive ligand-receptor interaction	117	14.4089	1.37378e-47	F2RL3, TSPO, THRA, ADORA3, THRB, GABRB3, GABRB2, ADORA1, S1PR3, HTR1B, PTGIR, HTR1A, GRIN2B, GRIN2C, GRIN2D, CHRNA5, CHRNA4, CHRNA7, CHRNA6, HTR1D, CHRNA3, HTR1F, CHRNA2, C5AR1, CRHR1, HTR7, F2, HTR6, DRD1, DRD3, ADORA2B, DRD2, ADORA2A, DRD4, BDKRB2, HCRTR2, HCRTR1, P2RY4, CNR1, CNR2, ADRA2A, ADRA2B, GABRD, GABRA2, GABRA1, GABRA3, GRIN1, GABRA5, NPY5R, GPR35, P2RX7, P2RX3, AVPR1B, MTNR1B, CHRNB4,…	674	277	6879	4.31094	3.68174e-45	3.68174e-45	1.80418e-44
KEGG pathway	hsa04020	Calcium signaling pathway	60	7.38916	3.37026e-18	TACR2, TNNC1, TACR1, EDNRA, EDNRB, GRIN2C, GRIN2D, NOS3, CHRNA7, PRKACA, NOS2, PRKCA, EGFR, PTGER1, PTGER3, CCKBR, PRKCG, GRM1, PRKCB, GRM5, CD38, CHRM5, ADRB2, CHRM3, CHRM2, HTR7, CHRM1, HTR6, PDGFRA, PDGFRB, PTAFR, DRD1, ADORA2B, ADORA2A, ERBB2, OXTR, BDKRB2, HRH1, PDE1C, PTK2B, CAMK2B, NOS1, SPHK2, GRIN1, SPHK1, PTGFR, P2RX7, PLCG1, P2RX3, AVPR1B, TBXA2R, AVPR1A, ADRA1A, HTR2B, HTR2C, ADRA1D, …	674	179	6879	3.42108	9.0323e-16	4.51615e-16	4.42616e-15
KEGG pathway	hsa05200	Pathways in cancer	96	11.8227	4.20647e-18	HSP90AB1, F2RL3, HRAS, PPARD, PTGS2, MMP9, PPARG, NFKB1, MMP2, MMP1, SHH, TGFB1, CCNE2, AKT1, EDNRA, EDNRB, CCNE1, CASP3, SLC2A1, PIK3CA, GNG2, PRKACA, RARA, NOS2, RARB, CHUK, EGFR, PIK3CG, PRKCA, PTGER1, AR, RET, PTGER2, PTGER3, HSP90AA1, ROCK1, BRAF, PTGER4, PIK3CB, ROCK2, RXRA, PIK3CD, RXRG, CDK6, PRKCG, DAPK2, CDK4, DAPK3, CDK2, DAPK1, PRKCB, SMO, MAPK1, CCND1, HIF1A, EP300, GNB1, JUN, MAPK3,…	674	393	6879	2.49313	1.12733e-15	3.75778e-16	5.52434e-15
KEGG pathway	hsa04024	cAMP signaling pathway	62	7.63547	3.58118e-17	PPARA, GABBR1, PDE3B, NFKB1, ADORA1, EDNRA, AKT1, HTR1B, HTR1A, GRIN2B, GRIN2C, PDE4A, GRIN2D, PDE4B, PIK3CA, PRKACA, HTR1D, HCAR2, HTR1F, PIK3CG, PTGER2, PLD1, PTGER3, ROCK1, BRAF, ROCK2, PIK3CB, PIK3CD, CFTR, PDE4D, PDE4C, MAPK1, PPP1CA, ADRB2, EP300, CHRM2, JUN, CHRM1, MAPK3, HTR6, MAPK9, MAPK8, DRD1, ADORA2A, DRD2, OXTR, CAMK2B, PIK3R1, GPR119, MAP2K1, GRIN1, RAF1, PDE3A, BAD, MAPK10, NPY1R, …	674	198	6879	3.19589	9.59757e-15	2.39939e-15	4.70316e-14
KEGG pathway	hsa05215	Prostate cancer	37	4.55665	8.45582e-15	HSP90AB1, FGFR1, HRAS, ERBB2, NFKB1, AKT1, CCNE2, CCNE1, IGF1R, PDPK1, BCL2, PIK3CA, SRD5A2, CHUK, PIK3R1, PIK3CG, EGFR, AR, HSP90AA1, BRAF, MAP2K1, PIK3CB, PIK3CD, RAF1, BAD, CDK2, MAPK1, CCND1, HSP90B1, EP300, GSK3B, MAPK3, PDGFRA, PDGFRB, MDM2, MTOR, IKBKB	674	88	6879	4.29126	2.2613e-12	4.52305e-13	1.108e-11
KEGG pathway	hsa04066	HIF-1 signaling pathway	38	4.6798	3.40808e-14	PFKFB3, ERBB2, HK2, MKNK2, MKNK1, HK1, NFKB1, RPS6KB1, EGLN1, AKT1, IGF1R, BCL2, SERPINE1, TEK, SLC2A1, PIK3CA, NOS3, CAMK2B, NOS2, INSR, GAPDH, PIK3R1, PRKCA, PDK1, PIK3CG, EGFR, FLT1, MAP2K1, PIK3CB, PIK3CD, PRKCG, PRKCB, MAPK1, EP300, HIF1A, PLCG1, MAPK3, MTOR	674	96	6879	4.03997	9.13447e-12	1.52245e-12	4.47642e-11
KEGG pathway	hsa04914	Progesterone-mediated oocyte maturation	36	4.4335	3.69473e-14	HSP90AB1, PDE3B, AKT1, PGR, IGF1R, PIK3CA, PRKACA, CCNA1, CCNA2, PIK3R1, PIK3CG, CDK1, HSP90AA1, BRAF, MAP2K1, PIK3CB, PIK3CD, RAF1, MAPK11, MAPK10, CDC25C, CDK2, CDC25A, CDC25B, CCNB1, MAPK1, CCNB3, RPS6KA3, CCNB2, RPS6KA1, RPS6KA2, PLK1, MAPK14, MAPK3, MAPK9, MAPK8	674	87	6879	4.22327	9.90807e-12	1.41542e-12	4.85501e-11
KEGG pathway	hsa05230	Central carbon metabolism in cancer	30	3.69458	1.50658e-13	FGFR1, HRAS, ERBB2, PGAM1, HK2, HK1, KIT, AKT1, SLC2A1, PIK3CA, PIK3R1, PDK1, PIK3CG, EGFR, RET, MAP2K1, PIK3CB, FLT3, PIK3CD, MET, RAF1, MAPK1, G6PD, HIF1A, GCK, NTRK1, MAPK3, PDGFRA, PDGFRB, MTOR	674	64	6879	4.78417	4.03761e-11	5.04707e-12	1.97853e-10
KEGG pathway	hsa04750	Inflammatory mediator regulation of TRP channels	37	4.55665	4.24861e-13	TRPV1, TRPV3, BDKRB2, SRC, HRH1, PIK3CA, PRKACA, CAMK2B, PIK3R1, MAP2K6, PRKCA, PIK3CG, PTGER2, TRPM8, PTGER4, PIK3CB, PIK3CD, TRPA1, PRKCH, PRKCG, MAPK11, MAPK10, PRKCE, PRKCD, PRKCB, PRKCQ, PPP1CA, PLCG1, MAPK14, NTRK1, MAPK9, MAPK8, HTR2B, HTR2C, CALM1, HTR2A, ALOX12	674	98	6879	3.85337	1.13868e-10	1.26521e-11	5.57998e-10
KEGG pathway	hsa04071	Sphingolipid signaling pathway	41	5.04926	8.24363e-13	HRAS, ADORA3, TNF, NFKB1, BDKRB2, ADORA1, ASAH1, AKT1, S1PR3, TNFRSF1A, MAP3K5, PDPK1, BCL2, PIK3CA, NOS3, PIK3R1, PRKCA, PIK3CG, PLD1, MAP2K1, SPHK2, ROCK1, PIK3CB, ROCK2, PIK3CD, SPHK1, RAF1, PRKCG, MAPK11, MAPK10, PRKCE, PRKCB, MAPK1, FYN, MAPK14, MAPK3, CTSD, MAPK9, ABCC1, MAPK8, OPRD1	674	120	6879	3.48713	2.20923e-10	2.20923e-11	1.0826e-09
KEGG pathway	hsa04726	Serotonergic synapse	39	4.80296	1.21632e-12	HRAS, CYP2C19, GABRB3, PTGS2, GABRB2, CYP2D6, SLC6A4, PTGS1, CASP3, APP, HTR1B, HTR1A, PRKACA, GNG2, HTR3A, HTR1D, HTR3B, HTR1F, PRKCA, MAP2K1, BRAF, CYP2C9, MAOA, MAOB, RAF1, PRKCG, PRKCB, MAPK1, ALOX15, ALOX15B, GNB1, HTR7, MAPK3, HTR6, ALOX5, HTR2B, HTR2C, HTR2A, ALOX12	674	111	6879	3.58597	3.25985e-10	2.9635e-11	1.59744e-09
KEGG pathway	hsa05223	Non-small cell lung cancer	27	3.32512	1.38587e-12	HRAS, ERBB2, AKT1, PDPK1, PIK3CA, RARB, PIK3R1, PRKCA, PIK3CG, EGFR, BRAF, MAP2K1, PIK3CB, RXRA, PIK3CD, RXRG, RAF1, PRKCG, CDK6, BAD, CDK4, ALK, PRKCB, MAPK1, CCND1, PLCG1, MAPK3	674	56	6879	4.92086	3.71419e-10	3.09516e-11	1.82009e-09
KEGG pathway	hsa04722	Neurotrophin signaling pathway	40	4.92611	3.97223e-12	HRAS, NFKB1, MAPKAPK2, IRAK4, AKT1, MAP3K5, PDPK1, BCL2, PIK3CA, CAMK2B, PIK3R1, PIK3CG, BRAF, MAP2K1, PIK3CB, PIK3CD, RAF1, MAPK11, BAD, MAPK10, PRKCD, PTPN11, RPS6KA5, MAPK1, RPS6KA3, PLCG1, RPS6KA1, PSEN1, RPS6KA2, JUN, NTRK1, MAPK14, GSK3B, PSEN2, MAPK3, MAPK9, MAPK8, IKBKB, ABL1, CALM1	674	120	6879	3.40208	1.06457e-09	8.18898e-11	5.21677e-09
KEGG pathway	hsa05032	Morphine addiction	34	4.18719	6.23968e-12	OPRM1, DRD1, GABRB3, GABRB2, GABBR1, PDE3B, PDE11A, ADORA1, PDE1C, PDE4A, PDE4B, GNG2, PRKACA, PDE8B, PRKCA, GABRD, GABRG2, GABRA2, GABRA1, GABRA3, GABRA5, PDE3A, PDE10A, PDE4D, PRKCG, PDE4C, PRKCB, PDE2A, GNB1, PDE7A, GRK6, GRK5, GRK2, GRK3	674	91	6879	3.81332	1.67223e-09	1.19445e-10	8.19455e-09
KEGG pathway	hsa05212	Pancreatic cancer	28	3.44828	1.32952e-11	ERBB2, NFKB1, BCL2L1, TGFB1, AKT1, PIK3CA, CHUK, PIK3R1, PIK3CG, EGFR, BRAF, MAP2K1, PIK3CB, TGFBR1, PIK3CD, SMAD3, RAF1, CDK6, MAPK10, BAD, CDK4, MAPK1, CCND1, MAPK3, MAPK9, JAK1, MAPK8, IKBKB	674	65	6879	4.39653	3.56313e-09	2.37542e-10	1.74606e-08
KEGG pathway	hsa04068	FoxO signaling pathway	41	5.04926	4.26176e-11	HRAS, TGFB1, AKT1, IGF1R, PRMT1, PDPK1, PIK3CA, INSR, CHUK, PIK3R1, PIK3CG, EGFR, SGK1, BRAF, MAP2K1, PIK3CB, TGFBR1, PIK3CD, RAF1, SMAD3, MAPK11, MAPK10, GRM1, SIRT1, ATM, CDK2, CCNB1, MAPK1, CCNB3, CCND1, EP300, CCNB2, PLK2, PLK1, CCND2, MAPK14, MAPK3, MAPK9, MDM2, MAPK8, IKBKB	674	134	6879	3.1228	1.14215e-08	7.13844e-10	5.59695e-08
KEGG pathway	hsa04931	Insulin resistance	36	4.4335	5.67024e-11	PPARA, TNF, NFKB1, RPS6KB1, NR1H2, AKT1, TNFRSF1A, PDPK1, SLC2A1, PIK3CA, NOS3, INSR, PIK3R1, NR1H3, PIK3CG, PTPRF, PIK3CB, PIK3CD, ACACB, MAPK10, PRKCE, PRKCD, PTPN11, PRKCQ, PPP1CA, RPS6KA3, PYGM, RPS6KA1, PYGL, RPS6KA2, GSK3B, MAPK9, MAPK8, MTOR, PTPN1, IKBKB	674	108	6879	3.40208	1.51962e-08	8.93897e-10	7.44671e-08
KEGG pathway	hsa05221	Acute myeloid leukemia	25	3.07882	8.40337e-11	HRAS, PPARD, NFKB1, RPS6KB1, KIT, AKT1, PIK3CA, RARA, PIK3R1, CHUK, PIK3CG, MAP2K1, BRAF, PIK3CB, FLT3, PIK3CD, PIM1, RAF1, PIM2, BAD, MAPK1, CCND1, MAPK3, MTOR, IKBKB	674	56	6879	4.55635	2.2521e-08	1.25117e-09	1.10361e-07
KEGG pathway	hsa05214	Glioma	27	3.32512	8.86955e-11	HRAS, AKT1, IGF1R, PIK3CA, CAMK2B, PIK3R1, PRKCA, PIK3CG, EGFR, BRAF, MAP2K1, PIK3CB, PIK3CD, RAF1, PRKCG, CDK6, CDK4, PRKCB, MAPK1, CCND1, PLCG1, MAPK3, PDGFRA, PDGFRB, MDM2, MTOR, CALM1	674	65	6879	4.23951	2.37704e-08	1.25107e-09	1.16484e-07
KEGG pathway	hsa04919	Thyroid hormone signaling pathway	37	4.55665	9.17481e-11	HRAS, THRA, THRB, ITGB3, SRC, AKT1, PDPK1, SLC2A1, PIK3CA, PRKACA, PIK3R1, PRKCA, PIK3CG, MAP2K1, PIK3CB, RXRA, PIK3CD, ESR1, RXRG, RAF1, PRKCG, BAD, PRKCB, MAPK1, CCND1, HDAC3, HIF1A, EP300, HDAC2, PLCG1, HDAC1, GSK3B, MAPK3, MDM2, MTOR, NCOR1, SLC9A1	674	115	6879	3.28374	2.45885e-08	1.22942e-09	1.20492e-07
KEGG pathway	hsa04370	VEGF signaling pathway	26	3.20197	1.09658e-10	HRAS, PTGS2, MAPKAPK2, SRC, AKT1, PTK2, PIK3CA, NOS3, PIK3R1, PIK3CG, PRKCA, MAP2K1, SPHK2, PIK3CB, PIK3CD, SPHK1, RAF1, MAPK11, PRKCG, BAD, KDR, PRKCB, MAPK1, PLCG1, MAPK14, MAPK3	674	61	6879	4.3502	2.93882e-08	1.39944e-09	1.44013e-07
KEGG pathway	hsa05205	Proteoglycans in cancer	51	6.28079	1.9878e-10	HRAS, MMP9, RPS6KB1, MMP2, TGFB1, AKT1, CASP3, PDPK1, PIK3CA, PRKACA, PRKCA, PIK3CG, EGFR, BRAF, ROCK1, ROCK2, PIK3CB, PIK3CD, ESR1, PRKCG, PRKCB, SMO, MAPK1, CTSL, PPP1CA, CCND1, HIF1A, MAPK3, MDM2, FGFR1, TNF, ERBB2, ITGB3, SRC, IGF1R, PTK2, EZR, CAMK2B, PIK3R1, PTPN6, MAP2K1, MET, RAF1, MAPK11, KDR, PTPN11, PLCG1, MAPK14, MTOR, PLAU, SLC9A1	674	200	6879	2.60259	5.3273e-08	2.4215e-09	2.61057e-07
KEGG pathway	hsa04012	ErbB signaling pathway	31	3.81773	2.45599e-10	HRAS, ERBB2, RPS6KB1, SRC, AKT1, PTK2, PAK4, PIK3CA, CAMK2B, PIK3R1, PRKCA, EGFR, PIK3CG, MAP2K1, BRAF, PIK3CB, PIK3CD, RAF1, PRKCG, MAPK10, BAD, PRKCB, MAPK1, PLCG1, JUN, GSK3B, MAPK3, MAPK9, MAPK8, MTOR, ABL1	674	87	6879	3.6367	6.58205e-08	2.86176e-09	3.22544e-07
KEGG pathway	hsa04660	T cell receptor signaling pathway	33	4.06404	5.53572e-10	HRAS, TNF, NFKB1, MAP3K7, AKT1, PDPK1, PAK4, MAP3K8, PIK3CA, CD4, CHUK, PIK3R1, PIK3CG, PTPN6, ITK, PTPRC, MAP2K1, PIK3CB, PIK3CD, RAF1, MAPK11, CDK4, MAPK1, PRKCQ, PLCG1, FYN, JUN, MAPK14, GSK3B, LCK, MAPK3, IKBKB, IL2	674	100	6879	3.36806	1.48357e-07	6.18155e-09	7.27004e-07
KEGG pathway	hsa04725	Cholinergic synapse	35	4.31034	5.93171e-10	HRAS, ACHE, AKT1, KCNQ3, BCL2, CHRNA4, PIK3CA, CHRNA7, GNG2, PRKACA, CAMK2B, CHRNA6, KCNQ2, CHRNA3, PIK3R1, PRKCA, PIK3CG, MAP2K1, PIK3CB, PIK3CD, PRKCG, PRKCB, MAPK1, CHRM5, CHRM4, CHRM3, GNB1, CHRM2, FYN, CHRM1, MAPK3, CHRNB4, SLC18A3, CHRNB2, JAK2	674	111	6879	3.21818	1.5897e-07	6.3588e-09	7.7901e-07
KEGG pathway	hsa05161	Hepatitis B	41	5.04926	6.06711e-10	HRAS, TNF, TBK1, MMP9, NFKB1, SRC, TGFB1, AKT1, CCNE2, CCNE1, CASP3, PTK2B, BCL2, PIK3CA, CCNA1, CCNA2, CHUK, PIK3R1, PRKCA, PIK3CG, MAP2K1, PIK3CB, TGFBR1, PIK3CD, RAF1, PRKCG, CDK6, MAPK10, BAD, CDK4, CDK2, PRKCB, MAPK1, CCND1, EP300, JUN, MAPK3, JAK1, MAPK9, MAPK8, IKBKB	674	145	6879	2.8859	1.62599e-07	6.25379e-09	7.96792e-07
KEGG pathway	hsa05220	Chronic myeloid leukemia	27	3.32512	1.25337e-09	HRAS, NFKB1, BCL2L1, TGFB1, AKT1, PIK3CA, CHUK, PIK3R1, PIK3CG, BRAF, MAP2K1, PIK3CB, TGFBR1, PIK3CD, RAF1, CDK6, BAD, CDK4, PTPN11, MAPK1, CCND1, HDAC2, HDAC1, MAPK3, MDM2, ABL1, IKBKB	674	72	6879	3.82734	3.35902e-07	1.24408e-08	1.64604e-06
KEGG pathway	hsa05219	Bladder cancer	20	2.46305	1.59045e-09	EGFR, HRAS, BRAF, MAP2K1, MMP9, ERBB2, RAF1, CDK4, DAPK2, MMP2, DAPK3, MMP1, SRC, DAPK1, RPS6KA5, MAPK1, TYMP, CCND1, MAPK3, MDM2	674	41	6879	4.97865	4.26241e-07	1.52229e-08	2.08874e-06
KEGG pathway	hsa04664	Fc epsilon RI signaling pathway	26	3.20197	1.69442e-09	HRAS, TNF, BTK, AKT1, PDPK1, PIK3CA, PIK3R1, MAP2K6, SYK, PRKCA, PIK3CG, MAP2K1, LYN, PIK3CB, PIK3CD, RAF1, MAPK11, MAPK10, PRKCB, MAPK1, PLCG1, FYN, MAPK14, MAPK3, MAPK9, MAPK8	674	68	6879	3.90238	4.54103e-07	1.56587e-08	2.22527e-06
KEGG pathway	hsa04910	Insulin signaling pathway	39	4.80296	1.74425e-09	HRAS, MKNK2, HK2, PDE3B, MKNK1, HK1, RPS6KB1, AKT1, PDPK1, FASN, PIK3CA, PRKACA, INSR, PIK3R1, PIK3CG, PTPRF, BRAF, MAP2K1, PIK3CB, PIK3CD, FBP1, RAF1, ACACB, BAD, MAPK10, MAPK1, PPP1CA, GCK, PYGM, PYGL, GSK3B, MAPK3, MAPK9, MAPK8, MTOR, PTPN1, IKBKB, LIPE, CALM1	674	138	6879	2.88437	4.6746e-07	1.5582e-08	2.29072e-06
KEGG pathway	hsa04014	Ras signaling pathway	53	6.52709	2.10255e-09	HRAS, TBK1, NFKB1, AKT1, GRIN2B, PAK4, PLA2G1B, PIK3CA, PRKACA, GNG2, INSR, CHUK, PRKCA, PIK3CG, EGFR, PLD1, PIK3CB, PIK3CD, PRKCG, PRKCB, MAPK1, GNB1, HTR7, MAPK3, PDGFRA, MAPK9, PDGFRB, MAPK8, PLA2G2C, PLA2G5, FGFR1, BCL2L1, KIT, IGF1R, TEK, PIK3R1, CSF1R, FLT1, PLA2G10, MAP2K1, FLT4, GRIN1, MET, RAF1, MAPK10, BAD, EPHA2, KDR, PTPN11, PLCG1, ABL1, IKBKB, CALM1	674	226	6879	2.3935	5.63483e-07	1.81769e-08	2.76127e-06
KEGG pathway	hsa04668	TNF signaling pathway	33	4.06404	3.73093e-09	TNF, PTGS2, MMP9, NFKB1, MMP3, MAP3K7, AKT1, TNFRSF1A, CASP3, MAP3K5, CASP7, MAP3K8, PIK3CA, CHUK, PIK3R1, MAP2K6, PIK3CG, ICAM1, MAP2K1, PIK3CB, PIK3CD, MAPK11, MAPK10, MMP14, RPS6KA5, MAPK1, JUN, MAPK14, MAPK3, MAPK9, MAPK8, IKBKB, SELE	674	107	6879	3.14772	9.99889e-07	3.12466e-08	4.89982e-06
KEGG pathway	hsa04917	Prolactin signaling pathway	26	3.20197	4.79548e-09	HRAS, NFKB1, SRC, AKT1, PIK3CA, PIK3R1, PIK3CG, MAP2K1, PIK3CB, PIK3CD, ESR1, RAF1, MAPK11, MAPK10, ESR2, MAPK1, CCND1, CYP17A1, GCK, CCND2, GSK3B, MAPK14, MAPK3, MAPK9, MAPK8, JAK2	674	71	6879	3.73749	1.28519e-06	3.89451e-08	6.29789e-06
KEGG pathway	hsa00140	Steroid hormone biosynthesis	23	2.83251	8.27942e-09	CYP3A4, STS, CYP1B1, HSD3B1, HSD17B2, CYP11B1, HSD17B1, CYP11B2, COMT, CYP1A2, AKR1C3, AKR1C2, CYP17A1, AKR1C4, HSD11B1, HSD11B2, HSD17B3, SRD5A1, SRD5A2, HSD17B7, UGT2B7, AKR1C1, CYP19A1	674	58	6879	4.0473	2.21888e-06	6.52613e-08	1.08733e-05
KEGG pathway	hsa04110	Cell cycle	35	4.31034	1.43346e-08	DBF4, PRKDC, TTK, CHEK1, TGFB1, CCNE2, CCNE1, CDC45, CCNA1, CCNA2, CDC7, CDK1, SMAD3, CDK6, CDK7, CDC25C, CDK4, ATM, CDK2, WEE1, CDC25A, CDC25B, CCNB1, CCNB3, CCND1, EP300, CCNB2, HDAC2, CCND3, HDAC1, PLK1, CCND2, GSK3B, MDM2, ABL1	674	124	6879	2.88079	3.84167e-06	1.09762e-07	1.88256e-05
KEGG pathway	hsa05203	Viral carcinogenesis	48	5.91133	1.45735e-08	HRAS, NFKB1, CHEK1, MAPKAPK2, SRC, CCNE2, CCNE1, CASP3, PIK3CA, PRKACA, CCNA1, CCNA2, PIK3R1, SYK, PIK3CG, CDK1, LYN, PIK3CB, PIK3CD, HDAC10, CDK6, POLB, HDAC11, BAD, CDK4, CDK2, HDAC5, HDAC4, MAPK1, CCND1, HDAC3, EP300, HDAC2, CCND3, HDAC1, CCR5, CCND2, JUN, CCR3, MAPK3, JAK1, MDM2, JAK3, HDAC9, EIF2AK2, HDAC8, HDAC7, HDAC6	674	205	6879	2.38975	3.9057e-06	1.08492e-07	1.91394e-05
KEGG pathway	hsa04151	PI3K-Akt signaling pathway	68	8.37438	1.79249e-08	HSP90AB1, HRAS, RPS6KB1, NFKB1, CCNE2, AKT1, CCNE1, PDPK1, PIK3CA, NOS3, GNG2, INSR, CHUK, SYK, PRKCA, PIK3CG, EGFR, SGK1, HSP90AA1, PIK3CB, RXRA, PIK3CD, PKN1, CDK6, CDK4, CDK2, MAPK1, CCND1, CCND3, GNB1, CHRM2, CCND2, CHRM1, MAPK3, PDGFRA, MDM2, PDGFRB, ITGA2B, FGFR1, PHLPP2, MCL1, BCL2L1, ITGB3, KIT, IGF1R, PTK2, BCL2, TEK, PIK3R1, CSF1R, FLT1, MAP2K1, FLT4, MET, RAF1, NR4A1, BAD, EPHA2, KDR, …	674	345	6879	2.01166	4.80386e-06	1.29834e-07	2.35407e-05
KEGG pathway	hsa05169	Epstein-Barr virus infection	34	4.18719	3.37634e-08	TBK1, FCER2, NFKB1, MAP3K7, AKT1, BCL2, PIK3CA, CCNA1, CCNA2, CHUK, PIK3R1, MAP2K6, SYK, PIK3CG, ICAM1, LYN, PIK3CB, PIK3CD, MAPK11, MAPK10, CDK2, TYK2, HDAC2, HDAC1, JUN, MAPK14, JAK1, MDM2, MAPK9, MAPK8, JAK3, IKBKB, EIF2AK2, NCOR2	674	122	6879	2.84436	9.04855e-06	2.38121e-07	4.43413e-05
KEGG pathway	hsa05210	Colorectal cancer	23	2.83251	3.45755e-08	PIK3CG, MAP2K1, BRAF, PIK3CB, TGFBR1, PIK3CD, RAF1, SMAD3, BAD, MAPK10, TGFB1, AKT1, MAPK1, CASP3, CCND1, JUN, GSK3B, BCL2, MAPK3, MAPK9, PIK3CA, MAPK8, PIK3R1	674	62	6879	3.78618	9.26619e-06	2.37596e-07	4.54079e-05
KEGG pathway	hsa00910	Nitrogen metabolism	12	1.47783	5.18877e-08	CA14, CA9, CA13, CA12, CA7, CA5A, CA5B, CA6, CA4, CA3, CA2, CA1	674	17	6879	7.2044	1.39058e-05	3.47648e-07	6.8144e-05
KEGG pathway	hsa05160	Hepatitis C	35	4.31034	9.55225e-08	PPARA, HRAS, TNF, TBK1, NFKB1, AKT1, TNFRSF1A, PDPK1, PIK3CA, SCARB1, CHUK, PIK3R1, NR1H3, EGFR, PIK3CG, BRAF, PIK3CB, RXRA, PIK3CD, RAF1, MAPK11, MAPK10, BAD, TYK2, MAPK1, MAPK14, GSK3B, CD81, MAPK3, JAK1, MAPK9, MAPK8, IKBKB, EIF2AK2, EIF2AK3	674	133	6879	2.68585	2.55997e-05	6.24391e-07	0.000125449
KEGG pathway	hsa04720	Long-term potentiation	23	2.83251	1.25613e-07	PRKCA, HRAS, BRAF, MAP2K1, GRIN1, RAF1, PRKCG, GRM1, PRKCB, GRM5, MAPK1, PPP1CA, RPS6KA3, EP300, GRIN2B, RPS6KA1, GRIN2C, RPS6KA2, GRIN2D, MAPK3, CAMK2B, PRKACA, CALM1	674	66	6879	3.55672	3.36636e-05	8.01527e-07	0.000164966
KEGG pathway	hsa04915	Estrogen signaling pathway	29	3.57143	1.3426e-07	HSP90AB1, OPRM1, HRAS, FKBP5, MMP9, GABBR1, MMP2, SRC, AKT1, PIK3CA, PRKACA, NOS3, PIK3R1, EGFR, PIK3CG, HSP90AA1, MAP2K1, PIK3CB, PIK3CD, ESR1, RAF1, ESR2, GRM1, PRKCD, MAPK1, HSP90B1, JUN, MAPK3, CALM1	674	99	6879	2.9897	3.5981e-05	8.36781e-07	0.000176323
KEGG pathway	hsa04510	Focal adhesion	46	5.66502	1.37897e-07	HRAS, ERBB2, ITGB3, SRC, AKT1, IGF1R, PTK2, PDPK1, BCL2, PAK4, ILK, PIK3CA, PIK3R1, PRKCA, PIK3CG, EGFR, FLT1, ROCK1, BRAF, MAP2K1, ROCK2, PIK3CB, FLT4, MET, PIK3CD, RAF1, PRKCG, BAD, MAPK10, KDR, PRKCB, MAPK1, CCND1, PPP1CA, CCND3, FYN, CCND2, JUN, GSK3B, MAPK3, PDGFRA, PDGFRB, MAPK9, MAPK8, MYLK, ITGA2B	674	206	6879	2.27906	3.69558e-05	8.3992e-07	0.0001811
KEGG pathway	hsa04270	Vascular smooth muscle contraction	32	3.94089	1.47765e-07	ADORA2B, ADORA2A, EDNRA, PTGIR, PLA2G1B, PRKACA, CALCRL, PRKCA, KCNMA1, MAP2K1, BRAF, PLA2G10, ROCK1, ROCK2, PRKCH, RAF1, PRKCG, PRKCE, PRKCD, PRKCB, PRKCQ, MAPK1, PPP1CA, AVPR1B, MAPK3, AVPR1A, ADRA1A, PLA2G2C, PLA2G5, MYLK, ADRA1D, CALM1	674	117	6879	2.79145	3.96001e-05	8.8002e-07	0.000194059
KEGG pathway	hsa05231	Choline metabolism in cancer	29	3.57143	2.13267e-07	HRAS, RPS6KB1, AKT1, PDPK1, PIK3CA, PIK3R1, SLC22A2, PRKCA, EGFR, PIK3CG, PLD1, MAP2K1, PIK3CB, PIK3CD, RAF1, PRKCG, LYPLA1, MAPK10, PRKCB, MAPK1, HIF1A, PLCG1, JUN, MAPK3, PDGFRA, PDGFRB, MAPK9, MAPK8, MTOR	674	101	6879	2.9305	5.7154e-05	1.24251e-06	0.000280083
KEGG pathway	hsa04380	Osteoclast differentiation	34	4.18719	2.15043e-07	TNF, PPARG, NFKB1, ITGB3, TGFB1, BTK, MAP3K7, AKT1, TNFRSF1A, PIK3CA, CHUK, PIK3R1, MAP2K6, CSF1R, SYK, PIK3CG, MAP2K1, PIK3CB, TGFBR1, PIK3CD, MAPK11, MAPK10, TYK2, MAPK1, CTSK, FYN, JUN, MAPK14, LCK, MAPK3, JAK1, MAPK9, MAPK8, IKBKB	674	131	6879	2.64895	5.76299e-05	1.2262e-06	0.000282415
KEGG pathway	hsa04666	Fc gamma R-mediated phagocytosis	26	3.20197	2.15399e-07	PRKCA, PIK3CG, PTPRC, PLD1, LIMK2, SPHK2, LYN, MAP2K1, LIMK1, PIK3CB, HCK, SPHK1, PIK3CD, RAF1, PRKCG, RPS6KB1, PRKCE, PRKCD, PRKCB, AKT1, MAPK1, PLCG1, MAPK3, PIK3CA, PIK3R1, SYK	674	84	6879	3.15907	5.77251e-05	1.20264e-06	0.000282882
KEGG pathway	hsa04930	Type II diabetes mellitus	19	2.3399	2.34857e-07	PIK3CG, TNF, PIK3CB, PIK3CD, HK2, HK1, MAPK10, PRKCE, PRKCD, MAPK1, GCK, MAPK3, MAPK9, PIK3CA, MAPK8, MTOR, IKBKB, INSR, PIK3R1	674	48	6879	4.03997	6.29397e-05	1.28452e-06	0.000308436
KEGG pathway	hsa04015	Rap1 signaling pathway	46	5.66502	2.49046e-07	F2RL3, FGFR1, HRAS, ADORA2B, DRD2, ADORA2A, FPR1, ITGB3, KIT, SRC, AKT1, IGF1R, GRIN2B, CNR1, TEK, PIK3CA, INSR, MAP2K6, PIK3R1, CSF1R, PRKCA, PIK3CG, EGFR, FLT1, BRAF, MAP2K1, PIK3CB, FLT4, GRIN1, MET, PIK3CD, RAF1, PRKCG, MAPK11, EPHA2, KDR, PRKCB, MAPK1, PLCG1, MAPK14, MAPK3, PDGFRA, PDGFRB, F2R, ITGA2B, CALM1	674	210	6879	2.23565	6.67421e-05	1.33489e-06	0.000327071
KEGG pathway	hsa05162	Measles	34	4.18719	3.15144e-07	TBK1, TACR1, NFKB1, TLR7, TLR9, MAP3K7, IRAK4, AKT1, CCNE2, CSNK2A2, CCNE1, CSNK2A1, PIK3CA, CHUK, PIK3R1, PIK3CG, PIK3CB, PIK3CD, CDK6, CDK4, CDK2, TYK2, PRKCQ, CCND1, CCND3, CCND2, FYN, GSK3B, JAK1, JAK2, JAK3, EIF2AK2, EIF2AK3, IL2	674	133	6879	2.60911	8.4455e-05	1.65605e-06	0.000413877
KEGG pathway	hsa04062	Chemokine signaling pathway	42	5.17241	3.89588e-07	HRAS, FGR, CCR1, CXCR1, CXCR2, NFKB1, SRC, AKT1, PTK2, PTK2B, PIK3CA, GNG2, PRKACA, CHUK, PIK3R1, PIK3CG, ITK, ROCK1, BRAF, LYN, MAP2K1, ROCK2, PIK3CB, HCK, PIK3CD, RAF1, PRKCD, CCR9, MAPK1, CCR5, GNB1, GSK3A, CCR3, GSK3B, MAPK3, GRK6, JAK2, JAK3, GRK5, IKBKB, GRK2, GRK3	674	186	6879	2.30463	0.000104404	2.00788e-06	0.000511644
KEGG pathway	hsa05142	Chagas disease (American trypanosomiasis)	29	3.57143	4.15219e-07	TNF, NFKB1, BDKRB2, TGFB1, TLR9, IRAK4, AKT1, TNFRSF1A, ACE, SERPINE1, PIK3CA, NOS2, CHUK, PIK3R1, PIK3CG, PIK3CB, TGFBR1, PIK3CD, SMAD3, MAPK11, MAPK10, MAPK1, JUN, MAPK14, MAPK3, MAPK9, MAPK8, IKBKB, IL2	674	104	6879	2.84597	0.000111273	2.0996e-06	0.000545305
KEGG pathway	hsa05218	Melanoma	23	2.83251	5.33951e-07	EGFR, PIK3CG, FGFR1, HRAS, MAP2K1, BRAF, PIK3CB, PIK3CD, MET, RAF1, CDK6, BAD, CDK4, AKT1, IGF1R, MAPK1, CCND1, MAPK3, PDGFRA, MDM2, PIK3CA, PDGFRB, PIK3R1	674	71	6879	3.30624	0.000143089	2.64997e-06	0.000701234
KEGG pathway	hsa05211	Renal cell carcinoma	22	2.70936	5.90543e-07	PIK3CG, HRAS, MAP2K1, BRAF, EPAS1, PIK3CB, PIK3CD, MET, RAF1, EGLN1, TGFB1, PTPN11, AKT1, MAPK1, EP300, HIF1A, JUN, PAK4, SLC2A1, MAPK3, PIK3CA, PIK3R1	674	66	6879	3.40208	0.000158253	2.87755e-06	0.000775556
KEGG pathway	hsa04723	Retrograde endocannabinoid signaling	28	3.44828	7.79895e-07	PTGS2, GABRB3, GABRB2, ABHD6, CNR1, MGLL, GNG2, PRKACA, PRKCA, GABRD, GABRG2, GABRA2, GABRA1, GABRA3, GABRA5, MAPK11, PRKCG, MAPK10, GRM1, PRKCB, GRM5, MAPK1, GNB1, MAPK14, FAAH, MAPK3, MAPK9, MAPK8	674	101	6879	2.82945	0.00020899	3.73235e-06	0.00102423
KEGG pathway	hsa05213	Endometrial cancer	19	2.3399	9.40508e-07	EGFR, PIK3CG, HRAS, BRAF, MAP2K1, PIK3CB, ERBB2, PIK3CD, RAF1, BAD, AKT1, MAPK1, PDPK1, CCND1, GSK3B, ILK, MAPK3, PIK3CA, PIK3R1	674	52	6879	3.7292	0.000252024	4.42203e-06	0.00123516
KEGG pathway	hsa04150	mTOR signaling pathway	20	2.46305	1.23552e-06	PRKCA, PIK3CG, TNF, BRAF, PIK3CB, PIK3CD, PRKCG, RPS6KB1, PRKCB, AKT1, MAPK1, PDPK1, RPS6KA3, RPS6KA1, RPS6KA2, MAPK3, PIK3CA, MTOR, IKBKB, PIK3R1	674	58	6879	3.51939	0.000331065	5.70894e-06	0.00162259
KEGG pathway	hsa05033	Nicotine addiction	16	1.97044	2.40703e-06	GABRD, GABRG2, GABRA2, GABRA1, GABRB3, GABRA3, GABRB2, GABRA5, GRIN1, GRIN2B, GRIN2C, GRIN2D, CHRNA4, CHRNA7, CHRNB2, CHRNA6	674	40	6879	4.08249	0.000644876	1.09336e-05	0.0031611
KEGG pathway	hsa05120	Epithelial cell signaling in Helicobacter pylori infection	21	2.58621	3.36359e-06	EGFR, ADAM10, LYN, MET, CXCR1, CXCR2, NFKB1, MAPK11, MAPK10, SRC, PTPN11, CASP3, PLCG1, JUN, MAPK14, MAPK9, ADAM17, MAPK8, IKBKB, CSK, CHUK	674	67	6879	3.19897	0.000901039	1.5024e-05	0.00441731
KEGG pathway	hsa05222	Small cell lung cancer	24	2.95567	4.09502e-06	PIK3CG, PTGS2, PIK3CB, RXRA, PIK3CD, RXRG, NFKB1, CDK6, BCL2L1, CDK4, CDK2, CCNE2, AKT1, CCNE1, PTK2, CCND1, BCL2, PIK3CA, NOS2, RARB, IKBKB, CHUK, PIK3R1, ITGA2B	674	85	6879	2.88176	0.00109687	1.79911e-05	0.00537784
KEGG pathway	hsa04912	GnRH signaling pathway	25	3.07882	4.14663e-06	PRKCA, EGFR, PLD1, HRAS, MAP2K1, RAF1, GNRHR, MAPK11, MAPK10, MMP14, PRKCD, MMP2, SRC, PRKCB, MAPK1, PTK2B, JUN, MAPK14, MAPK3, MAPK9, CAMK2B, MAPK8, PRKACA, MAP2K6, CALM1	674	91	6879	2.80391	0.00111068	1.7924e-05	0.00544562
KEGG pathway	hsa05145	Toxoplasmosis	28	3.44828	4.68288e-06	TNF, NFKB1, BCL2L1, TGFB1, MAP3K7, IRAK4, AKT1, TNFRSF1A, PDPK1, CASP3, BCL2, NOS2, MAP2K6, CHUK, MAPK11, BAD, MAPK10, TYK2, MAPK1, CCR5, MAPK14, MAPK3, MAPK9, JAK1, MAPK8, JAK2, ALOX5, IKBKB	674	110	6879	2.59795	0.00125423	1.99207e-05	0.00614984
KEGG pathway	hsa04662	B cell receptor signaling pathway	21	2.58621	5.556e-06	PIK3CG, PTPN6, HRAS, LYN, MAP2K1, PIK3CB, PIK3CD, RAF1, NFKB1, BTK, AKT1, MAPK1, JUN, GSK3B, MAPK3, CD81, PIK3CA, IKBKB, CHUK, PIK3R1, SYK	674	69	6879	3.10624	0.0014879	2.32655e-05	0.00729643
KEGG pathway	hsa00100	Steroid biosynthesis	11	1.35468	5.59287e-06	SOAT1, SOAT2, CYP24A1, CYP27B1, LIPA, SQLE, CYP51A1, DHCR7, LSS, HSD17B7, FDFT1	674	20	6879	5.61343	0.00149777	2.30596e-05	0.00734486
KEGG pathway	hsa04620	Toll-like receptor signaling pathway	27	3.32512	7.11432e-06	TNF, TBK1, NFKB1, TLR7, TLR9, MAP3K7, IRAK4, AKT1, MAP3K8, PIK3CA, PIK3R1, MAP2K6, CHUK, PIK3CG, MAP2K1, PIK3CB, PIK3CD, MAPK11, MAPK10, MAPK1, CTSK, MAPK14, JUN, MAPK3, MAPK9, MAPK8, IKBKB	674	106	6879	2.5997	0.00190483	2.88881e-05	0.00934281
KEGG pathway	hsa05164	Influenza A	37	4.55665	9.38739e-06	TNF, TBK1, PRSS1, NFKB1, TLR7, IRAK4, AKT1, TNFRSF1A, PIK3CA, PIK3R1, MAP2K6, PRKCA, PIK3CG, ICAM1, MAP2K1, PIK3CB, PIK3CD, RAF1, MAPK11, MAPK10, NLRP3, PLG, PRKCB, TYK2, MAPK1, EP300, JUN, MAPK14, GSK3B, MAPK3, JAK1, MAPK9, JAK2, MAPK8, IKBKB, EIF2AK2, EIF2AK3	674	174	6879	2.17029	0.00251267	3.7549e-05	0.0123277
KEGG pathway	hsa04960	Aldosterone-regulated sodium reabsorption	15	1.84729	9.49105e-06	PRKCA, PIK3CG, SGK1, PIK3CB, PIK3CD, NR3C2, PRKCG, PRKCB, MAPK1, PDPK1, MAPK3, PIK3CA, HSD11B2, INSR, PIK3R1	674	39	6879	3.92547	0.00254038	3.74054e-05	0.0124638
KEGG pathway	hsa05010	Alzheimer's disease	36	4.4335	1.06459e-05	CDK5R1, TNF, APH1A, SNCA, APH1B, MME, TNFRSF1A, CASP3, APP, GRIN2B, GRIN2C, CASP7, GRIN2D, MAPT, PSENEN, GAPDH, NDUFA4, NOS1, ADAM10, GRIN1, BAD, CDK5, CAPN1, NAE1, NCSTN, MAPK1, PSEN1, GSK3B, BACE2, BACE1, MAPK3, PSEN2, ERN1, ADAM17, EIF2AK3, CALM1	674	168	6879	2.18705	0.00284905	4.13486e-05	0.0139803
KEGG pathway	hsa04923	Regulation of lipolysis in adipocytes	18	2.21675	1.4246e-05	PIK3CG, PTGER3, PTGS2, PIK3CB, PIK3CD, PTGS1, PDE3B, NPY1R, ADORA1, AKT1, ADRB2, MGLL, FABP4, PIK3CA, PRKACA, INSR, LIPE, PIK3R1	674	56	6879	3.28057	0.00381068	5.45408e-05	0.0187076
KEGG pathway	hsa04611	Platelet activation	30	3.69458	1.56644e-05	F2RL3, PTGS1, ITGB3, SRC, BTK, AKT1, PTGIR, FGB, PIK3CA, PRKACA, NOS3, PIK3R1, SYK, PIK3CG, TBXAS1, LYN, ROCK1, PIK3CB, ROCK2, PIK3CD, MAPK11, MAPK1, PPP1CA, FYN, MAPK14, MAPK3, TBXA2R, MYLK, F2R, ITGA2B	674	130	6879	2.35528	0.00418929	5.91263e-05	0.0205701
KEGG pathway	hsa04210	Apoptosis	19	2.3399	1.59131e-05	PIK3CG, TNF, PIK3CB, PIK3CD, NFKB1, BAD, BCL2L1, ATM, CAPN1, AKT1, TNFRSF1A, CASP3, CASP7, NTRK1, BCL2, PIK3CA, IKBKB, PIK3R1, CHUK	674	62	6879	3.12772	0.00425567	5.92308e-05	0.0208966
KEGG pathway	hsa04010	MAPK signaling pathway	47	5.78818	2.09555e-05	FGFR1, HRAS, TNF, MKNK2, MKNK1, NFKB1, MAPKAPK2, TGFB1, MAP3K7, AKT1, TNFRSF1A, CASP3, MAP3K5, MAPT, MAP3K8, PRKACA, CHUK, MAP2K6, PRKCA, EGFR, CACNA2D1, BRAF, MAP2K1, TGFBR1, NR4A1, RAF1, PRKCG, MAPK11, MAPK10, PRKCB, CDC25B, RPS6KA5, MAPK1, DUSP3, RPS6KA3, RPS6KA1, RPS6KA2, JUN, NTRK1, MAPK14, MAPK3, PDGFRA, PDGFRB, MAPK9, MAPK8, IKBKB, MAP3K12	674	253	6879	1.89602	0.00560039	7.69303e-05	0.0275173
KEGG pathway	hsa04540	Gap junction	23	2.83251	2.60555e-05	PRKCA, EGFR, CDK1, HRAS, DRD1, MAP2K1, DRD2, RAF1, PRKCG, GRM1, SRC, PRKCB, GRM5, MAPK1, MAPK3, PDGFRA, PDGFRB, PRKACA, HTR2B, TUBB1, HTR2C, TUBB3, HTR2A	674	88	6879	2.66754	0.00695864	9.43599e-05	0.0342132
KEGG pathway	hsa04520	Adherens junction	20	2.46305	3.32401e-05	EGFR, PTPN6, FGFR1, PTPRF, ERBB2, TGFBR1, MET, SMAD3, SRC, MAP3K7, CSNK2A2, IGF1R, MAPK1, EP300, CSNK2A1, FYN, MAPK3, PTPN1, YES1, INSR	674	71	6879	2.87499	0.00886893	0.000118773	0.0436453
KEGG pathway	hsa05030	Cocaine addiction	16	1.97044	4.07301e-05	CDK5R1, DRD1, DRD2, MAOA, SLC6A3, MAOB, GRIN1, NFKB1, CDK5, GRM3, GRM2, GRIN2B, GRIN2C, GRIN2D, JUN, PRKACA	674	49	6879	3.33265	0.0108565	0.00014362	0.0534775
KEGG pathway	hsa00590	Arachidonic acid metabolism	18	2.21675	4.88636e-05	TBXAS1, PLA2G10, PTGS2, CYP2C19, CYP2C9, PTGS1, EPHX2, AKR1C3, CBR1, ALOX15, PTGES, ALOX15B, PLA2G1B, PLA2G2C, ALOX5, PLA2G5, HPGDS, ALOX12	674	61	6879	3.01167	0.0130104	0.00017006	0.0641533
KEGG pathway	hsa04115	p53 signaling pathway	19	2.3399	5.04136e-05	CDK1, CHEK1, CDK6, CDK4, CDK2, ATM, CCNB1, CCNE2, CCNE1, CCNB3, CASP3, CCND1, CCNB2, CCND3, CCND2, SERPINE1, MDM2, MDM4, IGFBP3	674	67	6879	2.8943	0.0134203	0.000173205	0.0661878
KEGG pathway	hsa04064	NF-kappa B signaling pathway	22	2.70936	6.91669e-05	ICAM1, TNF, LYN, PTGS2, BCL2A1, NFKB1, BCL2L1, ATM, BTK, MAP3K7, CSNK2A2, IRAK4, TNFRSF1A, PRKCQ, CSNK2A1, PLCG1, BCL2, LCK, IKBKB, CHUK, PLAU, SYK	674	87	6879	2.58089	0.0183666	0.000234623	0.0907986
KEGG pathway	hsa04152	AMPK signaling pathway	27	3.32512	0.000111901	PFKFB3, HMGCR, PPARG, RPS6KB1, MAP3K7, AKT1, IGF1R, PDPK1, FASN, EEF2K, PIK3CA, CCNA1, CCNA2, INSR, PIK3R1, PIK3CG, PIK3CB, SCD, PIK3CD, FBP1, CFTR, ACACB, SIRT1, CCND1, ADRA1A, MTOR, LIPE	674	123	6879	2.24039	0.029546	0.000374821	0.14686
KEGG pathway	hsa05206	MicroRNAs in cancer	49	6.03448	0.000114636	CYP24A1, HRAS, CYP1B1, MCL1, PTGS2, MMP9, ERBB2, NFKB1, ITGB3, CCNE2, CCNE1, CASP3, EZR, BCL2, PAK4, DNMT3B, EGFR, PRKCA, DNMT3A, ROCK1, MAP2K1, MET, PIM1, RAF1, MMP16, CDK6, ABCB1, PRKCG, CDC25C, PRKCE, SIRT1, CDC25A, ATM, CDC25B, PRKCB, RPS6KA5, CCND1, EP300, PLCG1, CCND2, PDGFRA, PDGFRB, MDM2, ABCC1, MDM4, MTOR, IKBKB, ABL1, PLAU	674	286	6879	1.74862	0.0302571	0.00037924	0.150447
KEGG pathway	hsa04973	Carbohydrate digestion and absorption	14	1.72414	0.000116769	PIK3CG, PIK3CB, SLC5A1, SLC37A4, SI, PIK3CD, HK2, HK1, AKT1, MGAM, PIK3CA, AMY2A, AMY1A, PIK3R1	674	42	6879	3.40208	0.0308113	0.000381585	0.153244
KEGG pathway	hsa04614	Renin-angiotensin system	10	1.23153	0.000180179	LNPEP, PREP, ACE, KLK2, REN, MME, CMA1, ANPEP, KLK1, CTSG	674	23	6879	4.43749	0.0471449	0.000581667	0.23637
