# Supplementary material for: An integrative approach to uncover the components, mechanisms, and functions of traditional Chinese medicine prescriptions on male infertility
Source: Front Pharmacol. 2022 Aug 11;13:794448. doi: 10.3389/fphar.2022.794448 (PMC9403420; doi:10.3389/fphar.2022.794448)
Supplement: Supplementary file 7 [file DataSheet10.xls]

## Sheet: sheet1
Supplementary Table 10. PPI Network centrality analysis and evaluation
name	Degree	BetweennessCentrality	ClosenessCentrality
CDK2	33	0.00230326	0.563063
CCND1	61	0.017001	0.65445
AKT1	85	0.0651427	0.753012
GSK3B	28	0.00099665	0.545852
CCNA2	31	0.00117603	0.534188
CDK4	35	0.00270182	0.563063
CDK1	29	0.00142981	0.529661
CCNB1	33	0.00060791	0.548246
CCNE1	26	0.00031576	0.520833
HSPA5	28	0.00411544	0.563063
HSP90B1	22	0.00134742	0.531915
CCND2	26	0.00079275	0.523013
MAPK8	61	0.0155152	0.65445
JUN	64	0.0195377	0.668449
MAP2K1	36	0.00259634	0.565611
BRAF	14	0.00024331	0.480769
NOS3	42	0.0160752	0.598086
MTOR	52	0.00803115	0.625
HSP90AA1	61	0.0439056	0.657895
HRAS	59	0.0161301	0.647668
EGFR	65	0.0287015	0.675676
HSP90AB1	32	0.00416789	0.555556
PTPN11	28	0.00311858	0.527426
MAPK3	71	0.0401004	0.694444
MAPK1	64	0.0328006	0.664894
KDM1A	12	0.00053665	0.490196
AR	55	0.0294693	0.631313
SGK1	16	0.00188027	0.50813
INSR	15	0.00094096	0.498008
IGF1R	40	0.00484293	0.586854
BCL2L1	51	0.00629989	0.621891
ESR1	74	0.0702545	0.706215
PPARG	45	0.0117316	0.603865
FABP4	13	0.00059043	0.492126
HMGCR	18	0.00739149	0.527426
SQLE	4	0.00011491	0.388199
MDM2	43	0.00402184	0.578704
BCL2	17	0.00066431	0.504032
ATM	36	0.00171623	0.558036
HDAC1	39	0.00677857	0.563063
PARP1	33	0.00298571	0.548246
CASP3	69	0.0242982	0.686813
AHR	32	0.0103867	0.563063
TNF	65	0.0330637	0.675676
PGR	39	0.00759681	0.584112
TERT	29	0.00172752	0.538793
NR3C1	32	0.00351025	0.570776
NR4A1	12	0.00125655	0.496032
NOS2	23	0.00087818	0.52521
APP	41	0.0317988	0.584112
CASP7	23	0.00022883	0.52521
HSD17B3	8	0.00028322	0.44484
CYP17A1	17	0.0060362	0.477099
DNMT3B	7	6.741e-05	0.471698
SERPINE1	30	0.00435726	0.548246
TGFB1	26	0.00038626	0.536481
SRD5A2	10	0.00046678	0.457875
IL2	36	0.00426094	0.560538
SRD5A1	7	1.843e-05	0.437063
KIT	31	0.00243441	0.558036
FGFR1	15	0.00071716	0.496032
DNMT3A	13	0.00108149	0.496032
EPHX1	8	0.00023314	0.415282
CYP1B1	19	0.00477081	0.512295
HPGDS	41	0.0339168	0.592417
GSR	19	0.00459774	0.518672
CTSB	17	0.00144901	0.50813
CTSD	23	0.002922	0.529661
LCK	27	0.0022674	0.536481
NFKB1	33	0.00108438	0.558036
ESR2	26	0.00585574	0.550661
GAPDH	88	0.0972958	0.771605
NR1I3	12	0.00164264	0.454545
CYP1A2	17	0.00425438	0.50813
IGFBP3	25	0.00180712	0.534188
MMP2	42	0.00712229	0.586854
CYP19A1	33	0.0178604	0.568182
CNR2	6	0.00080009	0.423729
OPRD1	7	0.00136193	0.443262
CYP3A4	32	0.0208907	0.553097
NR1I2	15	0.00336917	0.5
NTRK1	13	0.00047313	0.498008
ICAM1	28	0.00115693	0.534188
PPARA	17	0.00567235	0.52521
SLC9A1	9	0.00056135	0.475285
EPHB2	10	0.00053891	0.461255
PTGS2	52	0.0248391	0.628141
MMP9	45	0.00658787	0.595238
NCSTN	7	0.00029974	0.459559
GNB1	17	0.00548935	0.512295
MPO	26	0.00777572	0.534188
STS	7	7.273e-05	0.452899
CFTR	12	0.0171853	0.494071
ABCB1	29	0.0114508	0.558036
GBA2	8	0.00100979	0.394322
GBA	6	0.00098196	0.459559
FAAH	6	0.00042954	0.419463
GNRHR	7	0.00029419	0.459559
PTPRF	6	2.605e-05	0.451264
XDH	7	0.00108778	0.452899
ABCC2	11	0.00116437	0.412541
ABCG2	28	0.01261	0.548246
THRB	6	0.00010731	0.462963
THRA	6	5.139e-05	0.451264
FUCA1	5	0.00074686	0.420875
ACE	29	0.00844889	0.560538
SLC2A1	19	0.00053336	0.516529
GSTA1	11	0.00058298	0.415282
PGD	4	0.00055596	0.461255
ACHE	13	0.00179919	0.502008
FASN	18	0.00601521	0.514403
NR1H4	14	0.00518445	0.510204
PON1	15	0.00162186	0.488281
SHBG	12	0.00104548	0.461255
CTSK	13	0.00067521	0.484496
NAMPT	9	6.31e-05	0.469925
CSNK2A2	8	0.00021232	0.44964
ABCC4	6	6.362e-05	0.401929
BCHE	6	0.00033158	0.431034
ALPL	10	0.0021156	0.477099
IGFBP2	6	0.00014004	0.469925
CTRC	1	0	0.331565
ADAMTS5	6	2.324e-05	0.457875
ECE1	4	0.00012864	0.405844
ALDH2	3	0.00048097	0.462963
KCND3	1	0	0.398089

## Sheet: DC
Supplementary Table 10. PPI Network centrality analysis and evaluation
name	Degree	BetweennessCentrality	ClosenessCentrality
CCND1	61	0.017001	0.65445
AKT1	85	0.0651427	0.753012
MAPK8	61	0.0155152	0.65445
JUN	64	0.0195377	0.668449
NOS3	42	0.0160752	0.598086
MTOR	52	0.00803115	0.625
HSP90AA1	61	0.0439056	0.657895
HRAS	59	0.0161301	0.647668
EGFR	65	0.0287015	0.675676
MAPK3	71	0.0401004	0.694444
MAPK1	64	0.0328006	0.664894
AR	55	0.0294693	0.631313
BCL2L1	51	0.00629989	0.621891
ESR1	74	0.0702545	0.706215
PPARG	45	0.0117316	0.603865
MDM2	43	0.00402184	0.578704
CASP3	69	0.0242982	0.686813
TNF	65	0.0330637	0.675676
APP	41	0.0317988	0.584112
HPGDS	41	0.0339168	0.592417
GAPDH	88	0.0972958	0.771605
MMP2	42	0.00712229	0.586854
PTGS2	52	0.0248391	0.628141
MMP9	45	0.00658787	0.595238

## Sheet: DC,BC,CC
Supplementary Table 10. PPI Network centrality analysis and evaluation
name	Degree	BetweennessCentrality	ClosenessCentrality
AKT1	85	0.0651427	0.753012
HSP90AA1	61	0.0439056	0.657895
EGFR	65	0.0287015	0.675676
MAPK3	71	0.0401004	0.694444
MAPK1	64	0.0328006	0.664894
ESR1	74	0.0702545	0.706215
TNF	65	0.0330637	0.675676
GAPDH	88	0.0972958	0.771605
