# Supplementary material for: An integrative approach to uncover the components, mechanisms, and functions of traditional Chinese medicine prescriptions on male infertility
Source: Front Pharmacol. 2022 Aug 11;13:794448. doi: 10.3389/fphar.2022.794448 (PMC9403420; doi:10.3389/fphar.2022.794448)
Supplement: Supplementary file 8 [file DataSheet8.xls]

## Sheet: components
Supplementary Table 8. Analysis of the underlying components in CCMM
name	Degree	AverageShortestPathLength	BetweennessCentrality	ClosenessCentrality	Eccentricity	NeighborhoodConnectivity	NumberOfDirectedEdges	Radiality	Stress	TopologicalCoefficient	type
Jaranol	28	2.46396	0.031209	0.40585	5	19.3929	28	0.756006	179496	0.232821	Corethrodendron multijugum (Maxim.) B.H.Choi & H.Ohashi
kaempferol	28	2.48198	0.0350822	0.402904	5	17.1786	28	0.753003	169044	0.210111	Cuscuta chinensis Lam. Morus alba L. Corethrodendron multijugum (Maxim.) B.H.Choi & H.Ohashi
(6aR,11aR)-9,10-dimethoxy-6a,11a-dihydro-6H-benzofurano[3,2-c]chromen-3-ol	27	2.49099	0.0353722	0.401447	5	15.7407	27	0.751502	166690	0.186592	Corethrodendron multijugum (Maxim.) B.H.Choi & H.Ohashi
isoflavanone	27	2.54505	0.0458333	0.39292	5	12.5556	27	0.742492	157870	0.156156	Corethrodendron multijugum (Maxim.) B.H.Choi & H.Ohashi
quercetin	26	2.42793	0.0280402	0.411874	5	16.5769	26	0.762012	138976	0.187674	Cuscuta chinensis Lam. Lycium barbarum L. Morus alba L. Corethrodendron multijugum (Maxim.) B.H.Choi & H.Ohashi
1-hydroxy-3-methoxy-9,10-anthraquinone	25	2.52703	0.0481791	0.395722	5	12.24	25	0.745495	151510	0.147895	Gynochthodes officinalis (F.C.How) Razafim. & B.Bremer
3,9-di-O-methylnissolin	24	2.54505	0.0421495	0.39292	5	10.625	24	0.742492	103662	0.125	Corethrodendron multijugum (Maxim.) B.H.Choi & H.Ohashi
isorhamnetin	24	2.55405	0.0186044	0.391534	5	15.9167	24	0.740991	104370	0.204338	Cuscuta chinensis Lam. Corethrodendron multijugum (Maxim.) B.H.Choi & H.Ohashi
morin	23	2.62613	0.0158361	0.380789	5	16.8261	23	0.728979	95084	0.219807	Morus alba L.
(3R)-3-(2-hydroxy-3,4-dimethoxyphenyl)chroman-7-ol	22	2.63514	0.0226626	0.379487	5	10.9545	22	0.727477	76980	0.138258	Corethrodendron multijugum (Maxim.) B.H.Choi & H.Ohashi
Cnidilin	22	2.75225	0.0335259	0.363339	5	8.04545	22	0.707958	87584	0.110085	Angelica sinensis (Oliv.) Diels
Sitosterol alpha1	21	2.51802	0.00666767	0.397138	5	33.7143	21	0.746997	73084	0.398955	Lycium barbarum L.
citrostadienol	21	2.51802	0.00666767	0.397138	5	33.7143	21	0.746997	73084	0.398955	Lycium barbarum L.
beta-sitosterol	21	2.40991	0.0202905	0.414953	3	32.5238	21	0.765015	116732	0.3542	Gynochthodes officinalis (F.C.How) Razafim. & B.Bremer Cuscuta chinensis Lam. Lycium barbarum L. Morus alba L. Angelica sinensis (Oliv.) Diels Corethrodendron multijugum (Maxim.) B.H.Choi & H.Ohashi
NSC63551	21	2.63514	0.0267968	0.379487	5	22.1905	21	0.727477	108954	0.28254	Cuscuta chinensis Lam.
24-ethylcholest-22-enol	20	2.56306	0.00764036	0.390158	5	33.65	20	0.739489	67052	0.403086	Lycium barbarum L.
24-methyl-31-norlanost-9(11)-enol	20	2.56306	0.00483186	0.390158	5	34.65	20	0.739489	61980	0.415432	Lycium barbarum L.
31-norlanosterol	20	2.56306	0.00483186	0.390158	5	34.65	20	0.739489	61980	0.415432	Lycium barbarum L.
4alpha,14alpha,24-trimethylcholesta-8,24-dienol	20	2.56306	0.00660027	0.390158	5	33.85	20	0.739489	64126	0.405556	Lycium barbarum L.
4alpha-methyl-24-ethylcholesta-7,24-dienol	20	2.56306	0.00483186	0.390158	5	34.65	20	0.739489	61980	0.415432	Lycium barbarum L.
Obtusifoliol	20	2.56306	0.00673227	0.390158	5	33.9	20	0.739489	65904	0.406173	Lycium barbarum L.
Phyllanthin	19	2.65315	0.0223742	0.37691	5	16.6316	19	0.724474	89832	0.211238	Angelica sinensis (Oliv.) Diels
suchilactone	19	2.87838	0.0367068	0.347418	5	7.84211	19	0.686937	124114	0.136842	Angelica sinensis (Oliv.) Diels
24-methylenelanost-8-enol	19	2.57207	0.00446346	0.388792	5	35.3158	19	0.737988	58184	0.423652	Lycium barbarum L.
4alpha,24-dimethylcholesta-7,24-dienol	19	2.58108	0.00442719	0.387435	5	35.0526	19	0.736486	57668	0.425658	Lycium barbarum L.
lanost-8-en-3beta-ol	19	2.57207	0.00446346	0.388792	5	35.3158	19	0.737988	58184	0.423652	Lycium barbarum L.
lanost-8-enol	19	2.57207	0.00446346	0.388792	5	35.3158	19	0.737988	58184	0.423652	Lycium barbarum L.
Ohioensin-A	19	2.67117	0.03929	0.374368	5	9.47368	19	0.721471	102636	0.121053	Gynochthodes officinalis (F.C.How) Razafim. & B.Bremer
LAN	18	2.59009	0.00407443	0.386087	5	35.7778	18	0.734985	54028	0.434722	Lycium barbarum L.
24-methylidenelophenol	18	2.59009	0.0040767	0.386087	5	34.9444	18	0.734985	52146	0.424306	Lycium barbarum L.
glycitein	18	2.62613	0.0421954	0.380789	5	19.1667	18	0.728979	135314	0.235931	Lycium barbarum L.
31-norlanost-9(11)-enol	18	2.59009	0.0040767	0.386087	5	34.9444	18	0.734985	52146	0.424306	Lycium barbarum L.
4,24-methyllophenol	18	2.55405	0.00535702	0.391534	5	34.5556	18	0.740991	58240	0.414266	Lycium barbarum L.
7-O-Methylluteolin-6-C-beta-glucoside_qt	18	2.60811	0.0339766	0.38342	5	21.7778	18	0.731982	122740	0.269841	Lycium barbarum L.
atropine	18	2.52703	0.0214053	0.395722	5	18.3889	18	0.745495	89882	0.214678	Lycium barbarum L.
Atropine	18	2.52703	0.0214053	0.395722	5	18.3889	18	0.745495	89882	0.214678	Lycium barbarum L.
sitosterol	18	2.47297	0.0121784	0.404372	5	36.6111	18	0.754505	90786	0.404672	Gynochthodes officinalis (F.C.How) Razafim. & B.Bremer Lycium barbarum L. Corethrodendron multijugum (Maxim.) B.H.Choi & H.Ohashi
Mandenol	17	2.67117	0.0176693	0.374368	5	23.1765	17	0.721471	70570	0.284314	Lycium barbarum L.
Ethyl linolenate	17	2.63514	0.0108373	0.379487	5	25.8235	17	0.727477	57976	0.314222	Lycium barbarum L.
Stigmasterol	17	2.59009	0.0050992	0.386087	5	36.8235	17	0.734985	46804	0.442266	Lycium barbarum L. Angelica sinensis (Oliv.) Diels
Ethyl oleate (NF)	17	2.58108	0.0197846	0.387435	5	24.7647	17	0.736486	70206	0.300819	Gynochthodes officinalis (F.C.How) Razafim. & B.Bremer
hederagenin	16	2.61712	0.00485555	0.3821	5	37.3125	16	0.73048	51758	0.459652	Corethrodendron multijugum (Maxim.) B.H.Choi & H.Ohashi
7-O-methylisomucronulatol	16	2.6982	0.0187485	0.370618	5	11.9375	16	0.716967	50528	0.154049	Corethrodendron multijugum (Maxim.) B.H.Choi & H.Ohashi
Calycosin	16	2.67117	0.0147794	0.374368	5	20.375	16	0.721471	85654	0.265411	Corethrodendron multijugum (Maxim.) B.H.Choi & H.Ohashi
daucosterol_qt	16	2.63514	0.00290735	0.379487	5	38.75	16	0.727477	37982	0.471875	Lycium barbarum L.
24-ethylcholesta-5,22-dienol	16	2.63514	0.00290735	0.379487	5	38.75	16	0.727477	37982	0.471875	Lycium barbarum L.
2-hydroxy-1,5-dimethoxy-6-(methoxymethyl)-9,10-anthraquinone	16	2.5991	0.0217011	0.384749	5	17.125	16	0.733483	75822	0.206731	Gynochthodes officinalis (F.C.How) Razafim. & B.Bremer
3beta,20(R),5-alkenyl-stigmastol	16	2.59009	0.00649189	0.386087	5	37.25	16	0.734985	55530	0.447531	Gynochthodes officinalis (F.C.How) Razafim. & B.Bremer
(3S,8S,9S,10R,13R,14S,17R)-10,13-dimethyl-17-[(2R,5S)-5-propan-2-yloctan-2-yl]-2,3,4,7,8,9,11,12,14,15,16,17-dodecahydro-1H-cyclopenta[a]phenanthren-3-ol	15	2.62613	0.00441085	0.380789	5	38.3333	15	0.728979	47828	0.472574	Corethrodendron multijugum (Maxim.) B.H.Choi & H.Ohashi
(24R)-4alpha-Methyl-24-ethylcholesta-7,25-dien-3beta-ylacetate	15	2.67117	0.0162727	0.374368	5	25.2667	15	0.721471	57682	0.315152	Lycium barbarum L.
formononetin	14	2.68919	0.0116134	0.371859	5	22.2857	14	0.718468	73150	0.291585	Corethrodendron multijugum (Maxim.) B.H.Choi & H.Ohashi
Fucosterol	14	2.66216	0.0022787	0.375635	5	40.7857	14	0.722973	31664	0.503617	Lycium barbarum L.
Isofucosterol	14	2.70721	0.00238163	0.369384	5	38.5714	14	0.715465	29418	0.500952	Cuscuta chinensis Lam.
CLR	14	2.67117	0.00278324	0.374368	5	38.6429	14	0.721471	31722	0.482601	Cuscuta chinensis Lam. Lycium barbarum L.
3beta-24S(R)-butyl-5-alkenyl-cholestol	14	2.60811	0.00557391	0.38342	5	38.7857	14	0.731982	47380	0.46649	Gynochthodes officinalis (F.C.How) Razafim. & B.Bremer
Mairin	13	2.72523	0.0137792	0.366942	5	24.3846	13	0.712462	58070	0.316008	Corethrodendron multijugum (Maxim.) B.H.Choi & H.Ohashi
sophranol	13	2.67117	0.032413	0.374368	5	16.2308	13	0.721471	64458	0.203077	Cuscuta chinensis Lam.
Cycloartenol	12	2.66216	0.00308119	0.375635	5	40.6667	12	0.722973	29160	0.50211	Lycium barbarum L.
americanin A	11	2.91441	0.00697647	0.343122	5	10.4545	11	0.680931	19270	0.201161	Gynochthodes officinalis (F.C.How) Razafim. & B.Bremer
isoimperatorin	10	2.92342	0.0170953	0.342065	5	10.3	10	0.679429	45616	0.15	Angelica sinensis (Oliv.) Diels
Lophenol	10	2.72523	0.00125051	0.366942	5	44.4	10	0.712462	17078	0.571053	Lycium barbarum L.
campesterol	10	2.73423	0.00167304	0.365733	5	41.4	10	0.710961	18064	0.538667	Cuscuta chinensis Lam. Lycium barbarum L.
24-Methylenecycloartan-3beta,21-diol	9	2.73423	0.0120935	0.365733	5	27.7778	9	0.710961	30634	0.352339	Lycium barbarum L.
campest-5-en-3beta-ol	9	2.78829	0.00109652	0.358643	5	41.2222	9	0.701952	12586	0.56651	Cuscuta chinensis Lam.
matrine	9	3.03153	0.0161833	0.329866	5	9.88889	9	0.661411	44746	0.15873	Cuscuta chinensis Lam.
(2R,3S)-(+)-3',5-Dihydroxy-4 ,7-dimethoxydihydroflavonol	9	2.8964	0.030786	0.345257	5	12	9	0.683934	87036	0.174603	Gynochthodes officinalis (F.C.How) Razafim. & B.Bremer
Alizarin-2-methylether	8	2.95045	0.00691641	0.338931	5	18.625	8	0.674925	29596	0.275391	Gynochthodes officinalis (F.C.How) Razafim. & B.Bremer
1,6-dihydroxy-5-methoxy-2-(methoxymethyl)-9,10-anthraquinone	8	2.86937	0.00360136	0.348509	5	20.75	8	0.688438	20010	0.299242	Gynochthodes officinalis (F.C.How) Razafim. & B.Bremer
14b-pregnane	7	2.98649	0.0112681	0.334842	5	20.7143	7	0.668919	36558	0.323185	Lycium barbarum L.
9,10-dimethoxypterocarpan-3-O-β-D-glucoside	6	3.25676	0.0202045	0.307054	5	7.83333	6	0.623874	57650	0.207071	Corethrodendron multijugum (Maxim.) B.H.Choi & H.Ohashi
Bifendate	5	3.31982	0.00934874	0.301221	5	12.4	5	0.613363	52314	0.367742	Corethrodendron multijugum (Maxim.) B.H.Choi & H.Ohashi
1-hydroxy-6-hydroxymethylanthracenequinone	5	3.38288	0.0271228	0.295606	5	7.4	5	0.602853	76108	0.206452	Gynochthodes officinalis (F.C.How) Razafim. & B.Bremer
(6Z,10E,14E,18E)-2,6,10,15,19,23-hexamethyltetracosa-2,6,10,14,18,22-hexaene	4	3.38288	0.00038892	0.295606	5	20.25	4	0.602853	1486	0.427778	Morus alba L.
6-Fluoroindole-7-Dehydrocholesterol	4	3.23874	0.00174682	0.308762	5	14.75	4	0.626877	5478	0.286458	Lycium barbarum L.
Cycloeucalenol	4	3.05856	0.00035936	0.326951	5	34	4	0.656907	2234	0.540984	Lycium barbarum L.
Physalin A	4	3.23874	0.00174682	0.308762	5	14.75	4	0.626877	5478	0.286458	Lycium barbarum L.
Physcion-8-O-beta-D-gentiobioside	4	3.04955	0.00364173	0.327917	5	23.75	4	0.658408	8438	0.372951	Lycium barbarum L.
Cuscutoside B	4	3.09459	0.00199892	0.323144	5	18.75	4	0.650901	5938	0.311404	Cuscuta chinensis Lam.
Supraene	4	3.13063	0.00092146	0.319424	5	23.5	4	0.644895	4026	0.416667	Gynochthodes officinalis (F.C.How) Razafim. & B.Bremer
1,5,7-trihydroxy-6-methoxy-2-methoxymethylanthracenequinone	4	3.11261	0.00137903	0.321274	5	15.75	4	0.647898	5172	0.295	Gynochthodes officinalis (F.C.How) Razafim. & B.Bremer
FA	3	3.3018	0.00096616	0.302865	5	16.6667	3	0.616366	3404	0.373016	Corethrodendron multijugum (Maxim.) B.H.Choi & H.Ohashi
31-Norcyclolaudenol	3	3.12162	9.108e-05	0.320346	5	41.6667	3	0.646396	1060	0.701149	Lycium barbarum L.
methyl (1R,4aS,7R,7aS)-4a,7-dihydroxy-7-methyl-1-[(2S,3R,4S,5S,6R)-3,4,5-trihydroxy-6-(hydroxymethyl)oxan-2-yl]oxy-1,5,6,7a-tetrahydrocyclopenta[d]pyran-4-carboxylate	3	3.41892	0.00171421	0.29249	5	16	3	0.596847	3436	0.348837	Lycium barbarum L.
isomucronulatol-7,2'-di-O-glucosiole	2	3.63514	0.00900901	0.275093	5	10.5	2	0.560811	27270	0.5	Corethrodendron multijugum (Maxim.) B.H.Choi & H.Ohashi
dIDP	2	3.29279	0.00017759	0.303694	5	28	2	0.617868	514	0.509434	Morus alba L.
Lantadene A	2	3.46396	0.00596684	0.288687	5	22.5	2	0.589339	16784	0.5	Lycium barbarum L.
Diop	2	3.07658	0.00038825	0.325037	5	34.5	2	0.653904	2120	0.54918	Gynochthodes officinalis (F.C.How) Razafim. & B.Bremer
Asperuloside tetraacetate	2	3.6982	0.00319162	0.270402	5	10.5	2	0.5503	5482	0.5	Gynochthodes officinalis (F.C.How) Razafim. & B.Bremer
isoprincepin	2	3.43694	0.00034264	0.290957	5	15.5	2	0.593844	880	0.537037	Gynochthodes officinalis (F.C.How) Razafim. & B.Bremer
2-hydroxyethyl 5-hydroxy-2-(2-hydroxybenzoyl)-4-(hydroxymethyl)benzoate	2	3.70721	0.00900901	0.269745	5	10	2	0.548799	24346	0.5	Gynochthodes officinalis (F.C.How) Razafim. & B.Bremer

## Sheet: targets
Supplementary Table 8. Analysis of the underlying components in CCMM
name	Degree	AverageShortestPathLength	BetweennessCentrality	ClosenessCentrality	Eccentricity	NeighborhoodConnectivity	NumberOfDirectedEdges	Radiality	Stress	TopologicalCoefficient
CYP19A1	56	2.16216	0.104715	0.4625	4	17.8214	56	0.806306	455922	0.163315
AR	50	2.36937	0.0588668	0.422053	4	16.02	50	0.771772	255696	0.174651
ESR2	50	2.27928	0.071946	0.438735	4	17.86	50	0.786787	400624	0.175625
ESR1	46	2.35135	0.0486319	0.425287	4	17.4348	46	0.774775	280136	0.178639
ACHE	42	2.47748	0.0331661	0.403636	4	18.4762	42	0.753754	205160	0.213124
HMGCR	40	2.61261	0.0254444	0.382759	4	16.825	40	0.731231	113790	0.229348
SHBG	40	2.67568	0.0171044	0.373737	4	16.725	40	0.720721	97250	0.253629
CYP17A1	39	2.83784	0.0124826	0.352381	4	16.641	39	0.693694	75514	0.347578
BCHE	38	2.56757	0.033525	0.389474	4	17.0526	38	0.738739	148238	0.211219
PPARA	33	2.8018	0.0170262	0.356913	4	17	33	0.6997	107644	0.290909
NR1I3	32	2.99099	0.0060184	0.334337	4	16.9062	32	0.668168	36882	0.454464
SQLE	31	3.02703	0.00760292	0.330357	4	16.9032	31	0.662162	57774	0.496976
PPARG	31	2.74775	0.0133556	0.363934	4	17.5806	31	0.708709	79414	0.263185
NOS2	27	2.85586	0.00946223	0.350158	4	18.1111	27	0.690691	61258	0.311111
NR3C1	22	2.91892	0.00446065	0.342593	4	18.0455	22	0.68018	28892	0.321612
FABP4	20	3.10811	0.00200617	0.321739	6	19.1	20	0.648649	13650	0.476316
PTPRF	19	3.10811	0.00173781	0.321739	4	19	19	0.648649	12338	0.514286
MAPK3	18	3.10811	0.00859041	0.321739	6	19.4444	18	0.648649	46156	0.392435
CDK2	18	2.62162	0.0185886	0.381443	4	22.2778	18	0.72973	79798	0.23642
PTPN11	16	3.24324	0.00072077	0.308333	6	18.9375	16	0.626126	4880	0.689904
TERT	15	2.81982	0.0263242	0.354633	4	19.5333	15	0.696697	96890	0.261033
EGFR	15	2.78378	0.0135857	0.359223	4	18.6667	15	0.702703	59352	0.235556
ABCB1	15	2.67568	0.0222456	0.373737	4	19.8667	15	0.720721	63914	0.216858
GSK3B	15	2.75676	0.0128719	0.362745	4	21.6	15	0.707207	61222	0.264103
PARP1	14	2.72072	0.019803	0.36755	6	20.1429	14	0.713213	60164	0.222591
PTGS2	12	2.82883	0.0163058	0.353503	4	15.8333	12	0.695195	59880	0.203196
CDK1	12	2.79279	0.00750869	0.358065	4	22	12	0.701201	31578	0.272727
CNR2	11	2.96396	0.00689034	0.337386	4	13.6364	11	0.672673	21976	0.214176
MMP9	11	2.9009	0.00389814	0.34472	4	21.2727	11	0.683183	20010	0.307163
MAP2K1	11	2.77477	0.0139186	0.36039	4	19.6364	11	0.704204	38748	0.232955
ABCG2	11	3.00901	0.00742671	0.332335	4	19	11	0.665165	37426	0.333333
CCNB1	10	2.97297	0.0044726	0.336364	6	23.1	10	0.671171	19522	0.350794
LCK	10	2.99099	0.00478012	0.334337	5	19.2	10	0.668168	16528	0.298361
AKT1	10	2.97297	0.00265346	0.336364	4	20.9	10	0.671171	14592	0.337288
IGF1R	10	2.9009	0.0049337	0.34472	4	22.2	10	0.683183	23862	0.316418
MTOR	9	2.9009	0.00585521	0.34472	5	19	9	0.683183	19868	0.257143
CASP3	9	2.96396	0.00604507	0.337386	5	18.7778	9	0.672673	18576	0.282187
MMP2	9	2.95495	0.00248504	0.338415	4	23.3333	9	0.674174	13908	0.360215
CDK4	9	2.88288	0.00548822	0.346875	5	22.3333	9	0.686186	18756	0.296296
HSD17B3	9	2.88288	0.00875225	0.346875	4	17.4444	9	0.686186	22066	0.234921
XDH	8	3.17117	0.00123595	0.315341	6	22.125	8	0.638138	6782	0.491279
CYP1B1	8	3.08108	0.00259878	0.324561	4	21.5	8	0.653153	12176	0.418367
MDM2	7	3.01802	0.00385822	0.331343	6	17	7	0.663664	13800	0.266667
SRD5A1	7	3.18919	0.00628701	0.313559	6	11	7	0.635135	10726	0.192308
FAAH	7	3.1982	0.00199854	0.312676	6	16.5714	7	0.633634	6360	0.379791
CCNE1	7	2.9009	0.00307844	0.34472	4	20.4286	7	0.683183	12394	0.277551
CASP7	6	3.0991	0.00191107	0.322674	6	23.5	6	0.65015	7328	0.381356
KIT	6	2.98198	0.00166469	0.335347	6	23.1667	6	0.66967	6948	0.341026
APP	6	3.22523	0.00042894	0.310056	6	24.5	6	0.629129	2594	0.602564
SRD5A2	6	3.34234	0.00249661	0.299191	6	9.66667	6	0.60961	4972	0.262626
PGR	6	3.21622	0.00047002	0.310924	6	17.8333	6	0.630631	2350	0.420833
HSP90AB1	6	3.09009	0.00117323	0.323615	4	16.3333	6	0.651652	4640	0.306667
ALPL	6	3.05405	0.00177835	0.327434	5	21.3333	6	0.657658	6482	0.356725
CCND1	6	3.00901	0.00161309	0.332335	5	24.5	6	0.665165	6250	0.385246
MAPK8	6	2.95495	0.00296789	0.338415	5	21.3333	6	0.674174	10118	0.303483
MPO	6	3.00901	0.00163499	0.332335	4	24.6667	6	0.665165	7788	0.40113
HSP90AA1	6	2.98198	0.00349347	0.335347	5	20.6667	6	0.66967	8596	0.312169
CCND2	5	3.16216	0.00086943	0.316239	6	24.4	5	0.63964	3398	0.441509
STS	5	3.17117	0.0017165	0.315341	6	17.8	5	0.638138	4694	0.336
AHR	5	3.2973	8.575e-05	0.303279	6	25.8	5	0.617117	524	0.751515
FGFR1	5	3.12613	0.00086119	0.319885	5	23.8	5	0.645646	3040	0.447059
CCNA2	5	3.02703	0.00167776	0.330357	5	22.8	5	0.662162	6408	0.351613
EPHB2	5	3.16216	0.00083442	0.316239	5	22.2	5	0.63964	3370	0.441667
NCSTN	4	3.28829	0.00111506	0.30411	6	16.25	4	0.618619	2550	0.354651
ALDH2	4	3.2973	0.0006114	0.303279	6	18.75	4	0.617117	1708	0.432927
IL2	4	3.47748	0.00044337	0.287565	6	13	4	0.587087	1076	0.545455
BCL2	4	3.27027	0.00094749	0.305785	6	13.75	4	0.621622	3316	0.335526
NTRK1	4	3.17117	0.00078511	0.315341	5	19.5	4	0.638138	3480	0.393617
KDM1A	4	3.18919	0.00073815	0.313559	6	20	4	0.635135	2906	0.422222
OPRD1	4	3.22523	0.00034201	0.310056	5	18.75	4	0.629129	1966	0.467105
INSR	4	3.1982	0.00050582	0.312676	4	23	4	0.633634	2772	0.55
MAPK1	3	3.34234	0.00017786	0.299191	6	24.3333	3	0.60961	578	0.583333
NR4A1	3	3.37838	7.377e-05	0.296	6	25.3333	3	0.603604	340	0.675926
CYP1A2	3	3.34234	0.00031356	0.299191	6	19.3333	3	0.60961	1222	0.539216
PON1	3	3.52252	6.27e-05	0.283887	6	16	3	0.57958	200	0.75
NR1H4	3	3.57658	0.00043041	0.279597	6	7	3	0.570571	1122	0.4
CTSD	3	3.30631	0.00048112	0.302452	6	17.6667	3	0.615616	1186	0.416667
FUCA1	3	3.57658	0.00075685	0.279597	6	6.66667	3	0.570571	1216	0.354167
ECE1	3	3.40541	0.00073704	0.293651	6	11.6667	3	0.599099	1490	0.355556
FASN	3	3.35135	0.00032152	0.298387	6	16.3333	3	0.608108	1038	0.45098
BRAF	3	3.2973	0.00060387	0.303279	6	18	3	0.617117	2016	0.425
HDAC1	3	3.34234	0.00090055	0.299191	6	15.6667	3	0.60961	1422	0.407407
DNMT3A	2	3.6036	0.00020763	0.2775	6	16	2	0.566066	422	0.555556
NOS3	2	3.51351	2.26e-06	0.284615	6	18	2	0.581081	2	1
IGFBP3	2	3.6036	0.00036171	0.2775	6	10.5	2	0.566066	1038	0.527778
HPGDS	2	3.4955	0.00047932	0.286082	6	14	2	0.584084	896	0.5
EPHX1	2	3.58559	0.00056747	0.278894	6	15.5	2	0.569069	880	0.517857
CTSK	2	3.53153	0.00019886	0.283163	6	13	2	0.578078	598	0.521739
GBA	2	3.54955	0.00090616	0.281726	6	9.5	2	0.575075	1486	0.5
GAPDH	2	3.51351	5.826e-05	0.284615	6	16.5	2	0.581081	264	0.645833
CSNK2A2	2	3.34234	0.00015261	0.299191	6	19	2	0.60961	630	0.545455
ACE	2	3.28829	0.00071353	0.30411	6	19	2	0.618619	940	0.5
PGD	2	3.47748	0.00021984	0.287565	6	13.5	2	0.587087	862	0.595238
BCL2L1	2	4.04505	0.00023098	0.247216	6	2	2	0.492492	358	0.5
SGK1	2	3.36937	0.00011696	0.296791	5	20.5	2	0.605105	558	0.609375
ICAM1	1	3.54054	0	0.282443	6	24	1	0.576577	0	0
NAMPT	1	3.54054	0	0.282443	6	24	1	0.576577	0	0
ADAMTS5	1	3.69369	0	0.270732	6	16	1	0.551051	0	0
SLC2A1	1	4.25225	0	0.235169	6	6	1	0.457958	0	0
HSPA5	1	4.25225	0	0.235169	6	6	1	0.457958	0	0
JUN	1	4.31532	0	0.231733	6	5	1	0.447447	0	0
TNF	1	3.54054	0	0.282443	6	27	1	0.576577	0	0
HRAS	1	4.63063	0	0.215953	6	2	1	0.394895	0	0
ATM	1	3.91892	0	0.255172	6	10	1	0.513514	0	0
SLC9A1	1	3.87387	0	0.25814	6	19	1	0.521021	0	0
TNNI3K	1	3.87387	0	0.25814	6	19	1	0.521021	0	0
TGFB1	1	3.87387	0	0.25814	6	19	1	0.521021	0	0
HSP90B1	1	3.62162	0	0.276119	6	18	1	0.563063	0	0
IGFBP2	1	3.62162	0	0.276119	6	18	1	0.563063	0	0
ABCC4	1	3.98198	0	0.251131	6	7	1	0.503003	0	0
GNRHR	1	3.66667	0	0.272727	6	15	1	0.555556	0	0
CYP3A4	1	3.72973	0	0.268116	6	9	1	0.545045	0	0
SERPINE1	1	3.6036	0	0.2775	6	18	1	0.566066	0	0
CFTR	1	3.47748	0	0.287565	6	28	1	0.587087	0	0
NR1I2	1	3.63063	0	0.275434	6	21	1	0.561562	0	0
CTSB	1	4.02703	0	0.248322	6	9	1	0.495495	0	0
GBA2	1	3.66667	0	0.272727	6	13	1	0.555556	0	0
CTRC	1	3.57658	0	0.279597	6	17	1	0.570571	0	0
GSR	1	4.37838	0	0.228395	6	5	1	0.436937	0	0
GNB1	1	4.37838	0	0.228395	6	5	1	0.436937	0	0
DNMT3B	1	4.37838	0	0.228395	6	5	1	0.436937	0	0
KCND3	1	3.89189	0	0.256944	6	9	1	0.518018	0	0
ABCC2	1	3.89189	0	0.256944	6	9	1	0.518018	0	0
NFKB1	1	3.89189	0	0.256944	6	9	1	0.518018	0	0
GSTA1	1	4.7027	0	0.212644	6	2	1	0.382883	0	0
THRA	1	3.66667	0	0.272727	6	19	1	0.555556	0	0
THRB	1	3.66667	0	0.272727	6	19	1	0.555556	0	0
