# Supplementary material for: An integrative approach to uncover the components, mechanisms, and functions of traditional Chinese medicine prescriptions on male infertility
Source: Front Pharmacol. 2022 Aug 11;13:794448. doi: 10.3389/fphar.2022.794448 (PMC9403420; doi:10.3389/fphar.2022.794448)
Supplement: Supplementary file 9 [file DataSheet1.xls]

## Sheet: Gynochthodes officinalis
Supplementary Table 1. Components of each herb in CCMM
Herb_name	Mol ID	Molecule Name	MW	AlogP	Hdon	Hacc	OB (%)	Caco-2	BBB	DL	FASA-	HL
Gynochthodes officinalis (F.C.How) Razafim. & B.Bremer	MOL000115	Undecenal	168.31	4.11	0	1	39.35	1.43	1.61	0.03	0.25	7.11
Gynochthodes officinalis (F.C.How) Razafim. & B.Bremer	MOL000116	Nonanal	142.27	3.22	0	1	40.28	1.31	1.5	0.02	0.21	6.35
Gynochthodes officinalis (F.C.How) Razafim. & B.Bremer	MOL000117	Cymol	134.24	3.51	0	0	27.2	1.86	2.1	0.02	0.34
Gynochthodes officinalis (F.C.How) Razafim. & B.Bremer	MOL000118	(L)-alpha-Terpineol	154.28	2.42	1	1	48.8	1.39	1.72	0.03	0.27	11.35
Gynochthodes officinalis (F.C.How) Razafim. & B.Bremer	MOL000012	Arachic acid	312.6	8.19	1	2	16.66	1.18	1.09	0.19	0.18
Gynochthodes officinalis (F.C.How) Razafim. & B.Bremer	MOL000123	geraniol	154.28	2.93	1	1	23.93	1.19	1.14	0.02	0.27
Gynochthodes officinalis (F.C.How) Razafim. & B.Bremer	MOL000125	(-)-alpha-Pinene	136.26	2.87	0	0	46.25	1.85	2.3	0.05	0.25	11.42
Gynochthodes officinalis (F.C.How) Razafim. & B.Bremer	MOL001285	octanol	130.26	2.8	1	1	21.06	1.16	1.23	0.01	0.17
Gynochthodes officinalis (F.C.How) Razafim. & B.Bremer	MOL001300	PEL	122.18	1.55	1	1	44.03	1.11	1.13	0.02	0.37	-2.41
Gynochthodes officinalis (F.C.How) Razafim. & B.Bremer	MOL000131	EIC	280.5	6.39	1	2	41.9	1.16	0.9	0.14	0.25	7.5
Gynochthodes officinalis (F.C.How) Razafim. & B.Bremer	MOL001335	WLN: Q1R	108.15	1.23	1	1	58.68	1.08	1.27	0.01	0.38	11.87
Gynochthodes officinalis (F.C.How) Razafim. & B.Bremer	MOL001393	myristic acid	228.42	5.46	1	2	21.18	1.07	0.99	0.07	0.19
Gynochthodes officinalis (F.C.How) Razafim. & B.Bremer	MOL001394	Oktadekan	254.56	8.58	0	0	9.81	1.83	1.83	0.09	0.14
Gynochthodes officinalis (F.C.How) Razafim. & B.Bremer	MOL001396	PENTADECYLIC ACID	242.45	5.91	1	2	20.18	1.08	0.88	0.08	0.18
Gynochthodes officinalis (F.C.How) Razafim. & B.Bremer	MOL001417	OCTENAL	126.22	2.74	0	1	19.41	1.34	1.59	0.01	0.28
Gynochthodes officinalis (F.C.How) Razafim. & B.Bremer	MOL001456	citric acid	192.14	-1.39	4	7	56.22	-1.11	-1.38	0.05	0.43	11.46
Gynochthodes officinalis (F.C.How) Razafim. & B.Bremer	MOL001497	Ethylpentadecanoate	270.51	6.51	0	2	19.74	1.4	1.28	0.11	0.19
Gynochthodes officinalis (F.C.How) Razafim. & B.Bremer	MOL001506	Supraene	410.8	11.33	0	0	33.55	2.08	1.73	0.42	0.27	2.72
Gynochthodes officinalis (F.C.How) Razafim. & B.Bremer	MOL001619	UPL	268.59	9.04	0	0	8.52	1.83	1.7	0.11	0.16
Gynochthodes officinalis (F.C.How) Razafim. & B.Bremer	MOL001640	NON	172.3	3.63	1	2	26.74	0.96	1.06	0.03	0.22
Gynochthodes officinalis (F.C.How) Razafim. & B.Bremer	MOL001649	2-hydroxy-3-methylanthraquinone	238.25	3.03	1	3	26.09	0.58	-0.22	0.18	0.45
Gynochthodes officinalis (F.C.How) Razafim. & B.Bremer	MOL001652	1H-2,6-dioxacyclopent(cd)inden-1-one, 4-((acetyloxy)methyl)-5-(beta-D-glucopyranosyloxy)-2a,4a,5,7b-tetrahydro-, (2aS-(2aalpha,5alpha,7balpha))-	414.4	-2.55	4	11	26.43	-1.6	-2	0.71	0.3
Gynochthodes officinalis (F.C.How) Razafim. & B.Bremer	MOL001656	(1S,4aS,5R,7aS)-5-hydroxy-7-methylol-1-[(2S,3R,4S,5S,6R)-3,4,5-trihydroxy-6-methylol-tetrahydropyran-2-yl]oxy-1,4a,5,7a-tetrahydrocyclopenta[d]pyran-4-carboxylic acid	390.38	-3.54	7	11	3.55	-2.54	-3.2	0.45	0.27
Gynochthodes officinalis (F.C.How) Razafim. & B.Bremer	MOL001657	scandoside_qt	228.22	-1.79	4	6	30.02	-1.5	-2.53	0.1	0.31	7.88
Gynochthodes officinalis (F.C.How) Razafim. & B.Bremer	MOL001739	zoomaric acid	254.46	5.92	1	2	35.78	1.18	0.88	0.1	0.24	5.29
Gynochthodes officinalis (F.C.How) Razafim. & B.Bremer	MOL001773	indole	117.16	2.12	1	0	34.38	1.81	2.07	0.03	0.2	5.56
Gynochthodes officinalis (F.C.How) Razafim. & B.Bremer	MOL001850	Izoforon	138.23	2.06	0	1	44.98	1.28	1.66	0.03	0.32	11.4
Gynochthodes officinalis (F.C.How) Razafim. & B.Bremer	MOL001899	ZINC02169908	268.54	6.2	0	1	23.3	1.42	1.24	0.1	0.23
Gynochthodes officinalis (F.C.How) Razafim. & B.Bremer	MOL000196	L-Bornyl acetate	196.32	2.35	0	2	65.52	1.29	1.59	0.08	0.23	6.94
Gynochthodes officinalis (F.C.How) Razafim. & B.Bremer	MOL000198	(R)-linalool	154.28	2.74	1	1	39.8	1.33	1.36	0.02	0.32	6.48
Gynochthodes officinalis (F.C.How) Razafim. & B.Bremer	MOL002046	hexanoic acid	116.18	1.81	1	2	73.08	0.8	0.93	0.01	0.27	10.81
Gynochthodes officinalis (F.C.How) Razafim. & B.Bremer	MOL002117	β-sesquiphellandrene	204.39	5.14	0	0	23.68	1.89	2.02	0.06	0.3
Gynochthodes officinalis (F.C.How) Razafim. & B.Bremer	MOL000223	caffeic acid	180.17	1.37	3	4	25.76	0.21	-0.26	0.05	0.44
Gynochthodes officinalis (F.C.How) Razafim. & B.Bremer	MOL000023	Hemo-sol	136.26	3.5	0	0	39.84	1.83	2.12	0.02	0	11.68
Gynochthodes officinalis (F.C.How) Razafim. & B.Bremer	MOL000232	()-alpha-Terpineol	154.28	2.42	1	1	46.3	1.28	1.4	0.03	0.26	10.75
Gynochthodes officinalis (F.C.How) Razafim. & B.Bremer	MOL000244	()-Borneol	154.28	1.98	1	1	81.8	1.22	1.47	0.05	0.24	11.36
Gynochthodes officinalis (F.C.How) Razafim. & B.Bremer	MOL002496	Sulcatone	126.22	1.79	0	1	26.36	1.35	1.52	0.01	0.31
Gynochthodes officinalis (F.C.How) Razafim. & B.Bremer	MOL002699	Cetene	224.48	7.28	0	0	5.34	1.83	1.91	0.06	0.21
Gynochthodes officinalis (F.C.How) Razafim. & B.Bremer	MOL000027	alpha-Curcumene	202.37	5.34	0	0	4.68	1.93	1.99	0.06	0
Gynochthodes officinalis (F.C.How) Razafim. & B.Bremer	MOL002850	butylated hydroxytoluene	220.39	4.85	1	1	40.02	1.75	1.8	0.07	0.3	10.36
Gynochthodes officinalis (F.C.How) Razafim. & B.Bremer	MOL002879	Diop	390.62	7.44	0	4	43.59	0.79	0.26	0.39	0.28	3.6
Gynochthodes officinalis (F.C.How) Razafim. & B.Bremer	MOL002883	Ethyl oleate (NF)	310.58	7.44	0	2	32.4	1.4	1.1	0.19	0.19	4.85
Gynochthodes officinalis (F.C.How) Razafim. & B.Bremer	MOL000303	caprylic acid	144.24	2.72	1	2	16.4	0.9	1.02	0.02	0
Gynochthodes officinalis (F.C.How) Razafim. & B.Bremer	MOL003047	[(1S)-endo]-(-)-Borneol	154.28	1.98	1	1	83.54	1.22	1.43	0.05	0.25	11.33
Gynochthodes officinalis (F.C.How) Razafim. & B.Bremer	MOL000305	lauric acid	200.36	4.54	1	2	23.59	1.02	1.1	0.04	0
Gynochthodes officinalis (F.C.How) Razafim. & B.Bremer	MOL003050	nonanoic acid	158.27	3.17	1	2	40.51	0.92	1.08	0.02	0.23	4.15
Gynochthodes officinalis (F.C.How) Razafim. & B.Bremer	MOL003126	alpha cadinene	204.39	4.75	0	0	18.73	1.85	2.05	0.08	0
Gynochthodes officinalis (F.C.How) Razafim. & B.Bremer	MOL000346	succinic acid	118.1	-0.41	2	4	29.62	-0.44	-0.71	0.01	0.42
Gynochthodes officinalis (F.C.How) Razafim. & B.Bremer	MOL003484	PEY	178.24	3.65	0	0	25.7	1.88	1.79	0.1	0.52
Gynochthodes officinalis (F.C.How) Razafim. & B.Bremer	MOL003528	METHYLBENZOFURAN	132.17	2.28	0	1	54.35	1.74	1.78	0.03	0.21	13.14
Gynochthodes officinalis (F.C.How) Razafim. & B.Bremer	MOL000358	beta-sitosterol	414.79	8.08	1	1	36.91	1.32	0.99	0.75	0.23	5.36
Gynochthodes officinalis (F.C.How) Razafim. & B.Bremer	MOL000359	sitosterol	414.79	8.08	1	1	36.91	1.32	0.87	0.75	0.22	5.37
Gynochthodes officinalis (F.C.How) Razafim. & B.Bremer	MOL003837	esculetin	178.15	1.37	2	4	22.97	0.44	0.02	0.07	0.36
Gynochthodes officinalis (F.C.How) Razafim. & B.Bremer	MOL003864	Morindon	270.25	2.49	3	5	18.79	0.42	-0.31	0.24	0.4
Gynochthodes officinalis (F.C.How) Razafim. & B.Bremer	MOL003991	Tectochinon	222.25	3.3	0	2	26.65	0.92	0.24	0.16	0.47
Gynochthodes officinalis (F.C.How) Razafim. & B.Bremer	MOL003992	2-PENTADECANONE	226.45	5.44	0	1	7.41	1.47	1.63	0.06	0.2
Gynochthodes officinalis (F.C.How) Razafim. & B.Bremer	MOL003999	3,3-diethyl-4,5-dimethylhex-4-en-2-one	182.34	3.58	0	1	46.7	1.39	1.7	0.04	0.31	12.54
Gynochthodes officinalis (F.C.How) Razafim. & B.Bremer	MOL000040	Scopoletol	192.18	1.62	1	4	27.77	0.71	0.3	0.08	0
Gynochthodes officinalis (F.C.How) Razafim. & B.Bremer	MOL004284	2-Nonadecanone	282.57	7.27	0	1	14.38	1.52	1.53	0.14	0.19
Gynochthodes officinalis (F.C.How) Razafim. & B.Bremer	MOL004477	OME	32.05	-0.36	1	1	52.48	0.62	0.31	0	0.16	12.48
Gynochthodes officinalis (F.C.How) Razafim. & B.Bremer	MOL004610	gamma-Undecalactone	184.31	3.46	0	2	49.12	1.25	1.41	0.04	0.22	4.48
Gynochthodes officinalis (F.C.How) Razafim. & B.Bremer	MOL000476	Physcion	284.28	2.74	2	5	22.29	0.52	-0.4	0.27	0
Gynochthodes officinalis (F.C.How) Razafim. & B.Bremer	MOL005120	PLY	240.48	6.42	0	1	16.54	1.44	1.28	0.08	0.18
Gynochthodes officinalis (F.C.How) Razafim. & B.Bremer	MOL005402	Methyl margarate	284.54	7.08	0	2	17.41	1.37	1.25	0.14	0.17
Gynochthodes officinalis (F.C.How) Razafim. & B.Bremer	MOL005521	phytane	282.62	8.68	0	0	13.86	1.81	1.83	0.11	0.2
Gynochthodes officinalis (F.C.How) Razafim. & B.Bremer	MOL005723	Phytodolor	222.21	1.6	1	5	52.32	0.76	0.44	0.1	0	2.21
Gynochthodes officinalis (F.C.How) Razafim. & B.Bremer	MOL005840	PANA	219.3	4.29	1	1	50.35	1.84	1.61	0.13	0	8.96
Gynochthodes officinalis (F.C.How) Razafim. & B.Bremer	MOL000608	()-Terpinen-4-ol	154.28	2.55	1	1	81.41	1.36	1.66	0.03	0.25	10.81
Gynochthodes officinalis (F.C.How) Razafim. & B.Bremer	MOL006147	Alizarin-2-methylether	254.25	2.53	1	4	32.81	0.62	-0.14	0.21	0	30.82
Gynochthodes officinalis (F.C.How) Razafim. & B.Bremer	MOL006148	Deoxylucidin	254.25	1.94	2	4	20.25	0.17	-0.45	0.21	0
Gynochthodes officinalis (F.C.How) Razafim. & B.Bremer	MOL006158	Rubiadin	254.25	2.76	2	4	25.02	0.49	-0.34	0.21	0
Gynochthodes officinalis (F.C.How) Razafim. & B.Bremer	MOL006163	1-Hydroxy-2-methylanthraquinone	238.25	3.03	1	3	24.77	0.81	0.08	0.18	0
Gynochthodes officinalis (F.C.How) Razafim. & B.Bremer	MOL000663	lignoceric acid	368.72	10.02	1	2	14.9	1.24	1.01	0.33	0.17
Gynochthodes officinalis (F.C.How) Razafim. & B.Bremer	MOL000667	1-hexanol	102.2	1.88	1	1	22.04	1.08	1.21	0.01	0.19
Gynochthodes officinalis (F.C.How) Razafim. & B.Bremer	MOL000668	PENTYLFURAN	138.23	3.12	0	1	54.59	1.72	1.94	0.02	0.1	-1.96
Gynochthodes officinalis (F.C.How) Razafim. & B.Bremer	MOL000669	(S)-camphor	152.26	1.94	0	1	21.68	1.28	1.74	0.05	0.28
Gynochthodes officinalis (F.C.How) Razafim. & B.Bremer	MOL000675	oleic acid	282.52	6.84	1	2	33.13	1.17	0.78	0.14	0.2	4.99
Gynochthodes officinalis (F.C.How) Razafim. & B.Bremer	MOL000676	DBP	278.38	4.2	0	4	64.54	0.8	0.56	0.13	0.34	5.41
Gynochthodes officinalis (F.C.How) Razafim. & B.Bremer	MOL000069	palmitic acid	256.48	6.37	1	2	19.3	1.09	1	0.1	0
Gynochthodes officinalis (F.C.How) Razafim. & B.Bremer	MOL006991	60761-00-4	170.28	1.18	1	2	45.44	0.89	0.91	0.06	0.24	11.43
Gynochthodes officinalis (F.C.How) Razafim. & B.Bremer	MOL000703	2-heptanone	114.21	1.79	0	1	46.56	1.31	1.57	0.01	0.25	10.58
Gynochthodes officinalis (F.C.How) Razafim. & B.Bremer	MOL000705	WLN: VH6	114.21	2.31	0	1	19.59	1.29	1.49	0.01	0.23
Gynochthodes officinalis (F.C.How) Razafim. & B.Bremer	MOL000707	Heptenal	112.19	2.29	0	1	37.16	1.3	1.56	0.01	0.3	3.96
Gynochthodes officinalis (F.C.How) Razafim. & B.Bremer	MOL000708	WLN: VHR	106.13	1.59	0	1	32.63	1.32	1.66	0.01	0.44	12.07
Gynochthodes officinalis (F.C.How) Razafim. & B.Bremer	MOL000710	OYA	128.24	2.77	0	1	19.07	1.3	1.52	0.01	0.23
Gynochthodes officinalis (F.C.How) Razafim. & B.Bremer	MOL000714	Hyacinthin	120.16	1.52	0	1	38.65	1.31	1.58	0.02	0.43	-2.04
Gynochthodes officinalis (F.C.How) Razafim. & B.Bremer	MOL000775	EEE	88.12	0.37	0	2	45.02	1.07	1.26	0	0.21	11.64
Gynochthodes officinalis (F.C.How) Razafim. & B.Bremer	MOL007785	asperuloside	414.4	-2.55	4	11	12.72	-1.41	-1.96	0.71	0.27
Gynochthodes officinalis (F.C.How) Razafim. & B.Bremer	MOL007786	asperuloside_qt	252.24	-0.8	1	6	26.5	-0.31	-0.69	0.17	0
Gynochthodes officinalis (F.C.How) Razafim. & B.Bremer	MOL008120	(S)-4-Nonanolide	156.25	2.55	0	2	61.84	1.19	1.39	0.03	0.24	3.34
Gynochthodes officinalis (F.C.How) Razafim. & B.Bremer	MOL000860	stearic acid	284.54	7.28	1	2	17.83	1.15	1.22	0.14	0.19
Gynochthodes officinalis (F.C.How) Razafim. & B.Bremer	MOL000867	Heptadekan	240.53	8.13	0	0	8.64	1.84	1.87	0.07	0.14
Gynochthodes officinalis (F.C.How) Razafim. & B.Bremer	MOL000875	Cedrol	222.41	3.16	1	1	16.23	1.35	1.46	0.12	0.24
Gynochthodes officinalis (F.C.How) Razafim. & B.Bremer	MOL000882	1,1-dimethylbutylbenzene	162.3	4.14	0	0	46.47	1.85	2.03	0.03	0.34	4.15
Gynochthodes officinalis (F.C.How) Razafim. & B.Bremer	MOL000885	Dodekan	170.38	5.85	0	0	17.74	1.79	1.96	0.02	0.16
Gynochthodes officinalis (F.C.How) Razafim. & B.Bremer	MOL000886	tetradecane	198.44	6.76	0	0	15.94	1.79	1.78	0.04	0.15
Gynochthodes officinalis (F.C.How) Razafim. & B.Bremer	MOL000895	Zingiberene	204.39	5.08	0	0	18.8	1.91	2.01	0.06	0.3
Gynochthodes officinalis (F.C.How) Razafim. & B.Bremer	MOL000924	Mnk	170.33	3.62	0	1	17.66	1.4	1.64	0.03	0.22
Gynochthodes officinalis (F.C.How) Razafim. & B.Bremer	MOL009491	1,2-diethyl-3-methylcyclohexylamine	169.35	2.97	2	1	76.38	1.4	1.6	0.04	0.21	11.89
Gynochthodes officinalis (F.C.How) Razafim. & B.Bremer	MOL009492	1,2-dihydroxy-3-methyl-9,10-anthraquinone	254.25	2.76	2	4	24.39	0.56	-0.25	0.21	0.43
Gynochthodes officinalis (F.C.How) Razafim. & B.Bremer	MOL009493	1,3-Dihydroxy-2-methoxyanthraquinone	270.25	2.26	2	5	18.51	0.41	-0.33	0.24	0.36
Gynochthodes officinalis (F.C.How) Razafim. & B.Bremer	MOL009494	1,4-dihydroxy-2-methoxy-7-methylanthracenequinone	284.28	2.74	2	5	21.86	0.59	-0.24	0.27	0.3
Gynochthodes officinalis (F.C.How) Razafim. & B.Bremer	MOL009495	2-hydroxy-1,5-dimethoxy-6-(methoxymethyl)-9,10-anthraquinone	328.34	2.31	1	6	95.85	0.54	-0.17	0.37	0.24	29.98
Gynochthodes officinalis (F.C.How) Razafim. & B.Bremer	MOL009496	1,5,7-trihydroxy-6-methoxy-2-methoxymethylanthracenequinone	330.31	1.79	3	7	80.42	0.27	-0.63	0.38	0.24	28.25
Gynochthodes officinalis (F.C.How) Razafim. & B.Bremer	MOL009497	1,5-diethyl-2,3-dimethylcyclohexylamine	183.38	3.22	2	1	61.5	1.33	1.45	0.05	0.22	11.19
Gynochthodes officinalis (F.C.How) Razafim. & B.Bremer	MOL009498	1,6-Dihydroxy-2,4-dimethoxyanthraquinone	300.28	2.24	2	6	18.42	0.49	-0.48	0.3	0.26
Gynochthodes officinalis (F.C.How) Razafim. & B.Bremer	MOL009499	1,6-Dihydroxy-2-methoxyanthraquinone	270.25	2.26	2	5	18.46	0.37	-0.48	0.24	0.37
Gynochthodes officinalis (F.C.How) Razafim. & B.Bremer	MOL009500	1,6-dihydroxy-5-methoxy-2-(methoxymethyl)-9,10-anthraquinone	314.31	2.06	2	6	104.54	0.37	-0.3	0.34	0.28	29.02
Gynochthodes officinalis (F.C.How) Razafim. & B.Bremer	MOL009501	1-hydroxy-2,3-dimethyl-9,10-anthraquinone	252.28	3.51	1	3	18.47	0.79	0.01	0.2	0.43
Gynochthodes officinalis (F.C.How) Razafim. & B.Bremer	MOL009502	1-hydroxy-3-methylol-9,10-anthraquinone	254.25	1.94	2	4	21.59	0	-0.84	0.21	0.42
Gynochthodes officinalis (F.C.How) Razafim. & B.Bremer	MOL009503	1-hydroxy-3-methoxy-9,10-anthraquinone	254.25	2.53	1	4	104.33	0.59	-0.24	0.21	0.39	30.78
Gynochthodes officinalis (F.C.How) Razafim. & B.Bremer	MOL009504	1-hydroxy-6-hydroxymethylanthracenequinone	254.25	1.94	2	4	81.77	-0.04	-0.79	0.21	0.42	30.8
Gynochthodes officinalis (F.C.How) Razafim. & B.Bremer	MOL009505	1-hydroxy-7-hydroxymethylanthracenequinone	254.25	1.94	2	4	9.33	0.06	-0.99	0.21	0.42
Gynochthodes officinalis (F.C.How) Razafim. & B.Bremer	MOL009506	Hydroxyanthraquinone	224.22	2.54	1	3	21.45	0.72	-0.02	0.16	0.46
Gynochthodes officinalis (F.C.How) Razafim. & B.Bremer	MOL009507	1-isobutyl-2,5-dimethylcyclohexylamine	183.38	3.22	2	1	78.65	1.35	1.53	0.04	0.22	4.05
Gynochthodes officinalis (F.C.How) Razafim. & B.Bremer	MOL009508	1-methyl-3-propylcyclooctane	168.36	5.07	0	0	34.81	1.81	2.12	0.03	0.19	5.99
Gynochthodes officinalis (F.C.How) Razafim. & B.Bremer	MOL009509	2-phenyldodecane	246.48	7.13	0	0	3.81	1.92	2.06	0.1	0.26
Gynochthodes officinalis (F.C.How) Razafim. & B.Bremer	MOL009510	1F-Fructofuranosylnystose	828.81	-9.7	17	26	3.01	-6.42	-13.95	0.36	0.22
Gynochthodes officinalis (F.C.How) Razafim. & B.Bremer	MOL009511	2,5,5-trimethylhex-1-ene	126.27	3.62	0	0	60.03	1.81	2.08	0.01	0.29	10.77
Gynochthodes officinalis (F.C.How) Razafim. & B.Bremer	MOL009512	methyl 9,10-dioxoanthracene-2-carboxylate	266.26	2.66	0	4	21.83	0.21	-0.52	0.24	0.45
Gynochthodes officinalis (F.C.How) Razafim. & B.Bremer	MOL009513	2-hydroxy-1,8-dimethoxy-7-methoxymethylanthracenequinone	328.34	2.31	1	6	112.3	0.46	-0.3	0.37	0.25	29.44
Gynochthodes officinalis (F.C.How) Razafim. & B.Bremer	MOL009514	1-methoxy-2-hydroxyanthraquinone	254.25	2.53	1	4	8.7	0.58	-0.15	0.21	0.41
Gynochthodes officinalis (F.C.How) Razafim. & B.Bremer	MOL009515	2-hydroxy-3-hydroxymethylanthracenequinone	254.25	1.94	2	4	24.24	-0.18	-0.98	0.21	0.41
Gynochthodes officinalis (F.C.How) Razafim. & B.Bremer	MOL009516	2-Hydroxyanthraquinone	224.22	2.54	1	3	27.45	0.48	-0.3	0.16	0.48
Gynochthodes officinalis (F.C.How) Razafim. & B.Bremer	MOL009517	1,3,6-trihydroxy-2-methoxy-9,10-anthraquinone	286.25	1.99	3	6	18.62	0.13	-0.75	0.27	0.35
Gynochthodes officinalis (F.C.How) Razafim. & B.Bremer	MOL009518	2-methyl-p-methylphenyl-2-heptene	202.37	5.58	0	0	7.18	1.94	1.99	0.06	0.32
Gynochthodes officinalis (F.C.How) Razafim. & B.Bremer	MOL009519	(2R,3S)-(+)-3',5-Dihydroxy-4 ,7-dimethoxydihydroflavonol	332.33	1.99	3	7	77.24	0.13	-0.39	0.33	0.29	14.13
Gynochthodes officinalis (F.C.How) Razafim. & B.Bremer	MOL009520	3,8-dimethylundecane	184.41	5.89	0	0	4.72	1.81	2.02	0.03	0.2
Gynochthodes officinalis (F.C.How) Razafim. & B.Bremer	MOL009521	3-hydroxy-1,2-dimethoxyanthracenequinone	284.28	2.51	1	5	20.28	0.52	-0.23	0.27	0.34
Gynochthodes officinalis (F.C.How) Razafim. & B.Bremer	MOL009522	3-hydroxy-2-Tetradecane-Stearic acid	496.96	12.29	2	3	17.17	0.69	-0.62	0.51	0.16
Gynochthodes officinalis (F.C.How) Razafim. & B.Bremer	MOL009523	3-Ethynylphenol	118.14	2.69	1	1	28.25	1.54	1.56	0.02	0.55
Gynochthodes officinalis (F.C.How) Razafim. & B.Bremer	MOL009524	3beta,20(R),5-alkenyl-stigmastol	414.79	8.08	1	1	36.91	1.36	0.89	0.75	0.22	5.22
Gynochthodes officinalis (F.C.How) Razafim. & B.Bremer	MOL009525	3beta-24S(R)-butyl-5-alkenyl-cholestol	456.88	9.25	1	1	35.35	1.36	0.79	0.82	0.23	7.04
Gynochthodes officinalis (F.C.How) Razafim. & B.Bremer	MOL009526	3beta,5-alkenyl-spirostol	412.72	5.51	1	2	17.32	1.05	0.57	0.81	0.21
Gynochthodes officinalis (F.C.How) Razafim. & B.Bremer	MOL009527	4-hydroxymethyl-1,3-dimethoxyanthracenequinone	298.31	2.17	1	5	21.41	0.33	-0.46	0.29	0.26
Gynochthodes officinalis (F.C.How) Razafim. & B.Bremer	MOL009528	(4R,5S)-5-hydroxyhexan-4-olide	130.16	0.14	1	3	69.07	0.3	0.01	0.02	0.31	11.14
Gynochthodes officinalis (F.C.How) Razafim. & B.Bremer	MOL009529	5alpha-Hydroxy-2alpha-(alpha-methylbutyryl)-oxy-7beta,9alpha,10beta-triacetoxy-4(20),11-taxadiene	562.77	3.94	1	9	27.89	0.02	-0.31	0.79	0.23
Gynochthodes officinalis (F.C.How) Razafim. & B.Bremer	MOL009530	6-alpha-hydroxyadoxoside	332.34	-2.92	6	9	5.48	-1.43	-1.89	0.3	0.23
Gynochthodes officinalis (F.C.How) Razafim. & B.Bremer	MOL009531	6-alpha-hydroxyadoxoside_qt	170.18	-1.18	3	4	86.43	-0.22	-0.5	0.05	0.28	13.26
Gynochthodes officinalis (F.C.How) Razafim. & B.Bremer	MOL009532	6beta,7beta-epoxy-8-epi-splendoside	420.41	-3.95	6	12	11.86	-2.24	-4.26	0.6	0.23
Gynochthodes officinalis (F.C.How) Razafim. & B.Bremer	MOL009533	6beta,7beta-epoxy-8-epi-splendoside_qt	258.25	-2.2	3	7	132.89	-0.79	-1.52	0.17	0.24	3.78
Gynochthodes officinalis (F.C.How) Razafim. & B.Bremer	MOL009534	Isoeicosane	282.62	9.29	0	0	10.28	1.89	1.97	0.13	0.15
Gynochthodes officinalis (F.C.How) Razafim. & B.Bremer	MOL009535	Nystose	666.66	-7.9	14	21	3.95	-5.33	-11.81	0.57	0.22
Gynochthodes officinalis (F.C.How) Razafim. & B.Bremer	MOL009536	alizarin-1-methyl ether	268.28	2.87	1	4	23.15	0.69	-0.09	0.24	0.4
Gynochthodes officinalis (F.C.How) Razafim. & B.Bremer	MOL009537	americanin A	328.34	2.3	3	6	46.71	-0.08	-0.98	0.35	0.41	2.6
Gynochthodes officinalis (F.C.How) Razafim. & B.Bremer	MOL009538	4-[3-Hydroxymethyl-6-(3-hydroxy-propenyl)-2,3-dihydro-benzo[1,4]dioxin-2-yl]-benzene-1,2-diol	330.36	2.05	4	6	21.36	-0.31	-1.37	0.34	0.38
Gynochthodes officinalis (F.C.How) Razafim. & B.Bremer	MOL009539	2-Anthraquinonecarboxaldehyde	236.23	2.57	0	3	19.5	0.2	-0.44	0.19	0.48
Gynochthodes officinalis (F.C.How) Razafim. & B.Bremer	MOL009540	asperuloside acid	390.38	-3.54	7	11	22.48	-1.95	-2.46	0.45	0.22
Gynochthodes officinalis (F.C.How) Razafim. & B.Bremer	MOL009541	Asperuloside tetraacetate	582.56	-1.03	0	15	45.47	-1.39	-1.73	0.82	0.34	20.72
Gynochthodes officinalis (F.C.How) Razafim. & B.Bremer	MOL009542	Majantol	178.3	3.08	1	1	45.91	1.35	1.36	0.04	0.32	2.81
Gynochthodes officinalis (F.C.How) Razafim. & B.Bremer	MOL009543	ZINC03107553	120.16	1.33	1	1	47.67	1.08	1.23	0.04	0.36	11.84
Gynochthodes officinalis (F.C.How) Razafim. & B.Bremer	MOL009544	Hypogaeic acid	254.46	5.92	1	2	35.78	1.1	0.83	0.1	0.23	5.28
Gynochthodes officinalis (F.C.How) Razafim. & B.Bremer	MOL009545	citrifolinin A-1	822.8	-6.96	10	23	3.02	-3.97	-4.91	0.11	0.28
Gynochthodes officinalis (F.C.How) Razafim. & B.Bremer	MOL009546	deacetyl asperuloside	372.36	-2.93	5	10	15.27	-1.5	-2.08	0.54	0.26
Gynochthodes officinalis (F.C.How) Razafim. & B.Bremer	MOL009547	desacetyl asperulosidic acid	390.38	-3.54	7	11	16.9	-2.15	-2.83	0.45	0.3
Gynochthodes officinalis (F.C.How) Razafim. & B.Bremer	MOL009548	desacetyl asperulosidic acid_qt	228.22	-1.79	4	6	32.49	-1.31	-1.85	0.1	0.33	7.5
Gynochthodes officinalis (F.C.How) Razafim. & B.Bremer	MOL009549	Ether	74.14	0.75	0	1	55.75	1.42	1.69	0	0.19	11.48
Gynochthodes officinalis (F.C.How) Razafim. & B.Bremer	MOL009550	heptasaccharide	1063.04	-11.46	20	33	3.01	-7.59	-17.95	0.15	0.21
Gynochthodes officinalis (F.C.How) Razafim. & B.Bremer	MOL009551	isoprincepin	494.53	2.52	5	9	49.12	-0.18	-1.47	0.77	0.32	3
Gynochthodes officinalis (F.C.How) Razafim. & B.Bremer	MOL009552	m-Tolualdehyde	120.16	2.08	0	1	49.98	1.37	1.52	0.02	0.42	11.9
Gynochthodes officinalis (F.C.How) Razafim. & B.Bremer	MOL009553	Monotropein	390.38	-3.41	7	11	2.53	-2.38	-3.12	0.44	0.3
Gynochthodes officinalis (F.C.How) Razafim. & B.Bremer	MOL009554	monotropein_qt	228.22	-1.66	4	6	43.46	-0.98	-1.23	0.11	0.32	8.92
Gynochthodes officinalis (F.C.How) Razafim. & B.Bremer	MOL009555	morindacin	214.24	-1.36	3	5	14.77	-1.15	-2.15	0.08	0.27
Gynochthodes officinalis (F.C.How) Razafim. & B.Bremer	MOL009556	(4aR,7aS)-7-methylol-4,4a,5,7a-tetrahydro-3H-cyclopenta[c]pyran-1-one	168.21	0.44	1	3	82.28	0.64	0.78	0.05	0.24	-0.39
Gynochthodes officinalis (F.C.How) Razafim. & B.Bremer	MOL009557	morinipticoside	562.52	-1.57	5	14	7.31	-2.02	-2.54	0.73	0.35
Gynochthodes officinalis (F.C.How) Razafim. & B.Bremer	MOL009558	2-hydroxyethyl 5-hydroxy-2-(2-hydroxybenzoyl)-4-(hydroxymethyl)benzoate	332.33	1.41	4	7	62.32	-1.02	-1.71	0.26	0.37	17.61
Gynochthodes officinalis (F.C.How) Razafim. & B.Bremer	MOL009559	morintrifolins B	378.36	1.95	5	9	1.42	-0.75	-1.42	0.36	0.32
Gynochthodes officinalis (F.C.How) Razafim. & B.Bremer	MOL009560	methyl (1S,4aS,6R,7R,7aS)-6-hydroxy-7-(hydroxymethyl)-1-[(2S,3R,4S,5S,6R)-3,4,5-trihydroxy-6-(hydroxymethyl)oxan-2-yl]oxy-1,4a,5,6,7,7a-hexahydrocyclopenta[d]pyran-4-carboxylate	406.43	-3.3	6	11	9.57	-1.66	-2.22	0.48	0.21
Gynochthodes officinalis (F.C.How) Razafim. & B.Bremer	MOL009561	officinalisin	248.31	-1.2	4	6	10.6	-0.72	-1.18	0.12	0.21
Gynochthodes officinalis (F.C.How) Razafim. & B.Bremer	MOL009562	Ohioensin-A	372.39	3.57	3	5	38.13	0.6	-0.17	0.76	0.41	15.09
Gynochthodes officinalis (F.C.How) Razafim. & B.Bremer	MOL009563	NPG	104.17	0.02	2	2	65	0.18	-0.68	0.01	0.2	11.13
Gynochthodes officinalis (F.C.How) Razafim. & B.Bremer	MOL009564	rotungenic acid	488.78	4.23	4	5	18.99	-0.32	-1.06	0.71	0.24
Gynochthodes officinalis (F.C.How) Razafim. & B.Bremer	MOL009565	Rubiadin-1-methyl ether	268.28	3.01	1	4	20.03	0.6	-0.16	0.23	0.35
Gynochthodes officinalis (F.C.How) Razafim. & B.Bremer	MOL000971	Ethylpalmitate	284.54	6.97	0	2	18.99	1.41	1.15	0.14	0.16
Gynochthodes officinalis (F.C.How) Razafim. & B.Bremer	MOL001691	vitamin c	176.14	-1.76	4	6	13.34	-0.86	-1.38	0.04	0.37
Gynochthodes officinalis (F.C.How) Razafim. & B.Bremer	MOL000726	Morindin	578.57	-0.27	8	14	7.44	-2.18	-3.01	0.7	0.32

## Sheet: Cuscuta chinensis Lam.
Supplementary Table 1. Components of each herb in CCMM
Herb_name	Mol ID	Molecule Name	MW	AlogP	Hdon	Hacc	OB (%)	Caco-2	BBB	DL	FASA-	HL
Cuscuta chinensis Lam.	MOL000118	(L)-alpha-Terpineol	154.28	2.42	1	1	48.8	1.39	1.72	0.03	0.27	11.35
Cuscuta chinensis Lam.	MOL001558	sesamin	354.38	2.24	0	6	56.55	0.75	-0.08	0.83	0.31	13.44
Cuscuta chinensis Lam.	MOL000172	Furol	96.09	0.99	0	2	34.35	1.08	1.51	0.01	0.2	4.53
Cuscuta chinensis Lam.	MOL000184	NSC63551	412.77	7.56	0	1	39.25	1.42	1.22	0.76	0.22	5.78
Cuscuta chinensis Lam.	MOL000198	(R)-linalool	154.28	2.74	1	1	39.8	1.33	1.36	0.02	0.32	6.48
Cuscuta chinensis Lam.	MOL002016	10579-93-8	204.39	4.75	0	0	27.36	1.85	2.09	0.09	0.29
Cuscuta chinensis Lam.	MOL000024	alpha-humulene	204.39	5.04	0	0	22.98	1.88	2.08	0.06	0
Cuscuta chinensis Lam.	MOL000244	()-Borneol	154.28	1.98	1	1	81.8	1.22	1.47	0.05	0.24	11.36
Cuscuta chinensis Lam.	MOL001842	Pinoresinol	358.42	2.13	2	6	4.25	0.52	-0.25	0.52	0
Cuscuta chinensis Lam.	MOL000354	isorhamnetin	316.28	1.76	4	7	49.6	0.31	-0.54	0.31	0.32	14.34
Cuscuta chinensis Lam.	MOL000357	Sitogluside	576.95	6.34	4	6	20.63	-0.14	-0.93	0.62	0.23
Cuscuta chinensis Lam.	MOL000358	beta-sitosterol	414.79	8.08	1	1	36.91	1.32	0.99	0.75	0.23	5.36
Cuscuta chinensis Lam.	MOL000361	Amyrin	426.8	7.3	1	1	17.6	1.45	1.29	0.76	0.22
Cuscuta chinensis Lam.	MOL000422	kaempferol	286.25	1.77	4	6	41.88	0.26	-0.55	0.24	0	14.74
Cuscuta chinensis Lam.	MOL004368	Hyperin	464.41	-0.59	8	12	6.94	-1.42	-2.08	0.77	0
Cuscuta chinensis Lam.	MOL005043	campest-5-en-3beta-ol	400.76	7.63	1	1	37.58	1.32	0.94	0.71	0.23	4.43
Cuscuta chinensis Lam.	MOL005440	Isofucosterol	412.77	7.83	1	1	43.78	1.36	0.97	0.76	0.24	5.18
Cuscuta chinensis Lam.	MOL005944	matrine	248.41	1.42	0	3	63.77	1.39	1.52	0.25	0	6.69
Cuscuta chinensis Lam.	MOL006649	sophranol	264.41	0.67	1	4	55.42	0.6	0.68	0.28	0.19	4.94
Cuscuta chinensis Lam.	MOL000668	PENTYLFURAN	138.23	3.12	0	1	54.59	1.72	1.94	0.02	0.1	-1.96
Cuscuta chinensis Lam.	MOL006735	Furfuranol	98.11	0.62	1	2	48.27	0.82	0.91	0.01	0.13	4.26
Cuscuta chinensis Lam.	MOL000705	WLN: VH6	114.21	2.31	0	1	19.59	1.29	1.49	0.01	0.23
Cuscuta chinensis Lam.	MOL007228	kaempferol-3-o-beta-d-glucoside	448.41	-0.32	7	11	2.77	-1.29	-1.99	0.74	0.31
Cuscuta chinensis Lam.	MOL000885	Dodekan	170.38	5.85	0	0	17.74	1.79	1.96	0.02	0.16
Cuscuta chinensis Lam.	MOL009302	ZINC02034518	72.12	0.64	1	1	57.57	1	1.21	0	0.34	11.74
Cuscuta chinensis Lam.	MOL009303	Cuscutoside B	664.67	-1.17	6	16	47.56	-1.62	-2.59	0.18	0.24	21.82
Cuscuta chinensis Lam.	MOL009304	InChI=1/C12H16N2O/c1-13-6-9-5-10(8-13)11-3-2-4-12(15)14(11)7-9/h2-4,9-10H,5-8H2,1H	204.3	0.2	0	3	76.82	1.22	1.46	0.11	0.22	1.77
Cuscuta chinensis Lam.	MOL000953	CLR	386.73	7.38	1	1	37.87	1.43	1.13	0.68	0.2	4.52
Cuscuta chinensis Lam.	MOL000098	quercetin	302.25	1.5	5	7	46.43	0.05	-0.77	0.28	0.38	14.4
Cuscuta chinensis Lam.	MOL000561	Astragalin	448.41	-0.32	7	11	14.03	-1.34	-1.97	0.74	0.34
Cuscuta chinensis Lam.	MOL005438	campesterol	400.76	7.63	1	1	37.58	1.34	0.95	0.71	0.22	4.83
Cuscuta chinensis Lam.	MOL008172	daucosterol	576.95	6.34	4	6	3.65	-0.12	-0.73	0.63	0.21
Cuscuta chinensis Lam.	MOL000558	quercetin-3-L-arabinon-7-D-glucoside	612.54	-2.32	11	17	5.82	-2.69	-3.74	0.69	0.31
Cuscuta chinensis Lam.	MOL005567	vitamin a	286.5	5.32	1	1	19.53	1.38	0.86	0.16	0.29

## Sheet: Lycium barbarum L.
Supplementary Table 1. Components of each herb in CCMM
Herb_name	Mol ID	Molecule Name	MW	AlogP	Hdon	Hacc	OB (%)	Caco-2	BBB	DL	FASA-	HL
Lycium barbarum L.	MOL000040	Scopoletol	192.18	1.616	1	4	27.7735	0.71351	0.29931	0.076154	0
Lycium barbarum L.	MOL000069	palmitic acid	256.48	6.368	1	2	19.2966	1.09151	0.99862	0.098573	0
Lycium barbarum L.	MOL000098	quercetin	302.25	1.504	5	7	46.4333	0.04842	-0.7689	0.27525	0.384534	14.4005
Lycium barbarum L.	MOL000131	EIC	280.5	6.391	1	2	41.9044	1.16206	0.90315	0.14347	0.250388	7.49704
Lycium barbarum L.	MOL000199	Safrol	162.2	2.606	0	2	45.3367	1.44246	1.29	0.047125	0.38375	5.00084
Lycium barbarum L.	MOL000216	Scopolin	354.34	-0.288	4	9	22.9087	-0.93088	-1.48406	0.38712	0.27684
Lycium barbarum L.	MOL000305	lauric acid	200.36	4.543	1	2	23.5879	1.02187	1.09656	0.043637	0
Lycium barbarum L.	MOL000356	lupeol	426.8	7.403	1	1	12.1208	1.45673	1.28834	0.77716	0.235742
Lycium barbarum L.	MOL000358	beta-sitosterol	414.79	8.084	1	1	36.9139	1.32463	0.98588	0.75123	0.225506	5.35549
Lycium barbarum L.	MOL000361	Amyrin	426.8	7.304	1	1	17.6019	1.45208	1.29395	0.7633	0.220899
Lycium barbarum L.	MOL000388	gamma-aminobutyric acid	103.14	-0.622	3	3	24.0891	-0.26362	-0.57268	0.0070086	0
Lycium barbarum L.	MOL000397	cis-p-Coumarate	164.17	1.635	2	3	45.9822	0.46198	0.36202	0.039073	0	4.88714
Lycium barbarum L.	MOL000415	rutin	610.57	-1.446	10	16	3.20153	-1.92581	-2.75317	0.68283	0
Lycium barbarum L.	MOL000421	nicotinic acid	123.12	0.284	1	3	47.6453	0.33848	0.20967	0.020168	0	11.9826
Lycium barbarum L.	MOL000429	Crystal VI	132.14	-1.847	5	5	83.9576	-0.88421	-1.15352	0.016451	0	11.589
Lycium barbarum L.	MOL000430	betaine	117.17	-2.043	0	2	40.9223	-0.77148	-1.31095	0.012606	0.0796752	10.7755
Lycium barbarum L.	MOL000449	Stigmasterol	412.77	7.64	1	1	43.8299	1.44458	1.00045	0.75665	0.216794	5.5746
Lycium barbarum L.	MOL000476	Physcion	284.28	2.743	2	5	22.2864	0.52191	-0.40229	0.26659	0
Lycium barbarum L.	MOL000514	Nonacosane	408.89	13.601	0	0	8.1241	1.92388	1.54024	0.39372	0.164389
Lycium barbarum L.	MOL000530	Lupeol acetate	468.84	7.782	0	2	9.10326	1.4296	1.18937	0.7633	0.240164
Lycium barbarum L.	MOL000615	delta-amorphene	204.39	4.94	0	0	17.9461	1.85086	1.99416	0.077173	0.244963
Lycium barbarum L.	MOL000628	darutoside	574.93	5.893	4	6	21.3182	-0.26116	-0.95742	0.63003	0.220428
Lycium barbarum L.	MOL000676	DBP	278.38	4.198	0	4	64.5416	0.8008	0.55504	0.13409	0.344917	5.40558
Lycium barbarum L.	MOL000720	Safranal	150.24	2.364	0	1	39.5576	1.38683	1.74361	0.035053	0.320016	11.7418
Lycium barbarum L.	MOL000749	Linoleic	280.5	6.391	1	2	41.9044	1.23023	0.80752	0.14468	0.227795	5.26519
Lycium barbarum L.	MOL000767	Dotriacontanol	466.98	13.744	1	1	10.2452	1.4791	0.43872	0.45938	0.150177
Lycium barbarum L.	MOL000864	MYS	212.47	7.215	0	0	13.9811	1.80931	1.91696	0.04922	0.145994
Lycium barbarum L.	MOL000865	hexadecane	226.5	7.671	0	0	12.316	1.80766	1.85198	0.060928	0.142881
Lycium barbarum L.	MOL000867	Heptadekan	240.53	8.127	0	0	8.64247	1.83578	1.86559	0.074658	0.140065
Lycium barbarum L.	MOL000868	LFA	282.62	9.496	0	0	8.46052	1.834	1.80067	0.12999	0.133019
Lycium barbarum L.	MOL000869	Henicosane	296.65	9.952	0	0	8.41291	1.83706	1.80072	0.15364	0.131046
Lycium barbarum L.	MOL000874	paeonol	166.19	1.286	1	3	28.7872	0.92853	0.8449	0.039185	0.31994
Lycium barbarum L.	MOL000875	Cedrol	222.41	3.157	1	1	16.2345	1.35496	1.45926	0.12172	0.239256
Lycium barbarum L.	MOL000878	Farnesylacetone	262.48	5.446	0	1	37.8416	1.60901	1.55598	0.10214	0.291443	5.21772
Lycium barbarum L.	MOL000879	methyl palmitate	270.51	6.619	0	2	18.0876	1.36631	1.18158	0.11594	0.139169
Lycium barbarum L.	MOL000880	Tricosane	324.71	10.864	0	0	8.33048	1.84718	1.6799	0.2088	0.127646
Lycium barbarum L.	MOL000886	tetradecane	198.44	6.758	0	0	15.9423	1.78783	1.78297	0.039319	0.148416
Lycium barbarum L.	MOL000953	CLR	386.73	7.376	1	1	37.8739	1.43101	1.12678	0.67677	0.198672	4.51883
Lycium barbarum L.	MOL000971	Ethylpalmitate	284.54	6.967	0	2	18.9867	1.41208	1.14897	0.13539	0.161741
Lycium barbarum L.	MOL000983	n-Triacontanol	438.92	12.832	1	1	10.46	1.53065	0.79045	0.45146	0.132898
Lycium barbarum L.	MOL001323	Sitosterol alpha1	426.8	8.153	1	1	43.2813	1.41477	0.97257	0.78354	0.237165	5.64077
Lycium barbarum L.	MOL001393	myristic acid	228.42	5.455	1	2	21.1812	1.07113	0.99179	0.066784	0.185216
Lycium barbarum L.	MOL001394	Oktadekan	254.56	8.583	0	0	9.80639	1.8317	1.8291	0.090617	0.137503
Lycium barbarum L.	MOL001396	PENTADECYLIC ACID	242.45	5.911	1	2	20.1846	1.07931	0.88486	0.081479	0.181643
Lycium barbarum L.	MOL001399	TWT	310.68	10.408	0	0	8.36569	1.84833	1.63859	0.17997	0.129281
Lycium barbarum L.	MOL001402	Octacosane	394.86	13.145	0	0	8.14661	1.91221	1.45871	0.36732	0.120678
Lycium barbarum L.	MOL001410	Zeaxanthin	568.96	9.525	2	2	21.1739	1.22477	-1.00396	0.54186	0.31088
Lycium barbarum L.	MOL001456	citric acid	192.14	-1.395	4	7	56.2199	-1.10696	-1.37769	0.047066	0.429491	11.4554
Lycium barbarum L.	MOL001468	MLT	134.1	-0.955	3	5	59.617	-0.86983	-1.39591	0.017766	0.413438	11.4047
Lycium barbarum L.	MOL001494	Mandenol	308.56	6.991	0	2	41.9962	1.45585	1.13821	0.19321	0.24769	5.38597
Lycium barbarum L.	MOL001495	Ethyl linolenate	306.54	6.546	0	2	46.101	1.53656	1.12378	0.19716	0.248	6.20051
Lycium barbarum L.	MOL001496	ETHYLMYRISTATE	256.48	6.055	0	2	20.5788	1.39337	1.27527	0.094355	0.191909
Lycium barbarum L.	MOL001498	Ethyl stearate	312.6	7.88	0	2	17.7044	1.37245	1.22261	0.18836	0.183874
Lycium barbarum L.	MOL001585	9,17-OCTADECADIENAL (Z)	264.5	6.492	0	1	38.2569	1.50085	1.3659	0.1196	0.232163	6.42391
Lycium barbarum L.	MOL001600	copaene	204.39	4.169	0	0	29.4734	1.80953	2.03863	0.12401	0.22375
Lycium barbarum L.	MOL001619	UPL	268.59	9.039	0	0	8.5205	1.83329	1.69808	0.10901	0.156634
Lycium barbarum L.	MOL001691	vitamin c	176.14	-1.759	4	6	13.3435	-0.86084	-1.38494	0.043187	0.368681
Lycium barbarum L.	MOL001747	Tetracosane	338.74	11.32	0	0	8.28407	1.87807	1.61741	0.23973	0.149092
Lycium barbarum L.	MOL001752	EUG	150.19	2.098	1	2	38.3919	1.35854	1.35093	0.030821	0.364636	11.5652
Lycium barbarum L.	MOL001815	1-Tricosene	322.69	10.474	0	0	16.2521	1.9143	1.92377	0.21311	0.182181
Lycium barbarum L.	MOL001863	METHYL ISOPALMITATE	270.51	6.414	0	2	9.41833	1.37926	1.22607	0.11471	0.163702
Lycium barbarum L.	MOL001880	OXL	90.04	-0.48	2	4	29.6784	-0.64165	-0.87119	0.0071888	0.523941
Lycium barbarum L.	MOL001889	Methyl linolelaidate	294.53	6.642	0	2	41.9344	1.46147	1.10524	0.16791	0.2021	5.77606
Lycium barbarum L.	MOL001901	24-Methylenecycloartanol	440.83	7.859	1	1	10.397	1.41751	1.12835	0.78773	0.252329
Lycium barbarum L.	MOL001979	LAN	426.8	8.12	1	1	42.1192	1.51641	1.17987	0.74787	0.234899	5.83549
Lycium barbarum L.	MOL002223	TAU	125.17	-1.612	3	4	24.3714	-0.77817	-2.74625	0.00981	0.390375
Lycium barbarum L.	MOL002225	Styrone	134.19	1.693	1	1	38.3522	1.13844	1.08944	0.022038	0.408219	4.38184
Lycium barbarum L.	MOL002313	TR-saponin A	1037.33	3.042	8	20	2.67265	-2.00314	-2.91817	0.062245	0.277447
Lycium barbarum L.	MOL002314	TR-saponin A_qt	715.03	5.565	4	10	22.6298	-0.44057	-0.97037	0.3183	0.265051
Lycium barbarum L.	MOL002363	beta-Ionone	192.33	3.215	0	1	20.6324	1.4127	1.47147	0.054165	0.301974
Lycium barbarum L.	MOL002376	PENTACOSANE	352.77	11.777	0	0	8.24936	1.89549	1.84953	0.27262	0.14221
Lycium barbarum L.	MOL002442	Cholesteryl ferulate	562.91	9.603	1	4	22.4254	1.09101	0.45139	0.62907	0.246415
Lycium barbarum L.	MOL002669	Campesteryl ferulate	576.94	9.855	1	4	22.0978	1.0983	0.05691	0.59241	0.262166
Lycium barbarum L.	MOL002742	LUT	568.96	9.465	2	2	15.7424	1.11599	-1.11644	0.5393	0.344352
Lycium barbarum L.	MOL002783	Cumalic acid	140.1	-0.112	1	4	43.0983	-0.01107	-0.38589	0.028014	0.390446	11.8641
Lycium barbarum L.	MOL003126	alpha cadinene	204.39	4.745	0	0	18.7279	1.85103	2.05407	0.077252	0
Lycium barbarum L.	MOL003304	Hentriacontan	436.95	14.514	0	0	8.06806	1.8837	1.79584	0.50918	0.154276
Lycium barbarum L.	MOL003484	PEY	178.24	3.647	0	0	25.6969	1.88471	1.79192	0.097919	0.520198
Lycium barbarum L.	MOL003501	(2R,4aS,6S,8aR)-2,6-dimethyldecalin	166.34	4.285	0	0	46.9332	1.7744	2.06569	0.046821	0.167895	-10.6062
Lycium barbarum L.	MOL003535	1,1,6-trimethyl-2H-naphthalene	172.29	3.843	0	0	24.9373	1.88473	1.99003	0.061599	0.344045
Lycium barbarum L.	MOL003547	Azaron	208.28	2.735	0	3	38.3857	1.42116	1.18131	0.060667	0	4.54656
Lycium barbarum L.	MOL003578	Cycloartenol	426.8	7.554	1	1	38.6857	1.52617	1.33261	0.78093	0	5.00372
Lycium barbarum L.	MOL003800	CIR	175.22	-1.325	6	6	52.9602	-0.86486	-1.45509	0.033089	0.307072	0.898671
Lycium barbarum L.	MOL004498	12-O-Nicotinoylisolineolone	469.63	1.316	3	7	20.7043	-0.53556	-1.18582	0.83406	0.305315
Lycium barbarum L.	MOL004708	δ-cadinol	222.41	3.779	1	1	14.0262	1.33255	1.44796	0.093113	0.233517
Lycium barbarum L.	MOL004766	Stearyl chloride	289	8.561	0	0	17.7374	1.80618	1.67408	0.108	0.218102
Lycium barbarum L.	MOL005224	TETRATETRACONTANE	619.34	20.444	0	0	7.8177	2.0389	1.21578	0.24686	0.1568
Lycium barbarum L.	MOL005406	atropine	289.41	1.721	1	4	45.9706	0.42984	0.01478	0.19328	0.281506	2.7474
Lycium barbarum L.	MOL005438	campesterol	400.76	7.628	1	1	37.5768	1.34459	0.94546	0.71488	0.223869	4.83204
Lycium barbarum L.	MOL005439	Ostreasterol	398.74	7.432	1	1	13.6154	1.31409	0.87652	0.72038	0.239516
Lycium barbarum L.	MOL005479	pentatriacont-17-ene	491.05	15.894	0	0	13.1862	2.0101	1.58452	0.43259	0.163555
Lycium barbarum L.	MOL005521	phytane	282.62	8.678	0	0	13.8631	1.81414	1.82656	0.10838	0.204934
Lycium barbarum L.	MOL005528	2,6,10,14-tetramethylpentadecane	268.59	8.222	0	0	3.60207	1.84952	1.96115	0.091543	0.200634
Lycium barbarum L.	MOL005960	9-Octadecyne	250.52	8.261	0	0	10.7009	1.96954	1.66624	0.092219	0.171982
Lycium barbarum L.	MOL005961	10,13-Octadecadienoic acid, methyl ester	294.53	6.642	0	2	41.9344	1.45724	1.05239	0.16825	0.204168	5.78394
Lycium barbarum L.	MOL006209	cyanin	411.66	7.077	0	1	47.4209	1.78221	0.99102	0.75918	0.276261	2.72377
Lycium barbarum L.	MOL007449	24-methylidenelophenol	412.77	7.751	1	1	44.1926	1.40625	1.0016	0.7533	0.24066	5.10354
Lycium barbarum L.	MOL007946	19435-97-3	222.41	3.779	1	1	33.0408	1.32463	1.37484	0.093097	0.252541	7.34145
Lycium barbarum L.	MOL008159	TRIACONTANE	422.92	14.058	0	0	8.09049	1.91383	1.46229	0.41499	0.16306
Lycium barbarum L.	MOL008172	daucosterol	576.95	6.337	4	6	3.65151	-0.11795	-0.73349	0.6265	0.213278
Lycium barbarum L.	MOL008173	daucosterol_qt	414.79	8.084	1	1	36.9139	1.33489	0.85459	0.75316	0.225396	5.59767
Lycium barbarum L.	MOL008400	glycitein	284.28	2.316	2	5	50.4789	0.56176	-0.28745	0.23826	0.301433	16.3203
Lycium barbarum L.	MOL008739	Solavetivone	218.37	3.612	0	1	36.7325	1.3702	1.45215	0.086748	0.334115	6.2591
Lycium barbarum L.	MOL009544	Hypogaeic acid	254.46	5.923	1	2	35.7759	1.10163	0.82865	0.099636	0.225376	5.28097
Lycium barbarum L.	MOL009601	11-DECYLDOCOSANE	450.98	14.766	0	0	9.27154	1.93538	1.61321	0.4015	0.153006
Lycium barbarum L.	MOL009602	12-decylheneicosane	436.95	14.309	0	0	9.32578	1.94904	1.72216	0.37206	0.142635
Lycium barbarum L.	MOL009603	13,17,21-trimethyltritriacontane	507.1	16.182	0	0	10.9237	1.92288	1.54803	0.5253	0.168433
Lycium barbarum L.	MOL009604	14b-pregnane	288.57	6.535	0	0	34.7792	1.79765	1.94933	0.33723	0.19898	4.57057
Lycium barbarum L.	MOL009605	1,2,3,4,5-Pentamethylcyclopentadiene	136.26	3.429	0	0	48.69	1.8872	2.09147	0.026351	0.304571	11.7181
Lycium barbarum L.	MOL009606	(4aS,7R)-7-isopropenyl-1,4a-dimethyl-5,6,7,8-tetrahydronaphthalen-2-one	216.35	3.783	0	1	35.4642	1.45375	1.55713	0.096592	0.342618	5.02022
Lycium barbarum L.	MOL009607	(1R,4aR,5S,8aS)-1,5-dimethyldecalin	166.34	4.285	0	0	59.4402	1.76599	2.1127	0.048564	0.179841	10.9334
Lycium barbarum L.	MOL009608	WLN: E6E	243.98	3.356	0	0	7.57195	1.76737	1.93384	0.0066514	0.517332
Lycium barbarum L.	MOL009609	1,6-dimethyl-1-isopropyl-1,2,3,4,4a,7-hexahydronaphthalene	204.39	4.699	0	0	39.5449	1.84924	2.06021	0.081253	0.239376	-2.97204
Lycium barbarum L.	MOL009610	(1S,4aS,6S,8aR)-1,6-dimethyldecalin	166.34	4.285	0	0	47.4646	1.77057	2.1593	0.047679	0.17233	3.59714
Lycium barbarum L.	MOL009611	Stearyl iodide	380.45	9.238	0	0	6.22113	1.77909	1.5659	0.10718	0.250902
Lycium barbarum L.	MOL009612	(24R)-4alpha-Methyl-24-ethylcholesta-7,25-dien-3beta-ylacetate	482.87	8.793	0	2	46.3575	1.39199	0.99718	0.8398	0.263765	8.24664
Lycium barbarum L.	MOL009613	24-Methylcholest-7-en-3belta-ol	400.76	7.628	1	1	8.79045	1.32237	0.92058	0.71546	0.230943
Lycium barbarum L.	MOL009614	24-Methylcholesta-7,22-dien-3belta-ol	398.74	7.183	1	1	12.2183	1.31235	0.93541	0.72003	0.225634
Lycium barbarum L.	MOL009615	24-Methylenecycloartan-3beta,21-diol	456.83	6.701	2	2	37.3173	0.94675	0.29732	0.79751	0.226999	5.67062
Lycium barbarum L.	MOL009616	24-Methylenecycloartanol ferulate	617.01	10.087	1	4	22.0369	1.10764	0.04997	0.39148	0.277796
Lycium barbarum L.	MOL009617	24-ethylcholest-22-enol	414.79	7.89	1	1	37.0945	1.33358	0.99239	0.7511	0.21277	5.32023
Lycium barbarum L.	MOL009618	24-ethylcholesta-5,22-dienol	412.77	7.64	1	1	43.8299	1.31182	0.83918	0.75636	0.21982	5.76129
Lycium barbarum L.	MOL009619	Fucostanol	416.81	8.334	1	1	25.3221	1.39644	1.0321	0.74678	0.205623
Lycium barbarum L.	MOL009620	24-methyl-31-norlanost-9(11)-enol	428.82	8.153	1	1	37.9997	1.32891	0.93218	0.75092	0.231948	5.48718
Lycium barbarum L.	MOL009621	24-methylenelanost-8-enol	440.83	8.426	1	1	42.3682	1.44305	1.18394	0.76769	0.249321	5.42759
Lycium barbarum L.	MOL009622	Fucosterol	412.77	7.834	1	1	43.7764	1.33891	1.01263	0.75668	0.239204	5.43569
Lycium barbarum L.	MOL009623	2,21-Dimethyldocosane	338.74	10.912	0	0	11.1774	1.87009	1.75081	0.23787	0.155507
Lycium barbarum L.	MOL009624	(2S,3S,4aR,8aR)-2,3-dimethyldecalin	166.34	4.285	0	0	46.4826	1.7622	2.07898	0.047492	0.171549	-3.53952
Lycium barbarum L.	MOL009625	2,6,10,15-tetramethylheptadecane	296.65	9.134	0	0	13.7338	1.84465	1.87974	0.12827	0.197955
Lycium barbarum L.	MOL009626	2,6,10-trimethyl-hexadecane	268.59	8.426	0	0	4.02844	1.87126	1.95034	0.09265	0.197492
Lycium barbarum L.	MOL009627	2,6,3-trimethyl-Dodecane	212.47	6.601	0	0	3.8421	1.84142	2.01156	0.044371	0.21811
Lycium barbarum L.	MOL009628	(2-fluoro-2-methoxycyclopropyl)benzene	166.21	1.81	0	2	62.7827	1.32149	1.31973	0.052125	0.30964	2.62252
Lycium barbarum L.	MOL009629	2-methyl-5-ethyloctane	156.35	4.981	0	0	6.17267	1.80877	2.09759	0.017989	0.219438
Lycium barbarum L.	MOL009630	2-o-(beta-d-glucopyranosyl)-ascorbic acid	338.3	-3.85	7	11	7.55932	-2.40014	-4.76397	0.2445	0.299127
Lycium barbarum L.	MOL009631	31-Norcyclolaudenol	440.83	8.042	1	1	38.6821	1.35248	0.93779	0.81391	0.253536	4.88016
Lycium barbarum L.	MOL009632	31-norcycloartanol	414.79	7.53	1	1	8.91774	1.4912	1.28752	0.77995	0.214498
Lycium barbarum L.	MOL009633	31-norlanost-9(11)-enol	414.79	7.902	1	1	38.3539	1.33752	1.02901	0.7249	0.222897	5.37166
Lycium barbarum L.	MOL009634	31-norlanosterol	412.77	7.846	1	1	42.2046	1.40126	1.02731	0.73012	0.237091	5.26843
Lycium barbarum L.	MOL009635	4,24-methyllophenol	414.79	7.947	1	1	37.8347	1.42778	1.09906	0.74999	0.219496	4.90223
Lycium barbarum L.	MOL009636	4-((2Z,5E)-5-methylhepta-2,5-dien-2-yl)cyclohex-1-ene	190.36	4.829	0	0	39.7979	1.88542	1.99822	0.045171	0.272527	5.43286
Lycium barbarum L.	MOL009637	4-[(Z,1R)-3-(4-methoxyphenyl)-1-vinylprop-2-enyl]phenol	266.36	4.306	1	2	43.472	1.41196	1.09966	0.15298	0.325775	6.96118
Lycium barbarum L.	MOL009638	1-(2-hydrazino-4-methyl-5-pyrimidinyl)ethanone	166.21	-0.294	3	5	38.5292	-0.07833	-0.69837	0.03906	0.282919	34.6338
Lycium barbarum L.	MOL009639	Lophenol	400.76	7.695	1	1	38.1294	1.36486	1.09998	0.714	0.20399	4.75787
Lycium barbarum L.	MOL009640	4alpha,14alpha,24-trimethylcholesta-8,24-dienol	426.8	8.293	1	1	38.9099	1.39949	1.0576	0.75772	0.240176	6.67402
Lycium barbarum L.	MOL009641	4alpha,24-dimethylcholesta-7,24-dienol	412.77	7.892	1	1	42.653	1.4312	0.97601	0.75297	0.231459	5.4397
Lycium barbarum L.	MOL009642	4alpha-methyl-24-ethylcholesta-7,24-dienol	426.8	8.348	1	1	42.2951	1.44898	1.08442	0.78304	0.226908	5.83048
Lycium barbarum L.	MOL009643	5-Butylnonane	184.41	6.098	0	0	12.7965	1.82566	1.99041	0.026726	0.203638
Lycium barbarum L.	MOL009644	6-Fluoroindole-7-Dehydrocholesterol	402.7	7.036	1	2	43.726	1.0337	0.54449	0.72224	0.237341	5.10312
Lycium barbarum L.	MOL009645	7-O-Methylluteolin-6-C-beta-glucoside	480.46	0.11	7	12	1.25069	-1.23584	-2.1773	0.81572	0.270911
Lycium barbarum L.	MOL009646	7-O-Methylluteolin-6-C-beta-glucoside_qt	318.3	2.014	4	7	40.7737	0.33243	-0.46685	0.30497	0.29483	14.0991
Lycium barbarum L.	MOL009647	7-bromomethyl-7-hexadecene	317.4	7.931	0	0	6.47326	1.92634	1.96044	0.078832	0.260018
Lycium barbarum L.	MOL009648	9-Octylheptadecane	352.77	11.572	0	0	9.76108	1.92092	1.77572	0.20234	0.15385
Lycium barbarum L.	MOL009649	Anhydrorhodovibrin	566.99	11.624	0	1	26.7948	2.294	0.86153	0.45997	0.357439
Lycium barbarum L.	MOL009650	Atropine	289.41	1.721	1	4	42.159	0.56932	0.39129	0.19299	0.259395	5.27434
Lycium barbarum L.	MOL009651	Cryptoxanthin monoepoxide	568.96	9.5	1	2	46.9537	1.48975	-0.03313	0.56103	0.326123	4.40133
Lycium barbarum L.	MOL009652	Cycloartanolacetate	470.86	8.183	0	2	6.38472	1.42718	1.28696	0.79943	0.218782
Lycium barbarum L.	MOL009653	Cycloeucalenol	426.8	7.586	1	1	39.7265	1.41559	1.0419	0.79446	0.22942	5.00947
Lycium barbarum L.	MOL009654	Cyclofoetoside B	933.27	-0.616	12	18	8.24045	-3.54978	-4.64096	0.075815	0.248609
Lycium barbarum L.	MOL009655	Cyclofoetoside B_qt	492.82	3.225	5	5	10.9202	-0.50696	-1.35366	0.78205	0.226501
Lycium barbarum L.	MOL009656	(E,E)-1-ethyl octadeca-3,13-dienoate	308.56	6.991	0	2	41.9962	1.45588	1.1072	0.19364	0.207136	5.47134
Lycium barbarum L.	MOL009657	Ethyl p-toluate	164.22	2.52	0	2	39.6442	1.32795	1.37781	0.03509	0.385508	3.96592
Lycium barbarum L.	MOL009658	DGL	147.15	-0.924	4	5	60.7771	-0.97135	-1.40292	0.021377	0.393668	11.2955
Lycium barbarum L.	MOL009659	Hypaconitine	615.79	-0.101	2	11	7.15512	-0.09652	-0.41246	0.26085	0.202409
Lycium barbarum L.	MOL009660	methyl (1R,4aS,7R,7aS)-4a,7-dihydroxy-7-methyl-1-[(2S,3R,4S,5S,6R)-3,4,5-trihydroxy-6-(hydroxymethyl)oxan-2-yl]oxy-1,5,6,7a-tetrahydrocyclopenta[d]pyran-4-carboxylate	406.43	-3.181	6	11	39.4285	-1.4258	-2.05543	0.46558	0.232203	7.6382
Lycium barbarum L.	MOL009661	Ipolamiide_qt	244.27	-1.434	3	6	139.959	-0.29813	-0.59198	0.1198	0.250912	5.73961
Lycium barbarum L.	MOL009662	Lantadene A	552.87	7.206	1	5	38.6794	0.31516	-0.29768	0.57405	0.303712	5.4373
Lycium barbarum L.	MOL009663	Maaliol	236.39	2.016	1	2	71.1885	0.92501	0.96899	0.14612	0.256623	5.9592
Lycium barbarum L.	MOL009664	Physalin A	526.58	0.497	3	10	91.7065	-0.78303	-1.10928	0.27207	0.389406	13.2135
Lycium barbarum L.	MOL009665	Physcion-8-O-beta-D-gentiobioside	608.6	-0.908	8	15	43.9036	-2.68432	-3.52314	0.62426	0.289226	28.4643
Lycium barbarum L.	MOL009666	Taurochenideixycholicacid	499.79	2.628	4	7	15.7623	-0.57851	-1.55636	0.87533	0.270318
Lycium barbarum L.	MOL009667	11Z-hexadecenoic acid	254.46	5.923	1	2	35.7759	1.1304	1.08334	0.10016	0.213135	5.44228
Lycium barbarum L.	MOL009668	Zederone	246.33	2.962	0	3	48.9677	1.0122	1.04766	0.16855	0.278104	11.6942
Lycium barbarum L.	MOL009669	aminoethyl thiosulfite	141.24	0.125	3	3	72.1523	-0.09613	-0.82525	0.0061665	0.0417836	11.7082
Lycium barbarum L.	MOL009670	2-Pyridylamine	94.13	0.472	2	2	79.0497	0.59024	0.57932	0.010464	0.325371	12.0362
Lycium barbarum L.	MOL009672	beta-Cholestanol	388.75	7.626	1	1	25.6336	1.41885	1.23941	0.6735	0.187808
Lycium barbarum L.	MOL009673	cis,trans-1,6-dimethyl-spiro-[4,5]-decane	166.34	4.24	0	0	46.6573	1.76546	2.1406	0.04764	0.210213	11.5017
Lycium barbarum L.	MOL009674	cryptoxanthin	552.96	10.762	1	1	25.1571	1.83908	0.3912	0.5714	0.319514
Lycium barbarum L.	MOL009675	Ethyl anisate	180.22	2.018	0	3	55.9036	1.05931	1.0577	0.043943	0.322817	2.52173
Lycium barbarum L.	MOL009676	DGN	146.17	-1.526	5	5	87.9002	-0.96166	-1.47273	0.020527	0.354005	11.3447
Lycium barbarum L.	MOL009677	lanost-8-en-3beta-ol	428.82	8.37	1	1	34.2263	1.48075	1.24532	0.74036	0.216068	5.47725
Lycium barbarum L.	MOL009678	lanost-8-enol	428.82	8.37	1	1	34.2263	1.3709	1.1177	0.74167	0.221859	6.41394
Lycium barbarum L.	MOL009679	lathosterol	386.73	7.376	1	1	13.7762	1.33504	0.96619	0.67698	0.204779
Lycium barbarum L.	MOL009680	mutatoxanthin	570.93	8.097	2	3	5.71006	0.71555	-0.82501	0.58747	0.312057
Lycium barbarum L.	MOL009681	Obtusifoliol	426.8	8.152	1	1	42.552	1.46931	1.25222	0.7565	0.238438	5.91285
Lycium barbarum L.	MOL009682	octahydro-4,4,8,8-tetramethyl-4a,7-methano-4aH-naphth[1,8a-b]oxirene	220.39	3.181	0	1	15.758	1.58454	1.87924	0.15862	0.23556
Lycium barbarum L.	MOL009683	p-Nitrobenzoic acid octadecyl ester	419.67	9.295	0	4	4.68773	1.04539	0.60662	0.52947	0.0425308
Lycium barbarum L.	MOL009685	trans,trans-1,6-dimethyl-spiro-[4,5]-decane	166.34	4.24	0	0	53.3802	1.81109	2.12061	0.047646	0.19943	11.4622
Lycium barbarum L.	MOL010234	delta-Carotene	536.96	12.185	0	0	31.8009	2.32916	1.42231	0.54639	0.35116	2.61679
Lycium barbarum L.	MOL002773	beta-carotene	536.96	12	0	0	37.18	2.25	1.52	0.58	0.33	4.36
Lycium barbarum L.	MOL000414	Caffeate	180.17	1.37	3	4	54.97	0.27	0.11	0.05	0	1.63
Lycium barbarum L.	MOL012888	citrostadienol	426.8	8.15	1	1	43.28	1.41	0.96	0.79	0.24	5.66
Lycium barbarum L.	MOL003752	cycloartanol	428.82	7.8	1	1	27.2	1.5	1.22	0.78	0.21
Lycium barbarum L.	MOL003837	esculetin	178.15	1.37	2	4	22.97	0.44	0.02	0.07	0.36
Lycium barbarum L.	MOL000050	GLY	75.08	-0.98	3	3	48.74	-0.56	-1.03	0	0	11.95
Lycium barbarum L.	MOL000339	Isoscopoletin	192.18	1.62	1	4	23.46	0.71	0.28	0.08	0.29
Lycium barbarum L.	MOL000105	protocatechuic acid	154.13	0.9	3	4	25.37	0.1	-0.17	0.04	0.43
Lycium barbarum L.	MOL000400	Flavaxin	376.41	0.23	5	10	18.18	-1.52	-1.81	0.5	0
Lycium barbarum L.	MOL002295	cinnamic acid	148.17	1.9	1	2	19.68	0.91	0.96	0.03	0.47
Lycium barbarum L.	MOL006077	Thiamine	265.4	-0.05	3	4	19.87	-0.32	-1.14	0.11	0.15
Lycium barbarum L.	MOL002730	Vitamin- G	376.41	0.23	5	10	6.79	-1.22	-1.77	0.5	0.32
Lycium barbarum L.	MOL010801	β-amyrin	426.8	7.3	1	1	15.93	1.42	1.2	0.76	0.23
Lycium barbarum L.	MOL000359	sitosterol	414.79	8.08	1	1	36.91	1.32	0.87	0.75	0.22	5.37

## Sheet: Morus alba L.
Supplementary Table 1. Components of each herb in CCMM
Herb_name	Mol ID	Molecule Name	MW	AlogP	Hdon	Hacc	OB (%)	Caco-2	BBB	DL	FASA-	HL
Morus alba L.	MOL000002	cyanidol	287.26	1.67	5	6	1.36	0.17	-0.51	0.24	0.34
Morus alba L.	MOL000069	palmitic acid	256.48	6.37	1	2	19.3	1.09	1	0.1	0
Morus alba L.	MOL000098	quercetin	302.25	1.5	5	7	46.43	0.05	-0.77	0.28	0.38	14.4
Morus alba L.	MOL000122	1,8-cineole	154.28	2.15	0	1	39.73	1.57	2.06	0.05	0.24	11.29
Morus alba L.	MOL000123	geraniol	154.28	2.93	1	1	23.93	1.19	1.14	0.02	0.27
Morus alba L.	MOL000125	(-)-alpha-Pinene	136.26	2.87	0	0	46.25	1.85	2.3	0.05	0.25	11.42
Morus alba L.	MOL000130	CAM	152.26	1.94	0	1	67.17	1.29	1.71	0.05	0.27	11.34
Morus alba L.	MOL000131	EIC	280.5	6.39	1	2	41.9	1.16	0.9	0.14	0.25	7.5
Morus alba L.	MOL000198	(R)-linalool	154.28	2.74	1	1	39.8	1.33	1.36	0.02	0.32	6.48
Morus alba L.	MOL000303	caprylic acid	144.24	2.72	1	2	16.4	0.9	1.02	0.02	0
Morus alba L.	MOL000346	succinic acid	118.1	-0.41	2	4	29.62	-0.44	-0.71	0.01	0.42
Morus alba L.	MOL000415	rutin	610.57	-1.45	10	16	3.2	-1.93	-2.75	0.68	0
Morus alba L.	MOL000432	linolenic acid	278.48	5.95	1	2	45.01	1.21	0.84	0.15	0	5.54
Morus alba L.	MOL000602	FUM	116.08	-0.01	2	4	17.74	-0.59	-0.99	0.01	0.39
Morus alba L.	MOL000675	oleic acid	282.52	6.84	1	2	33.13	1.17	0.78	0.14	0.2	4.99
Morus alba L.	MOL000676	DBP	278.38	4.2	0	4	64.54	0.8	0.56	0.13	0.34	5.41
Morus alba L.	MOL000704	styrene	104.16	2.38	0	0	29.55	1.85	2	0.01	0.5
Morus alba L.	MOL000737	morin	302.25	1.5	5	7	46.23	0	-0.77	0.27	0.41	15.51
Morus alba L.	MOL000777	(2S)-2-methylbutan-1-ol	88.17	1.29	1	1	81.23	1.06	1.33	0	0.21	11.19
Morus alba L.	MOL000860	stearic acid	284.54	7.28	1	2	17.83	1.15	1.22	0.14	0.19
Morus alba L.	MOL000864	MYS	212.47	7.22	0	0	13.98	1.81	1.92	0.05	0.15
Morus alba L.	MOL000867	Heptadekan	240.53	8.13	0	0	8.64	1.84	1.87	0.07	0.14
Morus alba L.	MOL000868	LFA	282.62	9.5	0	0	8.46	1.83	1.8	0.13	0.13
Morus alba L.	MOL000869	Henicosane	296.65	9.95	0	0	8.41	1.84	1.8	0.15	0.13
Morus alba L.	MOL000885	Dodekan	170.38	5.85	0	0	17.74	1.79	1.96	0.02	0.16
Morus alba L.	MOL000886	tetradecane	198.44	6.76	0	0	15.94	1.79	1.78	0.04	0.15
Morus alba L.	MOL001099	p-xylene	106.18	2.8	0	0	48.74	1.83	2.06	0.01	0.39	11.71
Morus alba L.	MOL001109	β-thujene	136.26	2.68	0	0	46.44	1.82	2.19	0.04	0.29	11.53
Morus alba L.	MOL001229	cis-resveratrol	228.26	3.01	3	3	41.13	0.75	0.12	0.11	0.43	6.31
Morus alba L.	MOL001335	WLN: Q1R	108.15	1.23	1	1	58.68	1.08	1.27	0.01	0.38	11.87
Morus alba L.	MOL001393	myristic acid	228.42	5.46	1	2	21.18	1.07	0.99	0.07	0.19
Morus alba L.	MOL001402	Octacosane	394.86	13.15	0	0	8.15	1.91	1.46	0.37	0.12
Morus alba L.	MOL001456	citric acid	192.14	-1.39	4	7	56.22	-1.11	-1.38	0.05	0.43	11.46
Morus alba L.	MOL001468	MLT	134.1	-0.95	3	5	59.62	-0.87	-1.4	0.02	0.41	11.4
Morus alba L.	MOL001619	UPL	268.59	9.04	0	0	8.52	1.83	1.7	0.11	0.16
Morus alba L.	MOL001640	NON	172.3	3.63	1	2	26.74	0.96	1.06	0.03	0.22
Morus alba L.	MOL001732	IFP	92.11	-1.41	3	3	72.87	-0.97	-2.63	0.01	0.2	11.45
Morus alba L.	MOL001859	FMT	46.03	-0.28	1	2	33.26	0.21	0.53	0	0.39	12.68
Morus alba L.	MOL001880	OXL	90.04	-0.48	2	4	29.68	-0.64	-0.87	0.01	0.52
Morus alba L.	MOL001886	Tar	150.1	-1.5	4	6	66.38	-1.95	-4.59	0.02	0.44	11.68
Morus alba L.	MOL001893	BU3	90.14	-0.14	2	2	34.87	0.19	-0.01	0.01	0.28	11.25
Morus alba L.	MOL002008	myricetin	318.25	1.24	6	8	13.75	-0.15	-1.01	0.31	0.4
Morus alba L.	MOL002031	toluene	92.15	2.32	0	0	42.58	1.86	2.12	0.01	0.42	11.95
Morus alba L.	MOL002229	HEPTACOSANE	380.83	12.69	0	0	8.18	1.88	1.8	0.36	0.18
Morus alba L.	MOL002372	(6Z,10E,14E,18E)-2,6,10,15,19,23-hexamethyltetracosa-2,6,10,14,18,22-hexaene	410.8	11.33	0	0	33.55	2.07	1.77	0.42	0.27	3.15
Morus alba L.	MOL002376	PENTACOSANE	352.77	11.78	0	0	8.25	1.9	1.85	0.27	0.14
Morus alba L.	MOL002647	Vanillyl alcohol	154.18	0.94	2	3	14.98	0.55	0.24	0.03	0.25
Morus alba L.	MOL002650	Coniferol	180.22	1.41	2	3	44.88	0.55	0.02	0.05	0.32	2.71
Morus alba L.	MOL002678	EB	106.18	2.77	0	0	49.38	1.83	2.15	0.01	0.38	11.76
Morus alba L.	MOL002773	beta-carotene	536.96	12	0	0	37.18	2.25	1.52	0.58	0.33	4.36
Morus alba L.	MOL002850	butylated hydroxytoluene	220.39	4.85	1	1	40.02	1.75	1.8	0.07	0.3	10.36
Morus alba L.	MOL003050	nonanoic acid	158.27	3.17	1	2	40.51	0.92	1.08	0.02	0.23	4.15
Morus alba L.	MOL003493	naphthalene	128.18	2.74	0	0	27.55	1.87	1.92	0.03	0.49
Morus alba L.	MOL003505	Panosorb	112.14	1.34	1	2	30.82	0.8	0.95	0.01	0.39	11.5
Morus alba L.	MOL003802	(2R)-2-ethylhexan-1-ol	130.26	2.66	1	1	26.12	1.22	1.46	0.01	0.17
Morus alba L.	MOL003877	Fuseloel	88.17	1.22	1	1	65.67	1	1.17	0	0.22	11.15
Morus alba L.	MOL004480	acetic acid	60.06	-0.23	1	2	47.87	0.42	0.72	0	0.29	12.21
Morus alba L.	MOL004729	NOJ	163.2	-2.44	5	5	44.04	-1.2	-3.33	0.03	0.18	11.12
Morus alba L.	MOL005151	[(3S)-3,7-dimethylocta-1,6-dien-3-yl] acetate	196.32	3.12	0	2	36.84	1.4	1.51	0.04	0.27	5.5
Morus alba L.	MOL005224	TETRATETRACONTANE	619.34	20.44	0	0	7.82	2.04	1.22	0.25	0.16
Morus alba L.	MOL005472	1,2-Benzenedicarboxylicacid, mono(2-ethyl) hexylester	278.38	4.31	1	4	55.17	0.57	0.35	0.13	0.35	4.94
Morus alba L.	MOL006209	cyanin	411.66	7.08	0	1	47.42	1.78	0.99	0.76	0.28	2.72
Morus alba L.	MOL007349	phosphatidylinositol	867.29	11.26	6	13	8.96	-1.36	-2.68	0.21	0.2
Morus alba L.	MOL008290	lecithin	678.06	8.77	0	8	0.31	0.16	-1.1	0.4	0.02
Morus alba L.	MOL008679	Isohexanol	102.2	1.68	1	1	53.21	1.07	1.26	0.01	0.22	11.04
Morus alba L.	MOL010175	Tannin	1701.27	8.18	25	46	7.89	-6.1	-7.29	0.03	0.49
Morus alba L.	MOL010284	(2S,3R,4S,5R)-hexane-2,3,4,5-tetrol	150.2	-1.16	4	4	46.38	-0.8	-2.6	0.02	0.28	11.31
Morus alba L.	MOL010285	1-Ethyl-2-propylcyclohexane	154.33	4.61	0	0	42.92	1.8	2.12	0.03	0.2	3.55
Morus alba L.	MOL010286	IEA	161.22	1.84	2	1	39.79	1.02	0.74	0.05	0.2	-1.16
Morus alba L.	MOL010287	WLN: T6NJ BG CQ	129.55	1.29	1	2	67.57	1.04	1.05	0.02	0.51	12.17
Morus alba L.	MOL010288	3,5-Dimethylcyclopentene	96.19	2.34	0	0	44.22	1.81	2.26	0.01	0.27	11.3
Morus alba L.	MOL010289	3-Allylbenzothiazoliumbromide	176.28	2.63	0	0	95.31	1.71	1.69	0.05	0.2	6.86
Morus alba L.	MOL010290	3-Aminoacrylonitrile	68.09	-0.77	2	2	47.16	0.98	0.85	0	0.35	12.32
Morus alba L.	MOL010291	3-benzofuranylmethanol	148.17	1.53	1	2	29.46	0.96	0.79	0.04	0.25
Morus alba L.	MOL010292	3-Hydroxybenzylhydrazine	138.19	0.4	4	3	41.44	0.29	-0.18	0.02	0.34	4.45
Morus alba L.	MOL010293	Methionol	106.21	0.32	1	1	67.29	0.83	0.87	0	0.31	11.47
Morus alba L.	MOL010294	4-(3-hydroxypropyl)phenol	152.21	1.74	2	2	23.95	0.7	0.39	0.03	0.32
Morus alba L.	MOL010295	q-Lure	206.26	1.68	0	3	17.01	0.64	0.22	0.06	0.38
Morus alba L.	MOL010296	4-(2,6,6-Trimethyl-1-cyclohexenl-yl)-3-buten-2-ol	222.36	2.82	1	2	20.67	0.77	0.42	0.08	0.29
Morus alba L.	MOL010297	4-Ethyloctane	142.32	4.73	0	0	16.04	1.8	2.11	0.01	0.21
Morus alba L.	MOL010298	(2R)-4-methoxy-2,5-dimethylfuran-3-one	142.17	-0.07	0	3	51.16	0.95	0.95	0.03	0.29	11.44
Morus alba L.	MOL010299	Metacyl	126.13	-0.5	2	4	72.48	0.19	-0.05	0.02	0.36	11.64
Morus alba L.	MOL010300	dIDP	446.74	9.26	0	4	41.08	0.91	0.26	0.57	0.28	1.96
Morus alba L.	MOL010301	PTY	734.18	12.68	3	9	19.42	-0.11	-1.71	0.3	0.18
Morus alba L.	MOL010302	1',3'-Bis(1,2-diacyl-sn-glycero-3-phospho)-sn-glycerol	1466.33	27.24	3	17	12.9	-1.1	-3.37	0.03	0.18
Morus alba L.	MOL010303	(2E,4E)-5-chloro-4-methylhepta-2,4-diene	144.66	3.36	0	0	47.96	1.87	2.09	0.01	0.4	11.38
Morus alba L.	MOL010304	Hydroxymethyl 2-hydroxy-2-methylpropionate	148.18	-0.39	2	4	23.03	-0.4	-1.52	0.02	0.32
Morus alba L.	MOL010305	2-ethoxy-6-(methoxymethyl)phenol	182.24	1.7	1	3	31.23	1.06	0.83	0.04	0.23	2.39
Morus alba L.	MOL010306	Butyl acrylate	128.19	2.05	0	2	57.32	1.14	1.36	0.01	0.29	5.92
Morus alba L.	MOL010307	Methylmethoxyamine	61.1	-0.37	1	2	22.03	0.8	0.55	0	0.07
Morus alba L.	MOL010308	p-Menthane, trans	140.3	3.95	0	0	40.3	1.78	2.11	0.02	0.2	10.43
Morus alba L.	MOL001788	adenine	135.15	-0.58	3	4	62.81	-0.3	-0.63	0.03	0	13.33
Morus alba L.	MOL001320	Amygdalin	457.48	-2.3	7	12	4.42	-1.91	-2.4	0.61	0.33
Morus alba L.	MOL000414	Caffeate	180.17	1.37	3	4	54.97	0.27	0.11	0.05	0	1.63
Morus alba L.	MOL008320	Ecdysteron	480.71	1	6	7	6.94	-1.38	-1.93	0.82	0.26
Morus alba L.	MOL000053	Methose	180.18	-2.69	5	6	1.68	-1.8	-4.58	0.03	0
Morus alba L.	MOL010203	galactose	489.54	-1.93	0	13	10.22	-0.91	-1.28	0.55	0.26
Morus alba L.	MOL000513	3,4,5-trihydroxybenzoic acid	170.13	0.63	4	5	31.69	-0.09	-0.54	0.04	0.41	11.78
Morus alba L.	MOL007296	glucose,d-glucose	424.78	7.26	0	1	16.72	1.48	1.35	0.77	0.24
Morus alba L.	MOL000437	Hirsutrin	464.41	-0.59	8	12	1.86	-1.66	-2.31	0.77	0
Morus alba L.	MOL000422	kaempferol	286.25	1.77	4	6	41.88	0.26	-0.55	0.24	0	14.74
Morus alba L.	MOL000738	kuwanon c	422.51	5.74	4	6	1.22	0.46	-0.44	0.58	0.34
Morus alba L.	MOL000040	Scopoletol	192.18	1.62	1	4	27.77	0.71	0.3	0.08	0
Morus alba L.	MOL003870	gynesine	137.15	-0.29	0	2	60.07	0.58	0.78	0.03	0.1	11.78
Morus alba L.	MOL006077	Thiamine	265.4	-0.05	3	4	19.87	-0.32	-1.14	0.11	0.15
Morus alba L.	MOL002730	Vitamin-G	376.41	0.23	5	10	6.79	-1.22	-1.77	0.5	0.32
Morus alba L.	MOL001691	vitamin c	176.14	-1.76	4	6	13.34	-0.86	-1.38	0.04	0.37
Morus alba L.	MOL000358	beta-sitosterol	414.79	8.08	1	1	36.91	1.32	0.99	0.75	0.23	5.36

## Sheet: Angelica sinensis (Oliv.) Diels
Supplementary Table 1. Components of each herb in CCMM
Herb_name	Mol ID	Molecule Name	MW	AlogP	Hdon	Hacc	OB (%)	Caco-2	BBB	DL	FASA-	HL
Angelica sinensis (Oliv.) Diels	MOL000116	Nonanal	142.27	3.22	0	1	40.28	1.31	1.5	0.02	0.21	6.35
Angelica sinensis (Oliv.) Diels	MOL000117	Cymol	134.24	3.51	0	0	27.2	1.86	2.1	0.02	0.34
Angelica sinensis (Oliv.) Diels	MOL000121	Decanal	156.3	3.68	0	1	29.81	1.34	1.44	0.02	0.2
Angelica sinensis (Oliv.) Diels	MOL001212	Loxanol V	214.44	5.53	1	1	14.19	1.27	0.98	0.05	0.14
Angelica sinensis (Oliv.) Diels	MOL001224	Tridecylene	182.39	5.91	0	0	17.69	1.83	2.01	0.03	0.2
Angelica sinensis (Oliv.) Diels	MOL000125	(-)-alpha-Pinene	136.26	2.87	0	0	46.25	1.85	2.3	0.05	0.25	11.42
Angelica sinensis (Oliv.) Diels	MOL001273	80-57-9	150.24	1.94	0	1	50.63	1.27	1.59	0.06	0.34	11.56
Angelica sinensis (Oliv.) Diels	MOL001302	Usaf hc-1	202.28	2.33	2	4	16.23	-0.01	-0.64	0.05	0.25
Angelica sinensis (Oliv.) Diels	MOL001306	o-Acetyl-p-cresol	150.19	1.79	1	2	24.96	1.02	0.88	0.03	0.39
Angelica sinensis (Oliv.) Diels	MOL001314	Azelex	188.25	1.87	2	4	16.9	-0.04	-0.72	0.04	0.26
Angelica sinensis (Oliv.) Diels	MOL001388	(+)-Ledol	222.41	3.2	1	1	16.96	1.43	1.69	0.12	0.21
Angelica sinensis (Oliv.) Diels	MOL001578	Hypnon	120.16	1.57	0	1	48.19	1.36	1.54	0.02	0.45	25.2
Angelica sinensis (Oliv.) Diels	MOL000162	beta-Chamigrene	204.39	4.71	0	0	31.99	1.82	2.07	0.08	0	8.59
Angelica sinensis (Oliv.) Diels	MOL001640	NON	172.3	3.63	1	2	26.74	0.96	1.06	0.03	0.22
Angelica sinensis (Oliv.) Diels	MOL001788	adenine	135.15	-0.58	3	4	62.81	-0.3	-0.63	0.03	0	13.33
Angelica sinensis (Oliv.) Diels	MOL000197	Myrcene	136.26	3.69	0	0	24.96	1.84	1.98	0.02	0.37
Angelica sinensis (Oliv.) Diels	MOL000199	Safrol	162.2	2.61	0	2	45.34	1.44	1.29	0.05	0.38	5
Angelica sinensis (Oliv.) Diels	MOL000201	p-Ocimene	136.26	3.63	0	0	15.06	1.85	1.99	0.02	0.39
Angelica sinensis (Oliv.) Diels	MOL000202	Moslene	136.26	3.45	0	0	33.02	1.88	2.05	0.02	0.27	11.08
Angelica sinensis (Oliv.) Diels	MOL002029	()-Cuparene	202.37	4.72	0	0	38.26	1.88	2.15	0.07	0.3	-2.24
Angelica sinensis (Oliv.) Diels	MOL002033	cis-Thujopsene	204.39	4.08	0	0	56.43	1.84	2.24	0.12	0.25	-1.45
Angelica sinensis (Oliv.) Diels	MOL000206	isoeugenol	164.22	2.5	1	2	70.1	1.38	1.28	0.04	0.33	0.65
Angelica sinensis (Oliv.) Diels	MOL002098	3-Butylidene-7-hydroxyphthalide	204.24	2.74	1	3	62.68	1	0.9	0.08	0.37	4.66
Angelica sinensis (Oliv.) Diels	MOL002102	Levistolid A	380.52	4.97	0	4	2.15	0.94	0.45	0.82	0.27
Angelica sinensis (Oliv.) Diels	MOL002110	Allocymene	136.26	3.58	0	0	14.89	1.85	1.91	0.02	0.38
Angelica sinensis (Oliv.) Diels	MOL002111	BdPh	188.24	3	0	2	42.44	1.32	1.27	0.07	0.39	5.64
Angelica sinensis (Oliv.) Diels	MOL002143	senkyunolide-C	204.24	2.74	1	3	46.8	0.87	0.5	0.08	0.39	5.8
Angelica sinensis (Oliv.) Diels	MOL002144	senkyunolide-D	222.26	1.8	1	4	79.13	0.12	-0.07	0.1	0.37	5.37
Angelica sinensis (Oliv.) Diels	MOL002145	senkyunolide-E	204.24	1.9	1	3	34.4	0.55	0.06	0.08	0.39	7.18
Angelica sinensis (Oliv.) Diels	MOL002180	4-Octanone	128.24	2.46	0	1	19.37	1.37	1.55	0.01	0.22
Angelica sinensis (Oliv.) Diels	MOL002184	(6R)-6-butylcyclohepta-1,4-diene	150.29	3.93	0	0	31.69	1.85	2.18	0.02	0.25	5.7
Angelica sinensis (Oliv.) Diels	MOL002201	cis-ligustilide	190.26	2.94	0	2	51.3	1.3	1.24	0.07	0.34	5.53
Angelica sinensis (Oliv.) Diels	MOL000023	Hemo-sol	136.26	3.5	0	0	39.84	1.83	2.12	0.02	0	11.68
Angelica sinensis (Oliv.) Diels	MOL000232	()-alpha-Terpineol	154.28	2.42	1	1	46.3	1.28	1.4	0.03	0.26	10.75
Angelica sinensis (Oliv.) Diels	MOL002480	Methylbutenol	86.15	0.84	1	1	54.58	1.12	1.32	0.01	0.33	11.47
Angelica sinensis (Oliv.) Diels	MOL000259	o-Thymol	150.24	3.24	1	1	43.28	1.58	1.71	0.03	0.33	11.29
Angelica sinensis (Oliv.) Diels	MOL000270	CHEBI:7	136.26	2.87	0	0	45.2	1.84	2.15	0.04	0.27	11.44
Angelica sinensis (Oliv.) Diels	MOL002830	PCR	108.15	2.05	1	1	51.99	1.56	1.88	0.01	0.41	11.87
Angelica sinensis (Oliv.) Diels	MOL002972	(4S)-1-methyl-4-(6-methylhepta-1,5-dien-2-yl)cyclohexene	204.39	5.33	0	0	20.3	1.89	1.99	0.06	0.28
Angelica sinensis (Oliv.) Diels	MOL002983	Guasol	124.15	1.55	1	2	51.6	1.28	1.48	0.02	0.32	11.92
Angelica sinensis (Oliv.) Diels	MOL002998	IPH	94.12	1.56	1	1	36.05	1.5	1.86	0.01	0.44	12.07
Angelica sinensis (Oliv.) Diels	MOL000346	succinic acid	118.1	-0.41	2	4	29.62	-0.44	-0.71	0.01	0.42
Angelica sinensis (Oliv.) Diels	MOL000035	beta-Selinene	204.39	4.81	0	0	24.39	1.83	2.12	0.08	0
Angelica sinensis (Oliv.) Diels	MOL003534	CADINENE	204.39	4.75	0	0	17.12	1.88	2.06	0.08	0.25
Angelica sinensis (Oliv.) Diels	MOL000357	Sitogluside	576.95	6.34	4	6	20.63	-0.14	-0.93	0.62	0.23
Angelica sinensis (Oliv.) Diels	MOL000358	beta-sitosterol	414.79	8.08	1	1	36.91	1.32	0.99	0.75	0.23	5.36
Angelica sinensis (Oliv.) Diels	MOL003587	Acoradiene	204.39	4.75	0	0	36.73	1.85	2.11	0.07	0.28	-0.84
Angelica sinensis (Oliv.) Diels	MOL000360	FER	194.2	1.62	2	4	39.56	0.47	-0.03	0.06	0.34	2.38
Angelica sinensis (Oliv.) Diels	MOL000383	D-Galacturonic acid, homopolymer	194.16	-2.47	5	7	29.75	-2	-4.71	0.04	0
Angelica sinensis (Oliv.) Diels	MOL000389	FERULIC ACID (CIS)	194.2	1.62	2	4	54.97	0.53	0.36	0.06	0	2.58
Angelica sinensis (Oliv.) Diels	MOL000040	Scopoletol	192.18	1.62	1	4	27.77	0.71	0.3	0.08	0
Angelica sinensis (Oliv.) Diels	MOL000421	nicotinic acid	123.12	0.28	1	3	47.65	0.34	0.21	0.02	0	11.98
Angelica sinensis (Oliv.) Diels	MOL004474	Maruzen M	122.18	2.51	1	1	48.44	1.57	1.81	0.02	0.37	11.63
Angelica sinensis (Oliv.) Diels	MOL004479	o-cresol	108.15	2.05	1	1	62.45	1.57	1.9	0.02	0.4	11.96
Angelica sinensis (Oliv.) Diels	MOL004613	6,7,3',8'-diligustilide	380.52	5.17	0	4	9.83	0.79	0.48	0.7	0.32
Angelica sinensis (Oliv.) Diels	MOL004723	beta-Terpinene	136.26	3.5	0	0	42.29	1.85	2.12	0.02	0.29	11.21
Angelica sinensis (Oliv.) Diels	MOL004734	Butal	72.12	0.94	0	1	68.66	1.18	1.55	0	0.27	11.61
Angelica sinensis (Oliv.) Diels	MOL000478	Eucarvone	150.24	2.07	0	1	53.14	1.35	1.65	0.03	0	11.45
Angelica sinensis (Oliv.) Diels	MOL000479	Farnesene	204.39	5.52	0	0	17.42	1.95	2.21	0.05	0
Angelica sinensis (Oliv.) Diels	MOL004791	Ethol	242.5	6.45	1	1	13.32	1.31	1.07	0.08	0.15
Angelica sinensis (Oliv.) Diels	MOL000489	(1S,4aR,8aR)-1-isopropyl-7-methyl-4-methylene-2,3,4a,5,6,8a-hexahydro-1H-naphthalene	204.39	4.8	0	0	19.8	1.86	2.03	0.08	0
Angelica sinensis (Oliv.) Diels	MOL005125	ANN	152.16	1.42	1	3	29.69	0.69	0.51	0.03	0.36
Angelica sinensis (Oliv.) Diels	MOL005449	h-Met-h	149.24	-0.27	3	3	70.87	0.06	-0.17	0.01	0.37	11.69
Angelica sinensis (Oliv.) Diels	MOL000449	Stigmasterol	412.77	7.64	1	1	43.83	1.44	1	0.76	0.22	5.57
Angelica sinensis (Oliv.) Diels	MOL005589	3,4-DIMETHYLBENZALDEHYDE	134.19	2.56	0	1	39.99	1.4	1.51	0.02	0.39	11.76
Angelica sinensis (Oliv.) Diels	MOL005590	ETHYLBENZALDEHYDE	134.19	2.53	0	1	40.95	1.4	1.62	0.02	0.37	4.59
Angelica sinensis (Oliv.) Diels	MOL005608	TMHYDROP	152.21	2.75	2	2	54.42	1.21	1.04	0.03	0.35	11.67
Angelica sinensis (Oliv.) Diels	MOL000635	vanillin	152.16	1.31	1	3	52	0.68	0.41	0.03	0.33	11.79
Angelica sinensis (Oliv.) Diels	MOL006440	bicycloelemene	204.39	4.89	0	0	20.89	1.88	2.07	0.08	0.25
Angelica sinensis (Oliv.) Diels	MOL006869	WLN: QR CQ DV1	152.16	1.03	2	3	36.49	0.67	0.46	0.03	0.4	25.1
Angelica sinensis (Oliv.) Diels	MOL000069	palmitic acid	256.48	6.37	1	2	19.3	1.09	1	0.1	0
Angelica sinensis (Oliv.) Diels	MOL000705	WLN: VH6	114.21	2.31	0	1	19.59	1.29	1.49	0.01	0.23
Angelica sinensis (Oliv.) Diels	MOL007745	WLN: QVR BVQ	166.14	1.04	2	4	17.74	-0.05	-0.23	0.04	0.46
Angelica sinensis (Oliv.) Diels	MOL008244	(1R,2S,4R)-1-ethyl-1-methyl-2,4-bis(1-methylethyl)cyclohexane	210.45	5.57	0	0	15.01	1.8	2.2	0.06	0.24
Angelica sinensis (Oliv.) Diels	MOL008245	DODECENE	168.36	5.46	0	0	17.74	1.8	2.05	0.02	0.22
Angelica sinensis (Oliv.) Diels	MOL008246	phosphatdic acid	228.11	-1.55	2	8	19.32	-1.22	-1.66	0.05	0.42
Angelica sinensis (Oliv.) Diels	MOL008247	L-beta,gamma-Dimyristoyl-alpha-cephalin	635.97	9.49	3	9	20.69	-0.43	-1.8	0.47	0.21
Angelica sinensis (Oliv.) Diels	MOL008248	phosphatidylinositol	390.27	-3.85	6	13	4.63	-2.34	-2.96	0.29	0.34
Angelica sinensis (Oliv.) Diels	MOL008249	phosphatidylinositol_qt	228.11	-1.55	2	8	12.66	-1.15	-1.77	0.05	0
Angelica sinensis (Oliv.) Diels	MOL008250	ESEN	148.12	1.3	0	3	47.31	0.56	0.3	0.04	0.54	13.73
Angelica sinensis (Oliv.) Diels	MOL008251	sedanolide	194.3	3.37	0	2	62.46	1.24	1.4	0.07	0.28	5.05
Angelica sinensis (Oliv.) Diels	MOL008252	senkyunolide	192.28	3.19	0	2	68.28	1.28	1.4	0.07	0.31	5.49
Angelica sinensis (Oliv.) Diels	MOL008253	sphingomyelin	493.73	3.18	3	7	0.31	-0.46	-1.31	0.51	0.19
Angelica sinensis (Oliv.) Diels	MOL008254	Isotetandrine	622.82	7.22	0	8	10.42	0.95	0.28	0.1	0.21
Angelica sinensis (Oliv.) Diels	MOL008255	α-acoradiene	204.39	4.51	0	0	40.98	1.82	2.09	0.07	0.25	-0.9
Angelica sinensis (Oliv.) Diels	MOL008256	InChI=1/C15H24/c1-10-7-8-15-9-12(10)14(3,4)13(15)6-5-11(15)2/h7,11-13H,5-6,8-9H2,1-4H	204.39	4.12	0	0	55.56	1.79	2.05	0.1	0.25	4.82
Angelica sinensis (Oliv.) Diels	MOL008257	α-copaene	204.39	4.17	0	0	29.33	1.83	2.04	0.12	0.23
Angelica sinensis (Oliv.) Diels	MOL008258	(1R,4R,5S)-4-isopropenyl-1,8-dimethylspiro[4.5]dec-8-ene	204.39	4.75	0	0	40.65	1.83	2.1	0.07	0.26	-0.18
Angelica sinensis (Oliv.) Diels	MOL008259	2,6-di(phenyl)thiopyran-4-thione	280.43	4.62	0	0	69.13	1.74	1.29	0.15	0.58	6.76
Angelica sinensis (Oliv.) Diels	MOL008260	o-Xylenol	122.18	2.54	1	1	53.13	1.62	1.88	0.02	0.37	11.92
Angelica sinensis (Oliv.) Diels	MOL008261	2,4,6-trimethyl-Octane	156.35	4.78	0	0	29.14	1.81	2.2	0.02	0.25
Angelica sinensis (Oliv.) Diels	MOL008262	Mesitaldehyde	148.22	3.05	0	1	37.8	1.54	1.58	0.03	0.37	11.63
Angelica sinensis (Oliv.) Diels	MOL008263	Isoxylaldehyde	134.19	2.56	0	1	38.85	1.39	1.66	0.02	0.4	11.74
Angelica sinensis (Oliv.) Diels	MOL008264	(E)-octadec-3-ene	252.54	8.14	0	0	19.5	1.86	2.07	0.09	0.19
Angelica sinensis (Oliv.) Diels	MOL008265	2-valerylbenzoic acid	206.26	2.75	1	3	78.26	0.61	0.45	0.06	0.36	17.78
Angelica sinensis (Oliv.) Diels	MOL008266	(Z)-2-Hexenyl hexanoate	198.34	3.99	0	2	19.39	1.26	1.26	0.04	0.23
Angelica sinensis (Oliv.) Diels	MOL008267	2-Methylhexadecanoic acid	270.51	6.83	1	2	20.23	1.07	0.87	0.11	0.2
Angelica sinensis (Oliv.) Diels	MOL008268	cis-Isoeugenol	164.22	2.5	1	2	20.73	1.43	1.39	0.04	0.32
Angelica sinensis (Oliv.) Diels	MOL008269	2-methyl-5-decanone	310.63	7.99	0	1	20.4	1.42	1.32	0.11	0.25
Angelica sinensis (Oliv.) Diels	MOL008270	2-methyldodecan-5-one	198.39	4.54	0	1	13.16	1.43	1.39	0.04	0.2
Angelica sinensis (Oliv.) Diels	MOL008271	3,7-dimethyl-nonane	156.35	4.98	0	0	16.97	1.78	2.05	0.02	0.22
Angelica sinensis (Oliv.) Diels	MOL008272	1,1,5-trimethyl-2-formylcyclohexa-2,5-diene-4-one	164.22	1.64	0	2	48.94	0.82	0.65	0.04	0.36	11.76
Angelica sinensis (Oliv.) Diels	MOL008273	4-Methyl-6-hepten-3-one	126.22	2.07	0	1	78.38	1.39	1.7	0.01	0.32	11.01
Angelica sinensis (Oliv.) Diels	MOL008274	6-Ethylresorcinol	138.18	2.24	2	2	46.45	1.13	1.07	0.03	0.37	11.56
Angelica sinensis (Oliv.) Diels	MOL008275	5-Indolol	133.16	1.86	2	1	63.14	1.38	1.44	0.03	0.19	5.74
Angelica sinensis (Oliv.) Diels	MOL008276	Undecanol-6	172.35	4.15	1	1	25.77	1.19	1.14	0.02	0.2
Angelica sinensis (Oliv.) Diels	MOL008277	7,10-PENTADECADIYNOIC ACID	234.37	5.27	1	2	41.5	1.32	0.57	0.09	0.27	6.38
Angelica sinensis (Oliv.) Diels	MOL008278	4-chloro-N-[1-methyl-5-[[1-methyl-5-[[1-methyl-5-(2-morpholinoethylcarbamoyl)pyrrol-3-yl]carbamoyl]pyrrol-3-yl]carbamoyl]pyrrol-3-yl]-5-[2-(2-pyridyl)ethylamino]isothiazole-3-carboxamide	762.38	2.93	5	13	7.18	-0.21	-1.98	0.31	0.17
Angelica sinensis (Oliv.) Diels	MOL008279	Amyl ketone	170.33	3.83	0	1	18.65	1.31	1.48	0.02	0.21
Angelica sinensis (Oliv.) Diels	MOL008280	Isoamylbenzene	148.27	3.94	0	0	35.69	1.84	2.05	0.03	0.34	5.89
Angelica sinensis (Oliv.) Diels	MOL008281	(Z)-2-[[(Z)-2-methylbut-2-enoyl]oxymethyl]but-2-enoic acid	198.24	2.15	1	4	77.1	0.49	0.32	0.04	0.31	3.97
Angelica sinensis (Oliv.) Diels	MOL008282	Tropone	106.13	1.14	0	1	47.41	1.25	1.52	0.01	0.5	12.06
Angelica sinensis (Oliv.) Diels	MOL008283	aromadendrene	204.39	4.22	0	0	18.21	1.83	2.02	0.1	0.24
Angelica sinensis (Oliv.) Diels	MOL008284	BUA	88.12	0.89	1	2	21.62	0.69	0.98	0	0.34
Angelica sinensis (Oliv.) Diels	MOL008285	(3S)-3-butyl-3H-isobenzofuran-1-one	190.26	3.25	0	2	55.05	1.3	1.37	0.07	0.37	5.65
Angelica sinensis (Oliv.) Diels	MOL008286	()-Camphoric acid	200.26	1.48	2	4	99.13	0.1	0.13	0.07	0.34	12.15
Angelica sinensis (Oliv.) Diels	MOL008287	(3E)-3-butylidene-7-hydroxy-2-benzofuran-1-one	204.24	2.74	1	3	42.17	1.03	0.94	0.08	0.38	4.75
Angelica sinensis (Oliv.) Diels	MOL008288	Coniferyl ferulate	356.4	3.64	2	6	4.54	0.71	-0.16	0.39	0.33
Angelica sinensis (Oliv.) Diels	MOL008290	lecithin	678.06	8.77	0	8	0.31	0.16	-1.1	0.4	0.02
Angelica sinensis (Oliv.) Diels	MOL008291	2,4-Xylylaldehyde	134.19	2.56	0	1	39.33	1.42	1.71	0.03	0.41	11.73
Angelica sinensis (Oliv.) Diels	MOL008292	m-Ethylphenol	122.18	2.51	1	1	51.3	1.55	1.81	0.02	0.38	11.7
Angelica sinensis (Oliv.) Diels	MOL008293	1,5,5,6-tetramethyl-1,3-Cyclohexadiene	136.26	3	0	0	39.22	1.82	2.18	0.03	0.29	11.69
Angelica sinensis (Oliv.) Diels	MOL000885	Dodekan	170.38	5.85	0	0	17.74	1.79	1.96	0.02	0.16
Angelica sinensis (Oliv.) Diels	MOL000967	bergamotene	204.39	4.75	0	0	28.51	1.86	2.06	0.09	0.29
Angelica sinensis (Oliv.) Diels	MOL000974	cuminal	148.22	2.78	0	1	38.29	1.39	1.61	0.03	0.36	1.94
Angelica sinensis (Oliv.) Diels	MOL002062	Ethyl methoxycinnamate	206.26	2.49	0	3	23.36	1.11	0.82	0.06	0.31
Angelica sinensis (Oliv.) Diels	MOL004498	12-O-Nicotinoylisolineolone	469.63	1.32	3	7	20.7	-0.54	-1.19	0.83	0.31
Angelica sinensis (Oliv.) Diels	MOL002307	20-Hexadecanoylingenol	586.94	7.38	3	6	28.2	0.3	-0.04	0.68	0.24
Angelica sinensis (Oliv.) Diels	MOL000778	6-O-E-Feruloylajugol	524.57	-0.84	6	12	26.13	-1.43	-2.12	0.85	0.25
Angelica sinensis (Oliv.) Diels	MOL000968	beta-Bisabolene	204.39	5.33	0	0	29.59	1.88	2.13	0.06	0.29
Angelica sinensis (Oliv.) Diels	MOL000036	beta-caryophyllene	204.39	4.75	0	0	29.7	1.83	2.07	0.09	0
Angelica sinensis (Oliv.) Diels	MOL000908	beta-elemene	204.39	4.79	0	0	25.63	1.84	2.07	0.06	0.33
Angelica sinensis (Oliv.) Diels	MOL002500	Campherenol	222.41	3.8	1	1	18.25	1.35	1.32	0.09	0.26
Angelica sinensis (Oliv.) Diels	MOL012106	Carvacryl acetate	192.28	3.28	0	2	29.98	1.25	1.43	0.05	0.3
Angelica sinensis (Oliv.) Diels	MOL000875	Cedrol	222.41	3.16	1	1	16.23	1.35	1.46	0.12	0.24
Angelica sinensis (Oliv.) Diels	MOL000394	choline	104.2	-1.57	1	1	0.47	0.86	0.64	0.01	0
Angelica sinensis (Oliv.) Diels	MOL004492	Chrysanthemaxanthin	584.96	8.24	2	3	38.72	0.51	-0.98	0.58	0.3	17.47
Angelica sinensis (Oliv.) Diels	MOL002127	Cnidilide	194.3	2.97	0	2	77.55	1.21	1.41	0.07	0.29	6.05
Angelica sinensis (Oliv.) Diels	MOL001956	Cnidilin	300.33	3.64	0	5	32.69	1.03	0.52	0.28	0.23	-1.33
Angelica sinensis (Oliv.) Diels	MOL002653	Dictamine	199.22	2.36	0	3	31.39	1.29	1.01	0.11	0.28	1.14
Angelica sinensis (Oliv.) Diels	MOL003924	Methyl azelate	216.31	2.37	0	4	25.12	0.6	0.14	0.06	0.16
Angelica sinensis (Oliv.) Diels	MOL005021	Mipax	194.2	1.54	0	4	57.4	0.64	0.63	0.06	0	5.56
Angelica sinensis (Oliv.) Diels	MOL003919	Methyl sebacate	230.34	2.83	0	4	25.01	0.58	0.03	0.07	0.15
Angelica sinensis (Oliv.) Diels	MOL007875	mesylmethane	94.15	-0.22	0	2	40.12	1.01	1.03	0	0.32	12.04
Angelica sinensis (Oliv.) Diels	MOL001218	Pisol	186.38	4.62	1	1	18.5	1.23	1.06	0.03	0.14
Angelica sinensis (Oliv.) Diels	MOL000776	OXA	46.08	-0.01	1	1	63.21	0.76	0.5	0	0.23	11.99
Angelica sinensis (Oliv.) Diels	MOL002687	guanosine	283.28	-2.41	6	9	21.43	-1.21	-1.62	0.21	0.23
Angelica sinensis (Oliv.) Diels	MOL002046	hexanoic acid	116.18	1.81	1	2	73.08	0.8	0.93	0.01	0.27	10.81
Angelica sinensis (Oliv.) Diels	MOL002136	neocnidilide	194.3	3.37	0	2	83.83	1.23	1.32	0.07	0.28	5.38
Angelica sinensis (Oliv.) Diels	MOL011414	Isofernene	410.8	8.65	0	0	15.49	1.82	1.98	0.77	0.24
Angelica sinensis (Oliv.) Diels	MOL001942	isoimperatorin	270.3	3.65	0	4	45.46	0.97	0.66	0.23	0.27	-1.44
Angelica sinensis (Oliv.) Diels	MOL011782	Ligustilide	190.26	2.94	0	2	23.5	1.28	1.2	0.07	0.32
Angelica sinensis (Oliv.) Diels	MOL001050	CRS	108.15	2.05	1	1	53.95	1.51	1.78	0.01	0.41	11.91
Angelica sinensis (Oliv.) Diels	MOL000261	Myristicin	192.23	2.59	0	3	17.99	1.35	1.14	0.07	0.3
Angelica sinensis (Oliv.) Diels	MOL002187	Amylbenzene	148.27	4.14	0	0	34.34	1.88	2.03	0.03	0.31	6.28
Angelica sinensis (Oliv.) Diels	MOL004629	PAC	136.16	1.47	1	2	72.35	0.84	0.97	0.02	0.43	-2.03
Angelica sinensis (Oliv.) Diels	MOL006812	Phyllanthin	418.58	4.11	0	6	33.31	1.06	0.57	0.42	0.15	3.36
Angelica sinensis (Oliv.) Diels	MOL005567	vitamin a	286.5	5.32	1	1	19.53	1.38	0.86	0.16	0.29
Angelica sinensis (Oliv.) Diels	MOL000216	Scopolin	354.34	-0.29	4	9	22.91	-0.93	-1.48	0.39	0.28
Angelica sinensis (Oliv.) Diels	MOL008147	Sebiferic acid	440.78	7.63	1	2	7.96	1.13	0.75	0.76	0.3
Angelica sinensis (Oliv.) Diels	MOL000628	darutoside	574.93	5.89	4	6	21.32	-0.26	-0.96	0.63	0.22
Angelica sinensis (Oliv.) Diels	MOL008408	Stigmasteryl ferulate	588.95	9.87	1	4	24.53	1.16	0.3	0.55	0.26
Angelica sinensis (Oliv.) Diels	MOL005384	suchilactone	368.41	3.73	0	6	57.52	0.82	0.28	0.56	0.28	9.03
Angelica sinensis (Oliv.) Diels	MOL000886	tetradecane	198.44	6.76	0	0	15.94	1.79	1.78	0.04	0.15
Angelica sinensis (Oliv.) Diels	MOL000610	TRD	184.41	6.3	0	0	17.89	1.78	1.96	0.03	0.19
Angelica sinensis (Oliv.) Diels	MOL001744	uracil	112.1	-1.01	2	4	42.53	0.05	-0.08	0.02	0	11.77
Angelica sinensis (Oliv.) Diels	MOL004936	Uralene	384.41	3.43	4	7	11.7	0.63	-0.22	0.49	0
Angelica sinensis (Oliv.) Diels	MOL004650	Acetovanillin	194.2	1.34	0	4	28.17	0.59	0.38	0.06	0.28
Angelica sinensis (Oliv.) Diels	MOL006077	Thiamine	265.4	-0.05	3	4	19.87	-0.32	-1.14	0.11	0.15
Angelica sinensis (Oliv.) Diels	MOL011445	α-cedrene	204.39	4.12	0	0	50.9	1.85	2.17	0.1	0.25	5.51
Angelica sinensis (Oliv.) Diels	MOL010553	β-Bisabolene	186.32	4.66	0	0	33.46	1.93	1.97	0.05	0.37	5.17

## Sheet: Corethrodendron multijugum
Supplementary Table 1. Components of each herb in CCMM
Herb_name	Mol ID	Molecule Name	MW	AlogP	Hdon	Hacc	OB (%)	Caco-2	BBB	DL	FASA-	HL
Corethrodendron multijugum (Maxim.) B.H.Choi & H.Ohashi	MOL000114	vanillic acid	168.16	1.15	2	4	35.47	0.43	0.09	0.04	0.34	11.62
Corethrodendron multijugum (Maxim.) B.H.Choi & H.Ohashi	MOL000131	EIC	280.5	6.39	1	2	41.9	1.16	0.9	0.14	0.25	7.5
Corethrodendron multijugum (Maxim.) B.H.Choi & H.Ohashi	MOL000211	Mairin	456.78	6.52	2	3	55.38	0.73	0.22	0.78	0.26	8.87
Corethrodendron multijugum (Maxim.) B.H.Choi & H.Ohashi	MOL001955	Heriguard	354.34	-0.42	6	9	11.93	-1.03	-1.71	0.33	0.37
Corethrodendron multijugum (Maxim.) B.H.Choi & H.Ohashi	MOL000239	Jaranol	314.31	2.09	2	6	50.83	0.61	-0.22	0.29	0.29	15.5
Corethrodendron multijugum (Maxim.) B.H.Choi & H.Ohashi	MOL000251	Rhamnocitrin	300.28	2.02	3	6	12.9	0.48	-0.38	0.27	0.32
Corethrodendron multijugum (Maxim.) B.H.Choi & H.Ohashi	MOL000295	alexandrin	576.95	6.34	4	6	20.63	-0.2	-0.81	0.63	0
Corethrodendron multijugum (Maxim.) B.H.Choi & H.Ohashi	MOL000296	hederagenin	414.79	8.08	1	1	36.91	1.32	0.96	0.75	0	5.35
Corethrodendron multijugum (Maxim.) B.H.Choi & H.Ohashi	MOL000033	(3S,8S,9S,10R,13R,14S,17R)-10,13-dimethyl-17-[(2R,5S)-5-propan-2-yloctan-2-yl]-2,3,4,7,8,9,11,12,14,15,16,17-dodecahydro-1H-cyclopenta[a]phenanthren-3-ol	428.82	8.54	1	1	36.23	1.45	1.09	0.78	0	5.22
Corethrodendron multijugum (Maxim.) B.H.Choi & H.Ohashi	MOL000354	isorhamnetin	316.28	1.76	4	7	49.6	0.31	-0.54	0.31	0.32	14.34
Corethrodendron multijugum (Maxim.) B.H.Choi & H.Ohashi	MOL000356	lupeol	426.8	7.4	1	1	12.12	1.46	1.29	0.78	0.24
Corethrodendron multijugum (Maxim.) B.H.Choi & H.Ohashi	MOL000371	3,9-di-O-methylnissolin	314.36	2.89	0	5	53.74	1.18	0.63	0.48	0	9
Corethrodendron multijugum (Maxim.) B.H.Choi & H.Ohashi	MOL000372	3-Hydroxy-2-picoline	109.14	0.7	1	2	62.47	1.05	1.02	0.02	0	11.95
Corethrodendron multijugum (Maxim.) B.H.Choi & H.Ohashi	MOL000373	(2S)-4-methoxy-7-methyl-2-[1-methyl-1-[(2S,3R,4S,5S,6R)-3,4,5-trihydroxy-6-methylol-tetrahydropyran-2-yl]oxy-ethyl]-2,3-dihydrofuro[3,2-g]chromen-5-one	452.5	0.27	4	10	5.38	-0.8	-1.14	0.81	0
Corethrodendron multijugum (Maxim.) B.H.Choi & H.Ohashi	MOL000374	5'-hydroxyiso-muronulatol-2',5'-di-O-glucoside	642.67	-0.95	9	16	41.72	-2.47	-3.62	0.69	0	2.52
Corethrodendron multijugum (Maxim.) B.H.Choi & H.Ohashi	MOL000375	5'-hydroxyiso-muronulatol-2',5'-di-O-glucoside_qt	480.51	0.96	6	11	3.65	-1.11	-1.89	0.8	0
Corethrodendron multijugum (Maxim.) B.H.Choi & H.Ohashi	MOL000376	7,2'-dihydroxy-3',4'-dimethoxyisoflavone-7-O-β-D-glucoside	476.47	0.4	5	11	16.16	-0.87	-1.85	0.86	0
Corethrodendron multijugum (Maxim.) B.H.Choi & H.Ohashi	MOL000377	7-hydroxy-3-(2-hydroxy-3,4-dimethoxy-phenyl)chromone	314.31	2.3	2	6	5.45	0.58	-0.21	0.3	0
Corethrodendron multijugum (Maxim.) B.H.Choi & H.Ohashi	MOL000378	7-O-methylisomucronulatol	316.38	3.38	1	5	74.69	1.08	0.84	0.3	0	2.98
Corethrodendron multijugum (Maxim.) B.H.Choi & H.Ohashi	MOL000379	9,10-dimethoxypterocarpan-3-O-β-D-glucoside	462.49	0.74	4	10	36.74	-0.63	-1.5	0.92	0	13.06
Corethrodendron multijugum (Maxim.) B.H.Choi & H.Ohashi	MOL000380	(6aR,11aR)-9,10-dimethoxy-6a,11a-dihydro-6H-benzofurano[3,2-c]chromen-3-ol	300.33	2.64	1	5	64.26	0.93	0.55	0.42	0	8.49
Corethrodendron multijugum (Maxim.) B.H.Choi & H.Ohashi	MOL000381	13-hydroxy-9,11-octadecadienoic acid	296.5	5.29	2	3	35.6	0.44	-0.38	0.17	0	4.63
Corethrodendron multijugum (Maxim.) B.H.Choi & H.Ohashi	MOL000382	Arabinose,d	150.15	-2.17	4	5	1.87	-1.59	-3.98	0.02	0
Corethrodendron multijugum (Maxim.) B.H.Choi & H.Ohashi	MOL000383	D-Galacturonic acid, homopolymer	194.16	-2.47	5	7	29.75	-2	-4.71	0.04	0
Corethrodendron multijugum (Maxim.) B.H.Choi & H.Ohashi	MOL000384	DL-Glucuronic acid	194.16	-2.47	5	7	3.35	-1.91	-4.72	0.04	0
Corethrodendron multijugum (Maxim.) B.H.Choi & H.Ohashi	MOL005928	isoferulic acid	194.2	1.62	2	4	50.83	0.49	0.01	0.06	0	2.45
Corethrodendron multijugum (Maxim.) B.H.Choi & H.Ohashi	MOL000386	Fucopyranose, L-	164.18	-1.8	4	5	42.51	-1.32	-3.58	0.03	0	11.41
Corethrodendron multijugum (Maxim.) B.H.Choi & H.Ohashi	MOL000387	Bifendate	418.38	2.56	0	10	31.1	0.15	-0.06	0.67	0	17.96
Corethrodendron multijugum (Maxim.) B.H.Choi & H.Ohashi	MOL000388	gamma-aminobutyric acid	103.14	-0.62	3	3	24.09	-0.26	-0.57	0.01	0
Corethrodendron multijugum (Maxim.) B.H.Choi & H.Ohashi	MOL000389	FERULIC ACID (CIS)	194.2	1.62	2	4	54.97	0.53	0.36	0.06	0	2.58
Corethrodendron multijugum (Maxim.) B.H.Choi & H.Ohashi	MOL000390	daidzein	254.25	2.33	2	4	19.44	0.59	-0.22	0.19	0
Corethrodendron multijugum (Maxim.) B.H.Choi & H.Ohashi	MOL000391	Ononin	430.44	0.68	4	9	11.52	-0.74	-1.67	0.78	0
Corethrodendron multijugum (Maxim.) B.H.Choi & H.Ohashi	MOL000392	formononetin	268.28	2.58	1	4	69.67	0.78	0.02	0.21	0	17.04
Corethrodendron multijugum (Maxim.) B.H.Choi & H.Ohashi	MOL000393	Soyasaponin I	943.26	0.97	11	18	2.06	-2.75	-3.38	0.05	0
Corethrodendron multijugum (Maxim.) B.H.Choi & H.Ohashi	MOL000394	choline	104.2	-1.57	1	1	0.47	0.86	0.64	0.01	0
Corethrodendron multijugum (Maxim.) B.H.Choi & H.Ohashi	MOL000395	GGB	176.21	-1.84	7	7	54.95	-0.72	-1.12	0.03	0	0.99
Corethrodendron multijugum (Maxim.) B.H.Choi & H.Ohashi	MOL000396	(+)-Syringaresinol	418.48	2.1	2	8	3.29	0.47	-0.34	0.72	0
Corethrodendron multijugum (Maxim.) B.H.Choi & H.Ohashi	MOL000397	cis-p-Coumarate	164.17	1.64	2	3	45.98	0.46	0.36	0.04	0	4.89
Corethrodendron multijugum (Maxim.) B.H.Choi & H.Ohashi	MOL000398	isoflavanone	316.33	2.42	2	6	109.99	0.53	0.17	0.3	0	15.51
Corethrodendron multijugum (Maxim.) B.H.Choi & H.Ohashi	MOL000399	Docosanoate	340.66	9.11	1	2	15.69	1.21	0.91	0.26	0
Corethrodendron multijugum (Maxim.) B.H.Choi & H.Ohashi	MOL000400	Flavaxin	376.41	0.23	5	10	18.18	-1.52	-1.81	0.5	0
Corethrodendron multijugum (Maxim.) B.H.Choi & H.Ohashi	MOL000401	astragalosideI	869.17	0.41	7	16	46.79	-2.28	-3.58	0.11	0	13.14
Corethrodendron multijugum (Maxim.) B.H.Choi & H.Ohashi	MOL000402	astragalosideI_qt	707.01	2.16	4	11	12.34	-1.15	-2.19	0.2	0
Corethrodendron multijugum (Maxim.) B.H.Choi & H.Ohashi	MOL000403	astragalosideII	827.13	0.03	8	15	46.06	-2.05	-3.26	0.13	0	10.58
Corethrodendron multijugum (Maxim.) B.H.Choi & H.Ohashi	MOL000404	astragalosideII_qt	664.97	1.78	5	10	11.55	-1.05	-2.21	0.25	0
Corethrodendron multijugum (Maxim.) B.H.Choi & H.Ohashi	MOL000405	astragalosideⅢ	785.09	-0.35	9	14	31.83	-2.26	-3.37	0.1	0	9.05
Corethrodendron multijugum (Maxim.) B.H.Choi & H.Ohashi	MOL000406	astragalosideⅢ_qt	622.93	1.4	6	9	5.35	-1.26	-2.18	0.32	0
Corethrodendron multijugum (Maxim.) B.H.Choi & H.Ohashi	MOL000407	astragalosideⅣ	785.09	-0.35	9	14	22.5	-2.11	-3.41	0.15	0
Corethrodendron multijugum (Maxim.) B.H.Choi & H.Ohashi	MOL000408	astragalosideⅣ_qt	622.93	1.4	6	9	7.07	-1.11	-2.07	0.32	0
Corethrodendron multijugum (Maxim.) B.H.Choi & H.Ohashi	MOL000409	AstragalosideIV	785.09	-0.35	9	14	17.74	-2.22	-3.17	0.15	0
Corethrodendron multijugum (Maxim.) B.H.Choi & H.Ohashi	MOL000410	AstragalosideIV_qt	622.93	1.4	6	9	7.07	-0.85	-1.7	0.32	0
Corethrodendron multijugum (Maxim.) B.H.Choi & H.Ohashi	MOL000411	Astraisoflavanin	464.51	1.22	5	10	18.37	-0.76	-1.56	0.86	0
Corethrodendron multijugum (Maxim.) B.H.Choi & H.Ohashi	MOL000412	Mucronulatol	302.35	3.13	2	5	4.22	0.93	0.4	0.26	0
Corethrodendron multijugum (Maxim.) B.H.Choi & H.Ohashi	MOL000413	astrachrysoside A	769.09	0.54	8	13	24.55	-1.93	-2.96	0.1	0
Corethrodendron multijugum (Maxim.) B.H.Choi & H.Ohashi	MOL000414	Caffeate	180.17	1.37	3	4	54.97	0.27	0.11	0.05	0	1.63
Corethrodendron multijugum (Maxim.) B.H.Choi & H.Ohashi	MOL000415	rutin	610.57	-1.45	10	16	3.2	-1.93	-2.75	0.68	0
Corethrodendron multijugum (Maxim.) B.H.Choi & H.Ohashi	MOL000416	Lariciresinol	360.44	2.46	3	6	5.53	0.27	-0.49	0.38	0
Corethrodendron multijugum (Maxim.) B.H.Choi & H.Ohashi	MOL000417	Calycosin	284.28	2.32	2	5	47.75	0.52	-0.43	0.24	0	17.1
Corethrodendron multijugum (Maxim.) B.H.Choi & H.Ohashi	MOL000418	3'-Hydroxy-4'-methoxyisoflavone-7-O-beta-D-glucoside	446.44	0.41	5	10	10.05	-0.93	-1.82	0.81	0
Corethrodendron multijugum (Maxim.) B.H.Choi & H.Ohashi	MOL000419	astrasieversianin XV	901.22	-0.7	10	17	11.19	-2.72	-4.03	0.07	0
Corethrodendron multijugum (Maxim.) B.H.Choi & H.Ohashi	MOL000420	XLS	150.15	-2.17	4	5	51.08	-1.27	-3.58	0.02	0	11.37
Corethrodendron multijugum (Maxim.) B.H.Choi & H.Ohashi	MOL000421	nicotinic acid	123.12	0.28	1	3	47.65	0.34	0.21	0.02	0	11.98
Corethrodendron multijugum (Maxim.) B.H.Choi & H.Ohashi	MOL000422	kaempferol	286.25	1.77	4	6	41.88	0.26	-0.55	0.24	0	14.74
Corethrodendron multijugum (Maxim.) B.H.Choi & H.Ohashi	MOL000423	rhamnocitrin-3-O-glucoside	462.44	-0.07	6	11	2.87	-1.34	-1.97	0.76	0
Corethrodendron multijugum (Maxim.) B.H.Choi & H.Ohashi	MOL000424	RAM	164.18	-1.62	4	5	50.5	-1.21	-3.21	0.04	0	11.27
Corethrodendron multijugum (Maxim.) B.H.Choi & H.Ohashi	MOL000425	asernestioside A	931.25	-1.21	11	18	11.07	-3.03	-4.31	0.03	0
Corethrodendron multijugum (Maxim.) B.H.Choi & H.Ohashi	MOL000426	asernestioside A_qt	769.09	0.54	8	13	24.55	-1.95	-2.98	0.1	0
Corethrodendron multijugum (Maxim.) B.H.Choi & H.Ohashi	MOL000427	asernestioside B	973.29	-0.83	10	19	12.54	-2.86	-4.41	0.03	0
Corethrodendron multijugum (Maxim.) B.H.Choi & H.Ohashi	MOL000428	asernestioside B_qt	811.13	0.92	7	14	14.03	-1.81	-2.98	0.09	0
Corethrodendron multijugum (Maxim.) B.H.Choi & H.Ohashi	MOL000429	Crystal VI	132.14	-1.85	5	5	83.96	-0.88	-1.15	0.02	0	11.59
Corethrodendron multijugum (Maxim.) B.H.Choi & H.Ohashi	MOL000430	betaine	117.17	-2.04	0	2	40.92	-0.77	-1.31	0.01	0.08	10.78
Corethrodendron multijugum (Maxim.) B.H.Choi & H.Ohashi	MOL000431	coumarin	146.15	1.9	0	2	29.17	1.2	1.3	0.04	0
Corethrodendron multijugum (Maxim.) B.H.Choi & H.Ohashi	MOL000432	linolenic acid	278.48	5.95	1	2	45.01	1.21	0.84	0.15	0	5.54
Corethrodendron multijugum (Maxim.) B.H.Choi & H.Ohashi	MOL000433	FA	441.45	0.01	7	13	68.96	-1.5	-2.59	0.71	0	24.81
Corethrodendron multijugum (Maxim.) B.H.Choi & H.Ohashi	MOL000434	acetylastragaloside I	911.21	0.79	6	17	43.54	-2.18	-3.23	0.09	0	16.02
Corethrodendron multijugum (Maxim.) B.H.Choi & H.Ohashi	MOL000435	acetylastragaloside I_qt	749.05	2.54	3	12	30.75	-1.07	-2.1	0.17	0	12.94
Corethrodendron multijugum (Maxim.) B.H.Choi & H.Ohashi	MOL000436	(Z)-1-(2,4-dihydroxyphenyl)-3-(4-hydroxyphenyl)prop-2-en-1-one	256.27	2.9	3	4	87.51	0.2	-0.48	0.15	0	20.28
Corethrodendron multijugum (Maxim.) B.H.Choi & H.Ohashi	MOL000437	Hirsutrin	464.41	-0.59	8	12	1.86	-1.66	-2.31	0.77	0
Corethrodendron multijugum (Maxim.) B.H.Choi & H.Ohashi	MOL000438	(3R)-3-(2-hydroxy-3,4-dimethoxyphenyl)chroman-7-ol	302.35	3.13	2	5	67.67	0.96	0.34	0.26	0	2.9
Corethrodendron multijugum (Maxim.) B.H.Choi & H.Ohashi	MOL000439	isomucronulatol-7,2'-di-O-glucosiole	626.67	-0.68	8	15	49.28	-2.22	-3.36	0.62	0	0.93
Corethrodendron multijugum (Maxim.) B.H.Choi & H.Ohashi	MOL000440	isomucronulatol-7,2'-di-O-glucosiole_qt	464.51	1.22	5	10	23.42	-0.66	-1.48	0.79	0
Corethrodendron multijugum (Maxim.) B.H.Choi & H.Ohashi	MOL000441	LUPENONE	424.78	7.36	0	1	11.66	1.48	1.31	0.78	0
Corethrodendron multijugum (Maxim.) B.H.Choi & H.Ohashi	MOL000442	1,7-Dihydroxy-3,9-dimethoxy pterocarpene	314.31	3.11	2	6	39.05	0.89	-0.04	0.48	0	7.95
Corethrodendron multijugum (Maxim.) B.H.Choi & H.Ohashi	MOL000054	L-	174.24	-1.11	7	6	47.64	-0.49	-1.04	0.03	0	0.85
Corethrodendron multijugum (Maxim.) B.H.Choi & H.Ohashi	MOL000061	Prolinum	115.15	-0.06	2	3	77.57	0.22	0.29	0.01	0	11.13
Corethrodendron multijugum (Maxim.) B.H.Choi & H.Ohashi	MOL000069	palmitic acid	256.48	6.37	1	2	19.3	1.09	1	0.1	0
Corethrodendron multijugum (Maxim.) B.H.Choi & H.Ohashi	MOL000098	quercetin	302.25	1.5	5	7	46.43	0.05	-0.77	0.28	0.38	14.4
Corethrodendron multijugum (Maxim.) B.H.Choi & H.Ohashi	MOL002307	20-Hexadecanoylingenol	586.94	7.38	3	6	28.2	0.3	-0.04	0.68	0.24
Corethrodendron multijugum (Maxim.) B.H.Choi & H.Ohashi	MOL005291	3-O-beta-D-Glucuronopyranosyl gypsogenin	646.9	4.05	5	10	8.68	-0.78	-1.37	0.32	0.27
Corethrodendron multijugum (Maxim.) B.H.Choi & H.Ohashi	MOL004480	acetic acid	60.06	-0.23	1	2	47.87	0.42	0.72	0	0.29	12.21
Corethrodendron multijugum (Maxim.) B.H.Choi & H.Ohashi	MOL001788	adenine	135.15	-0.58	3	4	62.81	-0.3	-0.63	0.03	0	13.33
Corethrodendron multijugum (Maxim.) B.H.Choi & H.Ohashi	MOL000358	beta-sitosterol	414.79	8.08	1	1	36.91	1.32	0.99	0.75	0.23	5.36
Corethrodendron multijugum (Maxim.) B.H.Choi & H.Ohashi	MOL004492	Chrysanthemaxanthin	584.96	8.24	2	3	38.72	0.51	-0.98	0.58	0.3	17.47
Corethrodendron multijugum (Maxim.) B.H.Choi & H.Ohashi	MOL003845	Folinic acid	473.5	-0.04	8	14	23.6	-1.7	-2.58	0.74	0.34
Corethrodendron multijugum (Maxim.) B.H.Choi & H.Ohashi	MOL002687	guanosine	283.28	-2.41	6	9	21.43	-1.21	-1.62	0.21	0.23
Corethrodendron multijugum (Maxim.) B.H.Choi & H.Ohashi	MOL003641	Soyasapogenol B	458.8	5.11	3	3	16.73	0.43	-0.34	0.75	0.21
Corethrodendron multijugum (Maxim.) B.H.Choi & H.Ohashi	MOL000842	sucrose	342.34	-4.31	8	11	7.17	-2.89	-6.67	0.23	0.2
Corethrodendron multijugum (Maxim.) B.H.Choi & H.Ohashi	MOL000359	sitosterol	414.79	8.08	1	1	36.91	1.32	0.87	0.75	0.22	5.37
